# Supplementary material for: Do Income, Race and Ethnicity, and Sprawl Influence the Greenspace-Human Health Link in City-Level Analyses? Findings from 496 Cities in the United States
Source: Int J Environ Res Public Health. 2018 Jul 20;15(7):1541. doi: 10.3390/ijerph15071541 (PMC6068800; doi:10.3390/ijerph15071541)
Supplement: Supplementary file 1 [file ijerph-15-01541-s001.zip]

Archive with 20 entries (17 files):
- data/
- data/Tree_2011_500cities.csv
- __MACOSX/
- __MACOSX/data/
- __MACOSX/data/._Tree_2011_500cities.csv
- data/CDC_Cities_NDVI.csv
- data/GISJOIN_to_GEOID_MaconGA_corrected.csv
- data/nhgis0061_ds225_20165_2016_place.csv
- __MACOSX/data/._nhgis0061_ds225_20165_2016_place.csv
- data/dat.csv
- data/nhgis0060_ds225_20165_2016_place.csv
- __MACOSX/data/._nhgis0060_ds225_20165_2016_place.csv
- data/nhgis0059_ds225_20165_2016_place.csv
- __MACOSX/data/._nhgis0059_ds225_20165_2016_place.csv
- data/500_Cities__Local_Data_for_Better_Health__2017_release.csv
- __MACOSX/data/._500_Cities__Local_Data_for_Better_Health__2017_release.csv
- data/Area.csv
- __MACOSX/data/._Area.csv
- R_Markdown.Rmd
- __MACOSX/._R_Markdown.Rmd
