# Supplementary material for: Do Income, Race and Ethnicity, and Sprawl Influence the Greenspace-Human Health Link in City-Level Analyses? Findings from 496 Cities in the United States
Source: Int J Environ Res Public Health. 2018 Jul 20;15(7):1541. doi: 10.3390/ijerph15071541 (PMC6068800; doi:10.3390/ijerph15071541)
Supplement: Supplementary file 1 [file ijerph-15-01541-s001.zip › data/Tree_2011_500cities.csv]

GEOID10	COUNT	MIN	MAX	MEAN	MEDIAN	STD
137000	605567	0	100	34.68517934	12	38.62624867
135896	138774	0	100	54.87581247	57	34.03361358
107000	427661	0	100	48.95492458	40	37.99113115
177256	202548	0	100	42.48244367	30	35.58557958
150000	517346	0	100	40.20171607	32	35.50651228
151000	465988	0	100	37.87507189	23	34.47621441
477000	653282	0	51	2.737635508	2	2.715468099
485540	346504	0	48	2.016106596	0	4.462580495
404720	131375	0	52	1.770184586	1	2.609906346
412000	185718	0	49	2.223850138	1	2.627986738
427400	196113	0	49	2.458689633	1	2.926918976
427820	173021	0	54	2.124742083	1	2.668117472
446000	394424	0	52	2.506206519	1	3.320319082
454050	512156	0	55	1.829370348	1	1.761703989
455000	1490552	0	52	2.164026481	1	2.731830476
465000	530646	0	56	2.174329025	1	2.320528457
471510	304669	0	55	1.329830078	1	2.034131934
473000	115657	0	51	3.620377496	2	3.761836756
523290	158975	0	100	30.91360906	14	33.26926251
566080	120996	0	100	16.66688981	6	24.1114966
524550	189490	0	100	26.63231833	13	30.91161903
541000	348270	0	100	43.178554	30	35.55703738
535710	231516	0	100	24.51555832	10	31.26589583
684550	28919	0	30	3.139942598	3	1.493055403
680854	31878	0	31	3.60345693	3	2.749434856
669000	79199	0	29	3.479804038	3	1.954479659
653980	72629	0	57	4.517300252	3	4.235634017
651182	152468	0	39	4.027100769	4	4.679034934
648256	52136	0	40	8.968678073	6	6.514640226
639496	51537	0	51	6.596639308	4	5.734714797
636770	191230	0	41	4.403184647	3	4.437037701
636000	91741	0	30	3.419692395	3	2.111372359
629000	51673	0	27	3.398080235	3	1.415646192
628000	64356	0	58	5.941947915	4	5.138714038
616532	45187	0	33	3.948746321	4	2.598259539
608786	30369	0	32	3.386775989	3	2.338398297
602000	146199	0	59	5.117511064	4	5.103935614
669196	67331	0	60	2.256211849	1	4.477222656
669070	120766	0	89	5.782985277	2	10.28315738
662938	104242	0	70	8.363452351	5	10.18886936
664224	66811	0	71	2.654547904	2	4.103163979
670098	119423	0	92	17.77081467	8	20.57742829
677000	65304	0	79	8.400802401	8	6.648999696
669084	52958	0	73	7.857981797	7	6.673446885
668000	517870	0	89	9.952310425	5	14.29619673
649670	35318	0	80	10.37703154	9	8.329609571
647766	39252	0	82	6.291653928	4	9.049949632
603526	413269	0	65	2.647328979	1	4.411069289
664000	288070	0	66	9.493039886	7	10.07456932
624638	69935	0	74	11.35071137	7	13.72561037
622020	121551	0	68	4.94996339	3	6.669164539
613588	40938	0	71	18.74945039	15	14.50199835
682954	104340	0	42	3.8971152	3	4.683353335
682996	53767	0	35	5.409749475	3	5.275171758
668196	70188	0	37	5.171297088	3	5.69360928
666000	1071667	0	255	5.66347942	3	12.2429787
653322	121362	0	40	5.753283565	3	5.869473947
622804	106458	0	37	5.801189201	3	5.70653104
621712	41542	0	33	3.437388667	2	3.782100736
613392	149912	0	37	3.891222851	3	4.439460588
611194	112557	0	40	6.534875663	4	6.598960327
680812	48722	0	52	3.828024301	3	4.340704382
659920	176044	0	85	19.78831429	15	17.70464329
648354	106724	0	71	8.733855553	6	8.300162603
627000	323220	0	66	3.767870181	2	5.062018847
614218	66982	0	47	5.228001553	3	5.728724024
650258	52237	0	85	12.58165668	7	15.56902831
668252	45701	0	89	11.73250038	7	14.89895275
660102	99637	0	90	6.200256933	3	10.3032121
617918	22057	0	87	15.01092624	9	15.44423176
680238	63692	0	47	4.577702066	3	5.270084767
675000	186310	0	67	6.656577747	4	7.350541773
645484	51107	0	69	5.120766236	3	6.704282008
682590	212218	0	52	1.326131619	0	3.569951107
681344	45029	0	35	4.798307757	5	3.635415183
665000	171654	0	37	2.977373088	2	3.542711726
660466	64366	0	28	2.660954541	2	2.009369699
659962	104823	0	34	4.511433559	2	5.891438136
659451	114738	0	75	3.647980617	3	2.931649951
653896	143913	0	29	2.746464878	2	2.382397923
633434	210688	0	37	1.73265682	1	2.995376357
624680	122096	0	32	2.26629865	2	1.879750492
613214	128776	0	75	6.141128782	3	6.605564383
613210	85317	0	36	3.135061008	2	3.65460675
602364	211573	0	38	1.212234075	0	3.072022865
646842	134122	0	31	1.779081732	2	1.600917446
678120	86815	0	36	4.347497552	3	4.414685839
662000	234373	0	41	4.101504866	3	4.659990331
656700	90658	0	26	1.432493547	1	1.408435273
650076	96738	0	36	3.208242883	2	3.669224627
649270	148132	0	33	1.338360381	1	1.625601511
636448	83999	0	38	1.592447529	1	2.694953643
633182	80132	0	32	1.572705037	1	1.490554214
616350	112049	0	58	4.683781203	3	4.816792485
668378	52028	0	81	9.667544399	6	11.14532879
660620	151005	0	91	10.86038873	3	19.92033714
616000	87888	0	75	6.870960768	4	8.57410297
602252	83700	0	71	5.642939068	4	6.042330642
678582	158805	0	63	8.899348257	7	7.002531031
672016	121561	0	65	7.179350285	5	5.937337693
665042	92321	0	255	3.758689789	2	5.462093907
654652	112846	0	255	2.255418889	2	2.81309791
613014	95228	0	79	13.5018587	6	17.29476156
685292	42211	0	59	8.698443534	6	7.036081546
684200	46316	0	55	6.172510579	4	6.08155139
680000	59149	0	35	4.645573044	4	3.459217194
673080	21162	0	33	3.840657783	4	2.900083737
670000	24217	0	41	5.720568196	5	4.274059444
669088	151899	0	72	7.789610202	6	6.346726642
660018	17870	0	48	4.400615557	4	2.802259393
658072	66091	0	39	4.687173745	4	4.778096756
656000	66536	0	66	11.60514609	10	7.820653727
655156	305661	0	64	3.400371654	1	5.207923147
652526	28044	0	27	4.031093995	4	2.345412268
644574	13932	0	17	3.650014355	4	2.173719225
644000	1446626	0	255	8.333257525	6	8.591695317
643000	148018	0	44	4.342282695	4	3.33664967
640130	272076	0	27	1.294230289	0	2.019536033
639892	27243	0	20	4.850713945	4	2.673402005
636546	26166	0	35	4.423564932	4	3.196312211
632548	17527	0	16	3.219775204	3	2.304406315
630000	88008	0	76	11.61293292	10	8.724240434
622230	27762	0	19	3.754592609	4	2.35117531
619766	36174	0	28	4.035937414	4	2.382805018
615044	29106	0	34	4.058682059	4	2.824171048
611530	54590	0	33	3.183660011	3	2.813643469
608954	50025	0	72	8.271864068	7	6.066011435
604982	17759	0	16	3.294160707	3	1.868371094
603666	19528	0	20	3.277652601	3	1.988555019
600884	21966	0	57	6.477100974	6	4.055294664
681204	56018	0	86	19.28487272	6	25.12882443
668084	45079	0	84	4.973468799	4	6.993477087
657792	69838	0	85	15.72533578	7	20.20492802
653000	224450	0	92	13.61607485	4	22.2103645
641992	72444	0	69	4.995541384	4	5.369685327
633000	183448	0	88	8.705627753	3	17.39298335
626000	252140	0	88	7.408737209	4	12.67913116
606000	50948	0	92	11.6268352	4	18.51502904
600562	66074	0	66	3.687002452	2	5.515461455
667000	667343	0	255	3.670780993	1	10.44429088
681666	142568	0	82	5.452114079	3	8.627496472
681554	82276	0	68	7.407895377	4	8.912225754
623182	108299	0	85	6.210408222	3	8.528348881
646898	67074	0	47	3.816978263	2	4.789960567
846465	100925	0	54	3.332246718	1	4.896115857
827425	159815	0	60	5.092475675	2	6.699658623
804000	447308	0	53	2.913194041	1	4.387233891
877290	103471	0	52	3.535560689	2	4.004639799
843000	126787	0	57	8.858289888	8	8.012513626
883835	97436	0	55	4.909407201	3	4.908252765
803455	102885	0	70	7.655702969	6	8.764028371
862000	156684	0	55	4.098503995	3	4.849332973
807850	73956	0	59	8.431013035	7	8.639248152
845970	79580	0	58	4.030309123	2	5.306649504
832155	134272	0	55	3.22114067	1	5.091211561
820000	445002	0	58	5.444451935	3	6.841595154
816000	560910	0	73	8.836966715	5	11.47741251
812815	83078	0	53	8.938359132	8	6.58413388
918430	127035	0	93	52.53570276	61	30.38750285
908000	55667	0	91	15.92255735	9	19.96748716
973000	149760	0	93	36.24561966	23	34.2454867
955990	104632	0	92	23.23643818	11	27.4174577
950370	38760	0	92	29.31011352	21	23.81036429
937000	51959	0	91	20.55930638	14	21.21435245
980000	83299	0	92	39.06013277	30	28.20363936
952000	57927	0	92	25.76637837	17	25.69019482
1077580	48773	0	90	8.055358498	3	13.69816669
1150000	196659	0	97	21.45499062	9	26.73323331
1257425	63104	0	100	23.70695994	20	14.68004515
1255775	100216	0	97	17.09009539	15	13.14950534
1245975	90051	0	97	20.04049927	15	18.38120296
1239550	24638	0	86	16.7592337	15	10.72545871
1232000	88340	0	255	19.11300657	14	19.7879879
1224000	110989	0	255	14.60660065	12	14.65227086
1216725	46753	0	100	14.90603812	12	12.52975687
1216475	102795	0	100	27.20449438	22	19.88479303
1214400	69038	0	100	19.47977925	16	13.64058351
1254000	198099	0	100	26.82376993	21	20.78562252
1243975	113878	0	100	19.82963347	13	21.01245361
1269700	52693	0	100	17.74689238	15	14.24843041
1258050	73134	0	92	13.0735089	11	10.85098136
1235000	2516988	0	255	42.61971452	32	36.08520789
1210275	347109	0	100	18.3046363	9	24.32886811
1263000	395957	0	100	12.13115313	0	20.13735079
1239425	53482	0	100	20.1005011	14	18.23151005
1245060	54727	0	98	15.56531511	14	11.54076011
1245025	43658	0	79	8.293187961	4	10.82292983
1245000	161338	0	100	10.42017999	7	13.83330278
1212875	112962	0	100	14.48804023	9	17.93544426
1230000	65727	0	98	12.02886181	8	13.35711299
1271000	504273	0	100	20.12510089	9	25.80947254
1270600	297684	0	100	50.87158195	51	33.77774836
1238250	213791	0	100	29.96154188	21	26.85922057
1276600	167011	0	100	21.0739592	12	23.44084468
1253000	318548	0	100	25.62928978	16	25.26387407
1254200	261411	0	100	49.47792174	46	29.97411612
1207875	47491	0	100	17.2348445	14	13.48945277
1207300	90042	0	255	20.88323227	16	19.65547538
1225175	179534	0	100	60.50034534	73	32.41420803
1258715	331647	0	100	22.29218416	17	18.44527884
1217200	118181	0	100	27.34221237	18	24.24575288
1303440	340003	0	100	58.72102599	68	35.51832328
1349000	162200	0	100	44.50122688	35	33.23291044
1369000	312959	0	100	39.35335619	25	35.94620266
1380508	101700	0	100	31.03884956	19	30.69686782
1304204	882515	0	100	51.43666	56	34.14941094
1342425	89998	0	100	47.19648214	41	29.79379614
1368516	110862	0	100	61.7873753	71	30.16573381
1367284	120887	0	100	55.37387808	59	30.46160795
1304000	385635	0	100	52.33273951	55	33.51074989
1301052	160833	0	100	42.0594281	35	31.15093825
1319000	636032	0	100	55.71132113	61	35.58742243
1656260	90192	0	59	5.389591095	3	5.797802803
1652120	77238	0	18	3.356042363	3	2.796416279
1608830	230353	0	68	3.821856021	3	4.806242045
1718823	135035	0	88	14.65960677	7	19.69528054
1765000	178259	0	90	14.54101616	6	19.79119779
1759000	144543	0	91	23.06601496	10	27.49679477
1768003	55616	0	88	10.15515319	6	12.91698912
1714000	673684	0	91	6.907970206	4	10.61327286
1751622	113158	0	89	11.88474522	6	15.89433953
1707133	69799	0	90	6.975515409	3	12.30278727
1712385	64638	0	77	5.939447384	3	8.862061819
1738570	180663	0	91	8.446688032	2	16.338211
1772000	189214	0	92	14.99554473	5	21.68338172
1724582	22446	0	90	16.85222311	13	15.40207333
1714351	16876	0	52	3.523168997	3	2.954240777
1779293	68733	0	92	16.70613825	8	21.59919376
1757225	39598	0	88	15.92042527	12	16.06935152
1702154	47871	0	85	14.20312924	11	14.10365242
1723074	108505	0	90	11.88273351	5	17.71200154
1703012	131759	0	88	9.08069278	5	13.01436535
1706613	78375	0	82	5.819674641	3	7.970601855
1805860	67197	0	95	22.57521913	14	23.44723698
1871000	120511	0	89	14.12122545	7	19.24853316
1822000	128435	0	98	19.42195663	10	22.30853706
1823278	103120	0	82	12.0674263	5	17.10161134
1810342	139711	0	83	15.1898562	7	18.30992691
1840788	79855	0	85	11.34848162	4	15.98707075
1825000	318948	0	89	14.10247752	7	18.59713902
1831000	71592	0	90	9.602176221	5	14.35602931
1827000	164536	0	91	15.74849273	7	21.19484082
1851876	78823	0	88	13.8367101	8	16.43603044
1836003	1059082	0	86	16.48832952	8	19.82953594
1973335	168297	0	87	13.96180562	4	20.81666263
1938595	72792	0	86	14.94772777	7	19.1308127
1982425	181964	0	84	10.54521774	3	18.42311761
1921000	237713	0	86	13.80881147	5	19.85643437
1912000	207445	0	88	13.47742775	4	20.07767048
1919000	187254	0	89	10.9223301	3	18.9504744
2036000	369451	0	99	22.12656076	10	26.39267369
2053775	216877	0	99	13.53481928	7	18.09041293
2052575	173832	0	99	13.59992982	6	20.65519822
2071000	176842	0	92	13.51396162	7	17.19442796
2079000	470667	0	100	12.39465694	7	14.80079127
2038900	98555	0	92	16.4397646	7	20.3612983
2148006	984771	0	99	27.93144396	15	28.69072594
2146027	821766	0	100	14.26447188	6	20.75736971
2255000	1007865	0	100	9.00651873	1	19.26212461
2241155	128897	0	100	24.73316679	14	27.63828987
2270000	347810	0	100	37.11625313	25	34.14409438
2240735	142060	0	100	22.54252429	12	25.03199643
2239475	43199	0	97	9.092131762	5	11.52680068
2205000	227599	0	100	31.00730671	20	29.65842558
2360545	199804	0	92	11.59763568	0	22.69181883
2404000	264887	0	90	16.45199274	6	22.26736428
2545000	69451	0	93	28.88200314	13	31.96567593
2523000	115810	0	93	46.42717382	47	37.04022722
2555745	77435	0	93	22.17049138	10	29.36684062
2509000	61941	0	93	35.98361344	28	26.58209567
2507000	257954	0	93	10.87841243	1	18.47606742
2537490	38929	0	91	24.38431504	14	27.02402179
2534550	21314	0	91	16.85582246	9	20.21970664
2567000	95180	0	92	32.0422988	24	25.83367194
2582000	110676	0	92	34.4664697	24	28.73806128
2562535	12149	0	83	9.503004362	8	8.623785225
2545560	52261	0	92	40.57739041	38	23.20292512
2537000	41799	0	92	23.72685949	16	23.11006359
2511000	20458	0	91	17.4628996	13	17.65188732
2686000	58814	0	90	20.16572585	11	23.59844169
2649000	103185	0	89	20.32011436	12	22.26865338
2622000	411113	0	255	10.65153376	6	14.84621883
2621000	70426	0	89	12.4472212	6	16.73484681
2684000	99167	0	85	6.212721974	3	8.690115194
2676460	105898	0	89	11.06002946	5	16.89935172
2646000	105527	0	94	20.04505956	12	22.11105629
2688940	71594	0	93	16.80170126	9	20.78794659
2634000	130264	0	94	19.74215439	12	21.42442422
2629000	97987	0	91	15.56953473	9	18.29587513
2642160	72264	0	90	24.93685653	15	25.07567504
2680700	96815	0	89	20.6087693	13	21.21648652
2674900	75633	0	89	27.13803498	16	26.46220194
2669035	94706	0	89	28.95983359	18	26.02965248
2627440	95849	0	89	29.42864297	20	25.01054587
2603000	82607	0	90	29.53358674	19	25.69565982
2758000	161664	0	89	11.88280631	5	17.09337995
2717000	251631	0	83	24.14458473	15	22.85217815
2751730	101632	0	88	16.22110162	7	20.74118737
2743000	165351	0	88	9.247987614	5	12.67580539
2707966	76471	0	86	9.228674923	3	15.11125984
2706616	110544	0	89	17.38909394	7	22.10730803
2754880	157570	0	89	13.12832392	3	21.25563457
2836000	325878	0	100	50.22026034	47	35.53249123
2829700	184156	0	100	33.3652664	21	31.57713812
2965000	190030	0	89	8.912829553	6	10.67520497
2941348	188164	0	99	15.12107523	6	21.6417477
2938000	918045	0	99	20.00676655	9	24.61757062
2964550	128871	0	90	16.44383919	7	22.08203131
2954074	84022	0	91	13.95108424	6	19.3557967
2915670	182371	0	93	22.27460506	12	23.86974969
2935000	225167	0	99	20.50576239	10	24.55856842
2970000	236804	0	95	13.43155099	8	15.48296069
3006550	125231	0	59	9.150801319	8	7.906213112
3050200	79597	0	85	6.008681232	2	12.45221831
3128000	259916	0	84	8.58962511	5	10.90333741
3137000	375784	0	86	11.37815873	6	14.86692198
3268400	103371	0	63	3.82014298	1	7.335544868
3260600	304688	0	68	5.638712388	1	10.26800573
3251800	291775	0	33	0.527653157	0	1.272960667
3240000	390969	0	70	2.642416662	1	4.184693605
3231900	310037	0	48	1.63481778	1	3.264865592
3350260	91768	0	92	35.83791736	26	28.91097639
3345140	100625	0	92	34.22909814	23	29.92040582
3436000	60671	0	87	6.304643075	2	11.25933088
3474630	3690	0	81	3.195392954	1	8.517734117
3456550	9356	0	81	13.20222317	9	13.61660249
3457000	25048	0	90	13.09984829	9	15.47048694
3474000	23481	0	90	14.22222222	8	16.62175941
3451000	75125	0	86	8.282755408	4	12.27604391
3410000	29753	0	89	10.42651161	6	14.4027813
3421000	38753	0	78	5.511573298	2	8.178751988
3413690	32791	0	89	17.75548169	13	15.86756497
3563460	298350	0	42	2.515394671	2	2.067654763
3502000	545472	0	56	4.861268773	3	6.079282254
3539380	220529	0	68	6.858395041	6	4.133921601
3570500	132490	0	59	11.76517473	9	9.865202936
3665508	31545	0	90	27.37115232	22	21.24928354
3663000	106921	0	91	23.87545945	19	19.97679971
3651000	1348186	0	255	8.538521391	1	18.62352996
3673000	73688	0	92	17.24298393	11	18.7931844
3601000	63157	0	90	29.07441772	22	24.70882935
3684000	58402	0	92	27.19845211	20	24.72695381
3650617	38089	0	90	27.6821392	22	25.59413704
3649121	12680	0	90	22.73809148	16	20.74233392
3611000	151053	0	255	14.43623761	7	35.20830699
3722920	425109	0	100	41.61072572	32	31.8262304
3775000	384697	0	100	45.39059832	35	32.71879619
3712000	862372	0	100	47.77364873	45	31.99309815
3728000	379333	0	100	41.21757664	30	33.35573327
3728080	101784	0	100	29.16586104	14	31.79245658
3714100	173523	0	100	43.44154377	33	33.72453855
3731400	159588	0	100	39.23142091	28	32.2904163
3774440	152522	0	100	37.3673634	28	28.87675203
3755000	414398	0	100	47.49916988	40	34.61488236
3719000	311607	0	100	56.62970023	62	33.85273077
3710740	159490	0	100	48.23760737	40	33.55287163
3702140	130171	0	100	45.39448111	37	32.57547435
3725580	145999	0	100	53.13802149	54	33.70930505
3734200	145911	0	100	37.7428638	22	34.16247252
3825700	140487	0	79	2.623111035	0	6.548271306
3918000	642062	0	94	15.68460367	9	18.7680091
3921000	162600	0	94	17.22198647	8	21.56412994
3915000	228905	0	97	34.09843385	24	27.88798362
3988000	99556	0	93	28.55937362	17	27.89517171
3912000	73319	0	93	17.89984861	9	21.04273974
3977000	242072	0	91	17.81784345	12	19.75134523
3961000	57776	0	94	22.21706245	8	27.46596444
3901000	179510	0	94	26.54216478	15	27.52465294
3916000	237328	0	92	11.60390683	7	15.15278985
4023200	252842	0	100	32.04067362	20	31.21792634
4055000	1786543	0	100	22.15060091	7	28.86912918
4009050	178772	0	100	17.17376882	7	24.5349691
4075000	578546	0	100	18.25448279	6	25.82208895
4041850	233201	0	100	10.22956591	3	19.91758453
4052500	545177	0	100	39.39597782	22	37.92553234
4164900	139431	0	90	15.50099332	13	15.76149314
4123850	125865	0	86	19.82785524	16	19.29148857
4147000	74068	0	79	12.99277691	7	15.37450048
4131250	67395	0	95	22.25577565	15	23.10152388
4159000	417537	0	96	23.81154006	16	24.84039363
4134100	68808	0	91	13.80649052	10	15.23497238
4105350	53902	0	91	21.54007272	18	17.39047043
4105800	95725	0	75	15.79153826	12	11.44226706
4261000	167841	0	89	28.087851	17	26.48285192
4224000	55480	0	91	16.1304434	9	17.97905283
4263624	29183	0	92	21.19233801	9	26.84159993
4269000	73485	0	93	40.49004559	28	33.22501281
4202000	51870	0	91	19.04222094	10	22.53846851
4260000	410677	0	91	15.02581104	6	22.28952184
4206088	55990	0	92	24.99551706	15	24.66137875
4474300	143322	0	93	26.10957145	16	28.27888552
4459000	59194	0	92	13.89591851	9	17.12150765
4454640	25822	0	92	16.0540237	10	19.53008245
4419180	86156	0	93	35.80299689	24	30.51576493
4516000	388326	0	100	48.3051019	49	34.38715923
4550875	220616	0	100	46.2470537	34	36.94499192
4548535	151412	0	100	37.34325549	28	34.01996429
4513330	366886	0	100	38.71172517	23	38.06876165
4561405	103242	0	100	45.9303578	37	33.38785693
4659020	211338	0	84	7.16169359	2	13.71896526
4652980	159699	0	75	7.216394592	2	11.30987227
4715160	282830	0	100	28.67062193	15	29.82071022
4751560	159654	0	100	14.90674834	6	21.44383472
4740000	299757	0	100	35.12848741	23	31.24982081
4752006	1429852	0	100	45.36385934	36	34.66857932
4714000	415955	0	100	46.16212331	36	36.39429635
4748000	932427	0	100	37.77022115	26	34.35386783
4847892	132882	0	100	17.25662618	4	27.64474377
4837000	195761	0	100	15.68430893	6	21.90753085
4842508	122189	0	100	18.94575616	6	27.68743755
4830464	233397	0	100	22.32423296	8	28.5722077
4861796	82452	0	100	13.44180857	6	18.88077458
4829000	164669	0	100	15.59826075	6	22.78749387
4819000	1110198	0	100	26.30942859	11	30.29643783
4813024	106759	0	100	12.94952182	5	19.8358802
4864472	170190	0	96	20.17146131	15	17.11619193
4874144	156485	0	100	50.11363389	48	36.56624744
4841464	260001	0	255	9.202441529	5	14.50492
4856000	127408	0	99	20.89346038	11	24.11366043
4835000	1805580	0	100	26.67258609	13	29.72945226
4815976	142786	0	100	32.85871864	16	34.09166322
4810912	128091	0	100	30.52930339	17	30.73874407
4879000	207659	0	100	10.28210191	5	15.051055
4863500	99089	0	97	21.95253762	12	22.0740817
4805000	877936	0	99	41.74443923	40	29.80962771
4801000	322834	0	95	15.91458149	10	17.33146725
4865000	1343109	0	98	29.12667922	17	27.01660596
4804000	286713	0	100	20.62795548	9	25.66725146
4827000	1001099	0	100	15.16221972	5	22.55290712
4857200	67477	0	255	10.4393497	8	7.85560086
4848768	98007	0	255	12.05768976	9	11.48736134
4845384	140003	0	255	13.64171482	9	13.58609776
4822660	108473	0	81	9.974067279	8	8.77477373
4848072	207891	0	80	9.727717891	7	9.093944189
4841980	152499	0	97	17.59879737	10	20.0235519
4876000	291413	0	100	28.17108022	18	26.64151468
4845000	355569	0	81	7.110687377	5	8.617947797
4853388	121477	0	81	10.97291668	9	8.956696927
4843888	160535	0	100	38.15075217	28	32.0818087
4824000	737411	0	255	8.03446382	7	4.923686332
4810768	420895	1	255	16.28030744	13	13.98998572
4803000	291159	0	87	4.967145099	3	6.017843346
4806128	105046	0	100	27.8475049	15	29.07431949
4858016	207044	0	100	11.28569773	5	17.70325996
4845744	180970	0	100	18.04252639	6	24.60103073
4827684	179446	0	100	11.03058859	4	18.51826248
4801924	75962	0	100	12.13060478	4	20.46419435
4817000	1409058	0	84	3.175901915	0	7.2700494
4839148	156128	0	98	17.33215054	9	19.75178219
4807000	246981	0	100	34.52728348	20	33.83740796
4870808	97868	0	100	20.07142273	11	22.35722327
4856348	136623	0	96	16.0535049	9	18.19079378
4848804	85718	0	100	22.60765533	14	22.85150394
4819972	256997	0	100	17.80449188	6	25.78952635
4983470	102470	0	55	6.004264663	6	5.799414716
4982950	93416	0	45	4.028581828	2	4.801936562
4967440	65828	0	83	15.3473294	11	12.23892372
4967000	321526	0	86	12.40634972	6	17.27763647
4965330	204081	0	70	2.637981978	0	5.512766426
4955980	77974	0	74	13.12849155	10	11.36102737
4962470	127131	0	87	18.92384234	12	18.74624464
4957300	52633	0	63	10.88556609	9	8.069791524
4943660	63821	0	79	10.07807775	8	10.910791
5010675	44570	0	92	22.89264079	13	26.57761642
5116000	1009711	0	100	54.04157625	62	41.367632
5135000	392220	0	100	9.649367702	0	20.13207653
5164000	134486	0	99	12.8404741	6	18.13428585
5156000	343813	0	100	21.07638745	4	30.96077974
5147672	142864	0	100	52.12756188	52	35.92055261
5167000	179752	0	100	34.88046865	22	32.62651147
5182000	1431197	0	255	17.75913169	0	30.00109521
5168000	123450	0	100	28.82853787	14	31.44579058
5101000	44517	0	97	21.50138149	13	22.47857572
5157000	277296	0	99	9.791450291	3	15.49952485
5176432	1234832	0	100	54.61692198	69	41.22046068
5380010	79665	0	81	5.335140903	2	9.292112311
5374060	143487	0	92	15.10612111	12	15.63743253
5305280	83185	0	82	33.06873835	25	24.18782342
5335275	81619	0	71	3.759431015	2	5.707795268
5363000	410500	0	94	11.82196102	4	16.78349132
5357745	67736	0	92	23.10672316	15	22.36568095
5335415	83974	0	95	21.0992331	13	21.91066334
5323515	64653	0	97	30.86970442	23	24.75249496
5305210	104951	0	90	28.71090318	24	22.92108926
5303180	86016	0	96	25.92273531	15	26.56779326
5370000	179394	0	98	11.99731318	5	18.44273452
5322640	139512	0	90	20.16106858	8	24.9941199
5367167	109506	0	68	5.931665845	3	8.196983804
5367000	172719	0	80	10.52364824	5	12.73128076
5414600	93985	0	100	52.61308719	63	33.99468057
5502375	71441	0	92	10.30040173	7	13.89220171
5539225	77834	0	91	8.300691215	5	12.81738703
5566000	53742	0	91	9.064846861	5	14.07986453
5553000	278563	0	92	11.97494642	8	14.78632467
5584250	72152	0	92	13.68235115	8	17.59368694
5548000	270647	0	91	12.62528681	5	18.57089015
5531000	161002	0	94	14.92529906	6	22.12880942
5613900	70902	0	44	3.580787566	2	3.692724285
