# Supplementary material for: Do Income, Race and Ethnicity, and Sprawl Influence the Greenspace-Human Health Link in City-Level Analyses? Findings from 496 Cities in the United States
Source: Int J Environ Res Public Health. 2018 Jul 20;15(7):1541. doi: 10.3390/ijerph15071541 (PMC6068800; doi:10.3390/ijerph15071541)
Supplement: Supplementary file 1 [file ijerph-15-01541-s001.zip › data/CDC_Cities_NDVI.csv]

Rowid	GEOID10	ZONE-CODE	COUNT	AREA	MEAN
1	137000	1	10595	0.053437	7000.729212
2	135896	2	2389	0.012049	6947.351193
3	107000	3	7420	0.037423	6896.570081
4	177256	4	3475	0.017526	6701.143885
5	150000	5	8679	0.043773	5070.89273
6	151000	6	7966	0.040177	6805.272408
7	477000	7	11134	0.056155	1983.772409
8	485540	8	5949	0.030004	1585.244915
9	404720	9	2308	0.011641	1912.057192
10	412000	10	3190	0.016089	2345.761442
11	427400	11	3366	0.016977	2691.076352
12	427820	12	2983	0.015045	2076.533691
13	446000	13	6855	0.034574	2131.945733
14	454050	14	8880	0.044787	1629.947072
15	455000	15	25806	0.130154	1908.562776
16	465000	16	9248	0.046643	2248.895545
17	471510	17	5297	0.026716	1586.383047
18	473000	18	1997	0.010072	2077.311467
19	523290	19	2845	0.014349	7027.526889
20	566080	20	2157	0.010879	6685.815484
21	524550	21	3352	0.016906	6355.457936
22	541000	22	6120	0.030867	6890.001634
23	535710	23	4134	0.02085	6369.31761
24	684550	24	496	0.002502	2516.074597
25	680854	25	556	0.002804	2878.223022
26	669000	26	1370	0.00691	2687.440146
27	653980	27	1271	0.00641	2806.891424
28	651182	28	2645	0.01334	239.151229
29	648256	29	898	0.004529	3793.731626
30	639496	30	896	0.004519	3258.850446
31	636770	31	3308	0.016684	3275.506651
32	636000	32	1585	0.007994	1657.271924
33	629000	33	892	0.004499	2623.310538
34	628000	34	1109	0.005593	3007.258792
35	616532	35	790	0.003984	3024.689873
36	608786	36	525	0.002648	2510.47619
37	602000	37	2543	0.012826	2782.090838
38	669196	38	1191	0.006007	3100.899244
39	669070	39	2112	0.010652	558.753314
40	662938	40	1913	0.009648	3475.274438
41	664224	41	1207	0.006088	3625.014913
42	670098	42	2176	0.010975	4699.634191
43	677000	43	1185	0.005977	2527.054852
44	669084	44	962	0.004852	3183.088358
45	668000	45	9405	0.047435	3094.429665
46	649670	46	646	0.003258	3573.631579
47	647766	47	710	0.003581	3032.467606
48	603526	48	7330	0.036969	2780.958254
49	664000	49	5312	0.026791	3577.236446
50	624638	50	1290	0.006506	3580.47907
51	622020	51	2195	0.011071	3475.174032
52	613588	52	763	0.003848	3974.6173
53	682954	53	1866	0.009411	3452.058414
54	682996	54	928	0.00468	3207.587284
55	668196	55	1217	0.006138	3284.044371
56	666000	56	18396	0.092781	2460.922809
57	653322	57	2077	0.010475	3327.80934
58	622804	58	1832	0.00924	3432.11845
59	621712	59	711	0.003586	2440.637131
60	613392	60	2584	0.013033	2636.154412
61	611194	61	1949	0.00983	3338.426886
62	680812	62	897	0.004524	4036.438127
63	659920	63	3364	0.016967	4550.650416
64	648354	64	1929	0.009729	3800.511664
65	627000	65	5824	0.029374	3101.156078
66	614218	66	1196	0.006032	3123.918896
67	650258	67	962	0.004852	4400.162162
68	668252	68	845	0.004262	1910.84497
69	660102	69	1808	0.009119	808.632743
70	617918	70	405	0.002043	1800.493827
71	680238	71	1158	0.00584	2825.479275
72	675000	72	3436	0.01733	3598.871362
73	645484	73	937	0.004726	3972.319104
74	682590	74	3711	0.018717	1366.483428
75	681344	75	781	0.003939	2920.786172
76	665000	76	2976	0.01501	2506.908938
77	660466	77	1117	0.005634	2072.13966
78	659962	78	1813	0.009144	2777.779923
79	659451	79	1989	0.010032	2608.512318
80	653896	80	2516	0.01269	2562.034976
81	633434	81	3703	0.018676	1895.702403
82	624680	82	2106	0.010622	2148.352802
83	613214	83	2244	0.011318	3086.539216
84	613210	84	1487	0.0075	3225.257566
85	602364	85	3679	0.018555	1440.695026
86	646842	86	2328	0.011741	2230.743127
87	678120	87	1498	0.007555	3096.419226
88	662000	88	4090	0.020628	2921.356235
89	656700	89	1563	0.007883	2001.293666
90	650076	90	1683	0.008488	2771.5306
91	649270	91	2576	0.012992	2138.145963
92	636448	92	1457	0.007348	2147.774194
93	633182	93	1401	0.007066	2235.961456
94	616350	94	1959	0.00988	2837.81317
95	668378	95	952	0.004801	3730.639706
96	660620	96	2775	0.013996	85.985586
97	616000	97	1608	0.00811	3414.512438
98	602252	98	1534	0.007737	2844.15189
99	678582	99	2763	0.013935	3452.168295
100	672016	100	2108	0.010632	3045.913662
101	665042	101	1622	0.008181	1041.665845
102	654652	102	1968	0.009926	691.662093
103	613014	103	1793	0.009043	4111.774122
104	685292	104	729	0.003677	3412.183813
105	684200	105	794	0.004005	3038.552897
106	680000	106	1041	0.00525	2439.368876
107	673080	107	364	0.001836	2288.89011
108	670000	108	423	0.002133	2588.222222
109	669088	109	2672	0.013476	2931.655314
110	660018	110	302	0.001523	1106.923841
111	658072	111	1143	0.005765	2662.493438
112	656000	112	1165	0.005876	3715.133906
113	655156	113	5378	0.027124	2016.220342
114	652526	114	484	0.002441	2461.243802
115	644574	115	243	0.001226	2420.102881
116	644000	116	25228	0.127239	2701.045426
117	643000	117	2572	0.012972	2576.372862
118	640130	118	4753	0.023972	2013.177782
119	639892	119	458	0.00231	3127.665939
120	636546	120	468	0.00236	2433.735043
121	632548	121	302	0.001523	1827.225166
122	630000	122	1546	0.007797	3627.690815
123	622230	123	488	0.002461	2321.313525
124	619766	124	628	0.003167	2838.934713
125	615044	125	503	0.002537	2283.007952
126	611530	126	946	0.004771	1845.091966
127	608954	127	861	0.004343	2961.373984
128	604982	128	315	0.001589	2515.84127
129	603666	129	337	0.0017	2401.732938
130	600884	130	380	0.001917	2549.621053
131	681204	131	1026	0.005175	3333.221248
132	668084	132	820	0.004136	1483.279268
133	657792	133	1264	0.006375	4100.139241
134	653000	134	4098	0.020669	1625.45144
135	641992	135	1324	0.006678	3251.305891
136	633000	136	3360	0.016946	274.997619
137	626000	137	4578	0.023089	1386.545435
138	606000	138	932	0.004701	423.858369
139	600562	139	1205	0.006077	-745.993361
140	667000	140	12184	0.061451	-1983.413001
141	681666	141	2611	0.013169	989.913826
142	681554	142	1520	0.007666	3351.328289
143	623182	143	1997	0.010072	3282.990486
144	646898	144	1221	0.006158	3631.522523
145	846465	145	1906	0.009613	4159.550892
146	827425	146	3028	0.015272	4893.152246
147	804000	147	8412	0.042426	3694.164883
148	877290	148	1962	0.009895	4155.69317
149	843000	149	2370	0.011953	4789.464557
150	883835	150	1817	0.009164	4375.626857
151	803455	151	1950	0.009835	4762.062051
152	862000	152	2882	0.014536	3208.741152
153	807850	153	1365	0.006884	4799.100366
154	845970	154	1505	0.007591	4584.728904
155	832155	155	2493	0.012574	4832.481749
156	820000	156	8343	0.042078	3877.690998
157	816000	157	10373	0.052317	4519.331823
158	812815	158	1572	0.007928	4964.71056
159	918430	159	2438	0.012296	7713.963495
160	908000	160	1072	0.005407	4571.472948
161	973000	161	2873	0.01449	4959.185172
162	955990	162	1999	0.010082	3799.331666
163	950370	163	749	0.003778	6168.831776
164	937000	164	995	0.005018	5327.286432
165	980000	165	1608	0.00811	7064.628109
166	952000	166	1110	0.005598	5351.213514
167	1077580	167	914	0.00461	3538.012035
168	1150000	168	3646	0.018389	5281.19638
169	1257425	169	1002	0.005054	5124.388224
170	1255775	170	1607	0.008105	4446.416304
171	1245975	171	1490	0.007515	4455.126174
172	1239550	172	403	0.002033	4694.496278
173	1232000	173	1414	0.007132	4307.876238
174	1224000	174	1784	0.008998	4032.161435
175	1216725	175	765	0.003858	4664.831373
176	1216475	176	1649	0.008317	5008.932686
177	1214400	177	1119	0.005644	4636.000894
178	1254000	178	3246	0.016371	6057.255083
179	1243975	179	1866	0.009411	4723.390139
180	1269700	180	874	0.004408	4692.284897
181	1258050	181	1187	0.005987	4266.857624
182	1235000	182	42130	0.212485	5900.327819
183	1210275	183	5615	0.02832	5375.80089
184	1263000	184	6485	0.032708	2158.311025
185	1239425	185	865	0.004363	5153.120231
186	1245060	186	882	0.004448	4150.088435
187	1245025	187	705	0.003556	2367.835461
188	1245000	188	2602	0.013123	2990.80515
189	1212875	189	1855	0.009356	2764.422102
190	1230000	190	1044	0.005265	3533.510536
191	1271000	191	8258	0.04165	3024.852022
192	1270600	192	5001	0.025223	7208.885623
193	1238250	193	3499	0.017647	6155.931981
194	1276600	194	2688	0.013557	5092.238095
195	1253000	195	5251	0.026484	5664.557608
196	1254200	196	4333	0.021854	6753.837988
197	1207875	197	760	0.003833	5191.389474
198	1207300	198	1451	0.007318	4725.080634
199	1225175	199	2991	0.015085	7077.871615
200	1258715	200	5412	0.027296	5829.332779
201	1217200	201	1952	0.009845	5873.761783
202	1303440	202	5916	0.029838	7556.665314
203	1349000	203	2791	0.014077	6986.900752
204	1369000	204	5326	0.026862	6429.505445
205	1380508	205	1734	0.008746	6292.621107
206	1304204	206	15257	0.07695	6924.898473
207	1342425	207	1559	0.007863	6584.799872
208	1368516	208	1929	0.009729	6994.032141
209	1367284	209	2120	0.010692	7094.795755
210	1304000	210	6731	0.033948	6863.002674
211	1301052	211	2731	0.013774	6131.55401
212	1319000	212	10893	0.05494	7254.647755
213	1656260	213	1791	0.009033	4597.774428
214	1652120	214	1513	0.007631	4488.143424
215	1608830	215	4571	0.023054	4012.941151
216	1718823	216	2555	0.012886	6529.628963
217	1765000	217	3471	0.017506	6221.33391
218	1759000	218	2769	0.013966	6468.140123
219	1768003	219	1078	0.005437	5315.605751
220	1714000	220	13056	0.065849	4433.4267
221	1751622	221	2182	0.011005	6292.764436
222	1707133	222	1349	0.006804	5865.578206
223	1712385	223	1228	0.006193	6179.811075
224	1738570	224	3464	0.017471	6964.419457
225	1772000	225	3538	0.017844	6417.413228
226	1724582	226	432	0.002179	5681.074074
227	1714351	227	322	0.001624	3441.102484
228	1779293	228	1361	0.006864	5862.296841
229	1757225	229	760	0.003833	6015.996053
230	1702154	230	940	0.004741	5684.43617
231	1723074	231	2063	0.010405	6418.918565
232	1703012	232	2531	0.012765	6068.191229
233	1706613	233	1502	0.007575	5637.340879
234	1805860	234	1241	0.006259	6710.368251
235	1871000	235	2329	0.011746	6073.065693
236	1822000	236	2349	0.011847	5920.369093
237	1823278	237	1960	0.009885	6269.04949
238	1810342	238	2600	0.013113	6461.786538
239	1840788	239	1507	0.007601	5992.479098
240	1825000	240	6120	0.030867	5782.819608
241	1831000	241	1375	0.006935	4439.374545
242	1827000	242	3195	0.016114	5091.45759
243	1851876	243	1479	0.007459	6640.006085
244	1836003	244	19852	0.100125	6360.170814
245	1973335	245	3272	0.016503	6539.690709
246	1938595	246	1402	0.007071	6807.666191
247	1982425	247	3584	0.018076	7199.136719
248	1921000	248	4555	0.022973	6708.584632
249	1912000	249	4015	0.02025	6696.985056
250	1919000	250	3614	0.018227	7142.150249
251	2036000	251	6821	0.034402	6805.936959
252	2053775	252	4034	0.020346	6351.915964
253	2052575	253	3227	0.016276	6287.894639
254	2071000	254	3290	0.016593	6161.22462
255	2079000	255	8605	0.0434	5565.38036
256	2038900	256	1843	0.009295	6193.880087
257	2148006	257	18081	0.091193	6814.323489
258	2146027	258	15061	0.075961	7351.554014
259	2255000	259	16825	0.084858	1535.964042
260	2241155	260	2146	0.010823	5088.219478
261	2270000	261	5947	0.029994	5689.23205
262	2240735	262	2377	0.011989	5713.663862
263	2239475	263	723	0.003646	5785.699862
264	2205000	264	3819	0.019261	6064.241948
265	2360545	265	3984	0.020094	821.834337
266	2404000	266	4954	0.024986	4806.066815
267	2545000	267	1344	0.006779	5249.28869
268	2523000	268	2238	0.011287	6285.317248
269	2555745	269	1501	0.00757	2867.66489
270	2509000	270	1205	0.006077	6368.878838
271	2507000	271	5015	0.025293	1590.971286
272	2537490	272	763	0.003848	5131.386632
273	2534550	273	420	0.002118	4978.516667
274	2567000	274	1847	0.009315	5914.08013
275	2582000	275	2153	0.010859	6315.728286
276	2562535	276	238	0.0012	3885.945378
277	2545560	277	1016	0.005124	6815.307087
278	2537000	278	822	0.004146	5803.711679
279	2511000	279	403	0.002033	4686.248139
280	2686000	280	1143	0.005765	5371.816273
281	2649000	281	2019	0.010183	5411.137197
282	2622000	282	8015	0.040424	4785.140112
283	2621000	283	1374	0.00693	4277.898108
284	2684000	284	1939	0.009779	4471.645178
285	2676460	285	2065	0.010415	4916.672155
286	2646000	286	2100	0.010591	5830.165714
287	2688940	287	1412	0.007122	5628.657224
288	2634000	288	2552	0.012871	5903.401646
289	2629000	289	1927	0.009719	5336.912818
290	2642160	290	1406	0.007091	6436.493599
291	2680700	291	1893	0.009547	5471.525092
292	2674900	292	1470	0.007414	5857.242857
293	2669035	293	1857	0.009366	6523.885837
294	2627440	294	1878	0.009472	6429.966454
295	2603000	295	1613	0.008135	6185.967762
296	2758000	296	3275	0.016518	6013.871756
297	2717000	297	5283	0.026645	6336.068522
298	2751730	298	2083	0.010506	6786.297168
299	2743000	299	3393	0.017113	5494.7486
300	2707966	300	1553	0.007833	6449.728912
301	2706616	301	2213	0.011161	6766.466335
302	2754880	302	3129	0.015781	6932.699265
303	2836000	303	5535	0.027916	6296.006504
304	2829700	304	3099	0.01563	5605.524685
305	2965000	305	3503	0.017668	4893.34028
306	2941348	306	3496	0.017632	6704.833238
307	2938000	307	17093	0.08621	6806.280115
308	2964550	308	2435	0.012281	6627.532649
309	2954074	309	1551	0.007823	6031.984526
310	2915670	310	3395	0.017123	6534.632401
311	2935000	311	4176	0.021062	7220.279693
312	2970000	312	4285	0.021612	6349.732322
313	3006550	313	2563	0.012927	4116.242684
314	3050200	314	1668	0.008413	5009.080935
315	3128000	315	4970	0.025067	5691.196579
316	3137000	316	7158	0.036102	5920.488824
317	3268400	317	1942	0.009795	2651.144181
318	3260600	318	5731	0.028905	2802.289129
319	3251800	319	5243	0.026443	1275.672516
320	3240000	320	6933	0.034967	1828.36795
321	3231900	321	5533	0.027906	1748.41135
322	3350260	322	1795	0.009053	6586.113092
323	3345140	323	1984	0.010006	6541.993448
324	3436000	324	1150	0.0058	2761.311304
325	3474630	325	67	0.000338	2630.552239
326	3456550	326	177	0.000893	4288.457627
327	3457000	327	480	0.002421	4401.783333
328	3474000	328	444	0.002239	5346.153153
329	3451000	329	1428	0.007202	3491.467787
330	3410000	330	556	0.002804	4143.868705
331	3421000	331	736	0.003712	3184.235054
332	3413690	332	625	0.003152	5306.4752
333	3563460	333	5272	0.02659	1859.41085
334	3502000	334	9619	0.048514	2191.800083
335	3539380	335	3736	0.018843	1824.612687
336	3570500	336	2351	0.011857	2708.316886
337	3665508	337	622	0.003137	6060.62701
338	3663000	338	2115	0.010667	5629.000946
339	3651000	339	25627	0.129251	2216.510828
340	3673000	340	1455	0.007338	5651.758076
341	3601000	341	1237	0.006239	5817.969281
342	3684000	342	1113	0.005613	5535.017969
343	3650617	343	722	0.003641	5355.199446
344	3649121	344	240	0.00121	5423.945833
345	3611000	345	2966	0.014959	3358.916386
346	3722920	346	7495	0.037802	6489.998266
347	3775000	347	6881	0.034705	7103.855835
348	3712000	348	15228	0.076803	6521.904978
349	3728000	349	6757	0.034079	6523.424597
350	3728080	350	1821	0.009184	6777.372872
351	3714100	351	3068	0.015474	6779.343546
352	3731400	352	2849	0.014369	6641.643033
353	3774440	353	2664	0.013436	6474.076577
354	3755000	354	7379	0.037216	6708.048652
355	3719000	355	5549	0.027987	6923.664084
356	3710740	356	2830	0.014273	6583.608481
357	3702140	357	2317	0.011686	6798.698748
358	3725580	358	2589	0.013058	7219.363075
359	3734200	359	2567	0.012947	6358.022984
360	3825700	360	2945	0.014853	5508.185739
361	3918000	361	12079	0.060921	5860.909512
362	3921000	362	3073	0.015499	6199.024406
363	3915000	363	4258	0.021475	6277.331141
364	3988000	364	1886	0.009512	6633.775186
365	3912000	365	1400	0.007061	5535.62
366	3977000	366	4667	0.023538	5155.199271
367	3961000	367	1100	0.005548	5571.929091
368	3901000	368	3464	0.017471	6286.383661
369	3916000	369	4579	0.023094	4179.76021
370	4023200	370	4493	0.022661	6273.197641
371	4055000	371	31658	0.159669	5723.142271
372	4009050	372	3176	0.016018	6215.15806
373	4075000	373	10339	0.052145	5658.535061
374	4041850	374	4090	0.020628	5659.845721
375	4052500	375	9642	0.04863	6798.419415
376	4164900	376	2829	0.014268	5295.807706
377	4123850	377	2533	0.012775	5401.410975
378	4147000	378	1431	0.007217	4350.814116
379	4131250	379	1387	0.006995	5772.104542
380	4159000	380	8587	0.043309	5365.437056
381	4134100	381	1421	0.007167	5038.927516
382	4105350	382	1098	0.005538	5532.246812
383	4105800	383	1911	0.009638	4411.166405
384	4261000	384	3181	0.016044	6114.379755
385	4224000	385	1074	0.005417	5195.075419
386	4263624	386	547	0.002759	5554.457038
387	4269000	387	1412	0.007122	6676.429178
388	4202000	388	983	0.004958	5681.278739
389	4260000	389	7737	0.039022	4682.801086
390	4206088	390	1069	0.005392	6154.392891
391	4474300	391	2764	0.01394	4524.198987
392	4459000	392	1138	0.00574	4690.428822
393	4454640	393	502	0.002532	4851.97012
394	4419180	394	1669	0.008418	6637.648292
395	4516000	395	6762	0.034105	6639.872671
396	4550875	396	3801	0.019171	6205.877664
397	4548535	397	2601	0.013118	5648.124567
398	4513330	398	6296	0.031754	5929.583227
399	4561405	399	1827	0.009215	6640.560482
400	4659020	400	4196	0.021163	5640.705195
401	4652980	401	3182	0.016049	4347.191389
402	4715160	402	5095	0.025697	7428.206477
403	4751560	403	2853	0.014389	6438.255521
404	4740000	404	5354	0.027003	6618.223571
405	4752006	405	25547	0.128848	7513.054958
406	4714000	406	7350	0.03707	6360.69551
407	4748000	407	16411	0.08277	6475.047103
408	4847892	408	2279	0.011494	5494.241773
409	4837000	409	3365	0.016972	4507.553046
410	4842508	410	2123	0.010707	4274.145549
411	4830464	411	4011	0.02023	4789.501621
412	4861796	412	1399	0.007056	4425.496069
413	4829000	413	2845	0.014349	4779.02355
414	4819000	414	19068	0.096171	4816.30407
415	4813024	415	1844	0.0093	4454.739154
416	4864472	416	2886	0.014556	4014.939709
417	4874144	417	2674	0.013486	5884.150711
418	4841464	418	4268	0.021526	3088.062324
419	4856000	419	2118	0.010682	5084.003777
420	4835000	420	30067	0.151645	4905.850401
421	4815976	421	2400	0.012105	5503.921667
422	4810912	422	2152	0.010854	5402.866171
423	4879000	423	3616	0.018238	5021.431692
424	4863500	424	1657	0.008357	4458.761617
425	4805000	425	14708	0.074181	5246.474708
426	4801000	426	5531	0.027896	4218.875249
427	4865000	427	22292	0.112431	4830.076619
428	4804000	428	4920	0.024814	4948.191057
429	4827000	429	17243	0.086966	5025.20994
430	4857200	430	1087	0.005482	3457.724011
431	4848768	431	1570	0.007918	3906.289809
432	4845384	432	2262	0.011409	3807.10389
433	4822660	433	1747	0.008811	3775.922152
434	4848072	434	3561	0.01796	2934.733502
435	4841980	435	2540	0.012811	5470.490551
436	4876000	436	4940	0.024915	4462.211336
437	4845000	437	6135	0.030942	3370.846781
438	4853388	438	2077	0.010475	2767.524314
439	4843888	439	2764	0.01394	5898.301375
440	4824000	440	12557	0.063332	1798.965438
441	4810768	441	6775	0.03417	4244.810775
442	4803000	442	5143	0.025939	3421.055221
443	4806128	443	1733	0.00874	5503.647432
444	4858016	444	3586	0.018086	4398.166202
445	4845744	445	3109	0.01568	5181.08781
446	4827684	446	3093	0.0156	4394.130294
447	4801924	447	1302	0.006567	4478.884793
448	4817000	448	23013	0.116068	5.055925
449	4839148	449	2639	0.01331	4555.403183
450	4807000	450	4106	0.020709	6260.99245
451	4870808	451	1619	0.008166	4990.222977
452	4856348	452	2263	0.011414	5170.931065
453	4848804	453	1431	0.007217	5617.740042
454	4819972	454	4439	0.022388	5716.311106
455	4983470	455	1956	0.009865	3335.072597
456	4982950	456	1792	0.009038	3502.547991
457	4967440	457	1256	0.006335	4658.953025
458	4967000	458	6093	0.03073	3902.09355
459	4965330	459	3658	0.018449	2200.959814
460	4955980	460	1485	0.00749	4266.79798
461	4962470	461	2439	0.012301	5486.98319
462	4957300	462	998	0.005033	4218.890782
463	4943660	463	1221	0.006158	4938.959869
464	5010675	464	905	0.004564	5827.481768
465	5116000	465	18167	0.091626	7675.891341
466	5135000	466	7086	0.035739	1374.006209
467	5164000	467	2424	0.012226	3834.820545
468	5156000	468	6215	0.031346	1000.842639
469	5147672	469	2588	0.013053	7451.440495
470	5167000	470	3270	0.016492	6421.598471
471	5182000	471	25775	0.129998	2614.91193
472	5168000	472	2238	0.011287	6543.136729
473	5101000	473	824	0.004156	5387.472087
474	5157000	474	5007	0.025253	2153.848013
475	5176432	475	22186	0.111897	7510.489273
476	5380010	476	1673	0.008438	4765.499103
477	5374060	477	2949	0.014873	5191.01492
478	5305280	478	1833	0.009245	5306.507911
479	5335275	479	1696	0.008554	4288.480542
480	5363000	480	8759	0.044177	1882.956502
481	5357745	481	1434	0.007232	5753.586471
482	5335415	482	1787	0.009013	5576.096251
483	5323515	483	1373	0.006925	5729.905317
484	5305210	484	2227	0.011232	6065.812753
485	5303180	485	1820	0.009179	6075.702747
486	5370000	486	3807	0.019201	3274.669031
487	5322640	487	2995	0.015105	3109.147579
488	5367167	488	2341	0.011807	4276.756514
489	5367000	489	3673	0.018525	4674.919412
490	5414600	490	1738	0.008766	7371.396433
491	5502375	491	1462	0.007374	5969.683995
492	5539225	492	1514	0.007636	5120.832232
493	5566000	493	1051	0.005301	4388.364415
494	5553000	494	5503	0.027755	4931.073596
495	5584250	495	1432	0.007222	6133.625
496	5548000	496	5336	0.026912	5560.911732
497	5531000	497	3259	0.016437	5184.978828
498	5613900	498	1345	0.006784	4093.886245
