# Supplementary material for: Do Income, Race and Ethnicity, and Sprawl Influence the Greenspace-Human Health Link in City-Level Analyses? Findings from 496 Cities in the United States
Source: Int J Environ Res Public Health. 2018 Jul 20;15(7):1541. doi: 10.3390/ijerph15071541 (PMC6068800; doi:10.3390/ijerph15071541)
Supplement: Supplementary file 1 [file ijerph-15-01541-s001.zip › data/GISJOIN_to_GEOID_MaconGA_corrected.csv]

FID	STATEFP	PLACEFP	PLACENS	GEOID	INTPTLAT	INTPTLON	GISJOIN	Shape_Leng	Shape_Area
0	4	54050	2411401	454050	33.7861964	-112.3080148	G04054050	242751.311399000000000	463876668.207000020000000
1	4	12840	2413199	412840	34.7398838	-112.4060636	G04012840	81694.201606200004000	164288747.555999990000000
2	4	19145	2412424	419145	34.5174382	-112.2497714	G04019145	38807.233867399998000	48145185.880400002000000
3	4	57380	2411487	457380	34.5858425	-112.4462409	G04057380	170560.486143999990000	116969393.358000000000000
4	4	68080	2411927	468080	32.6020405	-114.6957752	G04068080	37099.062867699999000	19236415.614900000000000
5	4	8220	2409936	408220	35.1273684	-114.5559655	G04008220	78211.854221300004000	155854905.153000000000000
6	4	14870	2413230	414870	36.9701089	-112.9853115	G04014870	27259.682966199998000	26778292.822600000000000
7	4	37620	2411547	437620	35.2168025	-114.0167338	G04037620	71788.100629900000000	90183318.271500006000000
8	4	53070	2413116	453070	34.0339632	-114.2281589	G04053070	38811.499768100002000	56954186.298699997000000
9	4	58010	2412516	458010	33.6675067	-114.2170415	G04058010	38811.092991899997000	94008901.083000004000000
10	4	63470	2411795	463470	32.4864341	-114.7241422	G04063470	88355.978738399994000	88507249.290500000000000
11	4	81480	2413467	481480	32.6399615	-114.2140082	G04081480	56796.041332000001000	74784537.218899995000000
12	4	85540	2412328	485540	32.5162613	-114.5218113	G04085540	270674.927249000000000	313620410.921000000000000
13	4	44410	2411032	444410	33.0419891	-112.0038385	G04044410	74407.346122999996000	106473876.917000000000000
14	4	27050	2412681	427050	32.9662424	-112.7154645	G04027050	168831.446101000010000	166706449.655999990000000
15	4	28380	2410622	428380	33.2540305	-112.3664724	G04028380	342588.801312000030000	495289979.454000000000000
16	4	82740	2413484	482740	33.9947988	-112.758908	G04082740	85422.969627800005000	62460032.437500000000000
17	4	57450	2412507	457450	34.5982812	-112.3178316	G04057450	213009.328428000010000	105674793.128999990000000
18	4	4720	2409765	404720	33.313241	-112.3289491	G04004720	146061.273480000000000	117380824.705000000000000
19	4	7940	2411736	407940	33.4329017	-112.6481802	G04007940	1042527.163850000000000	1016304558.320000100000000
20	4	22220	2410412	422220	33.5902244	-112.3271019	G04022220	34662.628888899999000	25767957.085800000000000
21	4	27820	2410596	427820	33.533111	-112.1899006	G04027820	251982.698024000010000	154033321.243000000000000
22	4	30270	2412713	430270	33.3664506	-111.9631777	G04030270	6813.088981040000400	2081956.299910000100000
23	4	41330	2410842	441330	33.5017614	-112.3594696	G04041330	25667.248794899999000	8602832.703150000400000
24	4	71510	2412016	471510	33.6706117	-112.4526742	G04071510	207420.943135999990000	279628745.072000030000000
25	4	74190	2412078	474190	33.4483892	-112.2561519	G04074190	27371.311978400001000	14943010.758300001000000
26	4	85400	2413523	485400	33.5849687	-112.304916	G04085400	11939.209617600000000	3867470.586370000200000
27	4	39370	2411604	439370	34.5001344	-114.3122448	G04039370	94902.267032699994000	119716010.591999990000000
28	4	730	2582720	400730	33.9375158	-113.1664832	G04000730	13635.952410500000000	4067734.867310000100000
29	4	870	2407704	400870	32.3922788	-112.8838735	G04000870	47812.334153700001000	86316559.759200007000000
30	4	940	2582721	400940	32.2873257	-112.0090776	G04000940	6064.700540410000000	1362612.493030000000000
31	4	1090	2407705	401090	33.0196373	-112.0807741	G04001090	23592.037658000001000	27418019.353999998000000
32	4	1170	2582722	401170	34.2558506	-113.500313	G04001170	65997.005574199997000	120594646.548999990000000
33	4	1560	2582723	401560	31.8169187	-112.558394	G04001560	9305.865968449999900	3733793.344610000000000
34	4	1570	2582724	401570	31.9115275	-111.8016251	G04001570	12031.251657200000000	5357758.640890000400000
35	4	1620	2582725	401620	31.9025468	-111.7803874	G04001620	7602.196484439999900	1996741.213400000000000
36	4	2270	2582727	402270	32.3741932	-112.0349625	G04002270	11467.836463600001000	5988613.985949999700000
37	4	2410	2582728	402410	35.4229913	-113.808288	G04002410	5584.519687869999900	1675170.841740000100000
38	4	2430	2582729	402430	33.8467663	-112.1269993	G04002430	23664.525839700000000	20693982.745000001000000
39	4	3915	2407759	403915	34.854836	-114.5893386	G04003915	8475.636523060000400	4118644.474890000200000
40	4	4020	2582732	404020	33.3346223	-112.7747505	G04004020	14834.431029500000000	5935470.144310000400000
41	4	4440	2407771	404440	35.2171877	-112.4913031	G04004440	9958.546557620000400	5976452.141020000000000
42	4	4710	2582733	404710	32.7190421	-114.660049	G04004710	8286.155389129999100	1920810.606360000100000
43	4	4930	2582734	404930	32.8081338	-113.4427101	G04004930	19983.985302900001000	15942354.930600001000000
44	4	5140	2407792	405140	34.5771092	-113.177008	G04005140	23399.838188999998000	20678845.460400000000000
45	4	5490	2582736	405490	36.907098	-113.9363127	G04005490	22169.296517399998000	21799318.484499998000000
46	4	6610	2407854	406610	34.0709454	-112.1220242	G04006610	44278.215679200002000	62864355.501100004000000
47	4	7025	2407868	407025	34.1704151	-114.2628857	G04007025	16993.041827699999000	6177546.579889999700000
48	4	7310	2407894	407310	33.8984383	-113.996245	G04007310	117104.459627000000000	352816144.902000010000000
49	4	7590	2582740	407590	33.6720824	-113.9378828	G04007590	22102.724334899998000	17897998.894699998000000
50	4	8020	2582742	408020	32.7403486	-114.4830641	G04008020	3678.026399519999800	830584.590616000000000
51	4	9900	2582747	409900	36.9341539	-112.9117882	G04009900	23769.864289500001000	21458137.555599999000000
52	4	11500	2582750	411500	36.9538067	-112.9813249	G04011500	10451.567459300000000	5617208.037790000400000
53	4	12150	2582752	412150	32.2473207	-112.6001161	G04012150	7109.340908039999700	2410342.658830000100000
54	4	12560	2582753	412560	31.9409543	-111.7764727	G04012560	13352.227032500001000	6306412.812479999800000
55	4	12910	2582754	412910	35.4097021	-114.1972423	G04012910	10717.984549900000000	3902883.133450000100000
56	4	13470	2407620	413470	33.3740851	-114.6762938	G04013470	40677.232262099998000	52290333.885899998000000
57	4	13540	2582756	413540	34.199743	-114.2127102	G04013540	21224.804163100001000	9962802.084200000400000
58	4	13820	2582757	413820	33.5317748	-112.4398111	G04013820	15858.570271000001000	15026392.692900000000000
59	4	13850	2582758	413850	35.2203582	-114.0722995	G04013850	20223.440905200001000	8604897.471070000900000
60	4	15080	2582760	415080	32.0538473	-111.8028855	G04015080	7586.141268329999500	2977547.497479999900000
61	4	15220	2407653	415220	34.1531753	-112.8655548	G04015220	67630.965488500005000	97625745.803299993000000
62	4	16830	2582765	416830	31.8047471	-111.9876287	G04016830	6948.142558720000100	2071511.037610000000000
63	4	17460	2582766	417460	35.422807	-113.6486415	G04017460	10031.538628800001000	2720283.657600000000000
64	4	17500	2582767	417500	34.5713819	-114.3926341	G04017500	4596.895746780000100	876321.658229999940000
65	4	18160	2582769	418160	32.8209092	-113.5418364	G04018160	38894.310799600004000	57213416.315200001000000
66	4	18740	2408664	418740	34.54675	-114.3780355	G04018740	16169.782595000001000	12698800.023499999000000
67	4	19630	2408678	419630	35.5904533	-114.2851794	G04019630	106034.136799000000000	150542184.421999990000000
68	4	19790	2582773	419790	32.7093537	-114.6782229	G04019790	2404.891045479999800	314188.122488999970000
69	4	20570	2582776	420570	32.6452345	-114.7067817	G04020570	2737.607138939999900	423720.344480999980000
70	4	21800	2408050	421800	33.6142076	-114.4830069	G04021800	27834.349108999999000	31425590.601700000000000
71	4	22400	2582782	422400	32.7062136	-114.5214813	G04022400	6201.627829410000200	2509005.668660000000000
72	4	24895	2628855	424895	35.0003918	-114.5748467	G04024895	34659.988878099997000	43244675.276000001000000
73	4	25030	2408247	425030	32.6615971	-114.3973474	G04025030	52655.570666000000000	103763946.216999990000000
74	4	26070	2408271	426070	32.5563839	-114.7810988	G04026070	9394.320533469999600	5085798.767300000400000
75	4	27260	2612138	427260	33.2730187	-112.1626608	G04027260	8698.723779660000200	2251051.572569999800000
76	4	28190	2582790	428190	34.781881	-114.477749	G04028190	25525.167732000002000	21075408.384799998000000
77	4	28195	2408307	428195	35.206066	-114.2327528	G04028195	77017.548129100003000	203947875.782999990000000
78	4	28985	2582791	428985	36.004418	-113.8041034	G04028985	32055.327175499999000	45588918.893900000000000
79	4	30550	2582793	430550	31.920576	-112.0235325	G04030550	28104.562212800000000	18354803.970100001000000
80	4	30830	2582794	430830	35.3400957	-113.7256288	G04030830	32138.679866499999000	45557651.458700001000000
81	4	30850	2582796	430850	32.0051542	-111.7124175	G04030850	11720.588577000000000	4818677.583829999900000
82	4	36500	2408459	436500	36.8796645	-112.7255972	G04036500	21125.208451400002000	16739766.940800000000000
83	4	36780	2582804	436780	32.5113623	-112.316634	G04036780	5977.148580109999800	662662.456073999990000
84	4	36920	2582805	436920	35.2207697	-114.5613263	G04036920	15840.834384700000000	11970735.041500000000000
85	4	38530	2582808	438530	32.5782814	-112.0030125	G04038530	2303.315995129999900	254051.337202000000000
86	4	38655	2582810	438655	33.2952893	-112.1615396	G04038655	16543.928842599998000	5802444.695450000500000
87	4	38950	2582811	438950	32.0815017	-111.8958752	G04038950	6666.977737790000000	2848383.916199999900000
88	4	40160	2582813	440160	33.5578473	-114.2434128	G04040160	52041.093795100001000	76353251.530100003000000
89	4	40400	2582814	440400	35.1369134	-113.9684633	G04040400	28778.257927600000000	40687086.257399999000000
90	4	41470	2582816	441470	36.8662732	-113.9358378	G04041470	33694.916011000001000	30994036.846600000000000
91	4	43150	2582819	443150	35.1636041	-114.0897984	G04043150	20571.338444800000000	17001170.951699998000000
92	4	43920	2582821	443920	32.1702947	-112.1341973	G04043920	17864.127597600000000	10970109.517100001000000
93	4	44450	2612141	444450	33.3625902	-112.2268091	G04044450	19964.032060000001000	14206041.742600000000000
94	4	44830	2582822	444830	32.9864195	-114.4683371	G04044830	32276.596868199998000	24635370.770399999000000
95	4	45180	2408191	445180	34.4233663	-112.2407907	G04045180	48820.612612099998000	52000791.281599998000000
96	4	45285	2582824	445285	35.9531558	-114.0788708	G04045285	54954.134701800001000	80386658.317800000000000
97	4	46087	2408824	446087	34.9605974	-114.5713853	G04046087	6492.683551330000200	2626496.944790000100000
98	4	47190	2582828	447190	36.909836	-112.7545072	G04047190	7922.076696959999900	1983736.215110000000000
99	4	47400	2408851	447400	34.9024308	-114.5713891	G04047400	27041.358979100001000	36359578.380300000000000
100	4	47495	2408854	447495	34.9449015	-114.5906429	G04047495	6438.162262259999800	1937625.265390000100000
101	4	47750	2582829	447750	33.8558947	-112.6128862	G04047750	7207.622976759999800	2090679.282840000000000
102	4	49270	2408919	449270	35.2644874	-114.0090808	G04049270	22708.809524600001000	12870550.734800000000000
103	4	49360	2408920	449360	33.8825911	-112.0861073	G04049360	77812.679242800004000	145291242.118999990000000
104	4	49710	2582831	449710	32.0341828	-111.9550215	G04049710	7253.965848619999600	1352811.463950000000000
105	4	50620	2582835	450620	35.0273747	-114.3838597	G04050620	4622.536135780000200	497369.321176000000000
106	4	51465	2582836	451465	32.5984513	-114.6605882	G04051465	1604.893197599999900	162309.118560000000000
107	4	51800	2582838	451800	32.6495915	-114.6415843	G04051800	4369.701742109999900	751480.843057999970000
108	4	53210	2409030	453210	34.2707207	-114.1296888	G04053210	34646.116588400000000	10753552.676200001000000
109	4	53560	2409038	453560	34.8898889	-112.493777	G04053560	104000.294708999990000	147789360.236999990000000
110	4	53770	2409042	453770	35.5314495	-113.4319799	G04053770	42952.700411899998000	20498278.636900000000000
111	4	53910	2409049	453910	34.2772243	-112.7653414	G04053910	30177.552024799999000	39214821.570500001000000
112	4	55845	2582844	455845	35.0886993	-113.8739285	G04055845	11086.596119600001000	4372016.577170000400000
113	4	55983	2582846	455983	35.14663	-113.9058136	G04055983	10698.647000000001000	3891467.109160000000000
114	4	56470	2409078	456470	32.0349168	-112.3192278	G04056470	11198.411993700000000	5875811.401329999800000
115	4	57170	2409097	457170	33.9920797	-114.4045661	G04057170	7649.983839319999800	3530205.152760000000000
116	4	58870	2582848	458870	32.5943851	-114.6550836	G04058870	2441.387403860000200	290859.551870999970000
117	4	61715	2612142	461715	33.1416477	-111.9810879	G04061715	15318.437773400001000	9017657.658099999700000
118	4	62362	2612144	462362	33.3084873	-112.1973808	G04062362	18741.221549800001000	5909840.390569999800000
119	4	62700	2409240	462700	33.7777615	-113.6060519	G04062700	56949.319121799999000	86337711.316799998000000
120	4	63610	2582860	463610	31.6294934	-111.7801341	G04063610	17813.883454100000000	14638871.780500000000000
121	4	63960	2612145	463960	33.2327011	-112.1593676	G04063960	11553.767970400000000	4218298.038979999700000
122	4	64310	2409281	464310	32.3325581	-112.0464043	G04064310	21041.653879500001000	16959073.999800000000000
123	4	64650	2582862	464650	36.7935887	-114.0127522	G04064650	31475.009759199998000	42745843.581799999000000
124	4	65420	2409305	465420	35.3256005	-112.8572462	G04065420	23006.142005800000000	16596671.852700001000000
125	4	65490	2409306	465490	31.9208736	-111.8708698	G04065490	24926.456305600001000	24613866.702599999000000
126	4	67920	2582867	467920	35.2527248	-114.1414825	G04067920	9321.420236699999800	2268156.281729999900000
127	4	68670	2582869	468670	31.7144717	-111.7744148	G04068670	12885.447276000001000	10101871.578800000000000
128	4	69060	2408795	469060	34.3530891	-112.1513127	G04069060	29859.201213600001000	27402242.856300000000000
129	4	69130	2409993	469130	32.8793653	-111.962771	G04069130	12877.190971800001000	10221662.742600000000000
130	4	70320	2410022	470320	33.6155005	-112.2831084	G04070320	33403.542914500002000	37797707.386799999000000
131	4	70355	2410024	470355	33.6713826	-112.3571868	G04070355	24384.151857500001000	28159543.808800001000000
132	4	71220	2582873	471220	33.6509837	-113.4091313	G04071220	42139.254850199999000	62802406.476599999000000
133	4	71230	2410036	471230	36.2299642	-112.6926086	G04071230	18757.576158299998000	4481080.519270000000000
134	4	71790	2410046	471790	32.7004348	-113.9617851	G04071790	12150.341113799999000	4979033.940460000200000
135	4	72280	2582874	472280	32.6011949	-111.8861286	G04072280	6372.683748780000300	2406018.090030000100000
136	4	73490	2582876	473490	32.9182311	-112.8897764	G04073490	9611.646032799999400	1610093.610540000000000
137	4	74540	2582878	474540	33.4879862	-112.9308113	G04074540	7965.648086950000100	3537898.485249999900000
138	4	74680	2582880	474680	31.807822	-111.830486	G04074680	22721.743876400000000	13352089.385800000000000
139	4	74750	2582881	474750	34.7199719	-114.4787915	G04074750	6650.957103339999800	673344.112723000000000
140	4	75590	2582883	475590	35.4906701	-113.562284	G04075590	20390.214962800001000	9904814.138860000300000
141	4	78400	2582885	478400	33.8544148	-113.9128642	G04078400	45841.161170799998000	68546249.623400003000000
142	4	78680	2582886	478680	32.716654	-111.926902	G04078680	4389.688283440000300	1193180.735390000000000
143	4	78820	2582887	478820	35.38853	-113.6591149	G04078820	10927.127800599999000	4129940.157660000000000
144	4	78865	2582889	478865	35.410878	-113.8627095	G04078865	24698.441949900000000	31043648.995700002000000
145	4	79590	2582890	479590	32.4680478	-112.2434466	G04079590	7176.621654319999800	2685238.001420000100000
146	4	79940	2582892	479940	33.727157	-113.8259432	G04079940	115931.216434999990000	370178360.348999980000000
147	4	80430	2582894	480430	32.1747389	-112.3662911	G04080430	8667.668648130000300	3990829.448230000200000
148	4	80790	2582895	480790	32.6572962	-114.7105297	G04080790	4496.941487369999800	1128772.081109999900000
149	4	80825	2582896	480825	35.131239	-114.1266247	G04080825	9553.716893340000800	3976825.440349999800000
150	4	81490	2582898	481490	32.6231887	-114.1452343	G04081490	6249.896347390000300	1656155.285050000100000
151	4	81550	2409543	481550	33.8324366	-113.543231	G04081550	30856.754789999999000	38724165.578699999000000
152	4	82425	2582902	482425	35.7242094	-114.4003682	G04082425	65934.134868800000000	134476792.877999990000000
153	4	82670	2582904	482670	32.2589733	-112.7306345	G04082670	20232.414644600001000	23194987.485300001000000
154	4	82880	2582906	482880	34.6930337	-113.5995038	G04082880	22981.469491899999000	11493116.600400001000000
155	4	82950	2409594	482950	34.4082331	-112.6156345	G04082950	34246.697673700000000	40630984.383100003000000
156	4	83388	2409597	483388	34.7081684	-112.5341882	G04083388	84814.875867399998000	147373044.571000010000000
157	4	83570	2409600	483570	34.9276694	-114.6265948	G04083570	16191.821887700000000	12882758.607799999000000
158	4	84000	2582908	484000	33.4186971	-112.8665359	G04084000	5150.570397409999700	1283078.523060000000000
159	4	84140	2582909	484140	33.7749568	-112.525091	G04084140	7752.411065860000200	2498574.988489999900000
160	4	84980	2409635	484980	34.2282481	-112.7630619	G04084980	29077.183396299999000	22855957.321300000000000
161	4	85470	2582912	485470	34.8629928	-114.1461454	G04085470	12154.539565600000000	5794671.057400000300000
162	6	66140	2411785	666140	34.2886519	-118.4362413	G06066140	11164.260051100000000	6148699.439679999800000
163	6	14190	2409487	614190	38.7959624	-123.01537	G06014190	24826.035957299999000	7923067.659599999900000
164	6	16560	2410240	616560	38.328492	-122.7100491	G06016560	17785.621445199999000	4877391.051769999800000
165	6	65042	2411779	665042	34.2677796	-119.2542062	G06065042	118463.559382000010000	56758519.334899999000000
166	6	30014	2410601	630014	34.1449667	-117.8476672	G06030014	55266.258642100001000	50654911.024599999000000
167	6	32548	2410720	632548	33.9147753	-118.3480828	G06032548	33405.925026400000000	15779293.242200000000000
168	6	36546	2410106	636546	33.9560678	-118.3442743	G06036546	27722.096017299998000	23549354.991799999000000
169	6	39003	2411565	639003	34.2109111	-118.2001349	G06039003	28166.365706400000000	22391407.309999999000000
170	6	40032	2411577	640032	33.9020453	-118.0089608	G06040032	24358.092588600000000	20303562.524000000000000
171	6	55156	2411359	655156	34.5910383	-118.1054031	G06055156	206890.156102999990000	275086686.345000030000000
172	6	55380	2411363	655380	33.7865188	-118.3949114	G06055380	21762.344961200000000	12364959.068600001000000
173	6	62602	2410986	662602	33.7600185	-118.3471668	G06062602	14651.528225500000000	7742279.416100000000000
174	6	69088	2411819	669088	34.4029972	-118.5041658	G06069088	127750.204689000010000	136777629.583000000000000
175	6	69154	2411823	669154	33.9335648	-118.0626113	G06069154	47935.535512299997000	23082648.836500000000000
176	6	82422	2412150	682422	34.001123	-118.2108689	G06082422	25952.255208899998000	13356730.468200000000000
177	6	83332	2412173	683332	34.0371955	-117.8556059	G06083332	27976.117390399999000	23299711.785599999000000
178	6	71806	2411897	671806	34.1687705	-118.0502158	G06071806	12209.402794500000000	7658507.259639999800000
179	6	73220	2411940	673220	34.1089567	-118.1566154	G06073220	13225.270221100000000	8851322.180679999300000
180	6	9598	2409955	609598	34.134015	-118.669128	G06009598	45554.888160000002000	35588459.801500000000000
181	6	62644	2410987	662644	33.7809592	-118.325312	G06062644	36183.720830899998000	9358843.664610000300000
182	6	5290	2409833	605290	38.0691473	-122.1511998	G06005290	38963.068356500000000	34059506.575900003000000
183	6	19402	2410343	619402	38.447512	-121.8242225	G06019402	35699.036118800002000	18709373.704599999000000
184	6	60984	2410955	660984	38.1751526	-121.708586	G06060984	26395.467247000000000	17302753.444600001000000
185	6	44574	2410901	644574	33.9239617	-118.2016475	G06044574	22041.997926000000000	12535643.151100000000000
186	6	75630	2411995	675630	38.2483339	-122.0100659	G06075630	26710.669138300000000	10782517.777300000000000
187	6	49138	2411157	649138	34.285943	-118.8762626	G06049138	35304.324139199998000	33149090.030299999000000
188	6	62546	2410985	662546	38.3482133	-122.6988818	G06062546	29846.105378699998000	18151163.846700002000000
189	6	70770	2411857	670770	38.3999838	-122.8277275	G06070770	18920.983891299999000	4817774.949889999800000
190	6	72646	2411929	672646	38.2903313	-122.459831	G06072646	19739.360080300001000	7105853.395580000200000
191	6	10046	2409966	610046	34.2218233	-119.0321535	G06010046	66994.255269999994000	51011712.723200001000000
192	6	24092	2410504	624092	34.3984228	-118.916096	G06024092	22214.902673699999000	8714755.843059999900000
193	6	54652	2411347	654652	34.2023461	-119.2046028	G06054652	99411.636393699999000	70264614.552699998000000
194	6	44112	2412917	644112	37.2329763	-121.9510656	G06044112	84266.880939700000000	29125709.774799999000000
195	6	29504	2410591	629504	37.0064066	-121.5853213	G06029504	57321.446978599997000	41834748.619300000000000
196	6	70280	2411832	670280	37.2684932	-122.0254127	G06070280	32389.305181600001000	32319957.561200000000000
197	6	20242	2410372	620242	41.2314848	-122.2709163	G06020242	24024.590596099999000	4246873.358570000200000
198	6	22972	2410458	622972	41.4581989	-122.8958191	G06022972	9544.626700229999200	1970196.811700000000000
199	6	25128	2410527	625128	41.6084521	-122.8410656	G06025128	10351.829148600000000	1559875.417279999900000
200	6	48690	2411140	648690	41.7270878	-122.5305115	G06048690	12278.189989600000000	4643972.472050000000000
201	6	83850	2412201	683850	41.4120866	-122.3809655	G06083850	27095.491491100001000	12417216.658500001000000
202	6	3666	2409777	603666	34.0828245	-117.9712858	G06003666	26707.509361799999000	17574680.877999999000000
203	6	6308	2409840	606308	34.07923	-118.4024374	G06006308	26607.937699499998000	14789913.533100000000000
204	6	30000	2410597	630000	34.1813929	-118.2458301	G06030000	57847.715070500002000	79155738.965700001000000
205	6	40340	2411581	640340	34.0323333	-117.9535204	G06040340	26455.465037099999000	9011806.949249999600000
206	6	44000	2410877	644000	34.0193936	-118.4108248	G06044000	559747.150043000000000	1224559349.559999900000000
207	6	55618	2411369	655618	33.8988835	-118.1666294	G06055618	20814.398562999999000	12534753.991500000000000
208	6	78148	2412047	678148	34.1021588	-118.0579488	G06078148	18374.916308500000000	10371375.753500000000000
209	6	59451	2411514	659451	34.1233151	-117.564207	G06059451	53508.597933400000000	103587105.554000010000000
210	6	10345	2409971	610345	37.2802323	-121.9543517	G06010345	33613.191388599997000	15247039.388100000000000
211	6	17610	2410278	617610	37.3193981	-122.0449562	G06017610	49179.609238899997000	29298460.548900001000000
212	6	43294	2412916	643294	37.367223	-122.1390911	G06043294	33387.831961700002000	23113661.123500001000000
213	6	48956	2411142	648956	37.2404547	-121.9880928	G06048956	19322.112352200002000	4234579.070299999800000
214	6	55282	2411362	655282	37.3997819	-122.1427757	G06055282	97179.964703799997000	61871039.622000001000000
215	6	68000	2411790	668000	37.2967394	-121.8189089	G06068000	461268.973269000010000	464022902.454999980000000
216	6	58296	2411462	658296	34.1621431	-119.2041771	G06058296	16057.447195400000000	11899069.782800000000000
217	6	46170	2411046	646170	39.1515353	-121.5833738	G06046170	21100.215382999999000	9283400.150650000200000
218	6	4030	2409790	604030	34.8667883	-117.0430058	G06004030	103168.351057000010000	107211653.184000000000000
219	6	14890	2410200	614890	34.0545252	-117.3250286	G06014890	70277.777634800004000	41542040.951499999000000
220	6	30658	2410634	630658	34.0311716	-117.3132429	G06030658	17666.822164300000000	9070907.534700000700000
221	6	80686	2412108	680686	41.9534596	-121.4748966	G06080686	5151.104893880000400	1067489.291340000000000
222	6	41474	2410835	641474	38.8754761	-121.2923839	G06041474	52329.173283199998000	54134799.336300001000000
223	6	43140	2412914	643140	38.8093681	-121.1954675	G06043140	29312.113835299999000	18820031.149300002000000
224	6	65028	2411778	665028	37.6253897	-122.4313027	G06065028	23565.801227500000000	14144402.460500000000000
225	6	57876	2411449	657876	38.9123087	-123.6957623	G06057876	13535.859982300000000	3496029.403890000200000
226	6	85600	2412270	685600	39.4050065	-123.3488889	G06085600	22911.817333200001000	7260225.636470000300000
227	6	16462	2413247	616462	37.9318458	-122.5077378	G06016462	18747.575187300001000	8267978.476339999600000
228	6	62980	2412578	662980	37.9638151	-122.5615688	G06062980	11160.817074500001000	4030684.246080000000000
229	6	64434	2413251	664434	37.9821217	-122.5699098	G06064434	18146.052145599999000	6933832.573610000300000
230	6	47710	2411109	647710	37.9081217	-122.5423253	G06047710	28363.543019699999000	12336107.143100001000000
231	6	78666	2413389	678666	37.887166	-122.458291	G06078666	36241.806116200001000	11606904.982400000000000
232	6	3092	2411651	603092	37.4570721	-122.2010583	G06003092	24742.979260200002000	13111240.704900000000000
233	6	8310	2409912	608310	37.6757495	-122.383302	G06008310	15721.901903800001000	8465126.580830000300000
234	6	14736	2413228	614736	37.67669	-122.4526823	G06014736	11701.067729200000000	4933469.771569999900000
235	6	20956	2410389	620956	37.4677798	-122.1325502	G06020956	13608.900603200000000	6548932.715640000100000
236	6	25338	2410534	625338	37.56482	-122.2507815	G06025338	17232.165580299999000	10763583.707300000000000
237	6	31708	2410685	631708	37.4673142	-122.4404742	G06031708	34487.556199600003000	16687680.895000000000000
238	6	33798	2412752	633798	37.5572415	-122.3586951	G06033798	26221.767094600000000	16032325.433100000000000
239	6	47486	2411110	647486	37.5989695	-122.4019908	G06047486	16290.839106699999000	8416392.288669999700000
240	6	54806	2411351	654806	37.6066267	-122.4772114	G06054806	38926.658804899998000	32798632.587200001000000
241	6	5164	2409829	605164	37.8743657	-122.4716178	G06005164	7789.213876609999700	1595676.846020000100000
242	6	12524	2409430	612524	37.5991087	-120.968432	G06012524	36142.407449799997000	24247426.221400000000000
243	6	34904	2410804	634904	37.6021002	-120.865979	G06034904	13820.064275600000000	5032668.481610000100000
244	6	51140	2411247	651140	37.3156543	-121.0211254	G06051140	14273.218867600001000	5340336.150039999700000
245	6	41936	2410846	641936	39.2788019	-121.6624391	G06041936	21301.689384500001000	8083328.828710000000000
246	6	67000	2411786	667000	37.7272391	-123.0322294	G06067000	155020.222734000010000	123210300.862000000000000
247	6	52694	2411291	652694	37.7616661	-120.8464343	G06052694	36232.161377600001000	15703780.601100000000000
248	6	19612	2410348	619612	36.9854237	-120.6338446	G06019612	14551.841490400000000	3494391.129129999800000
249	6	31568	2410677	631568	37.2545144	-120.9948698	G06031568	20738.337603900000000	4017004.849400000200000
250	6	54848	2411350	654848	36.6225766	-121.92643	G06054848	15857.628657200001000	7418787.349329999600000
251	6	42006	2410850	642006	37.3872812	-120.724943	G06042006	22089.498725300000000	9525513.040829999400000
252	6	58352	2411473	658352	39.820799	-120.474293	G06058352	30170.789399199999000	14003443.629799999000000
253	6	68014	2411792	668014	36.8456736	-121.537777	G06068014	8558.162518130000500	1843182.003620000100000
254	6	46870	2411079	646870	37.4797313	-122.1480548	G06046870	63753.230683399997000	25981408.146899998000000
255	6	68252	2411800	668252	37.5603104	-122.3106003	G06068252	47776.135442799998000	32135440.328299999000000
256	6	58380	2412499	658380	37.3650457	-122.2326785	G06058380	25648.371779900001000	23567281.923200000000000
257	6	40886	2411637	640886	33.8884221	-118.3531377	G06040886	11265.117201900001000	5113044.568839999800000
258	6	16322	2410231	616322	39.9281988	-122.1819931	G06016322	28861.109731600001000	9193427.539119999900000
259	6	78106	2412042	678106	40.0217761	-122.1269008	G06078106	6640.436606629999900	2057212.931490000100000
260	6	81666	2412142	681666	38.1079211	-122.2639644	G06081666	98572.491388499999000	80059485.632499993000000
261	6	62000	2410965	662000	33.9381433	-117.3931675	G06062000	105196.305620000000000	211181616.138000010000000
262	6	49270	2411159	649270	33.9232527	-117.2056845	G06049270	79088.780620699996000	133304985.742000000000000
263	6	16350	2410232	616350	33.8619689	-117.5654945	G06016350	110517.910499000010000	102445432.101000000000000
264	6	39486	2411601	639486	33.6885202	-117.3428734	G06039486	92815.932799999995000	112502330.840000000000000
265	6	4758	2409805	604758	33.8767216	-116.9530089	G06004758	76052.365016099997000	79519018.495299995000000
266	6	33182	2410738	633182	33.7353163	-116.9944744	G06033182	69896.893185299996000	71851074.137600005000000
267	6	51560	2411265	651560	33.9255186	-117.5519578	G06051560	36696.733933800002000	36247762.055500001000000
268	6	12048	2409412	612048	33.8354871	-116.4631031	G06012048	60758.328289899997000	59079806.995800003000000
269	6	67112	2411788	667112	33.7951219	-116.9919568	G06067112	59653.244695900001000	67647394.785799995000000
270	6	55184	2411356	655184	33.7377972	-116.3637202	G06055184	63323.203828400001000	69975528.436100006000000
271	6	39304	2411572	639304	33.9589591	-117.9489729	G06039304	21223.188580700000000	15957735.975400001000000
272	6	77000	2412009	677000	37.385797	-122.0263165	G06077000	52178.589094199997000	56945948.993100002000000
273	6	49670	2411186	649670	37.399686	-122.0792687	G06049670	44711.510760999998000	31458108.572400000000000
274	6	43280	2410876	643280	37.3685375	-122.0966288	G06043280	33117.218588800002000	16768385.865700001000000
275	6	69084	2411816	669084	37.3646259	-121.9679274	G06069084	45134.696952500002000	47678877.034100004000000
276	6	49278	2411162	649278	37.1323963	-121.6409989	G06049278	84348.114086999994000	33054910.742100000000000
277	6	58072	2411454	658072	34.0584937	-117.7610909	G06058072	49359.270695599997000	59472936.455399998000000
278	6	36490	2410102	636490	34.0262321	-117.9403266	G06036490	111944.426171000000000	31246373.484200001000000
279	6	19192	2410334	619192	34.0015725	-117.8176013	G06019192	33787.454013100003000	38552666.195600003000000
280	6	19990	2410361	619990	34.1609114	-117.9505275	G06019990	34074.255593299997000	17327822.156399999000000
281	6	2462	2409722	602462	34.1326887	-118.0363467	G06002462	40468.628677900000000	28835916.956700001000000
282	6	72996	2411934	672996	34.0503775	-118.048384	G06072996	18952.279386700000000	7378075.083789999600000
283	6	48914	2411146	648914	34.0483305	-118.133183	G06048914	24316.623209699999000	20019316.098299999000000
284	6	84410	2412221	684410	34.0882673	-118.3718297	G06084410	17391.757976299999000	4888342.448909999800000
285	6	84200	2412219	684200	34.0559412	-117.9099372	G06084200	62306.228867899998000	41671161.329300001000000
286	6	40830	2411584	640830	34.1205212	-117.7699278	G06040830	35288.972634300000000	22175247.277500000000000
287	6	36826	2410119	636826	34.1119138	-117.9635233	G06036826	40347.152352300000000	24895171.861499999000000
288	6	68224	2411799	668224	34.1226714	-118.1129107	G06068224	17258.303959000001000	9774982.453910000600000
289	6	8954	2409939	608954	34.1900793	-118.3264045	G06008954	31213.357659699999000	45041499.141599998000000
290	6	3386	2409768	603386	34.1385241	-117.912253	G06003386	48167.436659899999000	25042323.419000000000000
291	6	84438	2412235	684438	34.1366751	-118.8173674	G06084438	19558.338219500001000	14257098.282000000000000
292	6	80812	2412114	680812	37.5045611	-120.8569962	G06080812	49065.569505699998000	43900318.478900000000000
293	6	23168	2412609	623168	37.988378	-122.5950965	G06023168	19853.768759300001000	5707074.828700000400000
294	6	40438	2411627	640438	37.940515	-122.5295502	G06040438	24591.015514999999000	8399093.999719999700000
295	6	52582	2411283	652582	38.0850865	-122.5482145	G06052582	89889.461062000002000	71436183.079400003000000
296	6	43000	2410866	643000	33.8091789	-118.1552902	G06043000	169312.926306999990000	133227651.275999990000000
297	6	71876	2411899	671876	33.8034309	-118.1697698	G06071876	17595.909307300000000	5641308.937409999800000
298	6	59514	2411516	659514	33.7531531	-118.3679637	G06059514	61624.726373700003000	34878440.671599999000000
299	6	45246	2410913	645246	34.0342195	-118.7794907	G06045246	75997.919714500007000	51354429.812399998000000
300	6	40130	2411620	640130	34.693558	-118.1753054	G06040130	207284.969507000000000	244912086.930999990000000
301	6	884	2409681	600884	34.0835711	-118.1364436	G06000884	20989.254553499999000	19765970.177499998000000
302	6	62896	2410998	662896	34.0688796	-118.0826804	G06062896	28562.877300400000000	13405606.507099999000000
303	6	48816	2411144	648816	34.0154437	-118.1110124	G06048816	30368.882493900001000	21683825.219700001000000
304	6	28168	2410570	628168	33.8944169	-118.307522	G06028168	20140.706765800001000	15191081.681000000000000
305	6	39892	2411613	639892	33.8471353	-118.121894	G06039892	37805.164947500001000	24527562.430799998000000
306	6	15044	2410213	615044	33.8940467	-118.2274687	G06015044	54318.377297799998000	26201532.110700000000000
307	6	67042	2411787	667042	34.0946359	-118.0984687	G06067042	29528.669258300000000	10736194.123500001000000
308	6	52526	2411281	652526	33.9076003	-118.0834525	G06052526	27868.099424500000000	25246838.185899999000000
309	6	19766	2410352	619766	33.9382375	-118.1308561	G06019766	27533.001023500001000	32551162.953899998000000
310	6	85292	2412260	685292	33.9668274	-118.0201222	G06085292	49752.696030400002000	37980854.617700003000000
311	6	56924	2411417	656924	33.9895242	-118.0892994	G06056924	29050.036604699999000	23003481.643700000000000
312	6	4870	2409816	604870	33.9797042	-118.1792494	G06004870	20041.423899599999000	6783431.784570000100000
313	6	36056	2410079	636056	33.9792475	-118.217438	G06036056	20295.122383999998000	7810821.570849999800000
314	6	73080	2411935	673080	33.9441585	-118.1927614	G06073080	31446.150865100000000	19044392.046700001000000
315	6	17568	2410276	617568	34.0058204	-118.3967807	G06017568	35833.380853100003000	13309262.179700000000000
316	6	13014	2409447	613014	39.7554055	-121.8183895	G06013014	116318.285663000000000	85787397.494900003000000
317	6	54386	2411337	654386	39.4954747	-121.5600132	G06054386	69883.098503000001000	35906918.017499998000000
318	6	11040	2409981	611040	36.9760826	-121.954012	G06011040	13836.528989400000000	4126220.092199999800000
319	6	70588	2411844	670588	37.0554998	-122.0117687	G06070588	28446.998212400002000	11960536.148600001000000
320	6	17022	2410262	617022	41.7645143	-124.2007785	G06017022	27547.535637699999000	5096574.840520000100000
321	6	45022	2410906	645022	36.9639834	-120.0802435	G06045022	53823.187935000002000	40893993.221799999000000
322	6	56112	2411383	656112	37.4740526	-121.1433883	G06056112	25647.117102299999000	15467002.319200000000000
323	6	61068	2410962	661068	37.7256023	-120.9381351	G06061068	22671.589648800000000	10556655.294000000000000
324	6	83612	2412192	683612	37.6426846	-120.754152	G06083612	14842.822467000000000	6171386.787259999700000
325	6	48354	2411130	648354	37.6375332	-121.0030494	G06048354	154984.173409000010000	116046372.164000000000000
326	6	33000	2410724	633000	37.6286591	-122.1024054	G06033000	117930.520920000000000	117943778.187999990000000
327	6	41992	2410848	641992	37.6854667	-121.7625177	G06041992	90030.469960500006000	69735104.445500001000000
328	6	57792	2411441	657792	37.6671852	-121.8812304	G06057792	78461.490230399999000	62875442.916599996000000
329	6	85012	2412249	685012	39.0311632	-121.3899957	G06085012	36359.728972199999000	21052754.786699999000000
330	6	7162	2409868	607162	40.8832036	-123.994722	G06007162	9366.842313010000000	1611335.363059999900000
331	6	25296	2410532	625296	40.5854108	-124.1426079	G06025296	27972.976559200000000	12549132.670100000000000
332	6	60900	2410951	660900	40.4955909	-124.1149295	G06060900	19699.102232599998000	6258955.990159999600000
333	6	80448	2412093	680448	41.0577077	-124.143255	G06080448	9011.561621020000500	1255841.182749999900000
334	6	23910	2410497	623910	40.5798914	-124.2619086	G06023910	7270.452602399999700	2658924.095770000000000
335	6	2476	2409723	602476	40.8622906	-124.0749668	G06002476	51220.262111199998000	24085002.448399998000000
336	6	23042	2410463	623042	40.7934759	-124.1552744	G06023042	70939.814472800004000	24657072.171000000000000
337	6	60018	2411535	660018	33.8568174	-118.3771371	G06060018	34248.656061399997000	16069635.548900001000000
338	6	80000	2412087	680000	33.8349663	-118.3414307	G06080000	40771.579921899996000	53232641.670500003000000
339	6	82954	2412160	682954	36.3272719	-119.328862	G06082954	114341.674192000010000	97108853.109500006000000
340	6	46842	2497157	646842	33.6898575	-117.1843827	G06046842	69316.903025799998000	120751620.796000000000000
341	6	5108	2409826	605108	37.5143975	-122.2944751	G06005108	22953.860514900000000	12012621.601100000000000
342	6	9066	2409945	609066	37.5899515	-122.3633425	G06009066	31123.314737799999000	11409766.103599999000000
343	6	17918	2410291	617918	37.7009406	-122.464979	G06017918	45803.482361599999000	19788421.523699999000000
344	6	65070	2411780	665070	37.4954625	-122.2667954	G06065070	29698.628728500000000	14279753.204299999000000
345	6	73262	2411942	673262	37.6551037	-122.3762341	G06073262	51528.258807999999000	23722642.742400002000000
346	6	86440	2413509	686440	37.4221552	-122.2590839	G06086440	46162.931320700001000	30383043.237199999000000
347	6	85446	2497148	685446	33.6172779	-117.2582476	G06085446	35657.246123500001000	61350834.736800000000000
348	6	3820	2409785	603820	33.9460305	-116.8991871	G06003820	81825.426754500004000	60265817.336900003000000
349	6	8100	2409897	608100	33.931728	-117.8549423	G06008100	56633.371086300001000	31658039.686900001000000
350	6	36770	2410116	636770	33.6783986	-117.7712541	G06036770	77310.545049699998000	170742501.199000000000000
351	6	39290	2411571	639290	33.927927	-117.951554	G06039290	30345.034713400000000	19062297.301600002000000
352	6	73962	2411969	673962	33.8002548	-117.9934483	G06073962	27585.006909200001000	8022009.144969999800000
353	6	53476	2411308	653476	34.4482528	-119.2465775	G06053476	23121.271172500001000	11301525.886399999000000
354	6	72016	2411904	672016	34.2668875	-118.7484575	G06072016	86951.852635599993000	109405923.227000000000000
355	6	78582	2412065	678582	34.1932896	-118.874235	G06078582	105267.147114000010000	143307680.687999990000000
356	6	62364	2410980	662364	38.8080407	-121.2503648	G06062364	43381.338326700003000	50759241.634800002000000
357	6	3204	2409754	603204	38.8950746	-121.0767393	G06003204	45248.454085099998000	18600728.803300001000000
358	6	62938	2411000	662938	38.7690012	-121.3189015	G06062938	80724.052632299994000	111341219.011000010000000
359	6	72674	2411930	672674	37.9816919	-120.3826626	G06072674	16891.639196799999000	8226955.178930000400000
360	6	56938	2411418	656938	37.8225436	-122.2300249	G06056938	9644.820643049999500	4402170.638989999900000
361	6	44028	2410878	644028	37.0633346	-120.8402558	G06044028	41659.837810300000000	26203277.580600001000000
362	6	13294	2409459	613294	37.1095034	-120.2349397	G06013294	37997.540913800003000	28843537.829599999000000
363	6	9864	2409961	609864	33.9873437	-117.054211	G06009864	40364.497964499998000	38481116.048299998000000
364	6	10928	2409979	610928	33.6883023	-117.2635469	G06010928	19742.465736700000000	12080655.087600000000000
365	6	14260	2409493	614260	33.6905455	-116.143054	G06014260	60528.710191200000000	77895712.694499999000000
366	6	36434	2410100	636434	33.6922173	-116.3412484	G06036434	30935.527147400000000	37793554.965800002000000
367	6	40354	2411582	640354	33.6417665	-116.273943	G06040354	61418.878312200002000	92401929.685399994000000
368	6	50874	2411225	650874	39.2596075	-121.0333263	G06050874	19641.306845600000000	5677082.526349999900000
369	6	80588	2413403	680588	39.3505492	-120.1939411	G06080588	64049.597190200002000	87162124.212799996000000
370	6	58240	2411470	658240	36.063542	-119.0336003	G06058240	113762.195194999990000	48217377.748599999000000
371	6	80644	2412107	680644	36.1993663	-119.3419206	G06080644	63990.376987800002000	52968479.542300001000000
372	6	3162	2409752	603162	37.3540494	-120.5971768	G06003162	29581.739782900000000	15847569.308700001000000
373	6	46898	2411080	646898	37.3056953	-120.4778715	G06046898	106559.570771000000000	60156228.750500001000000
374	6	59500	2411515	659500	33.760352	-116.4287947	G06059500	54173.941634199997000	65244951.810099997000000
375	6	78120	2412044	678120	33.4930818	-117.1317297	G06078120	72390.265468600002000	96548761.327299997000000
376	6	18996	2410328	618996	33.9575914	-116.5422837	G06018996	74175.999688500000000	79280508.486699998000000
377	6	55254	2411357	655254	33.8007326	-116.5367547	G06055254	146598.546737000000000	245986220.041000010000000
378	6	57540	2411433	657540	38.7304688	-120.796965	G06057540	42931.897470600001000	15054957.072699999000000
379	6	56784	2411407	656784	38.2422531	-122.6286306	G06056784	54948.051919300000000	37527685.749200001000000
380	6	70098	2411827	670098	38.4468158	-122.7061361	G06070098	209753.696440000000000	107478261.266000000000000
381	6	54274	2411335	654274	39.746022	-122.1850001	G06054274	18770.378837900000000	7547260.474019999600000
382	6	85684	2412272	685684	39.5147524	-122.1991778	G06085684	15766.438976199999000	7441451.252999999600000
383	6	67126	2411789	667126	36.6055688	-120.1899215	G06067126	13516.340139800001000	3101204.608250000000000
384	6	40256	2411578	640256	33.8506159	-118.0395647	G06040256	13714.015586300000000	4680130.496080000000000
385	6	43224	2410875	643224	33.7968831	-118.061039	G06043224	21321.418656900001000	10586421.370900000000000
386	6	48256	2411123	648256	33.6093352	-117.656471	G06048256	39297.509005100001000	46805244.403600000000000
387	6	59587	2411517	659587	33.6323536	-117.5990075	G06059587	44329.199773400003000	33514012.690099999000000
388	6	3302	2409764	603302	36.0311809	-120.1160228	G06003302	44676.050909099999000	50302338.425999999000000
389	6	65084	2411781	665084	33.4491445	-117.6131194	G06065084	38079.510473399998000	47569468.344700001000000
390	6	70686	2411851	670686	33.751918	-118.0732505	G06070686	34136.740466099996000	30169208.511700001000000
391	6	82744	2412158	682744	33.8180671	-117.8102948	G06082744	14622.560072900000000	5383854.726940000400000
392	6	947	2409683	600947	33.5792186	-117.728915	G06000947	28090.205391899999000	17921209.135000002000000
393	6	36000	2410811	636000	33.6905687	-118.00933	G06036000	64859.388028499998000	71057684.130700007000000
394	6	80854	2412117	680854	33.7309083	-117.8106005	G06080854	46157.591996800002000	28777036.091899998000000
395	6	8786	2409932	608786	33.8573527	-118.0073733	G06008786	40309.223998000001000	27311515.326600000000000
396	6	17946	2410293	617946	33.4632594	-117.7130166	G06017946	31789.921232500001000	16946082.602200001000000
397	6	41152	2410819	641152	36.2959537	-119.7982556	G06041152	27909.218281599999000	22057955.325700000000000
398	6	25380	2410537	625380	33.7105823	-117.951129	G06025380	21900.893625900000000	23530877.369399998000000
399	6	39178	2411595	639178	33.542891	-117.7624901	G06039178	49596.913823900002000	23042261.171200000000000
400	6	39220	2411596	639220	33.5915227	-117.6994074	G06039220	30282.565054100000000	17166917.895500001000000
401	6	39259	2411598	639259	33.6129246	-117.731443	G06039259	23268.251707300002000	8665714.446849999900000
402	6	39496	2411602	639496	33.6549461	-117.6758479	G06039496	31339.460847900002000	43280560.486500002000000
403	6	31960	2410696	631960	36.3259567	-119.6538807	G06031960	81869.281276599999000	43521435.240999997000000
404	6	13882	2409474	613882	37.9403195	-121.9300757	G06013882	17175.999276499999000	9946657.910450000300000
405	6	21796	2410410	621796	37.9196297	-122.3025159	G06021796	16053.865675200001000	9471184.973999999500000
406	6	33308	2410746	633308	38.0214271	-122.288929	G06033308	26220.892300600000000	16607799.529100001000000
407	6	49187	2413013	649187	37.8456927	-122.123217	G06049187	30752.749417800002000	24536428.119600002000000
408	6	40704	2411633	640704	37.8152896	-121.3125155	G06040704	59940.034112800000000	59654622.865199998000000
409	6	42202	2410854	642202	38.1216095	-121.2907652	G06042202	47001.077522300002000	35959265.618400000000000
410	6	45484	2411024	645484	37.7904975	-121.2306255	G06045484	69455.009307800006000	53277488.107699998000000
411	6	80238	2412090	680238	37.7245975	-121.4455377	G06080238	87297.953170299996000	57701104.903899997000000
412	6	37692	2702867	637692	34.0025907	-117.4676122	G06037692	50871.446750100004000	113131143.492000000000000
413	6	9878	2409962	609878	33.1688054	-115.4857095	G06009878	21791.990476499999000	9623998.650070000400000
414	6	55520	2413111	655520	39.7541919	-121.6064	G06055520	31255.955739100002000	47480844.722999997000000
415	6	16224	2410227	616224	36.0846861	-119.5611408	G06016224	44613.775624700000000	19436435.200700000000000
416	6	296	2409663	600296	34.5809017	-117.4394577	G06000296	101343.149076999990000	137266695.340999990000000
417	6	59962	2411532	659962	34.051642	-117.1708618	G06059962	93154.575212099997000	94100176.485799998000000
418	6	11194	2409984	611194	33.1239089	-117.282835	G06011194	54938.378735099999000	101309135.309000000000000
419	6	50398	2411216	650398	32.6658617	-117.097361	G06050398	51183.386402099997000	19011943.588599999000000
420	6	70224	2411830	670224	32.8549903	-116.9860556	G06070224	44011.942220700003000	42817199.232400000000000
421	6	9780	2409960	609780	35.1465903	-117.8693463	G06009780	178323.411809999990000	527400839.656000020000000
422	6	77574	2412026	677574	35.126685	-119.4241719	G06077574	43679.907243900001000	39532547.775300004000000
423	6	21230	2650584	621230	33.9632615	-117.5805473	G06021230	36801.250545000003000	33962196.564199999000000
424	6	6434	2409843	606434	34.2429577	-116.8958909	G06006434	43592.436555200002000	16925800.213900000000000
425	6	24680	2410517	624680	34.108956	-117.462888	G06024680	75524.740750500001000	111418819.467999990000000
426	6	60466	2410931	660466	34.1117839	-117.3882874	G06060466	74008.436208300001000	57861667.354400001000000
427	6	72506	2411923	672506	32.9914992	-117.2581337	G06072506	15514.336023800000000	9115487.037930000600000
428	6	50076	2411199	650076	33.5721337	-117.1904442	G06050076	57782.571102900001000	87117665.437600002000000
429	6	77392	2412019	677392	38.392857	-120.798062	G06077392	25361.193765700002000	6793253.286550000300000
430	6	3064	2409745	603064	35.4858195	-120.6896669	G06003064	46068.661613099997000	67668490.066100001000000
431	6	31393	2410668	631393	35.1208877	-120.6196642	G06031393	12439.008836200001000	5994517.029070000200000
432	6	57414	2411429	657414	35.153141	-120.6745631	G06057414	30937.524513299999000	9430000.613840000700000
433	6	2868	2409734	602868	35.1243045	-120.584854	G06002868	26076.046641299999000	15106784.656300001000000
434	6	73108	2411938	673108	38.9392299	-119.9822156	G06073108	42110.106974000002000	42994073.992399998000000
435	6	14218	2409488	614218	36.8281886	-119.6849012	G06014218	72383.863242499996000	62693929.557599999000000
436	6	27000	2410546	627000	36.7836027	-119.7934453	G06027000	350633.498946000010000	296999586.833000000000000
437	6	13945	2409479	613945	38.9600452	-122.6332316	G06013945	47731.086911099999000	27403655.293299999000000
438	6	2112	2409709	602112	38.0710375	-120.5517286	G06002112	22360.014952199999000	9420551.014049999400000
439	6	1444	2409688	601444	41.4891359	-120.5512862	G06001444	17763.220476800001000	7374121.692420000200000
440	6	86972	2412325	686972	39.1385876	-121.6396607	G06086972	53558.523109599999000	38858283.655400001000000
441	6	24638	2410516	624638	38.6665966	-121.1416355	G06024638	45250.600381999997000	77869973.347100005000000
442	6	36882	2410122	636882	38.161252	-121.6049577	G06036882	8317.592198200000000	1272097.636410000000000
443	6	59444	2411513	659444	38.5761812	-121.2466921	G06059444	64838.632065700003000	91221763.245600000000000
444	6	48872	2411145	648872	36.6012904	-121.8825566	G06048872	52911.754950399998000	22593498.988800000000000
445	6	1640	2409695	601640	38.1790331	-122.2596023	G06001640	27647.923584400000000	15786346.483200001000000
446	6	9892	2409963	609892	38.5814083	-122.5826961	G06009892	14315.604466999999000	6776065.123979999700000
447	6	86930	2412323	686930	38.3955283	-122.3669157	G06086930	14604.659762100000000	3966209.042330000100000
448	6	8758	2409931	608758	34.6154975	-120.1942368	G06008758	11878.910839000000000	4099431.816000000100000
449	6	2252	2409715	602252	37.9790748	-121.796195	G06002252	59627.109506800000000	76609231.924899995000000
450	6	16000	2410214	616000	37.9721891	-122.0016172	G06016000	56008.803027299997000	79108508.466199994000000
451	6	17988	2412403	617988	37.8121407	-121.9698219	G06017988	47003.264886899997000	46818648.605899997000000
452	6	46114	2411045	646114	37.9981228	-122.1144209	G06046114	66578.545158299996000	32758435.178300001000000
453	6	57456	2411430	657456	38.0199568	-121.9058201	G06057456	64840.086391099998000	44522974.733199999000000
454	6	57764	2411439	657764	37.9540083	-122.0758961	G06057764	32408.294329600001000	18325776.515900001000000
455	6	68378	2411805	668378	37.7646048	-121.9332505	G06068378	54093.541655399997000	48286634.005400002000000
456	6	83346	2412174	683346	37.902666	-122.040479	G06083346	91810.694720300002000	51206279.299199998000000
457	6	11446	2409990	611446	34.3852905	-119.500858	G06011446	20761.005653299999000	6699810.739459999800000
458	6	31414	2410672	631414	34.9616314	-120.5733774	G06031414	14539.363365600000000	3405052.549500000200000
459	6	19318	2410342	619318	36.5453531	-119.3988747	G06019318	25900.102673000001000	16756868.494000001000000
460	6	23126	2410472	623126	36.2940056	-119.1459278	G06023126	16387.351347500000000	6379249.700140000300000
461	6	23616	2410485	623616	36.305352	-119.2081346	G06023616	17320.356353899999000	5849287.420049999800000
462	6	41712	2410839	641712	36.208216	-119.0896803	G06041712	19426.129035499998000	7077620.237169999600000
463	6	64224	2411768	664224	36.6901821	-121.6337145	G06064224	49025.402839299997000	61249404.279399998000000
464	6	394	2409666	600394	34.1489422	-118.7639301	G06000394	24432.066917400000000	20259676.637100000000000
465	6	2896	2409735	602896	33.8675926	-118.0806353	G06002896	12458.750576900000000	4197443.960760000200000
466	6	47766	2411113	647766	37.4339208	-121.8919831	G06047766	47354.019290099997000	35274153.829999998000000
467	6	18506	2410314	618506	32.9628522	-117.2624379	G06018506	12532.396444300000000	4601762.472040000400000
468	6	6560	2409848	606560	39.4132906	-121.7100758	G06006560	8647.650897190000300	1646292.209890000100000
469	6	31260	2410665	631260	39.3621693	-121.6970846	G06031260	16215.976834300000000	5362188.589300000100000
470	6	3274	2409763	603274	33.324043	-118.334699	G06003274	17618.329273600000000	7602440.741829999700000
471	6	4982	2409822	604982	33.8878214	-118.1272504	G06004982	18020.899728699998000	15983640.957000000000000
472	6	4996	2409817	604996	33.9643785	-118.1544369	G06004996	11841.401470500001000	6379173.414280000100000
473	6	13756	2409465	613756	34.1249246	-117.7139226	G06013756	46050.003496400001000	34933569.007399999000000
474	6	14974	2410209	614974	33.9945234	-118.1499518	G06014974	28505.931595700000000	16936255.779199999000000
475	6	17498	2410272	617498	33.9640029	-118.1825614	G06017498	10362.809455299999000	3175198.931140000000000
476	6	22230	2410413	622230	34.0746329	-118.0291358	G06022230	32517.045007799999000	24988040.044799998000000
477	6	72576	2411925	672576	34.5937578	-120.1396803	G06072576	19323.437984000000000	6284357.837279999600000
478	6	30378	2015546	630378	34.4348747	-119.8577412	G06030378	38458.556611799999000	20521028.070500001000000
479	6	42524	2410860	642524	34.6626889	-120.470837	G06042524	40152.243040900001000	30229787.280900002000000
480	6	69070	2411815	669070	34.4006009	-119.7129545	G06069070	84408.353883899996000	50789964.290500000000000
481	6	69196	2411824	669196	34.9332137	-120.4438151	G06069196	71028.741502100005000	60654096.101000004000000
482	6	44364	2410891	644364	39.6768545	-120.2448111	G06044364	4096.439215780000300	920709.238524000040000
483	6	8058	2409893	608058	32.9787022	-115.5299143	G06008058	29706.205113600001000	19895037.424500000000000
484	6	22412	2410417	622412	33.9171449	-118.401554	G06022412	17442.622743399999000	14153235.283900000000000
485	6	32506	2410716	632506	33.8304821	-118.0734509	G06032506	7800.173918489999800	2485824.868859999800000
486	6	33364	2410749	633364	33.8652682	-118.3962966	G06033364	8751.906279169999800	3694744.213839999900000
487	6	33518	2410756	633518	34.1637439	-118.6612038	G06033518	13119.479386499999000	4373449.216169999900000
488	6	30798	2410651	630798	39.2236859	-121.0550036	G06030798	34976.303785700002000	12284656.372700000000000
489	6	56000	2411379	656000	34.160592	-118.139593	G06056000	86310.590133200007000	59901742.138899997000000
490	6	51182	2411250	651182	33.5971325	-117.890263	G06051182	85576.523355700003000	64415183.921800002000000
491	6	70000	2411825	670000	34.0234128	-118.4816663	G06070000	20825.539479899999000	21798241.454300001000000
492	6	9710	2409958	609710	32.6849016	-115.4943619	G06009710	24673.822203000000000	22357297.230599999000000
493	6	21782	2410409	621782	32.7873249	-115.5580064	G06021782	37853.183537199999000	29058842.959199999000000
494	6	34246	2410780	634246	32.8137812	-115.3783188	G06034246	12380.312330100000000	2985629.770690000200000
495	6	36280	2410097	636280	32.8375033	-115.5718599	G06036280	34143.298116099999000	15168191.866000000000000
496	6	84606	2412239	684606	33.038922	-115.6223136	G06084606	9230.895305230000300	1528294.542360000100000
497	6	13588	2409464	613588	38.6947765	-121.2879952	G06013588	29624.151357200000000	36851821.989299998000000
498	6	22020	2410425	622020	38.4146207	-121.3849614	G06022020	65841.527427800000000	109407488.239999990000000
499	6	28112	2410563	628112	38.2669456	-121.3045439	G06028112	32656.495852000000000	15561597.775599999000000
500	6	64000	2411751	664000	38.5665924	-121.4686318	G06064000	157967.643164000010000	259273533.002999990000000
501	6	34120	2410778	634120	36.8563746	-121.3981157	G06034120	67993.811234399996000	18969925.415500000000000
502	6	12552	2409431	612552	33.8677431	-118.0694719	G06012552	36480.832253900000000	22928691.403400000000000
503	6	16742	2410251	616742	34.0904746	-117.8821434	G06016742	56840.936503600002000	18235825.265400000000000
504	6	42468	2410859	642468	33.7933091	-118.3174455	G06042468	13647.791279100000000	4949678.054680000100000
505	6	45400	2411020	645400	33.8896319	-118.3973699	G06045400	15033.713781799999000	10207759.556299999000000
506	6	46492	2411054	646492	33.9885051	-118.1876662	G06046492	9159.446908269999800	3052096.377789999800000
507	6	48648	2411138	648648	34.1639973	-117.9846118	G06048648	44174.862480299998000	35515910.688100003000000
508	6	66070	2411784	666070	34.1079574	-117.8085286	G06066070	52001.483844800001000	39957152.656800002000000
509	6	22300	2410415	622300	35.6407402	-120.6542682	G06022300	62892.553502600000000	50392242.061600000000000
510	6	49362	2411169	649362	35.3672891	-120.8692045	G06049362	28994.819929900001000	15209769.769200001000000
511	6	68154	2411796	668154	35.263954	-120.661126	G06068154	53441.266211299997000	34407664.122400001000000
512	6	53070	2411294	653070	37.9939359	-121.6911388	G06053070	40983.311329800003000	41333063.065200001000000
513	6	14274	2409495	614274	36.1330557	-120.3390286	G06014274	47082.601567199999000	17350503.147399999000000
514	6	24134	2410507	624134	36.853496	-120.4535653	G06024134	27596.138472499999000	9252131.176209999200000
515	6	25436	2410538	625436	36.6245476	-119.6738678	G06025436	23041.626397100001000	6517394.127290000200000
516	6	38562	2411548	638562	36.5252005	-119.567571	G06038562	26458.746267700000000	9186597.328830000000000
517	6	1514	2409693	601514	38.4189496	-120.8235481	G06001514	3595.255008759999800	812631.317490000040000
518	6	36672	2410110	636672	38.3600299	-120.9443428	G06036672	19658.664030799999000	12019666.859500000000000
519	6	36980	2410128	636980	38.3484537	-120.7723664	G06036980	27201.666144300001000	9660472.969060000000000
520	6	57834	2411446	657834	38.4778909	-120.841032	G06057834	10909.053507799999000	2443649.903659999800000
521	6	46828	2411078	646828	36.7559904	-120.3782366	G06046828	26985.539854100000000	8544060.909600000800000
522	6	54008	2411327	654008	36.6211449	-119.3187499	G06054008	13839.267154100000000	4640744.883080000100000
523	6	55856	2411376	655856	36.6081599	-119.5438057	G06055856	21339.424656700001000	6001295.599709999700000
524	6	60242	2410920	660242	36.5993741	-119.447781	G06060242	33658.319550300002000	14207987.052700000000000
525	6	67056	2411811	667056	36.6989453	-119.5574669	G06067056	24475.545395500001000	14931839.625600001000000
526	6	70882	2411863	670882	36.5743083	-119.6155826	G06070882	27215.303897999998000	13307178.410599999000000
527	6	83668	2412194	683668	36.9196077	-121.7702498	G06083668	35196.430548800003000	17570421.414000001000000
528	6	69112	2411820	669112	36.974385	-122.0352679	G06069112	53156.181948600002000	33100924.105099998000000
529	6	77364	2412017	677364	40.433674	-120.6283062	G06077364	49058.171224799997000	20798247.397300001000000
530	6	2000	2409704	602000	33.8554971	-117.7600707	G06002000	122358.344748000000000	131895201.058000000000000
531	6	16532	2410239	616532	33.6659055	-117.9123358	G06016532	35466.864094199998000	40934835.335000001000000
532	6	17750	2410282	617750	33.8184768	-118.0383074	G06017750	25547.134915400002000	17154461.355500001000000
533	6	28000	2410556	628000	33.8857144	-117.9280246	G06028000	50329.272657699999000	58128890.197300002000000
534	6	29000	2410568	629000	33.7787816	-117.9604719	G06029000	62604.110374600001000	46554824.796099998000000
535	6	39248	2411597	639248	33.5288675	-117.7011753	G06039248	36961.734170199998000	38312255.948399998000000
536	6	53980	2411325	653980	33.7869711	-117.8612654	G06053980	103783.923018999990000	66812626.493699998000000
537	6	57526	2411432	657526	33.8811581	-117.8547827	G06057526	37793.309683100000000	17166734.484200001000000
538	6	68028	2411793	668028	33.5005811	-117.654433	G06068028	33581.993682200002000	37374802.371600002000000
539	6	69000	2411814	669000	33.736332	-117.8829516	G06069000	49943.092749099997000	70945235.060699999000000
540	6	84550	2412236	684550	33.7522888	-117.9938733	G06084550	45439.840279299999000	26008638.650400002000000
541	6	86832	2412321	686832	33.8869705	-117.77259	G06086832	61904.624976799998000	51444080.961099997000000
542	6	85586	2412268	685586	39.1486777	-122.1372495	G06085586	25510.678362999999000	14101134.240200000000000
543	6	14946	2410204	614946	39.2048901	-122.0095754	G06014946	22516.558519499999000	4750690.160720000000000
544	6	22790	2410453	622790	37.7913346	-120.999644	G06022790	22594.015091000001000	6133663.443760000200000
545	6	61026	2410957	661026	37.7422644	-121.1321587	G06061026	28225.681721600002000	14135501.691500001000000
546	6	75000	2411987	675000	37.9763417	-121.3133043	G06075000	217556.970318999990000	167701807.027000010000000
547	6	2364	2412372	602364	34.5333761	-117.2103584	G06002364	78376.989610999997000	193658218.951999990000000
548	6	65000	2411777	665000	34.141553	-117.2935572	G06065000	211438.882029000000000	160452880.692000000000000
549	6	33434	2410751	633434	34.3970383	-117.3151976	G06033434	135714.841919000000000	189611005.613000010000000
550	6	70042	2411826	670042	34.352314	-119.0688457	G06070042	28898.483305900001000	12188914.679900000000000
551	6	59920	2411531	659920	40.5674321	-122.364827	G06059920	151464.268650000010000	158442260.949999990000000
552	6	71225	2411877	671225	40.6765637	-122.3809091	G06071225	27332.193328300000000	28304576.638300002000000
553	6	82590	2412156	682590	34.5277346	-117.3535789	G06082590	117905.370926000000000	191378783.965999990000000
554	6	13214	2409454	613214	33.9429693	-117.7256483	G06013214	52548.176900999999000	115844010.436000000000000
555	6	33588	2410759	633588	34.1134731	-117.1657294	G06033588	67207.809525200006000	48923809.373400003000000
556	6	13210	2409453	613210	33.9780368	-117.6577189	G06013210	63587.483604900001000	76863004.725099996000000
557	6	3526	2409774	603526	35.3212129	-119.0182915	G06003526	438927.181864999990000	389176420.309000020000000
558	6	7218	2409872	607218	33.6535839	-114.6217852	G06007218	100238.841292000000000	70831539.759800002000000
559	6	36448	2410101	636448	33.7316388	-116.2359705	G06036448	77017.810310600005000	86077699.834800005000000
560	6	56700	2411403	656700	33.790224	-117.2214116	G06056700	71257.214843599999000	82026774.606099993000000
561	6	2924	2409738	602924	35.1943611	-118.8305687	G06002924	21595.308498499999000	12482063.224600000000000
562	6	60704	2410944	660704	35.6285421	-117.6639923	G06060704	56711.245299700000000	55764872.781900004000000
563	6	78092	2412041	678092	35.1429585	-118.4460356	G06078092	49629.708908900000000	25825771.977499999000000
564	6	8142	2409902	608142	37.9359047	-121.7185472	G06008142	43712.807309999997000	38484820.408699997000000
565	6	60102	2410919	660102	37.5152736	-122.2136716	G06060102	114742.478292000000000	52283887.083800003000000
566	6	68364	2411804	668364	37.9810032	-122.5069297	G06068364	81474.796772300004000	43218025.959700003000000
567	6	11250	2409987	611250	36.5529458	-121.9218892	G06011250	8319.036444830000600	2797596.506940000200000
568	6	18688	2410315	618688	36.5825013	-121.8297974	G06018688	7623.747289750000200	1248314.431020000000000
569	6	36084	2410081	636084	36.2039785	-120.0961776	G06036084	12064.559506800000000	4120748.289280000100000
570	6	30392	2410617	630392	36.505979	-121.442918	G06030392	20507.158469499998000	4994529.136239999900000
571	6	30994	2410657	630994	36.3233901	-121.24475	G06030994	13641.163677500001000	5530241.494330000100000
572	6	59892	2411527	659892	40.1735147	-122.2415247	G06059892	56135.902567899997000	19882165.143300001000000
573	6	18100	2410296	618100	38.556147	-121.7377925	G06018100	34103.766874599998000	25697718.302299999000000
574	6	84816	2412228	684816	38.5543684	-121.5486634	G06084816	35635.729556600003000	59169722.150300004000000
575	6	86034	2412288	686034	38.5332708	-121.975473	G06086034	20416.144969699999000	7665713.472670000000000
576	6	86328	2412300	686328	38.6711687	-121.750029	G06086328	58225.327977699999000	39642858.249100000000000
577	6	23182	2410474	623182	38.2592897	-122.0320951	G06023182	124009.100987000000000	106668362.728000000000000
578	6	81554	2412139	681554	38.3586211	-121.9686015	G06081554	78320.075461700006000	75157158.677399993000000
579	6	19584	2410347	619584	41.9649654	-121.9203865	G06019584	7714.290501309999900	1860026.289700000100000
580	6	49852	2411181	649852	41.3208797	-122.3154809	G06049852	26839.023203500001000	9764030.546339999900000
581	6	81134	2412125	681134	39.146614	-123.2103259	G06081134	28684.839490499999000	12231999.148399999000000
582	6	39710	2411609	639710	39.0382153	-122.922697	G06039710	20099.551723199998000	8283937.746450000400000
583	6	16378	2410233	616378	32.6572021	-117.1561371	G06016378	56940.509096700000000	20541293.672100000000000
584	6	22804	2410455	622804	33.1330533	-117.074043	G06022804	164365.534656000000000	96470998.393900007000000
585	6	36294	2410098	636294	32.5653537	-117.1145672	G06036294	18096.650516800000000	11563841.714900000000000
586	6	18394	2410317	618394	35.7631833	-119.2635598	G06018394	63117.974868500001000	37179748.669600002000000
587	6	44826	2411062	644826	35.6705643	-119.2327288	G06044826	23924.307494100001000	6910215.749789999800000
588	6	45736	2411033	645736	35.0581843	-119.3994953	G06045736	15275.564010399999000	3889607.846719999800000
589	6	45778	2411035	645778	36.6805918	-121.7900735	G06045778	29929.270970400001000	23117604.665700000000000
590	6	65112	2411806	665112	36.6219032	-121.8475249	G06065112	5869.075433390000400	1456616.089530000000000
591	6	70742	2411853	670742	36.625215	-121.8238832	G06070742	22461.045628799999000	24041121.335099999000000
592	6	72520	2411924	672520	36.4379099	-121.3156119	G06072520	33339.855412099998000	11824534.683599999000000
593	6	14498	2410190	614498	39.0937989	-120.9532218	G06014498	21240.128838900000000	3641510.767860000000000
594	6	2042	2409706	602042	40.450596	-122.2963035	G06002042	32336.515367399999000	17145503.054499999000000
595	6	86944	2412324	686944	41.7240335	-122.6315699	G06086944	47760.246902899999000	26050040.166900001000000
596	6	45358	2412936	645358	37.608848	-118.9712613	G06045358	44308.266269799999000	65541493.248400003000000
597	6	53000	2411292	653000	37.7698464	-122.22569	G06053000	125229.532097000000000	145619218.375999990000000
598	6	11530	2409399	611530	33.840367	-118.2495736	G06011530	38890.009658299998000	49123333.788599998000000
599	6	41124	2410818	641124	32.7330714	-117.0344138	G06041124	19627.015727400001000	10045427.182800001000000
600	6	13392	2409461	613392	32.6276701	-117.0151696	G06013392	102725.205044000000000	129286494.646000000000000
601	6	66000	2411782	666000	32.8152995	-117.134993	G06066000	438520.518300000000000	852686899.062000040000000
602	6	71106	2411873	671106	35.4780002	-119.1991905	G06071106	76605.340364999996000	72376212.463799998000000
603	6	83542	2412185	683542	35.5937751	-119.3673064	G06083542	40950.632292700000000	24412918.387100000000000
604	6	70364	2411834	670364	37.8583694	-122.4918436	G06070364	13434.884033400000000	4585582.697560000200000
605	6	54232	2411334	654232	37.8816136	-122.1685852	G06054232	38009.870430100003000	33328597.193000000000000
606	6	57288	2411428	657288	38.0017019	-122.318488	G06057288	27140.614370700001000	13349813.829500001000000
607	6	60620	2410939	660620	37.9522779	-122.360609	G06060620	162087.866947000000000	78026647.246299997000000
608	6	68294	2411801	668294	37.9628505	-122.3425736	G06068294	16290.047005900000000	6810748.483479999900000
609	6	39122	2411591	639122	37.891004	-122.1195292	G06039122	43609.789517600002000	39402573.117200002000000
610	6	42370	2410857	642370	34.0439367	-117.2495416	G06042370	22740.383097300000000	19469840.432100002000000
611	6	48788	2411141	648788	34.0714521	-117.698054	G06048788	19143.164521600000000	14289416.658800000000000
612	6	50734	2411220	650734	34.8135697	-114.6253021	G06050734	54169.882277400000000	81002274.824300006000000
613	6	7946	2409891	607946	34.1531592	-117.9688184	G06007946	11923.401089100000000	5073123.744989999600000
614	6	53896	2411323	653896	34.0394383	-117.6042147	G06053896	54569.513542000001000	129488849.294000000000000
615	6	33056	2410726	633056	38.6225714	-122.8656918	G06033056	32597.196689100001000	11560832.036499999000000
616	6	85922	2413495	685922	38.5420993	-122.8086133	G06085922	43140.111142299997000	18888404.546399999000000
617	6	25058	2410525	625058	39.4410694	-123.8036201	G06025058	27866.682101300001000	7206634.802840000000000
618	6	38226	2411536	638226	36.7248573	-120.062429	G06038226	16015.999778300000000	8462062.106750000300000
619	6	6798	2409852	606798	37.3663813	-118.3958082	G06006798	18141.071443000001000	4949303.623200000300000
620	6	21712	2410406	621712	32.8016713	-116.9603972	G06021712	72912.169316300002000	37516316.729099996000000
621	6	22678	2410440	622678	33.0506323	-117.2636163	G06022678	49977.094860199999000	50331581.796099998000000
622	6	40004	2411576	640004	32.7694947	-117.0219232	G06040004	41558.295994599997000	23581155.244500000000000
623	6	53322	2411301	653322	33.2245045	-117.3062398	G06053322	77726.028490099998000	109005173.577000010000000
624	6	58520	2411480	658520	32.9877018	-117.0218426	G06058520	64759.642023200002000	101437728.601000000000000
625	6	68196	2411797	668196	33.1338931	-117.169367	G06068196	65882.433305200000000	63157923.798799999000000
626	6	562	2409669	600562	37.7419107	-122.2599139	G06000562	48864.867583799998000	27225802.825700000000000
627	6	674	2409674	600674	37.8906499	-122.3181164	G06000674	13906.522033900001000	4631399.970529999600000
628	6	6000	2409837	606000	37.8669717	-122.2991474	G06006000	37492.821684299997000	27340435.280299999000000
629	6	20018	2410362	620018	37.7161535	-121.8962343	G06020018	37324.466155599999000	39453251.118500002000000
630	6	22594	2410436	622594	37.8399065	-122.2989635	G06022594	13501.316216200001000	3317427.941320000200000
631	6	82996	2412161	682996	33.1895407	-117.2386078	G06082996	79991.858044499997000	48380224.885399997000000
632	6	50916	2411238	650916	37.5045144	-122.0329158	G06050916	29923.722439900001000	35996679.104999997000000
633	6	68084	2411794	668084	37.7033683	-122.163036	G06068084	39232.869397399998000	34568444.930699997000000
634	6	81204	2412130	681204	37.6029595	-122.0187225	G06081204	54173.148838100002000	50244984.218699999000000
635	6	26000	2410545	626000	37.4944613	-121.9411499	G06026000	136508.946448000000000	200909412.930999990000000
636	6	50258	2411209	650258	38.2972195	-122.3011697	G06050258	100017.010886000000000	46743967.774499997000000
637	6	64140	2411758	664140	38.504045	-122.4677325	G06064140	21913.271092399998000	13022911.442900000000000
638	6	38520	2411544	638520	36.2162833	-121.1319616	G06038520	24399.908966700001000	10317427.949400000000000
639	6	86300	2412299	686300	36.4128251	-119.09953	G06086300	23449.907927799999000	7374354.924329999800000
640	6	80994	2412119	680994	34.1483128	-116.0655262	G06080994	87931.300768000001000	153179096.963999990000000
641	6	81344	2412137	681344	34.1160731	-117.6599224	G06081344	29188.158878599999000	40547517.134999998000000
642	6	87042	2412326	687042	34.0335234	-117.0426099	G06087042	56187.033444799999000	73532067.264799997000000
643	6	87056	2413524	687056	34.1230893	-116.4214814	G06087056	53012.289583099999000	103639190.290000010000000
644	6	135	2582926	600135	37.9047221	-122.0785741	G06000135	8458.624017239999400	1193071.793670000000000
645	6	156	2629758	600156	38.1735286	-121.2798915	G06000156	7546.054870619999700	2428474.152040000100000
646	6	212	2407697	600212	34.4960703	-118.183897	G06000212	54292.316658299998000	101739771.633000000000000
647	6	310	2582927	600310	41.1993122	-120.9567786	G06000310	14107.315972900000000	8917548.952199999200000
648	6	450	2582928	600450	34.5045821	-118.3163987	G06000450	41125.282251199998000	59195805.664600000000000
649	6	464	2582929	600464	33.4522463	-116.8554705	G06000464	37998.458166700002000	35222113.985200003000000
650	6	478	2628702	600478	37.365224	-119.7193002	G06000478	36559.159358099998000	25961480.733500000000000
651	6	535	2583084	600535	37.631584	-120.9773275	G06000535	6728.876444720000100	1541450.510199999900000
652	6	618	2407707	600618	37.854598	-122.0129953	G06000618	35697.927258999996000	25042976.727600001000000
653	6	716	2628703	600716	39.2253257	-123.7575844	G06000716	11740.135359600001000	4794309.889050000300000
654	6	786	2611374	600786	40.1613467	-123.6157293	G06000786	11905.748014299999000	6288256.051930000100000
655	6	898	2582930	600898	37.9665883	-122.1318979	G06000898	14425.590011099999000	3443349.044629999900000
656	6	982	2582931	600982	39.4666599	-120.8411238	G06000982	6799.725966590000100	903782.395192999970000
657	6	996	2582932	600996	38.4429856	-121.9833299	G06000996	24868.336181400002000	16057458.368700000000000
658	6	1010	2585402	601010	35.8498779	-119.389209	G06001010	12678.323938699999000	8035083.672390000000000
659	6	1094	2407722	601094	40.2144936	-121.1762201	G06001094	6983.467800540000100	2287751.248790000100000
660	6	1150	2407724	601150	33.8905082	-118.3354782	G06001150	8107.369788600000000	2959833.980980000000000
661	6	1164	2407725	601164	35.8876499	-119.4873215	G06001164	6461.826749410000000	2603083.360160000200000
662	6	1192	2407726	601192	32.8422857	-116.7560444	G06001192	45173.747199999998000	69371793.975500003000000
663	6	1228	2407729	601228	38.7855294	-119.8008903	G06001228	18007.879093799998000	7262263.106049999600000
664	6	1276	2628704	601276	39.2156848	-120.7985091	G06001276	13781.339721000000000	6190724.866589999800000
665	6	1290	2407732	601290	34.1922117	-118.1355893	G06001290	29555.168762699999000	22609573.717099998000000
666	6	1360	2407731	601360	39.1261741	-121.0490846	G06001360	24348.191706699999000	21604309.987199999000000
667	6	1416	2582933	601416	37.9055811	-122.5187182	G06001416	4015.294796490000000	325686.353646999980000
668	6	1458	2407736	601458	37.3694001	-121.8239302	G06001458	15859.699679500000000	2197981.381390000200000
669	6	1651	2407740	601651	36.9594832	-121.7817391	G06001651	16191.818478800000000	7913877.981920000200000
670	6	2028	2628706	602028	38.8126532	-123.5702668	G06002028	16899.947010799999000	9097806.670919999500000
671	6	2168	2407744	602168	38.5778747	-122.4512239	G06002168	22167.928345299999000	12615739.097600000000000
672	6	2210	2582934	602210	38.7153292	-121.3609699	G06002210	19949.195753799999000	17702801.074400000000000
673	6	2294	2582935	602294	33.5662978	-116.6964947	G06002294	49530.723335100003000	71680530.618100002000000
674	6	2378	2407750	602378	36.9911473	-121.8927575	G06002378	22182.163503399999000	16657987.383700000000000
675	6	2382	2407751	602382	36.9545264	-121.8213711	G06002382	22238.269406500000000	24031362.549899999000000
676	6	2420	2407755	602420	39.0141953	-122.0610502	G06002420	10185.292505600000000	4556324.662689999700000
677	6	2553	2407756	602553	38.6033643	-121.3800518	G06002553	29949.426065000000000	46418378.323799998000000
678	6	2700	2407762	602700	36.3178406	-119.7053791	G06002700	12479.348820400000000	4931940.621089999600000
679	6	2770	2407763	602770	38.2490495	-120.3493267	G06002770	34324.792829799997000	38461639.019599997000000
680	6	2812	2407764	602812	36.8747551	-121.6307316	G06002812	17653.763187199998000	12293909.847800000000000
681	6	2910	2628707	602910	39.6331786	-122.1897577	G06002910	14235.276454299999000	7458254.336869999800000
682	6	2980	2407773	602980	37.6941687	-122.1158984	G06002980	11911.384216500001000	4758825.813600000000000
683	6	3026	2582936	603026	37.5487908	-118.6996633	G06003026	12670.423049600000000	9244468.955989999700000
684	6	3190	2407779	603190	37.0807097	-119.4964328	G06003190	49377.270897599999000	49731394.940700002000000
685	6	3205	2582982	603205	38.8862376	-120.9796991	G06003205	41112.748643799998000	33020459.647599999000000
686	6	3209	2407781	603209	37.9795586	-121.2624489	G06003209	8974.735770200000800	3234749.638619999900000
687	6	3316	2407784	603316	38.1938597	-120.3790711	G06003316	21383.290324400001000	11656944.967599999000000
688	6	3330	2582937	603330	35.1992773	-120.7207566	G06003330	22810.373277399998000	15571255.110400001000000
689	6	3344	2407785	603344	34.0367691	-118.0017825	G06003344	25094.998118600000000	7358729.446130000100000
690	6	3512	2628708	603512	35.2769184	-116.071735	G06003512	14099.894843300001000	6961527.094759999800000
691	6	3694	2582938	603694	34.6304728	-120.1117821	G06003694	9507.351126060000800	3056605.259480000000000
692	6	3708	2582939	603708	37.4519168	-120.703707	G06003708	11557.070679300001000	7828205.843999999600000
693	6	3792	2612459	603792	39.3760873	-121.4116537	G06003792	34742.513436000001000	34765043.748000003000000
694	6	4198	2628709	604198	37.3272815	-119.565326	G06004198	24291.983874900001000	6456010.955199999700000
695	6	4415	2407808	604415	38.032742	-121.9609577	G06004415	25979.720750900000000	17041291.339899998000000
696	6	4470	2582940	604470	38.0062344	-122.3201647	G06004470	4866.446247560000300	788834.815136000050000
697	6	4478	2407810	604478	40.7653347	-124.1786052	G06004478	8305.088610599999800	1895431.938780000000000
698	6	4576	2407813	604576	39.1080613	-121.3512148	G06004576	27476.118664099999000	26179199.402500000000000
699	6	4632	2629759	604632	37.2966009	-120.4176758	G06004632	1843.590328719999900	148410.843861000000000
700	6	4716	2407814	604716	38.4723191	-120.0518453	G06004716	17605.368359900000000	13409208.573899999000000
701	6	4730	2582941	604730	37.5648829	-120.1312261	G06004730	24397.873025500001000	18762279.016899999000000
702	6	4734	2407815	604734	35.1793999	-118.6259708	G06004734	60622.976578399997000	107615312.006000000000000
703	6	4772	2407819	604772	39.8439312	-120.4140086	G06004772	31621.200850900001000	30270997.367600001000000
704	6	4856	2407822	604856	40.0067829	-121.2481908	G06004856	13333.473875199999000	1878303.576610000100000
705	6	4926	2582942	604926	40.651672	-122.2565134	G06004926	47740.158164499997000	57863843.936099999000000
706	6	4938	2585403	604938	34.2080769	-118.6876258	G06004938	14897.123255700000000	9380098.155239999300000
707	6	5262	2611375	605262	40.0602672	-123.7653807	G06005262	21523.580225500002000	12641984.484300001000000
708	6	5276	2628710	605276	40.2550916	-122.2109161	G06005276	14236.728873399999000	8220994.109419999600000
709	6	5332	2407827	605332	37.0781958	-122.0881161	G06005332	31177.662790300001000	21651909.058699999000000
710	6	5346	2582943	605346	37.8436065	-118.4898996	G06005346	47919.127009900003000	73823181.024399996000000
711	6	6028	2407831	606028	33.7435002	-116.2873296	G06006028	12786.331140099999000	7631262.220800000200000
712	6	6070	2612472	606070	39.6315367	-121.4053968	G06006070	91243.487153099995000	148094454.602999990000000
713	6	6150	2407832	606150	41.7516381	-124.1704977	G06006150	23224.048062999998000	13757583.658500001000000
714	6	6210	2407834	606210	38.0289012	-121.6404474	G06006210	18368.145920300001000	14501754.366300000000000
715	6	6336	2582944	606336	41.126292	-121.1356164	G06006336	10792.760848399999000	4386512.055270000400000
716	6	6406	2407838	606406	34.2541177	-116.7963779	G06006406	53014.368195800002000	82802495.220599994000000
717	6	6475	2407839	606475	41.0116151	-121.9304436	G06006475	23578.540468100000000	15083476.395000000000000
718	6	6518	2628711	606518	37.2035645	-119.2484886	G06006518	6516.795354099999700	1191494.696229999900000
719	6	6567	2611424	606567	41.1593611	-124.1298681	G06006567	5906.387830239999900	1552063.906939999900000
720	6	6616	2407843	606616	37.1655071	-118.2962618	G06006616	13469.839582000001000	7657529.530410000100000
721	6	6635	2407844	606635	34.1398232	-114.3620987	G06006635	27467.676184299999000	29395320.437899999000000
722	6	6728	2407849	606728	36.7999379	-120.0210375	G06006728	5661.290582130000100	1675800.246600000000000
723	6	6928	2407859	606928	37.8096767	-121.9131406	G06006928	27028.988663200002000	15050402.549400000000000
724	6	6935	2582945	606935	35.0496894	-120.538642	G06006935	8127.935060589999900	2707678.740900000100000
725	6	6982	2407857	606982	38.1098926	-122.5183757	G06006982	21811.028055499999000	7439525.091649999800000
726	6	6994	2407861	606994	39.775205	-120.6108447	G06006994	6481.529301859999600	1402707.460089999900000
727	6	7036	2582946	607036	38.3220688	-122.834464	G06007036	24430.723942400000000	21091024.654800002000000
728	6	7064	2407863	607064	34.0602771	-117.4014703	G06007064	23304.491464800001000	15573403.496600000000000
729	6	7172	2407869	607172	34.175649	-114.267116	G06007172	16322.178435399999000	3478199.804820000200000
730	6	7246	2582947	607246	38.3488408	-122.9711641	G06007246	14789.411735100000000	7515782.703169999600000
731	6	7260	2407872	607260	38.3275057	-123.0300219	G06007260	42805.086376200001000	21612537.800600000000000
732	6	7274	2407873	607274	35.5740729	-118.4811634	G06007274	29605.610522600000000	21305064.459500000000000
733	6	7316	2407875	607316	37.9177251	-122.7095023	G06007316	17948.626641100000000	15090529.068100000000000
734	6	7372	2407878	607372	33.3549621	-115.730484	G06007372	8351.082825539999200	2437514.122070000000000
735	6	7379	2407879	607379	36.9845353	-119.8747648	G06007379	42558.020535900003000	30142082.625799999000000
736	6	7414	2407882	607414	32.673217	-117.0061014	G06007414	37307.443012500000000	13352957.826700000000000
737	6	7470	2582948	607470	37.0434804	-122.136848	G06007470	37796.103923000002000	43222669.258900002000000
738	6	7498	2407884	607498	33.2748761	-117.1918628	G06007498	30034.288304800000000	35147234.372100003000000
739	6	7512	2628712	607512	39.0114742	-123.3740427	G06007512	28566.045487700001000	14355001.050000001000000
740	6	7525	2407885	607525	37.4752214	-119.8896629	G06007525	25048.396436300001000	18296162.433499999000000
741	6	7568	2407886	607568	35.0197799	-117.6659382	G06007568	25581.238008900000000	35796168.453000002000000
742	6	7578	2407887	607578	36.6948914	-121.6746697	G06007578	6053.251200249999800	1425676.380020000000000
743	6	7596	2407888	607596	33.2453976	-116.3570351	G06007596	66538.726445900000000	112428280.764000000000000
744	6	7624	2407889	607624	32.819048	-116.942264	G06007624	22147.997075899999000	5000277.174300000100000
745	6	7652	2407892	607652	37.1341004	-122.1272075	G06007652	26964.563256500001000	19455046.043000001000000
746	6	7694	2582949	607694	32.6640221	-116.2896012	G06007694	17403.828517599999000	10115838.453400001000000
747	6	7750	2407895	607750	36.6088734	-119.7525639	G06007750	5733.150634570000000	985991.225625999970000
748	6	7848	2407898	607848	38.3126328	-122.4887382	G06007848	9511.040347489999500	2746384.128480000000000
749	6	7974	2407899	607974	35.8628398	-120.8042676	G06007974	2254.910099650000100	222711.099854000000000
750	6	8172	2407902	608172	37.6020778	-121.0043804	G06008172	8408.111910730000100	1425052.608800000000000
751	6	8240	2582950	608240	38.2555699	-119.2142446	G06008240	51066.959074799997000	56327359.562799998000000
752	6	8338	2407907	608338	37.691422	-122.4811397	G06008338	7221.336429240000100	1168810.658009999900000
753	6	8478	2582951	608478	37.1057325	-122.1106268	G06008478	18306.315912800001000	9964289.568450000100000
754	6	8530	2628713	608530	39.4432827	-123.3938002	G06008530	27439.995624800002000	18957735.347500000000000
755	6	8680	2586444	608680	38.4531255	-120.5354621	G06008680	24809.055376000000000	15202566.578500001000000
756	6	8716	2582952	608716	37.8126097	-120.0653033	G06008716	13857.402283199999000	4513690.964610000100000
757	6	8744	2407918	608744	39.8795599	-121.1990806	G06008744	52902.507563899999000	26805940.991500001000000
758	6	8828	2582953	608828	38.2974454	-120.9179481	G06008828	10474.219397800000000	4200313.259870000200000
759	6	8968	2407924	608968	37.3210726	-121.9304571	G06008968	9035.856012750000400	1044184.382390000000000
760	6	9122	2407926	609122	40.8893625	-121.6754646	G06009122	18683.143907199999000	13928641.078500001000000
761	6	9150	2582954	609150	40.8113348	-123.5082607	G06009150	34443.306795700002000	34658150.520700000000000
762	6	9310	2612473	609310	39.7442296	-121.7073245	G06009310	46025.686086599999000	53090021.260200001000000
763	6	9318	2612474	609318	40.0853613	-121.5423101	G06009318	15337.852943000000000	5555325.161089999600000
764	6	9324	2612475	609324	39.6688044	-121.6458891	G06009324	33949.673516600000000	47399861.980099998000000
765	6	9332	2407932	609332	35.4092286	-119.4406682	G06009332	29608.185451300000000	17941132.225200001000000
766	6	9346	2407934	609346	37.8755195	-121.6418245	G06009346	21918.129607999999000	16805550.283000000000000
767	6	9353	2407935	609353	37.6193902	-120.9812542	G06009353	6080.718635109999900	1866407.799429999900000
768	6	9360	2407936	609360	33.9124953	-116.7814143	G06009360	22718.705743999999000	12671047.135900000000000
769	6	9822	2585404	609822	35.8863123	-118.656067	G06009822	7029.928734809999700	1937151.720200000100000
770	6	9834	2582955	609834	41.413786	-120.6653096	G06009834	25577.130519099999000	19603156.977699999000000
771	6	9948	2582956	609948	35.0479724	-120.5759074	G06009948	11945.448462500000000	5921597.427969999600000
772	6	9990	2628714	609990	39.2337206	-123.1937598	G06009990	14481.612093500000000	6634227.773910000000000
773	6	10004	2582957	610004	39.6631559	-120.4397093	G06010004	9315.495363710000700	1844271.467490000000000
774	6	10032	2582958	610032	36.7137302	-119.761239	G06010032	8952.327684329999100	1617189.688129999900000
775	6	10042	2582959	610042	38.2442182	-120.9539153	G06010042	15831.062747500000000	6039084.669520000000000
776	6	10044	2582960	610044	38.2664813	-120.986575	G06010044	18595.188571300001000	14121859.435300000000000
777	6	10074	2407941	610074	35.5524795	-121.084527	G06010074	29393.630506000001000	22036539.505199999000000
778	6	10088	2407942	610088	37.2562735	-121.9289025	G06010088	8735.052897460000200	1544435.147159999900000
779	6	10256	2407944	610256	38.674027	-120.9883362	G06010256	37795.976087000003000	28944902.010800000000000
780	6	10270	2582961	610270	38.7411629	-120.6815801	G06010270	19964.479754600001000	5827703.135250000300000
781	6	10301	2583160	610301	37.7908735	-121.8850351	G06010301	7822.891188759999700	3299623.794410000100000
782	6	10494	2585405	610494	36.1419783	-118.6107101	G06010494	9893.081769020000100	3207694.927629999800000
783	6	10508	2582962	610508	32.6409665	-116.4745155	G06010508	56170.345268999998000	60838704.171200000000000
784	6	10559	2407946	610559	33.3194069	-117.3194177	G06010559	31998.872370199999000	23456584.893800002000000
785	6	10561	2407947	610561	33.2284125	-117.3808637	G06010561	20316.036649700000000	10162026.928700000000000
786	6	10676	2628715	610676	39.4520653	-121.0487195	G06010676	9730.228195920000900	2211387.600620000200000
787	6	10732	2582963	610732	41.4522333	-120.8882905	G06010732	11993.594639700001000	5982230.942210000000000
788	6	10816	2407954	610816	36.5000453	-120.3163615	G06010816	14298.860612900000000	9832914.827360000500000
789	6	10914	2407959	610914	40.1699392	-121.0768394	G06010914	9099.645225950000200	2009260.404559999900000
790	6	11166	2407962	611166	40.073244	-121.1656703	G06011166	5203.230233680000300	419798.176352999990000
791	6	11324	2407966	611324	36.5011591	-121.7321488	G06011324	45477.059438600001000	49673344.523800001000000
792	6	11376	2582964	611376	38.3744519	-123.0718595	G06011376	3698.986702839999900	742472.641593000040000
793	6	11390	2407967	611390	38.6348761	-121.3242187	G06011390	35658.546950999997000	35714504.295999996000000
794	6	11418	2628716	611418	39.2351651	-120.0782068	G06011418	13501.721938700000000	3370153.916470000100000
795	6	11481	2407970	611481	41.4467465	-122.3634572	G06011481	1864.329145770000000	152300.557686999990000
796	6	11600	2407973	611600	36.3052395	-118.0271663	G06011600	10955.609382200000000	3036016.797059999800000
797	6	11614	2407976	611614	36.5399071	-119.8450271	G06011614	9698.116920250000500	5238362.603450000300000
798	6	11656	2407978	611656	34.184731	-118.9445166	G06011656	5349.185872940000100	1221470.867159999900000
799	6	11691	2407979	611691	32.7639604	-116.9688078	G06011691	45087.960363999999000	17741461.240699999000000
800	6	11754	2582965	611754	34.8375885	-120.5310715	G06011754	4155.679964930000100	488123.008881999990000
801	6	11768	2628717	611768	39.3630629	-123.8041936	G06011768	16813.678734000001000	7748992.201550000300000
802	6	11782	2611427	611782	40.9250207	-121.5484758	G06011782	12190.962314900000000	5440091.166249999800000
803	6	11796	2582966	611796	34.4800598	-118.632867	G06011796	24100.204445100000000	18852489.049199998000000
804	6	11915	2582967	611915	37.8729549	-122.0573365	G06011915	7974.644750470000000	1883440.623609999900000
805	6	11964	2407987	611964	37.7097483	-122.0623465	G06011964	58658.126358599999000	44172325.728799999000000
806	6	11978	2407988	611978	36.764838	-121.7533738	G06011978	7823.628296879999700	2646278.073460000100000
807	6	12062	2582968	612062	37.4562191	-120.0916895	G06012062	47361.961113199999000	60770039.467699997000000
808	6	12132	2407994	612132	35.4395808	-120.8898281	G06012132	19988.852266900001000	8040903.712220000100000
809	6	12146	2582969	612146	38.5278309	-123.1097995	G06012146	26004.684442400001000	18434791.192400001000000
810	6	12300	2582970	612300	38.0657363	-120.2738689	G06012300	25595.488262499999000	20194788.948100001000000
811	6	12314	2585406	612314	36.1435604	-118.5771334	G06012314	7070.862013279999700	1801306.212420000000000
812	6	12328	2582971	612328	41.5286833	-120.1744329	G06012328	19732.529856400000000	14103953.694200000000000
813	6	12412	2582972	612412	36.7361595	-119.4959808	G06012412	27603.119179400001000	21077048.451400001000000
814	6	12594	2582973	612594	37.4921149	-118.3904081	G06012594	53059.002717500000000	72649630.733600006000000
815	6	12612	2408008	612612	39.4646167	-121.26325	G06012612	38575.524590200002000	25135648.260800000000000
816	6	12669	2408010	612669	34.1610926	-119.2252768	G06012669	10241.684781500000000	1063480.765970000100000
817	6	12734	2408014	612734	34.1024828	-117.8563151	G06012734	17357.557471200002000	2403065.412360000000000
818	6	12818	2612476	612818	39.6508775	-121.5336463	G06012818	12305.560463100001000	4975900.056509999600000
819	6	12860	2629760	612860	35.4695666	-119.2615255	G06012860	3097.044752650000200	234735.045871000010000
820	6	12902	2408020	612902	37.679161	-122.1037669	G06012902	11320.651330299999000	3100533.826810000000000
821	6	12916	2408019	612916	33.9796791	-116.9694057	G06012916	28004.300236300001000	20772776.179499999000000
822	6	12930	2408021	612930	40.3016748	-121.2325025	G06012930	31387.393902399999000	19084233.619399998000000
823	6	13077	2408024	613077	39.806744	-120.1388608	G06013077	35134.844825499997000	34207859.016800001000000
824	6	13157	2408027	613157	35.6400189	-117.7664577	G06013157	15813.091515900000000	13495980.292099999000000
825	6	13182	2408028	613182	37.8702154	-120.444225	G06013182	6768.882625459999900	2332141.716589999900000
826	6	13364	2407612	613364	36.5711128	-121.5102955	G06013364	7117.001341729999700	1621709.700720000100000
827	6	13560	2407624	613560	34.1104556	-117.8934868	G06013560	13328.949483599999000	2300944.821839999900000
828	6	13784	2582974	613784	38.4193332	-121.5416192	G06013784	11711.943613400001000	5254903.900510000100000
829	6	13854	2582975	613854	38.3140376	-121.159591	G06013854	19525.514657799999000	17496809.012400001000000
830	6	13910	2611428	613910	40.307086	-121.0554	G06013910	8016.031406050000400	2949334.938769999900000
831	6	13966	2407631	613966	39.0206053	-122.6569387	G06013966	15759.123356300001000	5565669.287229999900000
832	6	13985	2582976	613985	38.9513834	-122.7222429	G06013985	23978.737407299999000	13529802.157000000000000
833	6	14008	2628718	614008	39.4878572	-123.7760686	G06014008	9571.243806279999300	4189437.259699999800000
834	6	14106	2407637	614106	39.7541278	-120.5667468	G06014106	9241.538505950000400	1490842.983390000000000
835	6	14148	2612477	614148	39.5324242	-121.1665519	G06014148	11319.979075900001000	4503149.065510000100000
836	6	14232	2407641	614232	38.0253998	-122.0280599	G06014232	3153.380394350000200	371137.105250000020000
837	6	14288	2628719	614288	37.2526338	-119.6999547	G06014288	30080.587237100000000	28459350.091100000000000
838	6	14302	2407643	614302	38.8353286	-122.7224347	G06014302	26571.460427900001000	12920390.367400000000000
839	6	14406	2582977	614406	41.0796733	-122.716906	G06014406	39860.464769899998000	29884864.058800001000000
840	6	14442	2612478	614442	39.9027142	-121.7448212	G06014442	46866.700101599999000	65540978.026600003000000
841	6	14450	2628720	614450	38.7467843	-120.8761131	G06014450	6676.286788999999800	1956544.789390000000000
842	6	14454	2628721	614454	38.1613351	-120.053527	G06014454	12775.873247300000000	4492223.488119999900000
843	6	14484	2582978	614484	38.5834117	-119.5159966	G06014484	35980.551422800003000	35707156.935599998000000
844	6	14554	2582979	614554	39.0063029	-122.0068288	G06014554	14578.963340700000000	8491751.070420000700000
845	6	14708	2582980	614708	38.2128313	-121.2649723	G06014708	16984.722042000001000	17106363.566599999000000
846	6	14764	2582981	614764	38.802616	-120.8946346	G06014764	17537.152970499999000	8689797.613630000500000
847	6	14904	2407648	614904	38.0300258	-120.415907	G06014904	23738.226955300001000	15487228.299699999000000
848	6	15030	2628722	615030	39.2651343	-123.5897145	G06015030	8509.308439189999300	2987584.252189999900000
849	6	16035	2407652	616035	39.7703164	-121.513493	G06016035	48254.841641100000000	71950146.243900001000000
850	6	16090	2409521	616090	37.9259635	-122.053978	G06016090	9188.052568690000000	1648506.661510000000000
851	6	16210	2407658	616210	37.9366748	-120.6277045	G06016210	44680.692734600001000	55509699.815200001000000
852	6	16420	2582983	616420	33.8759205	-117.61101	G06016420	10046.942341200000000	1549710.041819999900000
853	6	16434	2407664	616434	36.9841813	-121.7893291	G06016434	33409.155421900003000	23312438.007700000000000
854	6	16580	2407666	616580	33.5970366	-117.5864845	G06016580	24445.030794400001000	20058752.412400000000000
855	6	16630	2407668	616630	40.3904732	-122.2861058	G06016630	12531.595588200000000	6012869.621659999700000
856	6	16644	2582984	616644	37.7159277	-120.2046345	G06016644	18784.128972400002000	10918890.198700000000000
857	6	16651	2407672	616651	37.9680363	-121.3404823	G06016651	18183.693507000000000	5403489.997530000300000
858	6	16714	2582985	616714	38.3329109	-121.5570263	G06016714	9833.985758220000200	4662081.203030000400000
859	6	16728	2407675	616728	39.8001872	-123.2526012	G06016728	26369.318725000001000	18488903.313299999000000
860	6	16762	2628723	616762	37.5601052	-120.9887874	G06016762	2642.960358559999800	365091.481054999980000
861	6	17050	2407679	617050	40.1007411	-120.921706	G06017050	20635.430188800001000	10985559.766300000000000
862	6	17078	2582986	617078	37.4210299	-120.6556898	G06017078	12856.375020300000000	4554486.917969999800000
863	6	17106	2407680	617106	32.8000217	-116.8670774	G06017106	19124.427696999999000	16914630.758400001000000
864	6	17162	2407681	617162	34.2540767	-117.2867092	G06017162	32680.262577800000000	36206097.644400001000000
865	6	17232	2628724	617232	35.5170972	-120.518136	G06017232	9153.069974609999900	1472756.265510000100000
866	6	17267	2407682	617267	39.762709	-120.5770349	G06017267	13913.137145000001000	6904575.464809999800000
867	6	17274	2407683	617274	38.0519395	-122.2201515	G06017274	9604.385227020000500	2745579.512810000200000
868	6	17288	2407684	617288	39.8683829	-120.6904463	G06017288	36219.950501100000000	23385110.639699999000000
869	6	17372	2582987	617372	37.5693871	-118.7466495	G06017372	15798.849671900000000	7311343.004689999900000
870	6	17428	2582988	617428	37.3947282	-121.0843182	G06017428	11746.937871300001000	8224083.691770000400000
871	6	17708	2408636	617708	36.5262708	-119.288302	G06017708	7474.970204029999900	2089961.171670000100000
872	6	17722	2408637	617722	40.7656751	-124.1445655	G06017722	8489.341420200000400	3351483.336759999900000
873	6	17727	2582989	617727	34.9310567	-119.6148797	G06017727	4450.890864490000200	1185671.313850000000000
874	6	17995	2582990	617995	41.5074206	-120.5539218	G06017995	8523.701904319999800	3451465.009430000100000
875	6	18030	2408642	618030	36.2688034	-117.5890042	G06018030	14757.246862100001000	3484706.523769999900000
876	6	18086	2582991	618086	37.021601	-122.1943063	G06018086	15782.982878400000000	7367925.113119999900000
877	6	18153	2408643	618153	37.0254406	-121.8559328	G06018153	42583.384793999998000	47919738.405000001000000
878	6	18324	2408647	618324	38.5349467	-122.4700917	G06018324	18678.096261100000000	14457344.545200000000000
879	6	18352	2408648	618352	33.9167121	-118.3692906	G06018352	10406.964443999999000	2625872.419420000200000
880	6	18450	2585407	618450	36.5118805	-119.4464958	G06018450	1813.183701040000000	169996.182085000010000
881	6	18464	2408654	618464	37.4305992	-120.7758992	G06018464	15148.116975499999000	9092105.992000000600000
882	6	18485	2408655	618485	39.813251	-120.4896708	G06018485	13813.950155400000000	7169048.387210000300000
883	6	18590	2408650	618590	36.5838337	-121.9467143	G06018590	28222.711502999999000	20921758.911400001000000
884	6	18674	2408651	618674	36.656216	-119.5993241	G06018674	7687.407278920000000	3152295.176419999900000
885	6	18695	2408652	618695	37.745907	-121.0092928	G06018695	12997.776693199999000	5551084.482990000400000
886	6	18856	2408657	618856	37.5261711	-120.7994222	G06018856	9414.033220789999200	5402184.047659999700000
887	6	18926	2408660	618926	35.2440253	-119.603833	G06018926	18532.982135900002000	9274814.470189999800000
888	6	18940	2582992	618940	32.8696074	-116.6277476	G06018940	30783.841419299999000	49771517.206400000000000
889	6	18982	2582993	618982	33.7377986	-115.3666216	G06018982	41523.475370200002000	78799217.012199998000000
890	6	18986	2582994	618986	33.9222888	-116.4400922	G06018986	11341.008973700000000	5872961.429859999600000
891	6	19022	2629131	619022	33.7791438	-116.2982193	G06019022	12660.455382400000000	6919388.441030000300000
892	6	19024	2408665	619024	33.4038032	-116.0392059	G06019024	6038.531948980000400	2103654.725490000100000
893	6	19052	2408666	619052	34.5902591	-118.1535369	G06019052	7453.179194319999600	1140096.602759999900000
894	6	19150	2408668	619150	37.8408084	-121.9564563	G06019150	9824.345629510000400	3515785.045160000200000
895	6	19155	2582995	619155	37.3966822	-121.269459	G06019155	18582.962948600001000	13241506.045299999000000
896	6	19220	2408669	619220	38.6921379	-120.8365093	G06019220	51081.975699399998000	43285147.167700000000000
897	6	19262	2408671	619262	38.2434883	-122.955955	G06019262	16623.839663700001000	7727875.351760000000000
898	6	19339	2408672	619339	37.9076743	-121.597955	G06019339	22486.707805999999000	18185450.374299999000000
899	6	19406	2408675	619406	37.3863883	-118.4152731	G06019406	13555.863464700000000	8701387.136730000400000
900	6	19416	2582996	619416	39.3565902	-121.2103783	G06019416	26361.582155000000000	20254189.995999999000000
901	6	19440	2582997	619440	38.2086668	-121.1548094	G06019440	30652.996921999998000	33641427.842900001000000
902	6	19455	2408680	619455	39.1904972	-120.1089329	G06019455	9037.517563699999300	4234923.773850000500000
903	6	19570	2408683	619570	38.2943685	-120.270062	G06019570	18622.089466599999000	9410954.534439999600000
904	6	19654	2582998	619654	37.0467274	-120.6394451	G06019654	11778.266384799999000	4086352.118470000100000
905	6	19724	2582999	619724	40.6809173	-122.9240962	G06019724	53090.223092499997000	64892276.870800003000000
906	6	19794	2583000	619794	39.5786434	-120.8164052	G06019794	14563.047097900000000	8252265.352590000300000
907	6	19878	2583001	619878	40.027223	-120.1153701	G06019878	21956.702459700002000	15819145.111800000000000
908	6	19976	2583002	619976	38.4382311	-120.8565303	G06019976	17549.334313100000000	9551403.568089999300000
909	6	20032	2408692	620032	35.8942592	-119.0456054	G06020032	5738.119411820000100	1580529.364180000000000
910	6	20228	2583003	620228	38.8926428	-121.9741835	G06020228	20803.194720500000000	13551021.783100000000000
911	6	20270	2408696	620270	39.6293576	-121.7907705	G06020270	69395.077959400005000	212205525.981999990000000
912	6	20284	2408697	620284	35.2159286	-119.3749872	G06020284	15013.649821300000000	9521682.739299999500000
913	6	20298	2628726	620298	39.2080078	-120.834476	G06020298	6797.436753609999900	1534847.339630000100000
914	6	20424	2628727	620424	41.3190261	-120.1146038	G06020424	9789.393872110000300	2512188.426450000100000
915	6	20438	2408701	620438	35.8823897	-119.2714778	G06020438	10712.888107500001000	5451592.363029999700000
916	6	20598	2408705	620598	37.3825962	-121.8136881	G06020598	16361.309073599999000	5440829.028570000100000
917	6	20697	2408708	620697	33.7301393	-116.9409921	G06020697	18286.947544400002000	13467993.700099999000000
918	6	20802	2408711	620802	34.0315059	-118.1685666	G06020802	26803.384661799999000	19309263.827900000000000
919	6	20900	2583004	620900	38.9100446	-121.5443213	G06020900	16066.223283400001000	11866702.805800000000000
920	6	20907	2408714	620907	37.7874371	-120.8036205	G06020907	31985.537273300000000	14307034.749800000000000
921	6	20928	2408041	620928	36.6523908	-119.790786	G06020928	11268.629292899999000	7799481.444950000400000
922	6	20942	2408715	620942	36.5480688	-119.2598526	G06020942	3206.417199229999800	642249.732587000010000
923	6	20984	2408716	620984	34.1367984	-118.0775355	G06020984	12452.104711800001000	3429603.965870000000000
924	6	21012	2408032	621012	36.0568718	-118.97126	G06021012	25654.242609400000000	7765738.805940000300000
925	6	21026	2408033	621026	39.9164313	-120.9189394	G06021026	34957.418997300003000	31367324.717200000000000
926	6	21034	2408704	621034	33.8948342	-118.1955875	G06021034	15223.749972000000000	2129018.890980000100000
927	6	21061	2408035	621061	37.9450812	-122.3139069	G06021061	7048.324817750000000	1502603.329949999900000
928	6	21096	2408037	621096	34.1196372	-118.0802422	G06021096	12310.309708700001000	4075136.396310000200000
929	6	21138	2408038	621138	40.2452687	-121.0767779	G06021138	22410.338111500001000	3063618.570129999900000
930	6	21188	2408039	621188	37.9743042	-120.338076	G06021188	15508.251305600001000	6427783.164599999800000
931	6	21210	2585408	621210	36.2035599	-119.2821694	G06021210	5192.137641319999600	1248351.027680000100000
932	6	21292	2408710	621292	33.9243733	-117.9887261	G06021292	7901.894794500000000	2824324.955349999900000
933	6	21530	2408045	621530	41.4607691	-122.4256777	G06021530	10025.275082200000000	2643465.524960000100000
934	6	21558	2629761	621558	35.2272959	-118.823252	G06021558	2262.036600100000200	172229.679561000000000
935	6	21565	2583005	621565	35.2107855	-120.6059671	G06021565	8818.668852349999700	3158262.032829999900000
936	6	21600	2408048	621600	34.9024079	-117.9218689	G06021600	35648.057518800000000	44379202.377700001000000
937	6	21810	2408053	621810	33.8381856	-117.522205	G06021810	16709.456954000001000	7245877.113060000400000
938	6	21880	2408055	621880	38.6760816	-121.0476996	G06021880	70716.781345199997000	131682352.815000000000000
939	6	21894	2408072	621894	38.3338866	-122.5065184	G06021894	8217.243782060000700	1688639.378289999900000
940	6	21936	2408056	621936	37.521199	-122.4709046	G06021936	18287.432892699999000	12505118.618000001000000
941	6	21964	2583006	621964	34.6564882	-118.379847	G06021964	22051.370465600001000	16946857.249800000000000
942	6	22006	2628728	622006	39.5986779	-122.5323198	G06022006	10759.085770700000000	3835134.933900000100000
943	6	22034	2408075	622034	36.8106726	-121.7186988	G06022034	22805.257027200001000	12499070.327000000000000
944	6	22146	2408078	622146	38.3523279	-121.9077194	G06022146	5814.599784990000400	1375203.134200000000000
945	6	22286	2583007	622286	37.1323764	-120.4985513	G06022286	12956.629856500000000	8525668.489930000200000
946	6	22328	2583008	622328	37.6739743	-119.8065391	G06022328	10807.336911200000000	2735653.872980000000000
947	6	22360	2585422	622360	36.2205893	-119.0688597	G06022360	2289.283981810000100	186507.808679000010000
948	6	22370	2408061	622370	34.2452858	-119.1568343	G06022370	12167.056898200000000	5241813.212609999800000
949	6	22454	2408062	622454	37.9800515	-122.3068108	G06022454	31422.769283000001000	7160855.481619999700000
950	6	22457	2583009	622457	33.8724557	-117.4625147	G06022457	25782.697898499999000	18711532.521100000000000
951	6	22510	2408064	622510	38.2974647	-122.4915444	G06022510	8041.211571159999900	2964285.321529999800000
952	6	22524	2583010	622524	38.7184638	-121.4454754	G06022524	22643.200006200001000	22900217.847899999000000
953	6	22587	2408080	622587	37.465282	-122.265898	G06022587	12988.880802899999000	3111925.863380000000000
954	6	22622	2408081	622622	37.6431096	-120.9042491	G06022622	10669.304268300000000	4139721.744440000000000
955	6	22846	2408089	622846	38.6934104	-122.0240467	G06022846	19694.124474100001000	11916626.842800001000000
956	6	23000	2628813	623000	32.8851767	-116.9449826	G06023000	14314.582786999999000	12363258.600299999000000
957	6	23150	2408101	623150	32.9915955	-117.186611	G06023150	18706.593229300001000	13206911.853000000000000
958	6	23196	2628729	623196	40.7908802	-124.2047484	G06023196	7106.534378370000000	1682712.026220000100000
959	6	23210	2583011	623210	37.0774727	-120.1936611	G06023210	26826.332243100002000	20035530.670400001000000
960	6	23294	2408100	623294	38.6501649	-121.2509821	G06023294	27549.720779499999000	29125968.786200002000000
961	6	23350	2408104	623350	37.6776822	-122.0444079	G06023350	21313.238084199998000	7186936.986279999800000
962	6	23462	2408113	623462	33.3747015	-117.2217238	G06023462	41259.457133700002000	45423972.994000003000000
963	6	23532	2408112	623532	41.0072414	-121.4411337	G06023532	18322.662991599998000	7128457.814919999800000
964	6	23630	2408117	623630	37.9298676	-121.0043672	G06023630	21500.407376100000000	6583893.481839999600000
965	6	23812	2408207	623812	35.1779324	-119.5471779	G06023812	6376.778080719999700	1792491.788660000100000
966	6	23826	2408208	623826	37.0392214	-122.0804734	G06023826	18746.746341099999000	11790077.954100000000000
967	6	23973	2408209	623973	38.3275042	-122.4871374	G06023973	10789.513886900000000	3783769.599969999900000
968	6	23980	2583012	623980	38.5091155	-120.7605084	G06023980	16848.616561700001000	12006556.270300001000000
969	6	24008	2611430	624008	40.9729581	-124.0285865	G06024008	25387.205932800000000	27121406.694200002000000
970	6	24022	2628730	624022	40.7242363	-124.2186025	G06024022	5695.781389859999800	724343.701583000020000
971	6	24218	2583013	624218	37.4824983	-119.6403911	G06024218	7807.973310430000300	2348129.247750000100000
972	6	24477	2408218	624477	33.9681594	-118.2446671	G06024477	16743.887608500001000	9089181.152599999700000
973	6	24498	2408219	624498	38.4832284	-121.4041902	G06024498	25593.738594099999000	22545951.926100001000000
974	6	24526	2628731	624526	39.3929312	-120.0151214	G06024526	6472.537634950000200	2461411.228089999900000
975	6	24568	2628732	624568	39.9283568	-122.4461643	G06024568	30574.860519700000000	15012809.503500000000000
976	6	24722	2408224	624722	38.6867461	-121.3474832	G06024722	16921.056830300000000	10875828.407600001000000
977	6	24750	2612480	624750	39.5275837	-121.2662224	G06024750	24806.089623799999000	16265810.042300001000000
978	6	24764	2408226	624764	35.1647352	-119.4584001	G06024764	9287.721035070000700	3974714.000589999800000
979	6	24834	2408229	624834	39.0052886	-120.8313659	G06024834	35125.919304100004000	28976946.174199998000000
980	6	24897	2408228	624897	38.166358	-120.4051994	G06024897	23627.714413099999000	14646879.517500000000000
981	6	24918	2612481	624918	39.8951785	-121.6704853	G06024918	36821.263974100002000	36059654.233499996000000
982	6	24960	2408230	624960	38.4824914	-122.8898837	G06024960	18942.948446099999000	13615411.029500000000000
983	6	25030	2583014	625030	41.8633015	-120.1593945	G06025030	19331.541120800000000	8331661.404380000200000
984	6	25086	2611432	625086	41.8695255	-124.1671978	G06025086	15764.568077399999000	8332099.595189999800000
985	6	25114	2628733	625114	35.2477015	-116.6834115	G06025114	18997.056658800000000	18040429.507100001000000
986	6	25300	2583015	625300	36.8792978	-119.761256	G06025300	2404.771965120000000	321162.938971000030000
987	6	25488	2583016	625488	37.3277175	-120.5321142	G06025488	12596.498005699999000	5226598.464350000000000
988	6	25506	2583017	625506	38.3675214	-121.461629	G06025506	11531.524130199999000	5454313.289450000000000
989	6	25534	2408257	625534	34.8141933	-118.9549611	G06025534	22365.296481800000000	13129225.246500000000000
990	6	25576	2408259	625576	36.940311	-121.7963214	G06025576	10110.081715300001000	2859363.297429999800000
991	6	25590	2583018	625590	38.4627649	-121.5022159	G06025590	3663.582109500000100	115054.573036999990000
992	6	26028	2408261	626028	37.8681355	-121.2714191	G06026028	15831.718167400000000	8139974.375350000300000
993	6	26056	2408262	626056	40.717688	-122.6293785	G06026056	34440.573033799999000	32035196.922800001000000
994	6	26067	2583019	626067	33.5994608	-117.1064951	G06026067	27832.348006299999000	28198969.116900001000000
995	6	27014	2408265	627014	36.9840123	-119.7080595	G06027014	9659.638236639999400	3370273.168070000100000
996	6	27080	2408267	627080	37.3119242	-121.935678	G06027080	4358.685204190000100	690744.329803999980000
997	6	27130	2583020	627130	38.5326456	-121.4558121	G06027130	7534.594483079999900	1575228.310120000000000
998	6	27190	2629762	627190	35.3022538	-118.9142955	G06027190	6325.067335499999900	1953738.975400000100000
999	6	28014	2583021	628014	38.4937089	-122.773417	G06028014	11108.594724400000000	5047034.642819999700000
1000	6	28021	2408270	628021	36.4131944	-116.8777552	G06028021	56132.917964000000000	81487362.974800006000000
1001	6	28154	2611433	628154	40.1003058	-123.7943149	G06028154	21956.712173100001000	7088744.456919999800000
1002	6	28182	2408275	628182	37.9636972	-121.2296097	G06028182	12130.805825100000000	6693775.517090000200000
1003	6	28210	2583022	628210	35.4157817	-120.6140342	G06028210	7606.630686069999700	2831738.577949999800000
1004	6	29070	2583023	629070	34.8858212	-120.3137504	G06029070	8899.790150839999100	3285652.316790000100000
1005	6	29112	2629132	629112	33.9178842	-116.47962	G06029112	22467.718468999999000	20419880.070700001000000
1006	6	29154	2611434	629154	41.8360753	-123.9760308	G06029154	20930.538378000001000	12490523.717100000000000
1007	6	29252	2408286	629252	41.5118982	-122.5219673	G06029252	9184.516618269999500	1505160.194180000100000
1008	6	29350	2408289	629350	38.9113533	-120.834624	G06029350	39618.363138900000000	39193010.438299999000000
1009	6	29392	2628801	629392	40.0614428	-122.1482381	G06029392	6522.500065190000000	2390414.368360000200000
1010	6	29420	2583024	629420	38.7173139	-122.9034234	G06029420	22700.568215899999000	11690107.313700000000000
1011	6	30028	2408299	630028	38.3553677	-122.543877	G06030028	13658.329449400000000	5441260.352860000000000
1012	6	30282	2408306	630282	35.15133	-118.5006568	G06030282	27093.544464700000000	31781169.635600001000000
1013	6	30339	2583025	630339	39.761316	-120.5190575	G06030339	20236.531377200001000	15774892.518300001000000
1014	6	30345	2408305	630345	38.6268536	-121.2491637	G06030345	12517.992430000000000	7048167.543130000100000
1015	6	30410	2583026	630410	33.7706229	-117.2771823	G06030410	29067.811478700001000	29094812.979800001000000
1016	6	30420	2583027	630420	39.552354	-120.8931017	G06030420	14212.683666800000000	5352455.023719999900000
1017	6	30476	2408310	630476	36.3517594	-119.4210179	G06030476	14000.918038700000000	4604782.667369999900000
1018	6	30560	2408311	630560	39.75247	-120.6454473	G06030560	28495.942336299999000	28814196.815000001000000
1019	6	30686	2628734	630686	36.3438978	-119.707467	G06030686	5374.572215750000400	1657014.087099999900000
1020	6	30693	2408318	630693	38.7604413	-121.1681961	G06030693	50699.618752199996000	55856215.643700004000000
1021	6	30703	2408320	630703	32.8032797	-116.9055155	G06030703	27602.699657000001000	7186890.485810000400000
1022	6	30714	2628735	630714	39.4443656	-120.7360303	G06030714	15527.567518500000000	3853000.303830000100000
1023	6	30812	2408322	630812	38.4375168	-122.8659876	G06030812	10750.456017400000000	4090300.179300000000000
1024	6	30882	2408324	630882	37.5649512	-121.1794634	G06030882	3819.773161600000100	577469.890398000020000
1025	6	30900	2583028	630900	37.758281	-120.1302049	G06030900	49325.969441800000000	54642367.255300000000000
1026	6	30938	2628814	630938	35.3831313	-119.11834	G06030938	16383.819452300000000	4953290.369230000300000
1027	6	30944	2630600	630944	33.7349555	-117.0782709	G06030944	9428.014532200000800	3626878.495980000100000
1028	6	30987	2628815	630987	35.2691613	-119.0099957	G06030987	10748.893783199999000	3747372.211829999900000
1029	6	31029	2408332	631029	39.9029678	-120.7589827	G06031029	24057.612535900000000	17381407.511399999000000
1030	6	31092	2583029	631092	34.6174149	-118.4050226	G06031092	33044.597480600001000	33175508.168200001000000
1031	6	31099	2408330	631099	38.2638396	-122.162493	G06031099	23823.444609200000000	21794260.823700000000000
1032	6	31134	2408333	631134	41.5449224	-122.9209638	G06031134	11513.299987900000000	3572950.431930000000000
1033	6	31162	2408334	631162	40.1336027	-120.9453326	G06031162	32001.197349499998000	20701558.603000000000000
1034	6	31246	2408337	631246	41.6401003	-122.5266271	G06031246	5709.508113680000000	1338973.768209999900000
1035	6	31288	2583030	631288	39.074154	-121.8987753	G06031288	12919.578385800000000	5856104.259929999700000
1036	6	31302	2628736	631302	38.6356964	-120.535435	G06031302	25351.403649700002000	17168506.512499999000000
1037	6	31372	2628856	631372	37.8277457	-120.2438159	G06031372	29865.930753699999000	24762693.597700000000000
1038	6	31470	2408341	631470	38.5171652	-122.989897	G06031470	39236.868455399999000	25587437.353999998000000
1039	6	31540	2628737	631540	38.8274569	-122.1984933	G06031540	13974.130344300000000	7528765.129270000400000
1040	6	31596	2408344	631596	33.9958532	-117.9730226	G06031596	28375.841060499999000	28976399.378199998000000
1041	6	31883	2408347	631883	40.27725	-121.0960923	G06031883	11418.383467400001000	2811183.672240000200000
1042	6	31890	2408348	631890	39.7422305	-122.0125358	G06031890	3609.434272600000000	807370.500138000000000
1043	6	32030	2611423	632030	41.8158932	-123.3927961	G06032030	52828.802410700002000	31976130.937399998000000
1044	6	32044	2408350	632044	32.8272704	-116.838076	G06032044	27592.463271400000000	26076237.713900000000000
1045	6	32156	2628738	632156	36.4025959	-119.7207702	G06032156	3000.192225350000200	359363.510584999980000
1046	6	32324	2585423	632324	36.6518156	-118.9552953	G06032324	6393.923877180000100	1581889.222400000100000
1047	6	32340	2583031	632340	38.4203928	-121.9508422	G06032340	29579.709260600001000	16844250.572500002000000
1048	6	32385	2583032	632385	34.4815987	-118.6666891	G06032385	21823.891933600000000	14868599.657299999000000
1049	6	32408	2583033	632408	40.7898058	-121.4745149	G06032408	67973.578473100002000	129975154.548999990000000
1050	6	32562	2408361	632562	40.5758706	-123.123629	G06032562	101187.875746000010000	186790769.678999990000000
1051	6	33084	2408367	633084	32.731826	-115.520363	G06033084	9563.798291769999200	3841118.728680000200000
1052	6	33294	2583034	633294	38.2884338	-121.2310342	G06033294	23005.897347400001000	20463988.602499999000000
1053	6	33336	2583035	633336	40.1418835	-120.1397764	G06033336	9522.868238479999500	4217204.952779999900000
1054	6	33504	2408380	633504	37.6226181	-120.7532476	G06033504	7420.066367489999700	2012462.712550000100000
1055	6	33532	2408381	633532	33.2236437	-117.1198339	G06033532	23841.401454800001000	17048826.350000001000000
1056	6	33549	2408382	633549	38.8014984	-122.5514259	G06033549	35887.626464200002000	25608732.281100001000000
1057	6	33574	2408383	633574	34.0105769	-117.3098383	G06033574	17105.115139000001000	8336147.589340000400000
1058	6	33633	2408387	633633	37.5226444	-122.3447654	G06033633	13615.095747800000000	4689184.321270000200000
1059	6	33861	2408391	633861	37.4045429	-120.8504261	G06033861	12986.066220200000000	10171004.697200000000000
1060	6	33935	2611435	633935	41.7936643	-124.0661134	G06033935	7848.325786280000100	1501779.741910000100000
1061	6	34281	2408397	634281	36.3029687	-119.6370291	G06034281	6413.425004159999800	1151091.203789999900000
1062	6	34302	2408398	634302	33.8783732	-117.5115348	G06034302	11720.146801900000000	3919102.970280000000000
1063	6	34316	2408399	634316	33.7458789	-117.1132415	G06034316	14645.942959399999000	11058089.550899999000000
1064	6	34392	2629366	634392	34.2730187	-116.4145291	G06034392	60556.784562399997000	87750647.436299995000000
1065	6	34405	2583036	634405	35.8900404	-117.3864139	G06034405	31029.967991000001000	26546376.046999998000000
1066	6	34428	2612482	634428	39.3325914	-121.5387589	G06034428	17720.921430099999000	10970683.151900001000000
1067	6	34484	2583037	634484	38.3692915	-121.515488	G06034484	4261.455020350000300	816263.901882000030000
1068	6	34540	2585654	634540	41.0796391	-123.6976603	G06034540	46447.916823599997000	54879762.163900003000000
1069	6	34652	2628739	634652	38.9688302	-123.1168992	G06034652	16243.237489800000000	9253557.051729999500000
1070	6	34694	2408401	634694	41.9045054	-122.5583187	G06034694	9171.797228429999400	3046728.859900000000000
1071	6	34708	2628740	634708	37.5033872	-120.2419678	G06034708	7818.572791630000200	3019836.955750000200000
1072	6	34928	2408406	634928	40.722316	-124.1973808	G06034928	19177.795278000001000	10800138.940600000000000
1073	6	36098	2583038	636098	40.6261788	-123.4688298	G06036098	55986.648508500002000	52507401.394500002000000
1074	6	36126	2408413	636126	40.5578746	-124.08225	G06036126	24734.110196099999000	19424187.945900001000000
1075	6	36168	2585425	636168	35.809588	-118.6704627	G06036168	5930.557009760000300	1189518.360739999900000
1076	6	36203	2408414	636203	33.7442086	-116.7306896	G06036203	40340.398698500001000	35567601.557300001000000
1077	6	36350	2408418	636350	36.8303101	-118.207855	G06036350	22360.602082099998000	12612082.260299999000000
1078	6	36364	2408419	636364	40.0587497	-120.9803138	G06036364	12655.255595600000000	4770041.810580000300000
1079	6	36420	2628741	636420	40.8099643	-124.0784473	G06036420	9905.476933620000600	3657422.097060000100000
1080	6	36452	2583039	636452	33.8410604	-116.2484731	G06036452	32818.064970500003000	56620968.029899999000000
1081	6	36613	2408427	636613	36.9506036	-121.7375192	G06036613	29817.758233100001000	26422965.925600000000000
1082	6	36616	2408428	636616	38.0827964	-122.8549425	G06036616	27587.314576100001000	16575448.568399999000000
1083	6	36658	2408430	636658	35.6543866	-117.8194759	G06036658	28239.951338100000000	28301978.667599998000000
1084	6	36735	2408431	636735	39.7804831	-120.4823117	G06036735	24760.352629400000000	20065025.318100002000000
1085	6	36868	2408433	636868	34.414116	-119.8578739	G06036868	11335.505226499999000	4835947.353600000000000
1086	6	36910	2408434	636910	36.3885389	-119.2201669	G06036910	11297.374129500000000	5216004.947359999600000
1087	6	37022	2583040	637022	32.6364781	-116.190706	G06037022	20381.074480100000000	15891948.945900001000000
1088	6	37106	2408437	637106	37.9582289	-120.4070713	G06037106	17768.304885900001000	7695447.481739999700000
1089	6	37120	2408438	637120	32.7210629	-116.8630365	G06037120	37278.306484699999000	43597947.096699998000000
1090	6	37134	2611437	637134	40.276377	-120.5441538	G06037134	27967.131012300000000	34185587.067599997000000
1091	6	37274	2583041	637274	38.459034	-123.1274672	G06037274	13928.869608499999000	6209224.410079999800000
1092	6	37400	2408446	637400	35.3717634	-117.6419633	G06037400	14053.253355400000000	6254485.085740000000000
1093	6	37484	2583042	637484	40.3801984	-120.5861336	G06037484	25685.610884099999000	21749642.213500001000000
1094	6	37512	2408450	637512	39.7697097	-120.6997827	G06037512	39112.199509500002000	35773745.151900001000000
1095	6	37554	2408454	637554	34.1235771	-116.3127958	G06037554	44565.408894599997000	93305806.023100004000000
1096	6	37582	2408455	637582	33.0735009	-116.5888828	G06037582	25691.770192399999000	20423842.821600001000000
1097	6	37596	2583043	637596	40.7242144	-123.0507173	G06037596	55748.865738599998000	72388150.197200000000000
1098	6	37624	2583044	637624	37.7678013	-119.1075578	G06037624	31181.326782799999000	22737076.502000000000000
1099	6	37904	2408465	637904	40.0059193	-120.9525019	G06037904	10986.673478200000000	1671022.989899999900000
1100	6	37918	2408466	637918	36.4846215	-117.872047	G06037918	13085.231052300000000	3372672.159659999900000
1101	6	37946	2408467	637946	35.2317801	-118.6130668	G06037946	44595.254522600000000	25034247.897300001000000
1102	6	38024	2612483	638024	39.5288032	-121.4662586	G06038024	16099.585510900000000	5054046.275910000300000
1103	6	38044	2408468	638044	38.9701843	-122.8313842	G06038044	19347.812902300000000	7486896.505850000300000
1104	6	38065	2408471	638065	37.929075	-121.2457896	G06038065	10308.487463100000000	3136450.498440000200000
1105	6	38076	2585427	638076	36.0076393	-118.1099468	G06038076	25229.212938000001000	15080913.506200001000000
1106	6	38086	2408472	638086	37.9103035	-122.2827461	G06038086	8090.573229040000100	2475779.654039999900000
1107	6	38114	2408473	638114	37.9354256	-122.5587937	G06038114	20317.364544500000000	7876122.993010000300000
1108	6	38156	2583045	638156	38.4154067	-122.5387529	G06038156	18438.267959000001000	13381216.862900000000000
1109	6	38310	2408474	638310	35.7546425	-118.4311824	G06038310	50475.109554399998000	33425377.555199999000000
1110	6	38352	2583046	638352	40.6129587	-122.4607792	G06038352	16754.357848899999000	9073638.720440000300000
1111	6	38394	2408476	638394	36.0089861	-119.9628516	G06038394	3122.014963550000200	546489.246392000000000
1112	6	38422	2408477	638422	37.5618532	-120.9089043	G06038422	11505.823955100001000	7326273.357760000000000
1113	6	38548	2408481	638548	39.2490262	-120.0200996	G06038548	17872.013215100000000	8907572.667390000100000
1114	6	38604	2628744	638604	39.3209972	-120.4383095	G06038604	12151.878509200000000	2512366.635280000000000
1115	6	38646	2408489	638646	38.6892614	-120.0549746	G06038646	23631.660935100001000	13815631.900900001000000
1116	6	38702	2408492	638702	41.5322042	-124.0064129	G06038702	52617.273803399999000	32116203.311600000000000
1117	6	38772	2408496	638772	37.9624258	-121.6485795	G06038772	20919.177608300000000	21876864.096099999000000
1118	6	38800	2583047	638800	38.7979579	-121.7176261	G06038800	5941.005006090000300	1298202.577050000000000
1119	6	39045	2408503	639045	34.233016	-118.2357737	G06039045	17043.017105999999000	8902157.168239999600000
1120	6	39094	2628745	639094	37.3996004	-122.1990973	G06039094	4417.217162140000300	1180648.300749999900000
1121	6	39108	2408521	639108	33.9963134	-118.3757966	G06039108	18972.387463200001000	7680927.403610000400000
1122	6	39114	2583048	639114	33.5493559	-117.6415031	G06039114	16497.496424000001000	12539192.466499999000000
1123	6	39283	2408528	639283	38.0180261	-122.6913028	G06039283	22445.531043200001000	10998180.276900001000000
1124	6	39318	2628746	639318	37.317737	-122.2586259	G06039318	17673.269951099999000	11038026.486099999000000
1125	6	39411	2408529	639411	40.2577714	-121.1469582	G06039411	19669.071418200001000	7104822.886289999800000
1126	6	39420	2408530	639420	40.2812102	-121.1344538	G06039420	15107.534552600000000	7863268.641780000200000
1127	6	39425	2408531	639425	40.2335734	-121.2020754	G06039425	12012.526439100000000	5920414.990899999600000
1128	6	39444	2408532	639444	34.2541047	-117.1780981	G06039444	40755.594169299999000	49082239.055100001000000
1129	6	39460	2628747	639460	40.3583551	-122.2088428	G06039460	18089.165140100002000	17166782.588100001000000
1130	6	39472	2583049	639472	41.6453171	-120.222097	G06039472	22587.392507699999000	15072040.839600001000000
1131	6	39483	2408536	639483	39.8524283	-120.4584099	G06039483	23731.614131700000000	14092260.029600000000000
1132	6	39484	2627934	639484	37.6449174	-120.3368432	G06039484	46067.845640699998000	32555704.455100000000000
1133	6	39514	2408556	639514	40.9034358	-122.3996577	G06039514	21155.663931399999000	13671806.476100000000000
1134	6	39556	2583050	639556	34.6824154	-118.4519379	G06039556	28234.758254699998000	27680423.202199999000000
1135	6	39570	2408538	639570	35.6370977	-118.4826097	G06039570	60322.602543100002000	57337348.658600003000000
1136	6	39598	2408560	639598	33.6489563	-117.366823	G06039598	42409.851568600003000	22853623.889100000000000
1137	6	39612	2408541	639612	34.609839	-117.8303369	G06039612	26959.678256800002000	25355007.447000001000000
1138	6	39645	2583051	639645	33.8249659	-117.3683428	G06039645	33518.066117100003000	41251828.999899998000000
1139	6	39670	2408546	639670	35.7300149	-120.870049	G06039670	35341.589777800000000	26867294.662999999000000
1140	6	39690	2408547	639690	39.0387456	-121.061341	G06039690	9297.711456790000700	4780629.813559999700000
1141	6	39696	2408548	639696	34.8271414	-118.9973046	G06039696	22778.798945800001000	9123138.729490000800000
1142	6	39715	2583052	639715	33.518735	-116.8121026	G06039715	19223.670232799999000	19105090.261000000000000
1143	6	39724	2408550	639724	33.1223616	-117.2085756	G06039724	15948.936734000001000	4679374.137609999600000
1144	6	39735	2585428	639735	34.1324155	-118.8850395	G06039735	16808.272495900001000	8672351.712269999100000
1145	6	39766	2408562	639766	32.856617	-116.9042369	G06039766	22258.469635300000000	18854916.375000000000000
1146	6	39836	2408564	639836	33.8284655	-117.1233341	G06039836	12807.939373699999000	8442801.790349999400000
1147	6	39885	2408555	639885	39.2332397	-121.1977302	G06039885	14279.271924799999000	9092829.410259999300000
1148	6	40088	2408568	640088	35.2651422	-118.9160415	G06040088	18573.350765800002000	11980785.215200000000000
1149	6	40116	2408570	640116	36.4377165	-119.9322081	G06040116	9718.512119090000900	5227766.690200000100000
1150	6	40312	2408509	640312	39.6725081	-120.9852443	G06040312	19812.301265099999000	11543764.864200000000000
1151	6	40326	2408510	640326	32.7123147	-117.0037099	G06040326	25517.650158100001000	15588443.981300000000000
1152	6	40410	2408515	640410	38.5681128	-121.35414	G06040410	11893.541413200001000	5417073.841190000100000
1153	6	40426	2408575	640426	38.5129719	-122.7536006	G06040426	21395.236308200001000	13747201.055900000000000
1154	6	40508	2583053	640508	36.9273746	-121.8444035	G06040508	19882.623748700000000	13718841.585200001000000
1155	6	40526	2408577	640526	33.5838573	-117.6235705	G06040526	12109.729245200000000	5749404.419040000100000
1156	6	40536	2628748	640536	40.072141	-122.1573122	G06040536	4130.164447629999800	926092.477416999990000
1157	6	40592	2408578	640592	36.8688131	-121.7316111	G06040592	6887.220765480000400	2685682.275239999900000
1158	6	40746	2408585	640746	36.4337569	-119.6916011	G06040746	10934.079197300000000	5017427.660779999600000
1159	6	40872	2628749	640872	36.8798651	-120.1148024	G06040872	2403.007143950000200	260865.512358999990000
1160	6	40928	2408589	640928	39.662256	-123.4950147	G06040928	17772.778380000000000	14072123.519800000000000
1161	6	40956	2408595	640956	34.8446143	-118.8992375	G06040956	43493.881430000001000	39701776.282499999000000
1162	6	40998	2583054	640998	37.9556244	-119.1336752	G06040998	20882.084212400001000	13520559.157099999000000
1163	6	41026	2628750	641026	39.8635391	-123.7251757	G06041026	20787.675994800000000	7003206.067510000400000
1164	6	41040	2408590	641040	37.2288146	-120.2540024	G06041040	7573.654019210000100	2953204.903229999800000
1165	6	41110	2408598	641110	36.3789777	-119.0312451	G06041110	8980.696062490000300	2159015.619299999900000
1166	6	41142	2583055	641142	38.5172396	-121.4573517	G06041142	11386.229014000000000	4212820.291260000300000
1167	6	41166	2408599	641166	36.2632779	-119.9048412	G06041166	16487.726279999999000	10893290.507700000000000
1168	6	41180	2408600	641180	33.9380636	-118.3585422	G06041180	10108.939965300000000	2831651.908259999900000
1169	6	41194	2408601	641194	34.8851985	-117.1083261	G06041194	15037.112505100000000	5733125.038619999800000
1170	6	41208	2583056	641208	34.608144	-118.3013217	G06041208	52605.978828400002000	48220247.431500003000000
1171	6	41278	2408603	641278	40.6969329	-122.8224919	G06041278	38630.291108500001000	51824122.765900001000000
1172	6	41282	2408606	641282	37.1590159	-121.9887929	G06041282	22445.298043200000000	12308999.693000000000000
1173	6	41390	2583057	641390	41.2268272	-120.5012358	G06041390	12524.021745900000000	3453690.839740000200000
1174	6	41558	2408612	641558	38.0054874	-121.3338007	G06041558	8014.817424810000400	1906124.354400000100000
1175	6	41572	2408613	641572	39.124135	-121.5421685	G06041572	28610.392283699999000	22246177.699600000000000
1176	6	41656	2585429	641656	36.3595146	-119.0720824	G06041656	5621.650934610000100	1767380.156759999900000
1177	6	41670	2408614	641670	38.0181401	-121.1015623	G06041670	29187.196764000000000	19323740.316000000000000
1178	6	41740	2585430	641740	36.3088874	-119.2225832	G06041740	2356.481038899999900	303368.130302999980000
1179	6	41782	2628751	641782	40.3877242	-120.3809852	G06041782	16297.353587300000000	10216868.471999999000000
1180	6	41789	2408619	641789	39.7252456	-120.9590728	G06041789	41075.348554299999000	25897825.548900001000000
1181	6	41866	2628752	641866	39.2702854	-123.7817494	G06041866	13125.286266200001000	4331553.787680000100000
1182	6	41880	2408620	641880	34.525126	-117.9816314	G06041880	11663.707431600000000	4776715.983790000000000
1183	6	41908	2611439	641908	40.8930488	-121.1780413	G06041908	4422.814258690000300	1102890.667320000000000
1184	6	41922	2408622	641922	36.9860244	-121.9804135	G06041922	17983.628896300001000	8398268.237709999100000
1185	6	42104	2408625	642104	38.1491282	-121.1543094	G06042104	26343.111095100001000	21723078.885499999000000
1186	6	42146	2583058	642146	35.9404553	-121.0790725	G06042146	30164.442422399999000	28244043.005399998000000
1187	6	42230	2583059	642230	39.3042725	-122.5059438	G06042230	19965.243091299999000	8772454.085260000100000
1188	6	42328	2611440	642328	40.6408852	-124.2225561	G06042328	11691.452159099999000	5500841.493219999600000
1189	6	42384	2628753	642384	37.2657975	-122.3006848	G06042384	10113.531228200000000	4492682.943769999800000
1190	6	42412	2408121	642412	39.3203209	-121.4038336	G06042412	40180.114676300000000	47876281.026400000000000
1191	6	42510	2583060	642510	37.1146189	-122.0527676	G06042510	15889.256380200000000	8738412.427699999900000
1192	6	42566	2408122	642566	36.4809734	-119.4440037	G06042566	5307.879267520000200	1629879.040079999900000
1193	6	42580	2408123	642580	36.5744471	-118.0806101	G06042580	44755.392001699998000	49767758.578900002000000
1194	6	42622	2583061	642622	38.0932629	-120.1346861	G06042622	14916.028380300000000	7455299.434340000200000
1195	6	43126	2583062	643126	41.210401	-121.1529597	G06043126	20311.468487499998000	14122766.123800000000000
1196	6	43252	2408131	643252	34.7299252	-120.269909	G06043252	17247.252688400000000	10019257.948700000000000
1197	6	44042	2583063	644042	35.0809068	-120.5450357	G06044042	11433.061029600000000	6507449.062939999600000
1198	6	44140	2408138	644140	40.0270736	-122.0979711	G06044140	13284.506621799999000	5743458.252500000400000
1199	6	44168	2583064	644168	34.6622173	-120.1173869	G06044168	13188.156467000001000	6369293.156829999800000
1200	6	44182	2407812	644182	35.304376	-120.8241225	G06044182	40666.992865799999000	33109707.441799998000000
1201	6	44242	2583065	644242	35.2133541	-120.6274899	G06044242	11647.387065700001000	7336640.968949999700000
1202	6	44280	2408143	644280	35.6328006	-119.6777625	G06044280	20931.790181500000000	14408986.072300000000000
1203	6	44350	2408146	644350	38.9130345	-122.6069867	G06044350	14321.611271800000000	6971046.255540000300000
1204	6	44378	2408147	644378	37.350103	-122.0981255	G06044378	13020.669257699999000	3736805.292799999900000
1205	6	44399	2408149	644399	38.0405068	-122.5765285	G06044399	20177.918393399999000	14825761.929900000000000
1206	6	44406	2408150	644406	39.0567698	-122.7702894	G06044406	23109.052818500000000	12927542.770800000000000
1207	6	44420	2627937	644420	34.4427653	-116.9020552	G06044420	109313.947441000000000	273476988.117999970000000
1208	6	44644	2583066	644644	34.2499256	-117.5044314	G06044644	21380.936649300002000	15586146.634000000000000
1209	6	44672	2612134	644672	39.7770381	-120.5447532	G06044672	18361.466897400001000	9424841.774930000300000
1210	6	44700	2408194	644700	41.0419947	-121.4052401	G06044700	9541.529862629999100	2631243.520980000000000
1211	6	44760	2583067	644760	38.6628211	-121.4015973	G06044760	19011.432822700001000	10469615.216800001000000
1212	6	44770	2585431	644770	35.8219843	-118.6478386	G06044770	5903.656962250000100	1595076.698910000000000
1213	6	44784	2408196	644784	41.2547389	-122.1362211	G06044784	13362.014179700000000	6444247.105060000000000
1214	6	44812	2408156	644812	41.8256284	-122.0058002	G06044812	3023.945364700000000	383677.310686999990000
1215	6	44830	2583068	644830	37.5726756	-118.7909946	G06044830	13938.611793100001000	10391042.852800000000000
1216	6	44910	2408201	644910	40.9522654	-124.0748997	G06044910	45892.895133799997000	54527811.515100002000000
1217	6	44924	2408203	644924	35.2980277	-119.6249215	G06044924	18928.433677300000000	6778292.397420000300000
1218	6	45006	2583069	645006	37.3145456	-120.5867407	G06045006	19446.793045900002000	15638693.264300000000000
1219	6	45050	2408158	645050	37.0122814	-120.0798987	G06045050	22932.531841200002000	18856309.201000001000000
1220	6	45064	2583070	645064	38.6749883	-121.9702536	G06045064	9489.057266460000400	4004368.550489999800000
1221	6	45092	2583071	645092	40.4320155	-123.4924269	G06045092	53115.498808099997000	89750225.113399997000000
1222	6	45120	2408161	645120	39.8186978	-121.60782	G06045120	43993.650794900001000	36309050.978900000000000
1223	6	45232	2408163	645232	36.6816019	-119.7317857	G06045232	3364.461834209999800	709460.229508999970000
1224	6	45386	2628754	645386	38.9743844	-123.6909611	G06045386	14318.142317100001000	6780883.189629999900000
1225	6	45414	2628755	645414	40.8508972	-124.1631934	G06045414	8787.545243180000400	1822984.410350000000000
1226	6	45512	2408168	645512	40.4266788	-121.8504212	G06045512	41290.262984599998000	45900829.988600001000000
1227	6	45680	2408176	645680	33.8891842	-117.2777289	G06045680	33513.736964299998000	30933339.360399999000000
1228	6	45806	2408179	645806	33.9764635	-118.4552672	G06045806	21538.840936500001000	2299647.398360000000000
1229	6	45820	2628816	645820	37.8711561	-122.5137358	G06045820	5602.953853250000100	1390164.358030000000000
1230	6	45932	2408181	645932	37.4872883	-119.9683191	G06045932	17430.974572600000000	7885115.932169999900000
1231	6	45988	2408184	645988	38.6840021	-119.8227384	G06045988	36894.875907499998000	16914713.298099998000000
1232	6	46100	2583072	646100	38.3620446	-120.8030769	G06046100	13718.083756900000000	6052267.700819999900000
1233	6	46223	2585433	646223	36.1706479	-119.3516072	G06046223	5491.681716369999800	1109576.200000000000000
1234	6	46226	2583073	646226	38.5483621	-121.2838405	G06046226	22680.424523199999000	26029301.519299999000000
1235	6	46338	2583074	646338	39.2770782	-122.1946759	G06046338	10603.855209500000000	5569333.552720000000000
1236	6	46400	2583075	646400	36.7692726	-119.7613552	G06046400	6340.281402710000300	1340442.572440000000000
1237	6	46436	2408192	646436	34.1159095	-118.0095867	G06046436	9234.273731560000700	1781585.257920000000000
1238	6	46520	2583076	646520	33.7257821	-117.2850862	G06046520	20190.889331300001000	18088595.906800002000000
1239	6	46618	2408809	646618	39.9323117	-121.0830864	G06046618	51379.644983799997000	22066144.650600001000000
1240	6	46632	2408810	646632	39.0017176	-121.0375816	G06046632	20444.597377300001000	14080454.101700000000000
1241	6	46646	2583077	646646	33.8333225	-117.2852126	G06046646	33751.261542200002000	49424972.840200000000000
1242	6	46660	2408811	646660	33.5767009	-116.0645081	G06046660	19014.810900299999000	18023368.279700000000000
1243	6	46702	2408814	646702	34.4504852	-119.2731333	G06046702	9525.362459969999700	3647341.220329999900000
1244	6	46814	2408815	646814	39.3114038	-123.8125523	G06046814	14447.795422499999000	5930383.434279999700000
1245	6	46884	2408816	646884	34.0606703	-117.115114	G06046884	24458.205326399999000	15985281.808000000000000
1246	6	46926	2583078	646926	39.1404373	-121.9079004	G06046926	19287.975344999999000	13713978.217800001000000
1247	6	47013	2408819	647013	37.4168335	-118.5391146	G06047013	16904.270088099998000	9467660.238350000200000
1248	6	47066	2583079	647066	33.5956999	-114.7316045	G06047066	17847.231723800000000	11139876.471100001000000
1249	6	47086	2408820	647086	38.8102875	-119.8032665	G06047086	20978.100242600001000	12627548.345400000000000
1250	6	47164	2408825	647164	35.0635633	-118.9729799	G06047164	3394.983150510000100	602289.378434999960000
1251	6	47192	2629763	647192	35.4689297	-119.2687123	G06047192	1221.387274220000100	82311.447499400005000
1252	6	47332	2408828	647332	38.7518774	-122.6221035	G06047332	14418.679946200000000	4776230.178609999800000
1253	6	47374	2583080	647374	37.5491225	-119.9571634	G06047374	59924.029763600003000	63565753.775500000000000
1254	6	47430	2583081	647430	33.7451442	-117.9848055	G06047430	10789.932337300001000	1570242.340730000100000
1255	6	47472	2628757	647472	40.1494455	-120.370205	G06047472	17850.850594000000000	13720197.311000001000000
1256	6	47724	2408834	647724	40.5595689	-122.1755686	G06047724	26130.787875300000000	21272477.953000002000000
1257	6	47794	2408836	647794	40.4088351	-121.5797303	G06047794	63499.442409800002000	115107459.117000000000000
1258	6	47822	2583082	647822	36.7276277	-119.4586611	G06047822	25538.854589800001000	15186869.377699999000000
1259	6	48046	2408839	648046	34.4288996	-119.2833997	G06048046	21333.425844599999000	11881237.046000000000000
1260	6	48060	2611441	648060	40.2287438	-123.8174223	G06048060	9367.391231370000200	3888980.202730000000000
1261	6	48147	2408843	648147	34.4527127	-119.7137501	G06048147	14459.282940600000000	4006956.125560000100000
1262	6	48186	2408845	648186	34.6887795	-120.4397498	G06048186	10440.871635300000000	3203854.092250000200000
1263	6	48298	2408846	648298	38.0592705	-120.1780819	G06048298	15294.210862300000000	7210250.292310000400000
1264	6	48448	2408852	648448	39.8048221	-120.5883119	G06048448	34020.457546099999000	30997973.572099999000000
1265	6	48452	2408853	648452	35.0150025	-118.1902185	G06048452	65477.389082399997000	151201637.886999990000000
1266	6	48480	2408855	648480	38.3083149	-120.705876	G06048480	19292.537938099998000	7981000.992440000200000
1267	6	48592	2628758	648592	36.5656206	-119.7404754	G06048592	3748.717734729999800	797857.905211000000000
1268	6	48602	2583083	648602	38.0411838	-119.146607	G06048602	18431.470778300001000	14047716.100199999000000
1269	6	48641	2408856	648641	38.0129506	-120.2696823	G06048641	16018.290916399999000	7351974.856069999700000
1270	6	48676	2585434	648676	36.4926917	-119.3358255	G06048676	5114.259564500000100	1295505.671600000000000
1271	6	48718	2583085	648718	37.9975896	-122.3300901	G06048718	4891.450842690000200	833607.205976999950000
1272	6	48760	2408858	648760	37.5482577	-122.4923687	G06048760	17125.473255100002000	10044667.322300000000000
1273	6	48844	2408861	648844	34.4382292	-119.6284211	G06048844	34607.628169299998000	24221297.061400000000000
1274	6	48916	2628759	648916	37.5268136	-121.0114871	G06048916	1643.301199230000100	122388.594521000010000
1275	6	48928	2408860	648928	38.4736108	-123.0261783	G06048928	13234.201453700000000	5118953.909760000200000
1276	6	48998	2408863	648998	40.8428384	-121.9206607	G06048998	15689.412485900000000	8548228.238649999700000
1277	6	49045	2583086	649045	38.6641407	-121.8755847	G06049045	14560.525121100000000	10432737.287200000000000
1278	6	49180	2408866	649180	38.0386262	-121.2458916	G06049180	12703.265264100000000	7739922.922550000300000
1279	6	49348	2408870	649348	34.0723774	-116.5627267	G06049348	42597.785281099998000	65316992.844300002000000
1280	6	49432	2583087	649432	38.4438743	-122.1919904	G06049432	13113.236993900000000	7292442.314509999900000
1281	6	49446	2408873	649446	37.5183739	-122.5034816	G06049446	19461.740676500001000	5811039.256319999700000
1282	6	49488	2408874	649488	36.8053889	-121.786577	G06049488	7192.337826830000300	1561908.637970000000000
1283	6	49544	2629133	649544	33.708309	-116.7276415	G06049544	13272.138643200000000	4885105.609039999500000
1284	6	49558	2628760	649558	40.7184411	-122.3262605	G06049558	12635.238893899999000	5124469.909830000300000
1285	6	49582	2628761	649582	37.7740171	-121.5452634	G06049582	12076.042487000001000	8269154.915719999900000
1286	6	49600	2408881	649600	35.6411374	-118.4046454	G06049600	7031.984516360000300	2246356.577589999900000
1287	6	49628	2408882	649628	38.2549459	-120.5129705	G06049628	67074.921524599995000	106822645.483000000000000
1288	6	49651	2408884	649651	38.0092399	-122.116855	G06049651	4725.099569600000000	750546.048656000060000
1289	6	49684	2408883	649684	34.4975791	-117.3470317	G06049684	10133.788640900000000	4069014.979020000000000
1290	6	49768	2408876	649768	41.7854563	-122.0081951	G06049768	6009.512881390000100	1847449.544629999900000
1291	6	49796	2583088	649796	37.0510478	-122.0533356	G06049796	7318.007593479999700	1688662.256110000000000
1292	6	49810	2628763	649810	32.8711048	-116.424687	G06049810	14211.967710000001000	4395263.754239999700000
1293	6	49950	2408888	649950	37.8615645	-122.5803215	G06049950	8221.547547820000500	1276408.413950000000000
1294	6	50034	2408892	650034	38.1413054	-120.4340984	G06050034	44069.056954799998000	26738741.483399998000000
1295	6	50132	2408894	650132	34.1560594	-117.346405	G06050132	16589.812246800000000	8150423.471350000200000
1296	6	50146	2611442	650146	40.2654783	-123.875548	G06050146	5136.738433759999700	1261116.596820000100000
1297	6	50188	2408896	650188	40.7887307	-124.1306576	G06050188	12325.125352499999000	5567622.683469999600000
1298	6	51000	2583089	651000	38.8667313	-121.1319837	G06051000	13711.825837400000000	6206371.660489999700000
1299	6	51028	2583090	651028	34.9421482	-119.6807618	G06051028	6559.628965470000400	1827433.604950000100000
1300	6	51042	2583091	651042	41.8887312	-121.3602488	G06051042	11432.426934700001000	6248818.729089999600000
1301	6	51168	2583092	651168	41.9872704	-120.3009638	G06051168	12801.200546500000000	5870144.811920000200000
1302	6	51280	2628764	651280	38.0606215	-122.7008217	G06051280	13546.598328100001000	3379839.098820000000000
1303	6	51294	2408925	651294	39.1261812	-122.8553295	G06051294	14269.323509200000000	4478828.217989999800000
1304	6	51336	2583093	651336	38.8980898	-121.5728737	G06051336	15789.142711900000000	8126868.913850000100000
1305	6	51392	2408926	651392	33.2387079	-115.5144396	G06051392	4974.271389890000100	1040220.434540000000000
1306	6	51470	2628765	651470	37.4030526	-119.729269	G06051470	13315.784108700000000	7990120.319930000200000
1307	6	51476	2408927	651476	35.0306599	-120.4977565	G06051476	33935.562888000000000	38468842.674400002000000
1308	6	51574	2612484	651574	39.7737878	-121.9549057	G06051574	11605.779109100000000	5452534.166760000400000
1309	6	51622	2583094	651622	37.7460418	-121.9887827	G06051622	15674.848931200000000	9162693.083850000100000
1310	6	51637	2408934	651637	38.930693	-121.0810812	G06051637	39990.880900500000000	20236709.600800000000000
1311	6	51812	2408937	651812	35.0473324	-117.8093616	G06051812	44198.644041899999000	33012001.572999999000000
1312	6	51820	2408938	651820	34.1029467	-118.0238383	G06051820	5115.460540670000200	1096396.142750000100000
1313	6	51840	2408940	651840	37.4753718	-122.2034692	G06051840	10830.384389100000000	3103239.629989999800000
1314	6	51890	2583095	651890	37.9061529	-121.9981843	G06051890	7248.197888060000000	1703715.335359999900000
1315	6	51924	2408941	651924	38.6713497	-121.3721702	G06051924	30056.938834900000000	22857953.628199998000000
1316	6	51990	2408942	651990	39.0866322	-122.9094423	G06051990	19340.398869600001000	16964986.678300001000000
1317	6	52162	2583096	652162	37.9652707	-122.3706676	G06052162	14200.844134999999000	3647919.421860000100000
1318	6	52246	2628766	652246	39.3718104	-121.1060799	G06052246	12453.544390499999000	6274772.721570000100000
1319	6	52302	2583097	652302	33.5145756	-115.9109591	G06052302	31117.768572400000000	28966335.256900001000000
1320	6	52379	2408951	652379	33.7644214	-117.7944859	G06052379	28222.765768699999000	17137660.332400002000000
1321	6	52610	2628767	652610	41.0966269	-121.1821632	G06052610	7147.274834580000100	1960913.594560000100000
1322	6	52624	2408960	652624	33.8011407	-117.1413998	G06052624	24706.248945200001000	17538034.371500000000000
1323	6	52715	2583099	652715	34.0410432	-116.9623071	G06052715	43366.027870300000000	38506799.257500000000000
1324	6	52760	2583100	652760	34.3899435	-117.4031075	G06052760	73240.623673800001000	63169971.954700001000000
1325	6	52764	2408967	652764	37.351507	-119.6494123	G06052764	29588.745384099999000	15549382.810000001000000
1326	6	53116	2408964	653116	34.184973	-118.7669284	G06053116	15073.024965600000000	13703337.497199999000000
1327	6	53160	2583101	653160	35.7689746	-120.9788544	G06053160	24268.068615799999000	13119314.541400000000000
1328	6	53182	2408966	653182	34.3989709	-119.29757	G06053182	11871.571721900000000	5081004.288390000400000
1329	6	53196	2583102	653196	38.4383727	-122.4067728	G06053196	8745.521195029999900	3522356.856300000100000
1330	6	53224	2630708	653224	33.5275138	-116.1261035	G06053224	42362.282075299998000	50844768.808499999000000
1331	6	53266	2408971	653266	38.4003784	-122.9349498	G06053266	23786.444259000000000	12862112.850000000000000
1332	6	53294	2408974	653294	35.1016077	-120.608217	G06053294	12410.124594700001000	4006344.644570000000000
1333	6	53378	2408976	653378	32.7431265	-116.0018794	G06053378	23514.772318600000000	22959352.750000000000000
1334	6	53448	2408979	653448	35.4249418	-119.0279139	G06053448	24758.213720500000000	16919329.348999999000000
1335	6	53490	2408982	653490	36.2697874	-118.0012577	G06053490	26366.845885300001000	20391700.725400001000000
1336	6	53505	2583103	653505	36.79885	-119.8051528	G06053505	12172.178954499999000	4278793.750389999700000
1337	6	53602	2628770	653602	40.6722072	-121.4127789	G06053602	12170.501590800000000	5752593.289710000200000
1338	6	53714	2408986	653714	39.0816662	-121.5549291	G06053714	22898.213441200001000	19320360.537900001000000
1339	6	53910	2408991	653910	35.67022	-118.2271631	G06053910	36071.587059099998000	29861455.685400002000000
1340	6	54092	2408995	654092	38.6893591	-121.223077	G06054092	30495.518105300001000	30165913.396400001000000
1341	6	54120	2408999	654120	34.8672682	-120.4235593	G06054120	34706.359189800001000	28827320.590799998000000
1342	6	54218	2611444	654218	41.2911196	-124.0741732	G06054218	17212.938684199999000	12560961.028899999000000
1343	6	54372	2409000	654372	36.5434133	-119.2902729	G06054372	13006.236477200000000	6334320.901039999900000
1344	6	54388	2409001	654388	39.4936197	-121.4837545	G06054388	55717.941794699997000	56338184.610200003000000
1345	6	54764	2409012	654764	37.9878378	-122.0699036	G06054764	9780.096641440000900	1919165.740290000100000
1346	6	55044	2409018	655044	36.9016509	-121.7417042	G06055044	7564.699387790000400	2400619.378360000000000
1347	6	55048	2583104	655048	36.8682378	-121.805696	G06055048	12698.691287800000000	6703385.977959999800000
1348	6	55058	2585656	655058	33.3616553	-117.0695419	G06055058	14549.182672499999000	10816074.985900000000000
1349	6	55086	2409019	655086	39.4306948	-121.5228836	G06055086	55342.041566100001000	75566175.962599993000000
1350	6	55296	2409021	655296	40.5515653	-122.2347094	G06055296	16615.193000499999000	9722122.976350000100000
1351	6	55422	2409022	655422	33.4279071	-114.7272151	G06055422	5848.358036509999700	1529282.392410000100000
1352	6	55506	2585435	655506	35.8067676	-118.6270528	G06055506	4708.385427680000200	1230480.935970000000000
1353	6	55528	2583105	655528	37.4828526	-118.602213	G06055528	17194.596144499999000	11271652.744000001000000
1354	6	55604	2583106	655604	37.0062975	-122.0424133	G06055604	4881.004011099999800	720542.746389999990000
1355	6	55728	2628771	655728	37.6069399	-120.9792655	G06055728	3061.408853649999900	430424.886543000000000
1356	6	55751	2409034	655751	36.9462433	-120.0217521	G06055751	10222.257183000000000	4693229.157560000200000
1357	6	55800	2583107	655800	38.4993969	-121.451836	G06055800	14899.289181300001000	6262637.675300000200000
1358	6	55842	2409036	655842	36.9292709	-120.0481967	G06055842	7051.461619349999600	1806739.110679999900000
1359	6	56028	2583108	656028	37.0034208	-122.0265053	G06056028	7061.788494950000300	2289791.625990000100000
1360	6	56042	2628772	656042	39.8832746	-122.5458335	G06056042	10728.278512000001000	2799214.237610000200000
1361	6	56120	2585436	656120	36.3795208	-119.2956041	G06056120	9618.023812969999200	3744548.007780000100000
1362	6	56140	2583109	656140	40.1401332	-120.1777845	G06056140	14977.050548300000000	8602810.446350000800000
1363	6	56182	2409040	656182	40.0336064	-121.0025693	G06056182	12005.365685700001000	863830.817377000000000
1364	6	56196	2628773	656196	40.3418842	-121.9249847	G06056196	15820.046850299999000	8884811.171399999400000
1365	6	56294	2409043	656294	35.8229451	-117.87825	G06056294	14279.890263400001000	10934664.882500000000000
1366	6	56476	2583110	656476	38.3005984	-122.6705664	G06056476	18867.049164399999000	10422773.377699999000000
1367	6	56518	2409052	656518	39.1952969	-121.1941531	G06056518	10223.039574099999000	5494644.963610000000000
1368	6	56546	2628774	656546	38.8478389	-121.1699612	G06056546	12811.282402900000000	4750374.865960000100000
1369	6	56756	2628775	656756	37.2448941	-122.378866	G06056756	23498.530857300000000	10448808.618899999000000
1370	6	56798	2583111	656798	37.9757448	-121.043429	G06056798	12090.956529400000000	6561581.857619999900000
1371	6	56826	2627935	656826	34.439822	-117.5248311	G06056826	54896.287048500002000	155651286.451999990000000
1372	6	56854	2628776	656854	40.2107035	-123.7812117	G06056854	6545.459697979999900	1923997.738080000000000
1373	6	56868	2628777	656868	39.0657128	-123.4453037	G06056868	13601.543727000000000	5275143.401220000300000
1374	6	56870	2633170	656870	38.0098305	-120.3080874	G06056870	29167.087888400001000	28853505.864300001000000
1375	6	57011	2585437	657011	36.1404676	-118.6296151	G06057011	4857.410942030000100	1056403.004890000000000
1376	6	57036	2583112	657036	39.427843	-120.9996815	G06057036	20221.851532000001000	11194525.664200000000000
1377	6	57070	2583113	657070	36.1720725	-121.1430132	G06057070	14907.601719400000000	8641558.954870000500000
1378	6	57134	2585438	657134	35.8736244	-118.6425254	G06057134	10535.468455800001000	3009704.431090000100000
1379	6	57148	2583114	657148	38.4073805	-120.6605944	G06057148	25005.542240999999000	18041505.639100000000000
1380	6	57204	2409067	657204	40.7329502	-124.161326	G06057204	33319.416764000001000	26308357.779700000000000
1381	6	57240	2409069	657240	34.840895	-119.1685406	G06057240	37322.819272100001000	43665662.497100003000000
1382	6	57244	2583115	657244	37.8595397	-120.1816624	G06057244	34934.282286800000000	49863687.853000000000000
1383	6	57260	2409070	657260	32.841513	-116.5107062	G06057260	23850.804907099999000	18555856.364500001000000
1384	6	57302	2627936	657302	34.4425196	-117.6219589	G06057302	42012.441091499997000	83185355.931999996000000
1385	6	57330	2583116	657330	38.4354801	-120.5847648	G06057330	21949.147884000002000	11150539.406900000000000
1386	6	57372	2409077	657372	34.4069212	-118.7995724	G06057372	16143.105655100000000	7343057.572250000200000
1387	6	57512	2409079	657512	35.9769032	-119.2889447	G06057512	13658.307808000000000	8066429.942450000000000
1388	6	57568	2585439	657568	36.1422424	-119.1374337	G06057568	3951.500184349999900	800607.259002999980000
1389	6	57582	2409081	657582	37.2892301	-120.3207044	G06057582	10946.430306300001000	4084708.869870000100000
1390	6	57825	2408992	657825	36.9597176	-121.9700357	G06057825	7880.817016809999600	1971330.052639999900000
1391	6	57828	2409082	657828	39.7982418	-120.664441	G06057828	16968.183692400002000	10294403.250700001000000
1392	6	57829	2583117	657829	38.992329	-121.5579541	G06057829	24793.015504100000000	21717353.212000001000000
1393	6	57960	2409084	657960	38.0846469	-122.8092262	G06057960	21095.381190900000000	9364184.882570000400000
1394	6	58030	2409086	658030	38.7533964	-120.5978982	G06058030	43164.664604999998000	20617030.179699998000000
1395	6	58134	2585440	658134	36.1046931	-118.5319148	G06058134	6335.960441790000000	2108952.039880000100000
1396	6	58191	2409089	658191	36.0563506	-119.1492666	G06058191	9602.418387719999400	3323898.792899999800000
1397	6	58226	2409091	658226	38.0445423	-122.1849439	G06058226	4845.168469479999700	410058.796396000020000
1398	6	58422	2585441	658422	35.8052633	-118.6826385	G06058422	8212.580365879999600	924092.269338999990000
1399	6	58436	2585442	658436	35.8112717	-118.6365374	G06058436	1751.871374679999900	112853.172928000000000
1400	6	58478	2628778	658478	32.6130891	-116.6068146	G06058478	15130.722500800000000	8157787.332530000200000
1401	6	58506	2628779	658506	39.3171408	-123.10986	G06058506	15448.940596799999000	10511001.742900001000000
1402	6	58618	2409103	658618	40.2060047	-121.1574565	G06058618	5667.980337040000400	1561233.414090000100000
1403	6	58758	2583118	658758	39.4028504	-122.0212247	G06058758	9107.458332219999600	4755520.839490000200000
1404	6	58814	2628780	658814	40.0761573	-122.1776086	G06058814	8592.222219620000000	3707382.523620000100000
1405	6	58870	2409105	658870	36.8117473	-121.6549596	G06058870	71736.595047399998000	119669472.278000000000000
1406	6	59052	2409114	659052	34.6519876	-118.2159454	G06059052	21713.820015800000000	9746734.728429999200000
1407	6	59080	2409118	659080	39.931017	-120.9548861	G06059080	26052.557696399999000	10939489.408199999000000
1408	6	59115	2612485	659115	39.4261136	-121.35419	G06059115	16135.808382600000000	7650377.291829999500000
1409	6	59220	2409122	659220	38.3128704	-120.4994345	G06059220	59558.927104000002000	85889179.880300000000000
1410	6	59248	2409123	659248	33.4098511	-117.139438	G06059248	33467.238622099998000	28598666.216800001000000
1411	6	59290	2409124	659290	36.6032623	-119.9091581	G06059290	6877.510303490000300	1967171.812070000000000
1412	6	59346	2409128	659346	33.0456193	-116.8775149	G06059346	51238.493203999999000	99606960.043899998000000
1413	6	59426	2409134	659426	38.1273495	-120.8530892	G06059426	24032.909809699999000	21769754.458099999000000
1414	6	59506	2409136	659506	38.5007005	-121.0740205	G06059506	27510.657812699999000	31255012.322400000000000
1415	6	59550	2409137	659550	32.7623959	-116.9196949	G06059550	26976.426537300002000	22535528.242500000000000
1416	6	59584	2409138	659584	33.025814	-117.198148	G06059584	20226.949887399998000	17580618.326299999000000
1417	6	59604	2409139	659604	40.0040029	-122.4283397	G06059604	32078.163247299999000	30345093.642700002000000
1418	6	59668	2409143	659668	35.3686576	-117.6603218	G06059668	12206.770179200001000	5036874.346040000200000
1419	6	59896	2583119	659896	38.4116531	-120.6055191	G06059896	28898.997260500000000	15136993.721700000000000
1420	6	59906	2628781	659906	40.3987748	-123.9474151	G06059906	6340.659343280000000	1549187.975170000000000
1421	6	60088	2409154	660088	40.1227614	-123.8164542	G06060088	7614.050577670000200	3295085.069240000100000
1422	6	60214	2628782	660214	39.2685476	-123.2027581	G06060214	19557.961175100001000	7118475.946419999900000
1423	6	60279	2583120	660279	37.9398967	-122.1026972	G06060279	19833.753174599999000	6110701.385029999500000
1424	6	60592	2628783	660592	39.9738867	-122.1733048	G06060592	5859.537199270000200	1450064.246540000000000
1425	6	60606	2409166	660606	35.7966117	-119.1069032	G06060606	4878.823999549999800	1170652.237250000000000
1426	6	60662	2612486	660662	39.4937385	-121.7507688	G06060662	7820.345705630000300	2401175.294869999900000
1427	6	60706	2409168	660706	36.8082406	-121.3622802	G06060706	13384.802186400000000	6656242.621229999700000
1428	6	60928	2409173	660928	36.9578994	-121.8848228	G06060928	12895.066934799999000	7770302.300189999900000
1429	6	60942	2409175	660942	38.6875133	-121.4417154	G06060942	22613.853658900000000	25687903.502099998000000
1430	6	60970	2583121	660970	38.9517628	-121.53103	G06060970	23693.712892899999000	16910393.875100002000000
1431	6	61012	2583122	661012	33.5237876	-114.6529919	G06061012	10272.852988200000000	4404856.077979999600000
1432	6	61096	2409186	661096	36.4304047	-119.8671747	G06061096	19529.565480000001000	10166310.185799999000000
1433	6	61106	2409187	661106	37.6022232	-121.0394951	G06061106	7795.124837340000300	3855014.172280000100000
1434	6	61124	2586445	661124	38.5454231	-120.7474689	G06061124	5737.966969420000200	947249.706868999990000
1435	6	62168	2583123	662168	38.8669477	-121.7070925	G06062168	13042.825508100001000	6741132.875129999600000
1436	6	62200	2612487	662200	39.4856263	-121.3201644	G06062200	10934.319407600000000	3411261.200639999900000
1437	6	62490	2409201	662490	38.036605	-122.2539556	G06062490	18956.404663000001000	9702970.979219999200000
1438	6	62496	2585443	662496	35.8089861	-119.1388223	G06062496	3303.902941920000100	682112.324770999960000
1439	6	62625	2628784	662625	36.9040228	-119.7966836	G06062625	6304.269662750000000	1533123.083520000100000
1440	6	62700	2409202	662700	37.9653932	-122.3305499	G06062700	3854.653707360000200	439404.709585000000000
1441	6	62756	2409205	662756	33.7647634	-117.1571338	G06062756	12986.831926499999000	6848702.761839999800000
1442	6	62826	2409208	662826	34.8656273	-118.2147671	G06062826	54469.960228299999000	135549439.417000000000000
1443	6	62854	2409211	662854	35.3887212	-119.2053661	G06062854	58993.593172499997000	76460694.088799998000000
1444	6	62860	2583098	662860	34.0091086	-118.0419384	G06062860	5437.956736719999800	1115970.681249999900000
1445	6	62868	2409212	662868	38.4178908	-122.7228728	G06062868	11938.019998000000000	2445883.695770000100000
1446	6	62910	2409213	662910	38.5477387	-121.3551287	G06062910	15212.447257899999000	11262071.177900000000000
1447	6	63050	2409214	663050	33.7886236	-118.0803625	G06063050	9668.099339059999700	3997090.030420000200000
1448	6	63106	2628785	663106	39.2340229	-121.1380222	G06063106	19900.581455100000000	8217737.677249999700000
1449	6	63134	2409216	663134	40.7974631	-121.9379875	G06063134	12141.892082200000000	4360437.680770000400000
1450	6	63148	2409218	663148	37.4141625	-118.5722734	G06063148	25854.328812200001000	35797205.330899999000000
1451	6	63168	2628786	663168	37.6195133	-121.0083705	G06063168	5179.488281910000300	617335.523882000010000
1452	6	63218	2409220	663218	33.9703133	-117.8905677	G06063218	32035.888631500002000	33878450.479099996000000
1453	6	63316	2409224	663316	34.2113617	-117.1045717	G06063316	26175.418575899999000	10911868.832699999000000
1454	6	63386	2628787	663386	40.2938485	-123.3483345	G06063386	61304.933454799997000	104936497.202000010000000
1455	6	63400	2583124	663400	38.458864	-122.4288313	G06063400	9611.325652659999800	4360807.677269999900000
1456	6	64210	2409237	664210	37.7132692	-121.085404	G06064210	20830.902396199999000	13774871.514000000000000
1457	6	64252	2583125	664252	38.3462121	-123.059329	G06064252	10333.730529700000000	2885758.163569999900000
1458	6	64294	2409242	664294	33.299426	-115.9609466	G06064294	53087.262526500002000	55521873.599600002000000
1459	6	64308	2409243	664308	33.3758448	-116.0113755	G06064308	5864.367655750000300	780212.835889999990000
1460	6	64392	2628788	664392	40.814609	-124.1892153	G06064392	7861.181810279999800	2166608.656419999900000
1461	6	64420	2409247	664420	38.1762498	-120.6693472	G06064420	26698.378336500002000	21741256.416400000000000
1462	6	64462	2409248	664462	34.1564204	-117.6587047	G06064462	12769.408620599999000	6612889.838800000000000
1463	6	64476	2409249	664476	36.023699	-120.9073068	G06064476	6683.098775200000100	1163655.891970000000000
1464	6	66004	2409252	666004	33.0092558	-116.7875308	G06066004	36291.851031200000000	43678574.566200003000000
1465	6	67070	2409255	667070	38.0067127	-122.6632658	G06067070	12460.651107899999000	3906902.506250000100000
1466	6	68112	2409260	668112	37.6744403	-122.1351339	G06068112	13544.314604100000000	7173389.679670000400000
1467	6	68140	2409261	668140	36.1283492	-121.0217318	G06068140	4998.002293399999900	1020819.854100000000000
1468	6	68238	2409264	668238	37.0828779	-121.5963113	G06068238	31408.669038399999000	30032149.226199999000000
1469	6	68263	2583126	668263	37.8866992	-122.0368328	G06068263	10111.199612799999000	2720210.032769999900000
1470	6	68266	2409265	668266	35.7534065	-120.6923963	G06068266	12439.821184900000000	4348734.169040000100000
1471	6	68308	2629291	668308	34.1392184	-118.102517	G06068308	4284.305367189999700	660679.060138999950000
1472	6	68434	2583127	668434	35.6182056	-121.137438	G06068434	7255.405029460000200	2063261.739080000000000
1473	6	69182	2583128	669182	35.3894265	-120.6081585	G06069182	5624.006500589999600	1340018.033090000000000
1474	6	70028	2583129	670028	37.1014356	-121.0153656	G06070028	18752.199400599999000	11810822.181900000000000
1475	6	70130	2585444	670130	34.2453087	-118.9023878	G06070130	21365.321295800000000	17928634.412000000000000
1476	6	70140	2585445	670140	34.2579541	-118.6663629	G06070140	9669.519088240000200	2883192.700720000100000
1477	6	70154	2409283	670154	38.0055686	-122.5028113	G06070154	19375.759463499999000	9531059.167840000200000
1478	6	70182	2409284	670182	34.619076	-120.0939225	G06070182	22953.300438099999000	13320710.050799999000000
1479	6	70266	2583130	670266	37.8878147	-122.0761374	G06070266	10219.944901499999000	2936983.641869999900000
1480	6	70322	2585446	670322	34.2819501	-119.1452441	G06070322	5179.375328690000100	962414.805610000040000
1481	6	70336	2583131	670336	39.6299451	-120.4372753	G06070336	13106.421039900000000	5307464.916249999800000
1482	6	70518	2611446	670518	40.4788133	-124.1046506	G06070518	7711.067000050000400	2179636.723460000000000
1483	6	70644	2583132	670644	36.976627	-121.9183586	G06070644	8389.733275819999100	1987399.131730000000000
1484	6	70712	2583133	670712	38.7430394	-123.4764179	G06070712	59490.759981299998000	42019652.603900000000000
1485	6	70728	2409296	670728	35.7700518	-117.3966696	G06070728	22856.182779600000000	27179704.818200000000000
1486	6	70798	2409303	670798	32.7904047	-115.685047	G06070798	8390.858904250000700	3217329.721400000200000
1487	6	70966	2585447	670966	36.1858823	-118.6256351	G06070966	6667.708783869999900	2646708.272179999900000
1488	6	71000	2583134	671000	38.3836712	-123.0731482	G06071000	6244.781763119999600	1909751.463090000000000
1489	6	71078	2585448	671078	36.4856939	-119.2247711	G06071078	8232.109556609999300	1647671.121700000000000
1490	6	71134	2408721	671134	35.6536085	-120.3831476	G06071134	14559.498872900000000	7752234.138430000300000
1491	6	71218	2583135	671218	40.5920212	-122.477899	G06071218	31509.048364800001000	28336741.487799998000000
1492	6	71246	2408722	671246	37.0985693	-119.3262901	G06071246	52749.749360200003000	89520730.024700001000000
1493	6	71362	2583136	671362	37.9059196	-122.0343938	G06071362	8409.332976339999700	1113511.630750000000000
1494	6	71372	2611448	671372	40.0389543	-124.0558247	G06071372	19041.607200300001000	15098010.222100001000000
1495	6	71414	2583137	671414	38.9696912	-121.3500569	G06071414	40336.043468700002000	67445165.862599999000000
1496	6	71554	2408727	671554	38.6658555	-120.9362083	G06071554	36818.136939700002000	21334861.565900002000000
1497	6	71568	2408728	671568	40.5060943	-121.8556646	G06071568	48036.696717100000000	63748142.325700000000000
1498	6	71680	2408733	671680	35.9672285	-116.3087742	G06071680	36109.096347200000000	74361933.251599997000000
1499	6	71774	2583138	671774	39.6425925	-120.2153873	G06071774	12105.312714500000000	3549114.838649999800000
1500	6	71778	2583139	671778	39.5726584	-120.6276165	G06071778	15724.748656399999000	5570664.920119999900000
1501	6	71834	2583140	671834	38.0756273	-120.1593364	G06071834	17930.688044400002000	6549357.943180000400000
1502	6	71848	2583141	671848	39.5822318	-120.3620651	G06071848	24510.907279300001000	13004217.108700000000000
1503	6	71927	2583142	671927	38.3563023	-122.2563343	G06071927	10531.432953400001000	4921799.194980000100000
1504	6	71932	2585449	671932	36.463761	-118.6507605	G06071932	5103.546965300000000	1491018.343450000000000
1505	6	71964	2583143	671964	34.7501099	-117.3459984	G06071964	19424.388424100001000	14431448.961999999000000
1506	6	72086	2583144	672086	34.8618175	-120.2943946	G06072086	13200.450396400000000	5785724.706629999900000
1507	6	72156	2583145	672156	33.8912372	-116.3550396	G06072156	50432.280029399997000	62985622.824800000000000
1508	6	72184	2628818	672184	38.0120356	-122.5876053	G06072184	17985.907066700001000	7736668.911570000500000
1509	6	72282	2628789	672282	39.2052729	-121.2929161	G06072282	8679.682904240000400	1856959.887480000000000
1510	6	72338	2629764	672338	35.478831	-119.2771226	G06072338	3617.700764450000000	568642.080239000030000
1511	6	72380	2611450	672380	41.923802	-124.1478252	G06072380	19049.266713900000000	10321196.779400000000000
1512	6	72408	2583146	672408	37.5216621	-120.438499	G06072408	5907.988642209999900	1399518.068900000100000
1513	6	72478	2583147	672478	39.0024314	-122.7794759	G06072478	11027.344400200000000	3327991.892520000200000
1514	6	72492	2628790	672492	39.3247881	-120.3786654	G06072492	5264.570210339999900	872116.354964999950000
1515	6	72688	2408757	672688	36.9977584	-121.9482511	G06072688	16307.140348000001000	11908691.301800000000000
1516	6	72772	2408758	672772	37.9912891	-120.2627906	G06072772	20031.053370099999000	7812184.483529999900000
1517	6	72954	2408762	672954	36.9707253	-120.6467081	G06072954	9327.128796720000500	3974898.388530000100000
1518	6	73167	2629294	673167	34.1234267	-117.9958566	G06073167	6258.577322860000100	1420673.226710000100000
1519	6	73178	2408768	673178	39.4766761	-121.5439367	G06073178	12014.689894400000000	6881708.964010000200000
1520	6	73276	2408771	673276	34.0477943	-118.095678	G06073276	9261.012818229999500	2158194.372330000200000
1521	6	73290	2408772	673290	34.0122818	-117.9042225	G06073290	13756.213253700000000	3905469.137110000000000
1522	6	73388	2408774	673388	35.1293095	-119.4575016	G06073388	8374.905869759999400	2787192.208819999800000
1523	6	73430	2408778	673430	33.9330802	-118.0307712	G06073430	23351.342353000000000	13845573.171800001000000
1524	6	73554	2583148	673554	40.6556642	-120.7862597	G06073554	16443.703054400001000	8621928.838870000100000
1525	6	73612	2408789	673612	36.6247156	-121.646487	G06073612	2377.380093490000000	316377.995631999980000
1526	6	73654	2408792	673654	39.891971	-120.7866168	G06073654	9636.442110509999100	1689691.492690000000000
1527	6	73690	2583149	673690	39.0760533	-122.5845123	G06073690	23802.680317200000000	12883331.806600001000000
1528	6	73696	2408796	673696	32.7299478	-116.9764015	G06073696	26933.279065800001000	19097415.649700001000000
1529	6	73700	2583150	673700	34.494735	-117.2674033	G06073700	16982.615686900001000	9152691.063629999800000
1530	6	73710	2408798	673710	36.1143379	-118.8360626	G06073710	24598.417377700000000	10878490.951400001000000
1531	6	73794	2408799	673794	36.6992417	-119.1933927	G06073794	62545.590757099999000	146615287.777000010000000
1532	6	73815	2408800	673815	35.6175244	-118.4046684	G06073815	10310.016690799999000	4663886.611519999800000
1533	6	73868	2408801	673868	35.0935573	-118.642917	G06073868	43628.474398300001000	42612430.422600001000000
1534	6	73906	2409994	673906	37.4270211	-122.1677467	G06073906	14073.676269400001000	7191027.538350000000000
1535	6	74130	2583151	674130	34.38772	-118.5843591	G06074130	22658.951690900001000	16466294.386200000000000
1536	6	74144	2583152	674144	37.3246643	-120.8496641	G06074144	8054.742694669999800	2927390.362280000000000
1537	6	74172	2410001	674172	37.907823	-122.6393174	G06074172	16411.936332300000000	3779207.735129999900000
1538	6	74186	2612488	674186	39.90496	-121.5373518	G06074186	8509.454616470000500	3050797.960719999900000
1539	6	75154	2583153	675154	39.3703417	-122.5444684	G06075154	14678.046462800001000	7504282.285380000200000
1540	6	75168	2410005	675168	39.9272653	-121.3171993	G06075168	5678.632110849999700	217322.941010999990000
1541	6	75252	2410009	675252	36.1884414	-119.8223522	G06075252	6089.592426539999900	1768698.868479999900000
1542	6	75280	2410010	675280	36.1434361	-119.0614686	G06075280	8044.030214690000300	3676349.282449999800000
1543	6	75315	2410013	675315	37.8912497	-122.5091657	G06075315	15592.699963400000000	3453508.332950000200000
1544	6	75322	2628792	675322	38.198384	-120.0103432	G06075322	7064.086340220000200	1372061.698150000100000
1545	6	75588	2585450	675588	35.8379626	-118.6039612	G06075588	2184.496443449999800	273752.036339999990000
1546	6	75592	2585451	675592	35.8342994	-118.6165411	G06075592	2308.599074520000200	252261.157833000000000
1547	6	75596	2585452	675596	35.8268513	-118.6354473	G06075596	1856.008029720000000	173653.750876000010000
1548	6	75672	2585453	675672	36.5463438	-119.3360411	G06075672	7527.747662400000100	1149366.770800000100000
1549	6	75714	2410016	675714	34.4284117	-119.593075	G06075714	10432.092130300000000	5151996.511649999800000
1550	6	75994	2583154	675994	36.729461	-119.6945439	G06075994	17162.335628100001000	4991605.793039999900000
1551	6	76015	2410030	676015	39.1504289	-120.161347	G06076015	23991.012407800001000	8761078.154120000100000
1552	6	76040	2583155	676040	37.5693764	-118.6758364	G06076040	11371.422213800000000	4879001.065619999500000
1553	6	77042	2410033	677042	37.5859346	-121.8804556	G06077042	56030.197576200000000	72126818.488100007000000
1554	6	77308	2583157	677308	34.5595244	-117.9567582	G06077308	27829.529395900001000	27659543.759799998000000
1555	6	77378	2410039	677378	39.1556499	-121.7492411	G06077378	13054.761259200000000	7862041.493130000300000
1556	6	77430	2583158	677430	37.5060596	-118.6426565	G06077430	20006.063318299999000	11555616.936699999000000
1557	6	77588	2410047	677588	35.1337502	-119.4711401	G06077588	3882.858103430000000	766308.864315000010000
1558	6	77595	2410048	677595	37.9119543	-121.282166	G06077595	6902.358926320000100	1258211.888929999900000
1559	6	77700	2410050	677700	39.2483089	-120.0534983	G06077700	12064.374879300000000	7033551.456469999600000
1560	6	77728	2628793	677728	39.0651033	-120.1447353	G06077728	12699.608477500000000	6717253.217530000000000
1561	6	77784	2410053	677784	39.131198	-123.1638376	G06077784	11123.153132800000000	4121730.341790000000000
1562	6	77805	2410054	677805	37.8790388	-122.5377851	G06077805	28770.955123799999000	12173755.617300000000000
1563	6	77924	2410059	677924	37.9938517	-122.3187528	G06077924	6625.534185999999900	1721644.732520000100000
1564	6	77960	2583159	677960	36.793966	-119.7010494	G06077960	9624.358885480000000	2085097.508530000000000
1565	6	78008	2410061	678008	40.0586616	-120.8386751	G06078008	17392.088444199999000	8409828.688449999300000
1566	6	78050	2410062	678050	35.8205806	-116.2050514	G06078050	48316.221230100004000	48322889.445200004000000
1567	6	78126	2410064	678126	38.257755	-122.498198	G06078126	9702.484460629999400	4112402.816829999900000
1568	6	78138	2629134	678138	33.7580032	-117.4671588	G06078138	58917.397642800002000	50186000.056199998000000
1569	6	78162	2410065	678162	35.5559827	-120.7182087	G06078162	27123.322726900002000	20444486.496100001000000
1570	6	78176	2410067	678176	41.5789379	-121.9174239	G06078176	6353.869642810000200	629327.068333999950000
1571	6	78232	2628794	678232	38.1152563	-121.4895583	G06078232	8397.882567770000600	2531345.342689999800000
1572	6	78288	2410068	678288	35.9567269	-119.0328411	G06078288	13501.985022299999000	7046785.969159999900000
1573	6	78336	2585460	678336	35.9289428	-119.2783067	G06078336	11463.405782200000000	5622950.219440000100000
1574	6	78456	2583161	678456	33.6261917	-116.1308342	G06078456	27060.877074399999000	24303245.252900001000000
1575	6	78470	2410077	678470	39.508933	-121.6011162	G06078470	60552.143417100000000	33402807.632100001000000
1576	6	78568	2628795	678568	38.2296592	-121.4260627	G06078568	12215.020592800000000	5655545.451449999600000
1577	6	78596	2409313	678596	33.8149678	-116.3544592	G06078596	36620.757850200003000	61227344.637800001000000
1578	6	78638	2409316	678638	36.4319081	-118.8806062	G06078638	78605.306975700005000	115216737.749000000000000
1579	6	78652	2583162	678652	36.5051483	-120.3935343	G06078652	6495.146656949999900	1941449.055519999900000
1580	6	78715	2583163	678715	38.5410889	-123.258786	G06078715	22605.445302100001000	14637532.590200000000000
1581	6	78750	2409325	678750	36.0585224	-119.3129712	G06078750	6457.129775049999800	2615159.581300000200000
1582	6	78792	2409326	678792	39.9360758	-121.295921	G06078792	19535.521273200000000	13024737.459700000000000
1583	6	78890	2409330	678890	38.2470303	-122.9053554	G06078890	5185.037843459999700	859286.285080999950000
1584	6	78932	2585461	678932	36.247382	-119.0903523	G06078932	1928.879333600000100	130782.958282000010000
1585	6	78949	2585462	678949	36.2877535	-119.115435	G06078949	1639.590137960000000	172928.182968999990000
1586	6	78960	2583164	678960	34.0967768	-118.6060209	G06078960	42523.384849800001000	49562915.425200000000000
1587	6	79030	2583165	679030	38.6512606	-119.5184659	G06079030	15717.037500000000000	11314182.330200000000000
1588	6	79529	2409337	679529	34.423004	-119.5607287	G06079529	19831.547908500001000	9275230.965530000600000
1589	6	80266	2409347	680266	36.6480071	-120.2525415	G06080266	5999.270355759999800	1599150.336170000000000
1590	6	80280	2409348	680280	36.4526324	-119.4824032	G06080280	6017.060019839999800	2184478.260890000000000
1591	6	80364	2583166	680364	36.7904289	-121.3106079	G06080364	15846.283768800000000	9316097.688440000600000
1592	6	80476	2583167	680476	40.9840638	-122.7083243	G06080476	30762.105225600000000	13547331.183000000000000
1593	6	80483	2611452	680483	40.8789159	-123.5132075	G06080483	18554.573395600000000	10394618.913000001000000
1594	6	80515	2583168	680515	35.8158211	-117.3473478	G06080515	22203.793701700000000	24078938.544900000000000
1595	6	80560	2583169	680560	38.9263313	-121.5147219	G06080560	22689.329609400000000	17485767.383299999000000
1596	6	80763	2409362	680763	37.9619441	-120.2422728	G06080763	17523.424023799998000	6117681.111159999900000
1597	6	80784	2409363	680784	35.2987427	-119.3576736	G06080784	6250.588628919999800	1367277.579590000000000
1598	6	80882	2583170	680882	37.2965078	-120.3788671	G06080882	9722.246152859999700	4555441.310220000300000
1599	6	80896	2583171	680896	38.0062052	-120.4512592	G06080896	26108.232645399999000	19054456.537700001000000
1600	6	80952	2409369	680952	40.0355031	-121.0403629	G06080952	29105.119115000001000	18622693.037599999000000
1601	6	80966	2409370	680966	38.0369433	-120.2339184	G06080966	19564.232630899998000	9630620.713719999400000
1602	6	81050	2409372	681050	36.9613777	-121.9917482	G06081050	6524.941106620000000	1906404.452860000100000
1603	6	81302	2628819	681302	38.5374032	-121.7576221	G06081302	8343.017093399999800	3788367.145320000100000
1604	6	81312	2583172	681312	37.3640832	-120.4188311	G06081312	6900.887169270000400	1710696.275010000000000
1605	6	81358	2409382	681358	39.1650498	-122.9051819	G06081358	11301.480894500000000	4369198.126699999900000
1606	6	81638	2409392	681638	34.0400358	-117.9300524	G06081638	16033.756413600000000	5216616.439220000100000
1607	6	81652	2409394	681652	38.0784018	-120.443443	G06081652	28291.537900200001000	22183319.296999998000000
1608	6	81708	2409393	681708	33.7433625	-116.888783	G06081708	24024.437720000002000	18328201.486800000000000
1609	6	81722	2409395	681722	35.2086679	-119.4106505	G06081722	17062.444332899999000	10677289.450500000000000
1610	6	81736	2409396	681736	33.2330805	-117.0157516	G06081736	54446.452497400001000	71077383.322099999000000
1611	6	81778	2583173	681778	38.3245599	-122.914733	G06081778	14789.340908800001000	6842483.488250000400000
1612	6	81792	2583174	681792	37.8272405	-120.9143428	G06081792	8647.967048239999700	2977464.245060000100000
1613	6	81869	2409397	681869	39.7403417	-120.5648953	G06081869	8075.787550320000300	2945414.834710000100000
1614	6	81890	2409398	681890	38.180906	-120.8042528	G06081890	40669.855093099999000	25578539.909100000000000
1615	6	81925	2408400	681925	35.8807292	-117.3356757	G06081925	32469.161736800001000	27809044.158900000000000
1616	6	81967	2409388	681967	34.4504231	-118.6717843	G06081967	18009.498488900001000	6644173.514870000100000
1617	6	82072	2409501	682072	34.7189408	-120.4903646	G06082072	44562.474438800004000	57293653.352899998000000
1618	6	82086	2409502	682086	34.71174	-120.4619329	G06082086	17854.897615400001000	13589819.794600001000000
1619	6	82334	2583175	682334	39.5269686	-120.0233943	G06082334	17581.700368099999000	10842979.962600000000000
1620	6	82562	2583176	682562	38.1384836	-121.1988389	G06082562	7897.834555550000000	3250926.134050000000000
1621	6	82667	2409512	682667	33.9944725	-118.3477617	G06082667	11110.529655599999000	4770633.654459999900000
1622	6	82786	2628796	682786	39.93418	-122.0517059	G06082786	8392.856576289999800	3501362.545650000200000
1623	6	82815	2409516	682815	34.0982294	-117.9238153	G06082815	18820.659892700001000	3813314.624369999900000
1624	6	82842	2409517	682842	38.0071172	-122.0872982	G06082842	16631.829652900000000	3890420.718140000000000
1625	6	82852	2409518	682852	38.4744971	-121.3190285	G06082852	29981.100230299999000	44555792.825800002000000
1626	6	83085	2583177	683085	33.6214513	-116.2088163	G06083085	39221.530280100000000	41661942.055399999000000
1627	6	83094	2583178	683094	38.4455713	-120.6305349	G06083094	12981.567937600001000	3886867.745040000000000
1628	6	83108	2583179	683108	37.0823527	-120.9144798	G06083108	14694.923591500001000	11483660.778000001000000
1629	6	83262	2583180	683262	38.5340443	-119.4581842	G06083262	38586.829200699998000	47756985.072400004000000
1630	6	83304	2409523	683304	38.1997643	-120.9644118	G06083304	19804.065417400001000	11445762.675400000000000
1631	6	83374	2409526	683374	38.2505944	-121.5349734	G06083374	25401.758578800000000	28291625.444300000000000
1632	6	83402	2409528	683402	33.9682323	-118.2219715	G06083402	7284.001872400000100	1936669.582190000000000
1633	6	83460	2583181	683460	33.7065211	-117.3354441	G06083460	10061.677876700000000	3878598.771639999900000
1634	6	83494	2583182	683494	40.4043546	-121.3405621	G06083494	39866.710031100003000	45134275.252200000000000
1635	6	83570	2628797	683570	39.3591578	-120.7904968	G06083570	20207.589730700001000	4922969.586500000200000
1636	6	83626	2628798	683626	38.0364521	-121.1845547	G06083626	20117.675678799998000	14076384.524700001000000
1637	6	83724	2585463	683724	36.1361122	-119.5109772	G06083724	8367.532744910000500	2440675.112710000000000
1638	6	83766	2583183	683766	37.5482329	-119.6396121	G06083766	20713.160126100000000	16433681.857999999000000
1639	6	83794	2409537	683794	40.7487947	-122.9273824	G06083794	36936.622679799999000	26998529.556200001000000
1640	6	83863	2409538	683863	35.2359122	-118.9095944	G06083863	12980.192857500000000	9223609.288979999700000
1641	6	83948	2409540	683948	35.6441026	-118.3090882	G06083948	47353.774490800002000	69449533.917199999000000
1642	6	84004	2611454	684004	40.3227715	-123.9206222	G06084004	6710.613443520000100	1994859.448150000100000
1643	6	84116	2409544	684116	33.9234553	-118.3032972	G06084116	8014.671677829999700	3461385.488179999900000
1644	6	84120	2409545	684120	37.3627675	-118.4750461	G06084120	37123.603239500000000	22687253.815099999000000
1645	6	84144	2409546	684144	33.8231392	-118.2936849	G06084144	13536.194115700000000	5901847.329830000200000
1646	6	84345	2627938	684345	36.3490262	-119.4516037	G06084345	9200.379983580000000	3049903.978300000100000
1647	6	84385	2409573	684385	41.0361699	-124.0914538	G06084385	24457.207562700001000	21034250.820400000000000
1648	6	84480	2409574	684480	37.5443922	-121.2034743	G06084480	4433.748565330000000	935224.354375000000000
1649	6	84536	2409555	684536	37.4337899	-122.2034156	G06084536	7156.366073479999600	1260851.503710000100000
1650	6	84578	2409556	684578	37.6175188	-121.0328278	G06084578	17322.591120699999000	3733160.764359999900000
1651	6	84592	2409575	684592	33.9416787	-118.3018377	G06084592	12856.002332700000000	4785355.391579999600000
1652	6	84680	2628799	684680	36.7055261	-119.8515483	G06084680	12113.396170900000000	4640389.087489999800000
1653	6	84732	2409563	684732	38.4042989	-120.5373385	G06084732	16149.308714299999000	9632239.513399999600000
1654	6	84774	2409564	684774	34.0522802	-117.9667167	G06084774	17774.730424300000000	4843066.863230000300000
1655	6	84780	2409548	684780	33.9043316	-118.2677765	G06084780	19762.906575500001000	10305080.752499999000000
1656	6	84863	2628800	684863	36.4042015	-120.1343258	G06084863	9850.980129530000300	5740777.035539999600000
1657	6	84921	2409570	684921	33.9760012	-118.0689253	G06084921	19395.338248299999000	6524498.141780000200000
1658	6	84928	2409578	684928	40.3052099	-121.0047543	G06084928	20866.094574300001000	14270059.293800000000000
1659	6	85086	2409587	685086	39.7206086	-120.5535831	G06085086	13962.206457599999000	6693780.431250000400000
1660	6	85208	2583184	685208	33.9355902	-116.687212	G06085208	26615.592638499998000	25581196.565099999000000
1661	6	85222	2583185	685222	35.6563222	-120.5081122	G06085222	10052.617852300000000	3565638.647179999900000
1662	6	85551	2409595	685551	37.2773387	-118.3915877	G06085551	21315.460178400001000	14834941.547100000000000
1663	6	85614	2409601	685614	33.9189317	-118.236045	G06085614	10723.576971400000000	4013060.491220000200000
1664	6	85642	2409598	685642	40.9391306	-123.6366662	G06085642	90752.476127400005000	79278439.187299997000000
1665	6	85866	2585464	685866	36.734598	-118.9558466	G06085866	3640.981122199999800	705822.059398000010000
1666	6	85880	2409604	685880	38.4129769	-121.2127181	G06085880	42253.468584700000000	75115874.722100005000000
1667	6	85894	2409606	685894	33.7147229	-117.0772142	G06085894	25497.842161199998000	20891050.246900000000000
1668	6	85992	2409614	685992	32.8375271	-116.9265645	G06085992	14877.928511200000000	11473859.124399999000000
1669	6	86020	2409615	686020	32.7371834	-114.6377979	G06086020	4055.070648720000000	630955.365711000050000
1670	6	86076	2409616	686076	37.3854274	-120.6173643	G06086076	14127.504747700001000	7875858.907189999700000
1671	6	86174	2409619	686174	35.7149697	-118.4726828	G06086174	28571.686408800000000	16578057.783900000000000
1672	6	86216	2409620	686216	38.0051738	-122.6383098	G06086216	16273.535026300000000	4653151.456090000500000
1673	6	86230	2629783	686230	38.1735564	-121.3122467	G06086230	14052.620292600001000	8079532.223039999600000
1674	6	86244	2409622	686244	33.8789301	-117.3686055	G06086244	38109.105538199998000	29467953.650500000000000
1675	6	86380	2583186	686380	35.0288731	-120.5523933	G06086380	10942.908736600000000	4279722.316270000300000
1676	6	86482	2409628	686482	36.0898547	-119.2049975	G06086482	15652.995013199999000	11270378.132099999000000
1677	6	86594	2409630	686594	34.3460137	-117.6274531	G06086594	18737.877372399998000	15356577.644300001000000
1678	6	86678	2612489	686678	39.6963388	-121.5165419	G06086678	18834.049273400000000	15609186.830800001000000
1679	6	86734	2585465	686734	36.486533	-119.254885	G06086734	3892.346652549999800	397545.064040000030000
1680	6	86804	2583187	686804	38.7405092	-121.8093126	G06086804	8718.874906130000500	3573958.546130000100000
1681	6	86878	2409637	686878	37.1853582	-119.7721217	G06086878	40023.279279900002000	54386591.715400003000000
1682	6	86912	2409638	686912	37.7425227	-119.577626	G06086912	13773.841479299999000	5492452.587530000100000
1683	6	87090	2583188	687090	37.0888696	-122.04136	G06087090	19500.394198200000000	7058063.271990000300000
1684	15	400	2413991	1500400	21.4378905	-157.84033	G15000400	14632.196929600001000	6978699.328950000000000
1685	15	550	2413992	1500550	21.3852618	-157.9247497	G15000550	13320.340399700000000	4301903.325659999600000
1686	15	1085	2413993	1501085	19.521455	-154.994389	G15001085	12463.895716900000000	5113837.263919999800000
1687	15	2200	2413994	1502200	22.1460528	-159.3145883	G15002200	18736.538286100000000	9588480.618429999800000
1688	15	3850	2414004	1503850	19.4995451	-155.8936799	G15003850	43437.002211300001000	33296949.259799998000000
1689	15	5900	2629944	1505900	19.0415042	-155.6254122	G15005900	13238.839306399999000	9218074.547949999600000
1690	15	6290	2583416	1506290	21.2884848	-157.7178892	G15006290	49185.150003100003000	60689317.775899999000000
1691	15	6325	2414012	1506325	19.491749	-155.0957842	G15006325	17908.659473500000000	16566666.292500000000000
1692	15	7000	2414013	1507000	21.9060465	-159.5827744	G15007000	11221.616236800000000	2069121.268820000100000
1693	15	7450	2414014	1507450	21.3127403	-158.0061138	G15007450	12735.303333800000000	3085329.512149999800000
1694	15	7470	2414015	1507470	21.3344112	-158.0262324	G15007470	12252.165275500000000	5520248.650229999800000
1695	15	7485	2414016	1507485	21.3417653	-158.0389189	G15007485	7656.855784870000200	2914542.327860000100000
1696	15	7542	2414017	1507542	19.5082232	-155.0785436	G15007542	19847.834700300002000	17631804.738400001000000
1697	15	7675	2414018	1507675	19.4647187	-155.1323804	G15007675	24797.534628300000000	32306164.383499999000000
1698	15	8950	2583417	1508950	22.2185034	-159.5610904	G15008950	10845.909625900000000	3762286.423119999900000
1699	15	9260	2414025	1509260	20.9208738	-156.301873	G15009260	37880.399317600000000	41002041.546499997000000
1700	15	9700	2414026	1509700	20.2287206	-155.7778365	G15009700	15632.273358400000000	6881808.815670000400000
1701	15	10000	2414027	1510000	21.3753263	-157.9185229	G15010000	14792.943909500000000	6140456.806400000100000
1702	15	10750	2414028	1510750	21.5900587	-158.1086475	G15010750	20969.872638199999000	5944220.690999999600000
1703	15	10900	2414029	1510900	20.862869	-156.3284411	G15010900	17533.225210400000000	9002257.061769999600000
1704	15	11350	2414030	1511350	20.7739747	-156.0142581	G15011350	30112.896196300000000	27344354.657099999000000
1705	15	11500	2414031	1511500	22.203847	-159.4977379	G15011500	8606.976292370000000	1856039.151460000100000
1706	15	11650	2414032	1511650	21.996911	-159.3470974	G15011650	11406.607259500001000	3308032.126130000200000
1707	15	11800	2414033	1511800	21.9133106	-159.5881645	G15011800	10763.943904199999000	2480680.802110000000000
1708	15	12400	2414034	1512400	21.6069952	-157.9045315	G15012400	11166.964136200000000	2969765.539270000100000
1709	15	12450	2414035	1512450	19.5324583	-155.0497058	G15012450	31694.184848800000000	50326711.988200001000000
1710	15	12500	2414036	1512500	19.5380884	-154.9421974	G15012500	39501.997232499998000	63554440.171499997000000
1711	15	12530	2414037	1512530	19.095908	-155.7749614	G15012530	44220.158913500003000	94019020.911799997000000
1712	15	12600	2414038	1512600	19.5872809	-154.9730692	G15012600	27151.540917700000000	39400694.502599999000000
1713	15	13600	2414039	1513600	20.2397354	-155.8305749	G15013600	10144.571468100001000	3065665.519410000200000
1714	15	13900	2414040	1513900	21.4242803	-157.8224451	G15013900	16711.387595699998000	8000876.955330000300000
1715	15	14200	2414041	1514200	21.3309609	-157.9543555	G15014200	16931.666721500002000	11936066.729400000000000
1716	15	14650	2414042	1514650	19.6924366	-155.084503	G15014650	87570.454928699997000	138614345.590000000000000
1717	15	15700	2414043	1515700	19.6264878	-155.9103359	G15015700	39648.910626800003000	34195395.761399999000000
1718	15	16000	2414044	1516000	19.57874	-155.9019777	G15016000	42750.457956500002000	76618735.360200003000000
1719	15	16160	2414045	1516160	19.4725115	-155.8414887	G15016160	67743.685379400005000	98418815.135900006000000
1720	15	16450	2414046	1516450	20.0746346	-155.4657118	G15016450	9378.440652780000200	3277989.720420000100000
1721	15	17450	2414048	1517450	19.8701004	-155.1099303	G15017450	6171.135248790000300	1182595.006480000000000
1722	15	19100	2414050	1519100	21.3220579	-157.9783821	G15019100	5830.094920720000100	1535041.400510000100000
1723	15	19550	2414051	1519550	21.5431489	-157.8504811	G15019550	9774.322796590000500	2064509.129460000000000
1724	15	20000	2414052	1520000	20.9304679	-156.6864457	G15020000	17642.695003900000000	12838008.804700000000000
1725	15	21200	2414054	1521200	21.4563629	-157.8421377	G15021200	20452.234945799999000	9084085.460720000800000
1726	15	21230	2414055	1521230	19.5730807	-155.957277	G15021230	28174.194932300001000	14494672.771700000000000
1727	15	22250	2414056	1522250	21.680679	-157.941783	G15022250	9171.863923950000800	2494769.152749999900000
1728	15	22700	2414057	1522700	20.8684712	-156.465616	G15022700	33955.660114200000000	37660351.221400000000000
1729	15	23000	2414058	1523000	19.6685679	-155.9187231	G15023000	55157.449703899998000	92439742.323500007000000
1730	15	23150	2414059	1523150	21.396783	-157.7357987	G15023150	33614.488624899997000	20542250.131999999000000
1731	15	24850	2627933	1524850	21.3214367	-158.0812057	G15024850	4982.661801960000000	685470.796717999970000
1732	15	24950	2414060	1524950	21.9185591	-159.5187329	G15024950	17137.994684099998000	9176238.896999999900000
1733	15	25400	2414061	1525400	19.7572323	-156.0011392	G15025400	51726.878077399997000	101547238.892000000000000
1734	15	26750	2414062	1526750	22.2176086	-159.4491577	G15026750	19583.351659200001000	6944892.828460000500000
1735	15	28250	2414063	1528250	21.4093319	-157.7896476	G15028250	24959.059755599999000	16962126.899799999000000
1736	15	28400	2414064	1528400	21.4454471	-157.7514355	G15028400	19718.987022500001000	12265965.160800001000000
1737	15	28850	2414065	1528850	22.0882226	-159.3519196	G15028850	32988.179396100000000	26154504.668099999000000
1738	15	29000	2414066	1529000	20.2239789	-155.8082541	G15029000	12824.137470400001000	7459106.238409999800000
1739	15	29725	2414067	1529725	20.996418	-156.644763	G15029725	19385.478542699999000	12549060.088700000000000
1740	15	30300	2583418	1530300	21.3402977	-158.0664991	G15030300	15810.351596300001000	10717272.205800001000000
1741	15	30650	2414068	1530650	21.9177648	-159.6272685	G15030650	8844.494120139999700	2457297.422549999800000
1742	15	31100	2414069	1531100	21.0941631	-157.0009531	G15031100	39613.326506799996000	33286623.348600000000000
1743	15	32700	2414070	1532700	21.6989834	-157.9989007	G15032700	10535.714853300000000	1506016.598939999900000
1744	15	32900	2414071	1532900	19.6155483	-155.0371992	G15032900	13822.290399199999000	6672512.019799999900000
1745	15	33950	2414072	1533950	19.5285817	-155.9032652	G15033950	26924.615609199998000	18721311.181200001000000
1746	15	35600	2414073	1535600	21.9675304	-159.7144699	G15035600	10499.054620000001000	2597309.071060000000000
1747	15	36050	2583419	1536050	20.7210339	-156.3624445	G15036050	31988.213232200000000	47517313.667700000000000
1748	15	36500	2414074	1536500	20.7660871	-156.4352138	G15036500	37411.916880400000000	24267692.306200001000000
1749	15	36650	2414075	1536650	22.212025	-159.398662	G15036650	23983.494439300001000	13051052.867699999000000
1750	15	39200	2414077	1539200	21.90296	-159.4610751	G15039200	11601.676740999999000	3241489.729590000100000
1751	15	39400	2583420	1539400	21.3377741	-158.1186196	G15039400	11233.141753000000000	2794544.984989999800000
1752	15	39500	2414078	1539500	21.1550394	-157.0642435	G15039500	59430.273930199997000	76268492.928599998000000
1753	15	41000	2414079	1541000	20.121326	-155.5625178	G15041000	10909.127503199999000	4436706.707630000100000
1754	15	41600	2583421	1541600	20.7680604	-156.3345409	G15041600	55884.134143800002000	89460887.375200003000000
1755	15	42800	2414080	1542800	19.5833231	-155.0721244	G15042800	23109.058643900000000	15403113.411100000000000
1756	15	42950	2414081	1542950	20.8860478	-156.6661947	G15042950	27720.832227600000000	20234686.877000000000000
1757	15	43250	2414082	1543250	21.6455445	-157.9228554	G15043250	11739.882825299999000	3467613.603199999800000
1758	15	43700	2414083	1543700	20.8279322	-156.9147028	G15043700	25049.297068000000000	17527172.158100002000000
1759	15	44075	2583422	1544075	20.854352	-156.6424904	G15044075	17029.152988999998000	13818016.117500000000000
1760	15	44150	2414085	1544150	19.9761621	-155.2374544	G15044150	13371.554668799999000	5498832.038950000000000
1761	15	44450	2414086	1544450	21.9201172	-159.5009566	G15044450	28348.840171799999000	10754798.886800000000000
1762	15	44562	2414087	1544562	19.465847	-154.9157444	G15044562	14030.934624500000000	10449960.078600001000000
1763	15	45200	2414088	1545200	21.9713376	-159.3529714	G15045200	30099.903491100002000	17380600.035500001000000
1764	15	46400	2414089	1546400	20.8022436	-156.4886594	G15046400	23797.239627600000000	13427859.554900000000000
1765	15	47050	2583423	1547050	20.9546343	-156.6572729	G15047050	20234.707446799999000	17375364.780200001000000
1766	15	47300	2414090	1547300	21.4143905	-158.1748325	G15047300	11411.083713900000000	4492033.357630000400000
1767	15	47450	2414093	1547450	21.4676746	-158.2163893	G15047450	19081.524958499998000	6293815.873839999500000
1768	15	47560	2414094	1547560	21.4871997	-158.179558	G15047560	18189.026975299999000	10683942.266899999000000
1769	15	47600	2414095	1547600	21.3590092	-158.0812314	G15047600	19204.930682700000000	9885890.399490000700000
1770	15	48050	2414096	1548050	20.8480451	-156.3190285	G15048050	17744.784169099999000	9183946.139159999800000
1771	15	48350	2583424	1548350	20.6240416	-156.4286218	G15048350	31220.733339999999000	24527819.358100001000000
1772	15	49425	2583425	1549425	20.7419747	-156.9011691	G15049425	11289.233252599999000	3174644.713339999800000
1773	15	50150	2414098	1550150	21.1333828	-157.2122167	G15050150	6911.840936020000300	1906767.319970000100000
1774	15	50750	2414099	1550750	21.3667428	-157.7713146	G15050750	10751.047094300000000	4735160.703280000000000
1775	15	51000	2583426	1551000	21.4756312	-157.9947459	G15051000	14517.895316900000000	10304375.093400000000000
1776	15	51050	2414101	1551050	21.4465041	-158.0146427	G15051050	15303.545650900000000	10386050.972400000000000
1777	15	52550	2414102	1552550	21.577429	-158.158859	G15052550	13302.635753900000000	3776294.846249999900000
1778	15	53300	2414104	1553300	19.5269133	-155.1827489	G15053300	59744.159308100003000	145197891.370999990000000
1779	15	53600	2414105	1553600	19.0698267	-155.5750977	G15053600	13869.868999000000000	5608531.818760000200000
1780	15	53900	2414106	1553900	21.3898481	-158.1549742	G15053900	18808.150733499999000	7757577.940999999600000
1781	15	53975	2414107	1553975	19.5042442	-154.9116918	G15053975	11288.386475900001000	5663727.575070000300000
1782	15	54100	2414108	1554100	20.9732912	-156.6650507	G15054100	21707.026975500001000	6740792.079660000300000
1783	15	56685	2583427	1556685	21.3135235	-158.0271536	G15056685	10198.573233800000000	5241825.105879999700000
1784	15	57350	2583428	1557350	20.8278161	-156.2916431	G15057350	25265.935320500001000	19415253.223200001000000
1785	15	57650	2583429	1557650	20.8276882	-156.6194552	G15057650	12115.466064400000000	7631709.452010000100000
1786	15	57800	2414111	1557800	21.9365768	-159.4857323	G15057800	18625.578623300000000	3324200.392459999800000
1787	15	58775	2414112	1558775	19.5569758	-155.0142238	G15058775	28696.991472800000000	25110819.773499999000000
1788	15	59300	2414114	1559300	20.0348622	-155.3735913	G15059300	9046.044196349999800	2696754.011779999800000
1789	15	59750	2414115	1559750	19.1994256	-155.4792853	G15059750	7762.789147530000300	2169412.952209999800000
1790	15	59900	2414116	1559900	19.4961067	-154.9454521	G15059900	16579.374977700001000	5668253.770069999600000
1791	15	60200	2414117	1560200	20.9093492	-156.3692898	G15060200	17830.705317700002000	15971885.032400001000000
1792	15	60350	2414118	1560350	21.9509918	-159.639136	G15060350	17428.121047600001000	6235266.133860000400000
1793	15	61550	2414119	1561550	19.7915375	-155.0937513	G15061550	16873.791068600000000	3765533.207150000100000
1794	15	61700	2414120	1561700	19.7614421	-155.094912	G15061700	7287.579039139999600	1102532.387990000000000
1795	15	62600	2414121	1562600	21.4026091	-157.9569068	G15062600	29951.964115200000000	23599028.325300001000000
1796	15	63650	2414122	1563650	19.8315509	-155.1061588	G15063650	8653.943878550000600	3094182.918639999800000
1797	15	64550	2414124	1564550	21.887465	-159.462113	G15064550	16822.075883900001000	6748631.870170000000000
1798	15	65075	2414125	1565075	22.2196813	-159.481445	G15065075	17090.306249599998000	6369918.940740000500000
1799	15	65150	2414126	1565150	19.9509233	-155.8555391	G15065150	37789.384658800001000	26752575.628899999000000
1800	15	65750	2414127	1565750	21.9615822	-159.3917241	G15065750	10191.191864500001000	2313920.708649999900000
1801	15	65900	2414128	1565900	20.8329126	-156.341509	G15065900	17046.117307299999000	9772929.562769999700000
1802	15	66500	2414129	1566500	21.581885	-157.8895663	G15066500	12997.952943700000000	4139124.914450000000000
1803	15	66800	2414130	1566800	21.6521933	-158.0578762	G15066800	27105.979782800001000	8945428.079600000800000
1804	15	68815	2414148	1568815	21.4052747	-158.0318316	G15068815	13324.186666300000000	7789315.793549999600000
1805	15	69050	2414138	1569050	21.4927824	-158.0622092	G15069050	13536.136263700000000	7186795.324810000100000
1806	15	70700	2583430	1570700	21.072383	-156.8349615	G15070700	13053.594573900000000	8253811.386669999900000
1807	15	71550	2630783	1571550	21.324347	-157.8476402	G15071550	97699.326433399998000	158251113.780999990000000
1808	15	72350	2414149	1572350	19.4800354	-155.2486884	G15072350	64420.606687599997000	142625505.349000010000000
1809	15	72650	2414150	1572650	21.4998462	-158.0195961	G15072650	18060.385908299999000	6014306.408979999800000
1810	15	74000	2414151	1574000	21.567445	-158.1205249	G15074000	14850.446487800000000	5675137.961760000300000
1811	15	74450	2414152	1574450	21.4518158	-158.1820434	G15074450	20867.918402500000000	14091514.248400001000000
1812	15	75510	2414153	1575510	20.923927	-156.5075628	G15075510	23612.355238299999000	11047079.297400000000000
1813	15	75800	2414154	1575800	21.4897779	-157.8659646	G15075800	19271.962359300000000	17607564.787500001000000
1814	15	75950	2414155	1575950	20.8361105	-156.5313097	G15075950	24404.965200200000000	28592062.153099999000000
1815	15	76250	2583431	1576250	21.4025544	-158.0058183	G15076250	9253.048989639999500	2848303.412310000000000
1816	15	76600	2414156	1576600	19.9281812	-155.8231581	G15076600	33839.594847300003000	46175931.216499999000000
1817	15	76925	2583432	1576925	20.6823518	-156.435323	G15076925	22827.033373700000000	19280604.061600000000000
1818	15	77000	2414158	1577000	22.0542664	-159.338912	G15077000	11715.714329099999000	3882191.795020000100000
1819	15	77225	2414159	1577225	22.0691648	-159.3814014	G15077225	26527.195600999999000	19187019.746900000000000
1820	15	77450	2414160	1577450	20.885467	-156.5036271	G15077450	25432.804197099998000	13650161.140799999000000
1821	15	77750	2414161	1577750	21.3912165	-157.9334006	G15077750	12333.608322300001000	4742224.754929999800000
1822	15	78050	2414163	1578050	21.3413752	-157.7327418	G15078050	16731.062284000000000	11287819.837400001000000
1823	15	78200	2414162	1578200	21.329934	-157.6939743	G15078200	14354.033664200000000	5098462.285199999800000
1824	15	78500	2414164	1578500	20.0103271	-155.6254905	G15078500	60051.180251300000000	101856288.399000000000000
1825	15	78800	2414165	1578800	21.9664955	-159.669388	G15078800	15285.068116099999000	4895982.687570000100000
1826	15	78950	2414166	1578950	19.7438055	-155.0998114	G15078950	9908.832238569999400	3420675.261210000100000
1827	15	79250	2583433	1579250	22.1921394	-159.5467459	G15079250	12014.889817499999000	6235606.150279999700000
1828	15	79550	2629945	1579550	19.0715236	-155.6142521	G15079550	9825.365969540000200	3540342.676299999900000
1829	15	79700	2414167	1579700	21.3849378	-158.0109928	G15079700	14696.217479600000000	6862518.140460000400000
1830	15	79860	2414169	1579860	21.4143308	-157.9965592	G15079860	9013.663234370000300	3240812.243869999900000
1831	15	80000	2414168	1580000	21.468867	-158.0172706	G15080000	7111.294624170000100	2578880.119169999800000
1832	15	80470	2583434	1580470	21.361264	-158.0245275	G15080470	7834.571145689999900	1714845.924709999900000
1833	15	80600	2414170	1580600	21.4755355	-158.0351672	G15080600	11576.537993200000000	5998405.463209999700000
1834	15	80900	2414171	1580900	21.5126108	-158.0291073	G15080900	9708.370808359999500	2376193.393970000100000
1835	16	19900	2410274	1619900	46.3748955	-116.6700973	G16019900	5100.374774889999600	576822.099049999960000
1836	16	45370	2411624	1645370	46.4037149	-116.8042234	G16045370	8161.320925680000100	1987953.409890000000000
1837	16	61840	2411396	1661840	46.4746956	-116.4261958	G16061840	3246.588373910000000	654528.470678000010000
1838	16	46540	2410825	1646540	46.3931296	-116.9934717	G16046540	58222.224829500003000	46828240.541500002000000
1839	16	12520	2409968	1612520	44.5717475	-116.6781013	G16012520	6289.844642539999800	1290440.394850000000000
1840	16	52750	2411098	1652750	44.4622548	-116.7406519	G16052750	29220.818487799999000	6837395.333890000400000
1841	16	86140	2412206	1686140	44.2546803	-116.968859	G16086140	22990.395007600000000	7749566.534249999600000
1842	16	67150	2410928	1667150	46.3229168	-116.5428522	G16067150	2660.973570889999800	437161.994293999970000
1843	16	87850	2412279	1687850	46.2408058	-116.6239783	G16087850	3276.741977319999900	442361.044406000000000
1844	16	32140	2410619	1632140	42.9370476	-114.7131878	G16032140	13675.588768600001000	3833326.648970000000000
1845	16	34300	2410680	1634300	42.8160155	-114.8976811	G16034300	11392.246481500000000	1584682.504870000100000
1846	16	86320	2412213	1686320	42.7746796	-114.7029599	G16086320	12096.078220500000000	3648068.116400000200000
1847	16	13150	2409402	1613150	44.5087608	-116.0436271	G16013150	28601.425744600001000	12146477.472700000000000
1848	16	10810	2409935	1610810	42.5983624	-114.7595359	G16010810	15506.536665199999000	4865493.585540000300000
1849	16	27730	2410503	1627730	42.5676465	-114.6112002	G16027730	16648.194618199999000	2707514.573870000000000
1850	16	34930	2410697	1634930	42.531365	-114.3011771	G16034930	3997.089790980000100	903898.062712999990000
1851	16	38080	2410779	1638080	42.3529109	-114.583846	G16038080	7263.913829580000300	2773563.543699999800000
1852	16	43570	2411543	1643570	42.5331938	-114.3699615	G16043570	20615.197470600000000	4067509.021550000200000
1853	16	42400	2410163	1642400	46.2267959	-116.0283028	G16042400	10632.741870000000000	3079388.807060000000000
1854	16	19270	2410256	1619270	46.2417397	-116.4713442	G16019270	8507.209731159999100	2015261.264509999900000
1855	16	57250	2411252	1657250	46.2335816	-116.2414176	G16057250	5349.066381440000400	1112434.399090000000000
1856	16	48790	2411058	1648790	44.9084085	-116.1124908	G16048790	52115.763225199997000	25601177.251899999000000
1857	16	27550	2410496	1627550	47.6722913	-116.7475554	G16027550	2639.334310660000000	200315.767881000010000
1858	16	39070	2410802	1639070	47.7035439	-116.8508384	G16039070	2057.895742239999900	117471.298566000000000
1859	16	3700	2409748	1603700	47.9445802	-116.7078898	G16003700	7064.724160630000400	2029608.482330000000000
1860	16	20350	2410289	1620350	47.7334122	-116.767873	G16020350	12139.931109700001000	6180398.394700000100000
1861	16	36370	2410721	1636370	47.7681313	-116.8026071	G16036370	58414.021398400000000	26900135.460099999000000
1862	16	64810	2411475	1664810	47.7201843	-116.9388031	G16064810	101261.370332000010000	37296552.533299997000000
1863	16	66340	2411521	1666340	47.7993267	-116.8909768	G16066340	36896.877953800002000	13419292.650599999000000
1864	16	77050	2411974	1677050	47.7053413	-117.0366293	G16077050	4256.717763229999900	285185.950482000010000
1865	16	88480	2412309	1688480	47.4005329	-116.9192542	G16088480	3713.549943770000000	502490.477892000000000
1866	16	25120	2410427	1625120	46.7830056	-116.181105	G16025120	2877.651467929999900	375606.624045000000000
1867	16	59320	2411336	1659320	46.4871999	-116.2581829	G16059320	27003.003811600000000	6563443.808120000200000
1868	16	84790	2412169	1684790	47.4735785	-115.9225415	G16084790	7881.852187999999800	2352706.174749999800000
1869	16	27460	2410495	1627460	46.1519154	-116.3900085	G16027460	2823.060868609999900	452353.236763000020000
1870	16	43030	2411539	1643030	43.6872208	-114.3724755	G16043030	24192.554279299999000	8429268.548620000500000
1871	16	18640	2410243	1618640	46.0510446	-116.3497513	G16018640	12204.316788500000000	2173683.072130000200000
1872	16	32950	2410641	1632950	45.9259849	-116.1226511	G16032950	14191.577728700000000	3858152.506860000100000
1873	16	61300	2411390	1661300	44.0800933	-116.9268524	G16061300	30448.254256799999000	10212828.613500001000000
1874	16	21790	2410338	1621790	42.9127962	-114.2662887	G16021790	4109.552312820000200	837955.207239000010000
1875	16	73900	2411894	1673900	42.9363902	-114.404907	G16073900	10951.407581600000000	3100136.170909999900000
1876	16	52660	2411095	1652660	43.7115949	-116.6150015	G16052660	63075.286783000003000	13922737.965100000000000
1877	16	60940	2411377	1660940	43.7862836	-116.9424914	G16060940	10466.119970500000000	2853908.094279999800000
1878	16	42580	2410173	1642580	47.5349602	-116.1326778	G16042580	28092.249135400001000	10387066.387599999000000
1879	16	55630	2411194	1655630	47.4687585	-115.7963509	G16055630	8979.786072069999100	2142949.019119999800000
1880	16	59590	2411340	1659590	47.5057306	-116.0007091	G16059590	12019.244775600000000	3463012.203309999800000
1881	16	63100	2411424	1663100	47.536314	-116.2317455	G16063100	6945.430390219999900	2583751.798940000100000
1882	16	75070	2411909	1675070	47.5424231	-116.1774476	G16075070	6071.654326339999900	791522.408407000010000
1883	16	85240	2412180	1685240	47.5189714	-116.135674	G16085240	10591.471256900000000	2257925.226259999900000
1884	16	32770	2410635	1632770	42.9851235	-116.0936802	G16032770	8102.406223170000000	1557730.871560000100000
1885	16	38170	2410782	1638170	43.6153952	-116.9371692	G16038170	18113.559373100001000	3686084.092220000000000
1886	16	18820	2410248	1618820	44.7331948	-116.4368375	G16018820	11578.644744900001000	2798709.399350000100000
1887	16	13240	2409410	1613240	42.5205687	-114.8718056	G16013240	2137.534591010000000	247963.412180000010000
1888	16	82810	2412120	1682810	42.5631902	-114.4636535	G16082810	85917.676243700000000	47568070.247199997000000
1889	16	16750	2410187	1616750	47.7034849	-116.7925296	G16016750	81223.312322600003000	41870962.144800000000000
1890	16	35200	2410708	1635200	47.4695824	-116.8083364	G16035200	39856.443233600003000	11287892.620600000000000
1891	16	35830	2410714	1635830	47.7736943	-117.008	G16035830	24785.376645100001000	2534652.819590000000000
1892	16	76060	2411953	1676060	47.9659419	-116.8700076	G16076060	18360.795519899999000	6506713.377410000200000
1893	16	19720	2410268	1619720	44.1155685	-115.9740725	G16019720	4862.488371069999600	983949.644619000030000
1894	16	38620	2410795	1638620	43.916085	-116.1992362	G16038620	11625.560806300000000	2819297.092000000200000
1895	16	39610	2410090	1639610	43.8278443	-115.8304744	G16039610	13175.621460900000000	1727275.061200000100000
1896	16	22510	2410351	1622510	48.2592018	-116.6097524	G16022510	26138.257935800000000	8300834.222269999800000
1897	16	23680	2410387	1623680	48.2434699	-116.2926396	G16023680	4896.812792599999700	1104719.520019999900000
1898	16	38440	2410791	1638440	48.2498494	-116.3031005	G16038440	5395.531361379999900	1222228.661490000100000
1899	16	44200	2411557	1644200	48.3118395	-116.5172739	G16044200	5752.578069569999600	1443680.006690000000000
1900	16	58600	2411314	1658600	48.1843234	-117.0217964	G16058600	14115.650084299999000	2176330.954500000000000
1901	16	54550	2411172	1654550	46.7306091	-116.998909	G16054550	26936.556774100001000	17765559.041299999000000
1902	16	82360	2412099	1682360	46.7379805	-116.7731535	G16082360	13567.088327600000000	2049120.093440000000000
1903	16	20890	2410306	1620890	46.8005864	-116.5573681	G16020890	7100.145448489999600	1705653.027860000000000
1904	16	30160	2410580	1630160	46.551608	-116.9283889	G16030160	7079.671435080000300	1589881.491080000100000
1905	16	42130	2410155	1642130	46.5747366	-116.7080797	G16042130	8874.212997669999800	1837907.526290000000000
1906	16	42760	2410179	1642760	46.614183	-116.661272	G16042760	8509.019172779999300	978208.451177999960000
1907	16	64900	2411478	1664900	46.9239748	-116.8977114	G16064900	7040.487295570000200	1099060.213100000100000
1908	16	71470	2411762	1671470	47.3145894	-116.5722348	G16071470	11790.766670900000000	3075339.997849999900000
1909	16	12250	2409956	1612250	43.6458804	-116.6593359	G16012250	188983.966472000000000	57572623.112800002000000
1910	16	33490	2410659	1633490	43.6726069	-116.8214433	G16033490	12626.056265600000000	1996939.270240000000000
1911	16	51850	2411072	1651850	43.3736333	-116.5319331	G16051850	8483.986913410000900	1051981.312790000100000
1912	16	56260	2411208	1656260	43.5842297	-116.5638012	G16056260	255446.057076000000000	82285563.912000000000000
1913	16	58060	2411282	1658060	43.7268592	-116.8004294	G16058060	8619.631469250000000	988589.916625999960000
1914	16	54730	2411185	1654730	43.1324209	-115.6969923	G16054730	60921.452425199997000	16474837.493400000000000
1915	16	9730	2409886	1609730	46.8586789	-116.3935511	G16009730	3451.644064080000100	412484.574435000020000
1916	16	58870	2411322	1658870	46.9282112	-116.889621	G16058870	2987.306216670000100	387777.487217999990000
1917	16	63550	2411434	1663550	43.9427375	-115.9459855	G16063550	6435.958619510000100	2588997.063099999900000
1918	16	41320	2410140	1641320	42.7185763	-114.5157973	G16041320	34250.579414799999000	14437840.539400000000000
1919	16	23410	2410378	1623410	43.6918914	-116.3455515	G16023410	155925.723376999990000	78282123.424099997000000
1920	16	29620	2410567	1629620	43.6694945	-116.293701	G16029620	29842.773086599998000	11071605.106899999000000
1921	16	56890	2411234	1656890	44.9698828	-116.2851577	G16056890	6292.301376880000100	1351449.831400000000000
1922	16	25570	2410437	1625570	43.8675237	-116.4900859	G16025570	31686.653145600001000	7339571.832159999800000
1923	16	87670	2412263	1687670	43.6783876	-116.9075848	G16087670	10877.416078599999000	1857165.034019999900000
1924	16	24310	2410397	1624310	42.6052717	-114.2090804	G16024310	4367.441533139999600	799313.402968000040000
1925	16	36730	2410725	1636730	42.5954803	-114.1366136	G16036730	6460.722787280000400	959073.700603000000000
1926	16	76780	2411968	1676780	44.2123391	-114.9339992	G16076780	8939.109530960000500	1421124.277440000100000
1927	16	36460	2410722	1636460	47.7644596	-116.7560966	G16036460	9500.916510150000200	2032356.053830000100000
1928	16	55270	2411189	1655270	48.7248724	-116.194837	G16055270	12990.831604000001000	4021568.339019999800000
1929	16	9370	2409879	1609370	48.690567	-116.3200147	G16009370	21654.722849300000000	6497351.223690000400000
1930	16	31690	2410603	1631690	42.9499079	-115.3081849	G16031690	18410.857481700001000	5135272.893009999800000
1931	16	86050	2412204	1686050	46.3782498	-115.9388443	G16086050	8891.020672459999300	1040405.602880000000000
1932	16	56980	2411235	1656980	43.9704171	-116.8187807	G16056980	9420.699400530000300	1780841.660970000100000
1933	16	28990	2410554	1628990	44.0310919	-116.9255299	G16028990	38461.155574700002000	5592980.500939999700000
1934	16	44110	2411556	1644110	46.1416863	-115.9736467	G16044110	6785.366141270000300	1784527.051490000000000
1935	16	67870	2410949	1667870	45.4205912	-116.3176356	G16067870	9703.365511500000100	1153757.125010000100000
1936	16	77500	2411985	1677500	46.0925203	-115.9759848	G16077500	2516.546261309999900	261197.197757999990000
1937	16	87310	2412252	1687310	45.7626799	-116.3003506	G16087310	3279.899945019999900	167660.732017000000000
1938	16	26290	2410475	1626290	43.3480453	-114.800826	G16026290	8531.481324739999800	2271861.978560000200000
1939	16	63910	2411445	1663910	47.3301354	-116.8849086	G16063910	10246.966188500000000	3267664.691000000100000
1940	16	80200	2412049	1680200	47.1596116	-116.923795	G16080200	2812.579119120000100	485591.265403000000000
1941	16	55900	2411200	1655900	42.4918846	-114.1617713	G16055900	3138.306121619999900	307866.063605999980000
1942	16	52120	2411083	1652120	43.6161144	-116.3972392	G16052120	209166.703570999990000	77148799.340900004000000
1943	16	50950	2411042	1650950	43.5463599	-116.810422	G16050950	8353.690356740000400	1788071.878650000100000
1944	16	64450	2411457	1664450	48.3178478	-116.5337219	G16064450	20919.778244599998000	8803547.056819999600000
1945	16	65530	2411492	1665530	48.1833615	-116.8843506	G16065530	41733.287717400002000	9571094.998649999500000
1946	16	72100	2411808	1672100	48.2827589	-116.5608088	G16072100	20295.432191700002000	10872403.870900000000000
1947	16	76870	2411972	1676870	43.7042569	-116.5019345	G16076870	65742.857863400000000	16659258.064700000000000
1948	16	8830	2409876	1608830	43.6002293	-116.2316555	G16008830	238266.594668000010000	214446337.634999990000000
1949	16	44290	2411563	1644290	43.4857292	-116.401655	G16044290	187510.107469000010000	47700256.025399998000000
1950	16	62740	2411420	1662740	46.4953352	-115.8032916	G16062740	7534.058188099999800	2137599.946210000200000
1951	16	8470	2409864	1608470	42.924284	-114.9475164	G16008470	8693.473488069999800	1913341.168039999900000
1952	16	14950	2409468	1614950	48.148019	-116.1729884	G16014950	8481.113034379999600	2551873.693310000000000
1953	16	22330	2410346	1622330	44.7336185	-116.0801003	G16022330	11744.647543300000000	1891502.403500000000000
1954	16	4600	2585566	1604600	44.0722484	-116.1316836	G16004600	12282.817590000001000	5824880.757000000200000
1955	16	8290	2585568	1608290	48.0109837	-116.9951554	G16008290	12071.166140900001000	3964704.394669999800000
1956	16	17830	2585569	1617830	47.3998147	-116.7703092	G16017830	8840.612579619999500	2705972.271069999800000
1957	16	21520	2583435	1621520	47.1410205	-116.9113657	G16021520	6997.485417189999700	2477807.914169999800000
1958	16	25030	2585570	1625030	45.821649	-115.4367986	G16025030	16374.006998800000000	6500934.736429999600000
1959	16	29710	2585571	1629710	44.0868122	-115.9603571	G16029710	37133.822368599998000	19694038.669599999000000
1960	16	37500	2585573	1637500	43.7165246	-116.259369	G16037500	13262.499482699999000	6574417.981739999700000
1961	16	48250	2585576	1648250	44.0719777	-115.6183003	G16048250	13127.907030900000000	5384254.377589999700000
1962	16	54820	2408880	1654820	43.0495789	-115.8664015	G16054820	23270.293253899999000	25980405.905400001000000
1963	16	55720	2585580	1655720	43.2121377	-116.5485012	G16055720	16895.291029000000000	10355005.511299999000000
1964	16	60880	2611709	1660880	47.3384825	-116.6939795	G16060880	5604.246052030000100	1280403.529189999900000
1965	16	65620	2585582	1665620	46.9171977	-116.8260804	G16065620	7937.357633530000400	1661471.320050000000000
1966	16	68545	2585586	1668545	43.6677138	-116.0151433	G16068545	55522.950393300001000	78089496.767700002000000
1967	16	68950	2585592	1668950	47.508637	-116.8865365	G16068950	22842.340040600000000	9778277.358780000400000
1968	16	75160	2585593	1675160	44.2991586	-116.0783788	G16075160	20101.067188400000000	5203144.102210000200000
1969	16	79300	2585594	1679300	46.3676382	-116.79748	G16079300	10612.791884200000000	3086847.075530000000000
1970	16	88660	2585596	1688660	44.9607015	-115.4854118	G16088660	7675.948789549999700	2577018.426670000000000
1971	30	75025	2412101	3075025	48.4622556	-115.8919012	G30075025	11946.796046199999000	1828491.055010000000000
1972	30	35875	2408378	3035875	48.0637575	-115.9802196	G30035875	19662.084411399999000	13194416.252300000000000
1973	30	54925	2408959	3054925	47.9850456	-115.7708567	G30054925	8915.233977289999500	3204958.640600000000000
1974	30	73165	2583857	3073165	48.7062555	-115.8740269	G30073165	37006.542978799996000	14803030.441000000000000
1975	30	74950	2409350	3074950	47.8341821	-115.5836673	G30074950	16556.624320499999000	6813840.990620000300000
1976	32	6500	2409884	3206500	35.84376	-114.9115526	G32006500	165492.402651999990000	539487603.603000040000000
1977	32	8500	2409959	3208500	37.6449225	-114.4925157	G32008500	115425.409292000000000	149223820.173000010000000
1978	32	8900	2409983	3208900	40.719013	-116.1080447	G32008900	24443.965983599999000	27045257.249499999000000
1979	32	9700	863219	3209700	39.15306	-119.7473792	G32009700	113335.104557000000000	407257134.996999980000000
1980	32	22500	2410428	3222500	40.8386593	-115.7674639	G32022500	85068.607918299997000	46262349.725500003000000
1981	32	23500	2410435	3223500	39.2648962	-114.8708688	G32023500	41149.285037299996000	19770275.601300001000000
1982	32	24100	2410481	3224100	39.4739914	-118.7779522	G32024100	38743.669850899998000	9474605.904090000300000
1983	32	24900	2410499	3224900	39.5645329	-119.1895226	G32024900	307622.130041000030000	334925543.734000030000000
1984	32	31900	2410741	3231900	36.0096692	-115.0356516	G32031900	188956.952636000000000	272433293.720000030000000
1985	32	40000	2411630	3240000	36.2292135	-115.260082	G32040000	333871.337454000020000	348168243.068000020000000
1986	32	43000	2410887	3243000	40.1787375	-118.4774417	G32043000	8671.894213019999400	2230210.208589999900000
1987	32	46000	2411089	3246000	36.8111196	-114.1256516	G32046000	54746.714061899998000	82946380.891700000000000
1988	32	51800	2411273	3251800	36.285705	-115.0938982	G32051800	180695.270863999990000	253970811.812000010000000
1989	32	60600	2410923	3260600	39.5490983	-119.8499049	G32060600	365344.315200000010000	285268226.476000010000000
1990	32	68400	2411949	3268400	39.5692555	-119.7069225	G32068400	103132.055372000000000	94112738.106800005000000
1991	32	83000	2412210	3283000	41.1131552	-114.9535375	G32083000	21487.155496200001000	17880757.017400000000000
1992	32	83730	2412232	3283730	40.7402534	-114.0786326	G32083730	18306.371753899999000	19369458.938200001000000
1993	32	84800	2412284	3284800	40.9645182	-117.7246491	G32084800	36635.097496700000000	25344321.799100000000000
1994	32	85400	2412318	3285400	38.9554319	-119.1100183	G32085400	107052.565120000000000	76317525.104699999000000
1995	32	500	2583909	3200500	37.3648217	-115.1628999	G32000500	51764.904260600000000	78435274.228000000000000
1996	32	3700	2583910	3203700	39.4977937	-117.0740934	G32003700	11644.869517400000000	2904296.981279999900000
1997	32	4100	2629977	3204100	39.0186686	-114.121004	G32004100	7318.929700400000000	2348709.051580000200000
1998	32	4900	2407804	3204900	40.6374154	-116.9494803	G32004900	16827.920783300000000	9242004.101989999400000
[truncated: 27,576 more rows]
