# Supplementary material for: Do Income, Race and Ethnicity, and Sprawl Influence the Greenspace-Human Health Link in City-Level Analyses? Findings from 496 Cities in the United States
Source: Int J Environ Res Public Health. 2018 Jul 20;15(7):1541. doi: 10.3390/ijerph15071541 (PMC6068800; doi:10.3390/ijerph15071541)
Supplement: Supplementary file 1 [file ijerph-15-01541-s001.zip › data/nhgis0061_ds225_20165_2016_place.csv]

GISJOIN	YEAR	REGIONA	DIVISIONA	STATE	STATEA	COUNTYA	COUSUBA	PLACE	PLACEA	TRACTA	BLKGRPA	CONCITA	AIANHHA	RES_ONLYA	TRUSTA	AITSCEA	ANRCA	CBSAA	CSAA	METDIVA	NECTAA	CNECTAA	NECTADIVA	UAA	CDCURRA	SLDUA	SLDLA	ZCTA5A	SUBMCDA	SDELMA	SDSECA	SDUNIA	PUMA5A	BTTRA	BTBGA	NAME_E	AF2AE001	AF2AE002	AF2AE003	AF2AE004	AF2AE005	AF2AE006	AF2AE007	AF2AE008	AF2AE009	AF2AE010	AF2AE011	AF2AE012	AF2AE013
G01000100	2012-2016			Alabama	01			Abanda CDP	00100																											Abanda CDP, Alabama	151	71	11	14	0	0	0	0	0	0	0	24	0
G01000124	2012-2016			Alabama	01			Abbeville city	00124																											Abbeville city, Alabama	2627	1359	24	104	113	33	29	33	32	76	81	72	42
G01000460	2012-2016			Alabama	01			Adamsville city	00460																											Adamsville city, Alabama	4422	2164	107	103	147	68	81	28	49	138	168	95	206
G01000484	2012-2016			Alabama	01			Addison town	00484																											Addison town, Alabama	757	383	11	21	7	31	0	6	17	0	18	41	20
G01000676	2012-2016			Alabama	01			Akron town	00676																											Akron town, Alabama	252	121	16	6	7	2	7	7	8	5	0	6	4
G01000820	2012-2016			Alabama	01			Alabaster city	00820																											Alabaster city, Alabama	32269	15884	989	1206	1234	774	586	318	86	622	623	931	1189
G01000988	2012-2016			Alabama	01			Albertville city	00988																											Albertville city, Alabama	21434	10657	876	1128	722	430	235	51	107	426	1056	791	646
G01001132	2012-2016			Alabama	01			Alexander City city	01132																											Alexander City city, Alabama	14859	6730	259	505	514	281	199	155	47	226	446	475	317
G01001180	2012-2016			Alabama	01			Alexandria CDP	01180																											Alexandria CDP, Alabama	3980	1827	161	109	172	0	13	0	0	36	140	145	125
G01001228	2012-2016			Alabama	01			Aliceville city	01228																											Aliceville city, Alabama	3218	1563	41	167	127	66	55	13	0	182	116	174	95
G01001396	2012-2016			Alabama	01			Allgood town	01396																											Allgood town, Alabama	663	365	22	32	25	27	0	0	3	11	61	27	4
G01001660	2012-2016			Alabama	01			Altoona town	01660																											Altoona town, Alabama	768	359	9	12	34	19	9	0	0	14	14	26	19
G01001708	2012-2016			Alabama	01			Andalusia city	01708																											Andalusia city, Alabama	9042	4307	279	325	284	167	45	59	69	231	288	227	285
G01001756	2012-2016			Alabama	01			Anderson town	01756																											Anderson town, Alabama	259	109	2	6	8	3	0	2	4	13	1	2	7
G01001852	2012-2016			Alabama	01			Anniston city	01852																											Anniston city, Alabama	22441	10414	660	731	510	442	111	190	124	399	831	599	732
G01002116	2012-2016			Alabama	01			Arab city	02116																											Arab city, Alabama	8247	3903	243	261	298	160	98	41	74	216	250	232	196
G01002260	2012-2016			Alabama	01			Ardmore town	02260																											Ardmore town, Alabama	1526	731	46	31	66	25	5	10	4	33	66	66	66
G01002320	2012-2016			Alabama	01			Argo town	02320																											Argo town, Alabama	4145	2090	0	78	98	76	19	36	58	149	69	133	178
G01002428	2012-2016			Alabama	01			Ariton town	02428																											Ariton town, Alabama	772	387	5	25	18	34	9	4	17	35	21	3	26
G01002500	2012-2016			Alabama	01			Arley town	02500																											Arley town, Alabama	477	199	2	3	4	5	13	4	0	0	28	5	18
G01002836	2012-2016			Alabama	01			Ashford town	02836																											Ashford town, Alabama	2211	1019	67	63	91	20	20	20	8	42	47	52	43
G01002860	2012-2016			Alabama	01			Ashland town	02860																											Ashland town, Alabama	2231	1052	27	52	96	29	43	22	19	18	28	41	74
G01002908	2012-2016			Alabama	01			Ashville city	02908																											Ashville city, Alabama	2490	1148	147	42	52	50	40	14	0	30	21	48	142
G01002956	2012-2016			Alabama	01			Athens city	02956																											Athens city, Alabama	24461	11971	699	870	887	529	270	30	363	354	725	851	860
G01003004	2012-2016			Alabama	01			Atmore city	03004																											Atmore city, Alabama	10067	5792	200	75	214	190	106	130	94	346	644	371	595
G01003028	2012-2016			Alabama	01			Attalla city	03028																											Attalla city, Alabama	5934	2918	105	287	153	166	90	71	118	111	96	118	189
G01003076	2012-2016			Alabama	01			Auburn city	03076																											Auburn city, Alabama	60318	30169	1412	1455	1430	1063	2845	2152	2110	3836	2930	1893	1566
G01003220	2012-2016			Alabama	01			Autaugaville town	03220																											Autaugaville town, Alabama	1023	504	54	28	12	19	0	0	11	53	24	34	9
G01003364	2012-2016			Alabama	01			Avon town	03364																											Avon town, Alabama	465	229	7	12	11	20	15	0	7	15	7	12	4
G01003508	2012-2016			Alabama	01			Axis CDP	03508																											Axis CDP, Alabama	992	505	60	37	39	36	0	0	0	36	16	36	0
G01003556	2012-2016			Alabama	01			Babbie town	03556																											Babbie town, Alabama	662	299	11	5	29	30	4	3	0	17	14	30	13
G01003676	2012-2016			Alabama	01			Baileyton town	03676																											Baileyton town, Alabama	766	421	30	14	36	20	14	4	3	4	32	34	24
G01003724	2012-2016			Alabama	01			Bakerhill town	03724																											Bakerhill town, Alabama	204	87	2	8	1	0	3	0	0	0	2	2	2
G01003820	2012-2016			Alabama	01			Ballplay CDP	03820																											Ballplay CDP, Alabama	1748	820	47	107	9	0	30	0	18	17	30	70	147
G01003940	2012-2016			Alabama	01			Banks town	03940																											Banks town, Alabama	119	53	6	10	3	0	2	0	0	2	0	0	0
G01004660	2012-2016			Alabama	01			Bay Minette city	04660																											Bay Minette city, Alabama	9019	4662	589	435	421	95	241	101	43	178	202	447	258
G01004684	2012-2016			Alabama	01			Bayou La Batre city	04684																											Bayou La Batre city, Alabama	2532	1270	131	67	133	66	27	21	41	58	52	145	45
G01004852	2012-2016			Alabama	01			Bear Creek town	04852																											Bear Creek town, Alabama	1164	592	44	39	11	27	33	33	2	4	24	54	36
G01004900	2012-2016			Alabama	01			Beatrice town	04900																											Beatrice town, Alabama	278	111	0	13	26	6	0	0	0	5	4	7	9
G01004948	2012-2016			Alabama	01			Beaverton town	04948																											Beaverton town, Alabama	264	145	15	5	3	19	0	0	0	0	9	5	25
G01005140	2012-2016			Alabama	01			Belgreen CDP	05140																											Belgreen CDP, Alabama	82	49	0	4	4	0	0	0	0	8	0	0	0
G01005164	2012-2016			Alabama	01			Belk town	05164																											Belk town, Alabama	238	122	8	8	18	7	7	0	0	4	5	2	5
G01005188	2012-2016			Alabama	01			Bellamy CDP	05188																											Bellamy CDP, Alabama	681	425	0	0	0	0	20	0	0	58	0	54	49
G01005212	2012-2016			Alabama	01			Belle Fontaine CDP	05212																											Belle Fontaine CDP, Alabama	649	235	70	0	22	0	13	0	10	0	0	21	10
G01005692	2012-2016			Alabama	01			Benton town	05692																											Benton town, Alabama	32	20	0	4	3	1	0	0	0	0	0	0	0
G01005932	2012-2016			Alabama	01			Berry town	05932																											Berry town, Alabama	1367	608	54	38	24	18	23	4	3	29	27	0	73
G01005980	2012-2016			Alabama	01			Bessemer city	05980																											Bessemer city, Alabama	26856	12416	955	837	926	551	346	235	115	501	816	851	609
G01006460	2012-2016			Alabama	01			Billingsley town	06460																											Billingsley town, Alabama	115	49	0	1	6	2	2	8	0	0	0	6	1
G01007000	2012-2016			Alabama	01			Birmingham city	07000																											Birmingham city, Alabama	212424	99692	7211	6776	5244	3159	3010	2114	1715	4968	9160	7592	6428
G01007120	2012-2016			Alabama	01			Black town	07120																											Black town, Alabama	167	84	5	3	3	1	1	0	0	5	2	1	7
G01007456	2012-2016			Alabama	01			Blountsville town	07456																											Blountsville town, Alabama	1988	1004	115	66	116	41	44	38	19	36	45	70	34
G01007588	2012-2016			Alabama	01			Blue Ridge CDP	07588																											Blue Ridge CDP, Alabama	1414	782	14	32	73	23	82	0	0	30	61	9	11
G01007672	2012-2016			Alabama	01			Blue Springs town	07672																											Blue Springs town, Alabama	101	52	0	1	2	3	0	0	0	11	5	0	0
G01007912	2012-2016			Alabama	01			Boaz city	07912																											Boaz city, Alabama	9639	4827	429	454	454	105	170	113	37	243	293	295	327
G01008104	2012-2016			Alabama	01			Boligee town	08104																											Boligee town, Alabama	594	217	42	11	21	5	6	10	4	3	35	11	8
G01008248	2012-2016			Alabama	01			Bon Air town	08248																											Bon Air town, Alabama	104	48	4	8	5	0	2	0	0	0	0	4	2
G01008272	2012-2016			Alabama	01			Bon Secour CDP	08272																											Bon Secour CDP, Alabama	650	317	0	0	60	0	0	0	0	0	0	0	21
G01008680	2012-2016			Alabama	01			Boykin CDP	08680																											Boykin CDP, Alabama	247	61	0	0	0	0	0	0	0	0	10	0	0
G01009016	2012-2016			Alabama	01			Brantley town	09016																											Brantley town, Alabama	903	432	3	24	62	42	26	22	0	11	16	24	21
G01009064	2012-2016			Alabama	01			Brantleyville CDP	09064																											Brantleyville CDP, Alabama	1110	473	28	37	61	22	0	0	0	9	14	22	57
G01009136	2012-2016			Alabama	01			Brent city	09136																											Brent city, Alabama	4902	3409	172	0	222	52	62	23	22	130	283	495	403
G01009208	2012-2016			Alabama	01			Brewton city	09208																											Brewton city, Alabama	5435	2686	198	153	89	112	32	13	54	59	100	177	114
G01009328	2012-2016			Alabama	01			Bridgeport city	09328																											Bridgeport city, Alabama	2525	1081	81	62	105	98	0	19	0	18	67	60	111
G01009400	2012-2016			Alabama	01			Brighton city	09400																											Brighton city, Alabama	2868	1377	156	34	75	5	20	0	7	96	88	122	73
G01009424	2012-2016			Alabama	01			Brilliant town	09424																											Brilliant town, Alabama	1049	465	31	51	19	5	9	21	0	17	23	28	40
G01009457	2012-2016			Alabama	01			Bristow Cove CDP	09457																											Bristow Cove CDP, Alabama	475	181	17	0	0	0	16	0	0	0	0	0	36
G01009500	2012-2016			Alabama	01			Brook Highland CDP	09500																											Brook Highland CDP, Alabama	6604	3105	238	205	210	111	70	28	37	138	348	293	210
G01009736	2012-2016			Alabama	01			Brookside town	09736																											Brookside town, Alabama	1202	605	20	55	63	38	0	10	0	4	47	24	67
G01009808	2012-2016			Alabama	01			Brookwood town	09808																											Brookwood town, Alabama	2029	982	68	75	69	78	32	19	35	28	74	104	73
G01009880	2012-2016			Alabama	01			Broomtown CDP	09880																											Broomtown CDP, Alabama	122	87	0	0	10	0	0	0	0	0	0	0	0
G01010240	2012-2016			Alabama	01			Brundidge city	10240																											Brundidge city, Alabama	2256	1018	57	82	60	80	61	14	10	51	27	57	46
G01010456	2012-2016			Alabama	01			Bucks CDP	10456																											Bucks CDP, Alabama	51	26	0	0	0	0	0	0	0	0	0	0	0
G01011032	2012-2016			Alabama	01			Butler town	11032																											Butler town, Alabama	2255	949	50	69	71	30	8	0	18	16	80	90	72
G01011416	2012-2016			Alabama	01			Calera city	11416																											Calera city, Alabama	12839	6496	554	459	491	263	48	4	118	226	525	898	779
G01011488	2012-2016			Alabama	01			Calvert CDP	11488																											Calvert CDP, Alabama	711	176	0	0	0	60	0	0	0	0	0	0	0
G01011512	2012-2016			Alabama	01			Camden city	11512																											Camden city, Alabama	2560	1082	77	103	165	65	39	18	8	31	27	23	34
G01011680	2012-2016			Alabama	01			Camp Hill town	11680																											Camp Hill town, Alabama	956	419	25	8	61	8	7	0	0	14	33	12	6
G01012016	2012-2016			Alabama	01			Carbon Hill city	12016																											Carbon Hill city, Alabama	1739	856	69	84	47	23	14	0	15	75	48	37	65
G01012040	2012-2016			Alabama	01			Cardiff town	12040																											Cardiff town, Alabama	58	32	8	9	3	0	0	0	0	0	6	1	0
G01012070	2012-2016			Alabama	01			Carlisle-Rockledge CDP	12070																											Carlisle-Rockledge CDP, Alabama	2646	1385	41	168	104	73	11	24	75	89	71	148	74
G01012112	2012-2016			Alabama	01			Carlton CDP	12112																											Carlton CDP, Alabama	24	24	0	0	0	0	0	0	0	0	0	0	5
G01012160	2012-2016			Alabama	01			Carolina town	12160																											Carolina town, Alabama	308	164	31	5	12	0	2	0	0	1	17	9	11
G01012304	2012-2016			Alabama	01			Carrollton town	12304																											Carrollton town, Alabama	1082	565	56	49	21	32	24	9	10	35	13	53	16
G01012496	2012-2016			Alabama	01			Castleberry town	12496																											Castleberry town, Alabama	494	221	9	12	4	6	2	3	4	7	18	4	5
G01012544	2012-2016			Alabama	01			Catherine CDP	12544																											Catherine CDP, Alabama	17	9	0	0	0	0	0	0	0	0	0	0	0
G01012760	2012-2016			Alabama	01			Cedar Bluff town	12760																											Cedar Bluff town, Alabama	1994	906	80	26	67	78	0	27	12	13	63	34	44
G01013264	2012-2016			Alabama	01			Center Point city	13264																											Center Point city, Alabama	16711	7335	814	646	522	329	102	230	85	264	512	566	278
G01013648	2012-2016			Alabama	01			Centre city	13648																											Centre city, Alabama	3573	1807	96	130	89	32	31	0	55	33	57	156	108
G01013672	2012-2016			Alabama	01			Centreville city	13672																											Centreville city, Alabama	2720	1152	15	66	29	75	85	24	0	14	104	46	34
G01014008	2012-2016			Alabama	01			Chatom town	14008																											Chatom town, Alabama	988	581	12	12	42	31	17	35	0	14	70	7	35
G01014104	2012-2016			Alabama	01			Chelsea city	14104																											Chelsea city, Alabama	11706	5674	540	638	367	131	150	30	65	106	280	539	503
G01014152	2012-2016			Alabama	01			Cherokee town	14152																											Cherokee town, Alabama	853	422	16	43	30	29	19	8	2	13	5	21	5
G01014392	2012-2016			Alabama	01			Chickasaw city	14392																											Chickasaw city, Alabama	5955	2739	318	276	350	156	61	39	43	108	207	142	85
G01014464	2012-2016			Alabama	01			Childersburg city	14464																											Childersburg city, Alabama	5062	2472	163	187	173	82	0	27	82	19	159	223	166
G01014728	2012-2016			Alabama	01			Choccolocco CDP	14728																											Choccolocco CDP, Alabama	2663	1379	50	92	184	99	0	53	0	26	58	61	71
G01014968	2012-2016			Alabama	01			Chunchula CDP	14968																											Chunchula CDP, Alabama	192	109	19	0	0	0	0	0	0	0	0	0	0
G01015064	2012-2016			Alabama	01			Citronelle city	15064																											Citronelle city, Alabama	3883	1573	106	52	114	23	41	23	0	137	40	106	94
G01015136	2012-2016			Alabama	01			Clanton city	15136																											Clanton city, Alabama	8730	4173	300	167	272	116	0	28	15	103	490	388	205
G01015256	2012-2016			Alabama	01			Clay city	15256																											Clay city, Alabama	9659	4586	178	199	404	268	36	80	43	80	308	201	237
G01015304	2012-2016			Alabama	01			Clayhatchee town	15304																											Clayhatchee town, Alabama	483	203	16	10	15	2	12	1	0	2	10	16	7
G01015376	2012-2016			Alabama	01			Clayton town	15376																											Clayton town, Alabama	2936	2119	24	16	53	25	17	21	75	183	233	290	317
G01015472	2012-2016			Alabama	01			Cleveland town	15472																											Cleveland town, Alabama	1176	540	21	38	28	20	9	8	0	8	36	23	35
G01015640	2012-2016			Alabama	01			Clio city	15640																											Clio city, Alabama	1006	470	60	29	14	43	8	6	13	0	14	0	36
G01016000	2012-2016			Alabama	01			Coaling town	16000																											Coaling town, Alabama	1637	795	49	46	81	32	37	11	10	21	33	46	108
G01016080	2012-2016			Alabama	01			Coats Bend CDP	16080																											Coats Bend CDP, Alabama	1811	869	24	84	58	77	15	35	0	16	42	91	13
G01016240	2012-2016			Alabama	01			Coffee Springs town	16240																											Coffee Springs town, Alabama	268	128	11	5	9	2	0	0	0	5	18	5	8
G01016264	2012-2016			Alabama	01			Coffeeville town	16264																											Coffeeville town, Alabama	396	175	15	7	22	13	4	6	2	14	2	3	10
G01016312	2012-2016			Alabama	01			Coker town	16312																											Coker town, Alabama	817	413	13	20	31	19	6	0	4	13	6	7	30
G01016600	2012-2016			Alabama	01			Collinsville town	16600																											Collinsville town, Alabama	1943	1002	27	87	78	19	38	31	6	60	74	125	89
G01016684	2012-2016			Alabama	01			Colony town	16684																											Colony town, Alabama	339	175	24	0	39	4	1	1	3	6	3	13	2
G01016744	2012-2016			Alabama	01			Columbia town	16744																											Columbia town, Alabama	528	270	34	7	12	2	12	0	0	0	25	9	16
G01016768	2012-2016			Alabama	01			Columbiana city	16768																											Columbiana city, Alabama	4265	2251	73	93	69	30	44	25	31	136	205	181	274
G01016936	2012-2016			Alabama	01			Concord CDP	16936																											Concord CDP, Alabama	1837	804	38	26	23	48	29	17	24	24	83	29	18
G01017176	2012-2016			Alabama	01			Coosada town	17176																											Coosada town, Alabama	1185	567	23	28	41	25	11	0	7	14	30	55	51
G01017368	2012-2016			Alabama	01			Cordova city	17368																											Cordova city, Alabama	2030	1044	57	46	84	41	38	20	6	21	48	62	70
G01017704	2012-2016			Alabama	01			Cottondale CDP	17704																											Cottondale CDP, Alabama	3546	1651	133	140	59	36	86	0	106	120	67	60	98
G01017824	2012-2016			Alabama	01			Cottonwood town	17824																											Cottonwood town, Alabama	1316	627	42	38	57	13	8	9	17	9	60	47	32
G01017968	2012-2016			Alabama	01			County Line town	17968																											County Line town, Alabama	316	154	1	6	6	0	0	0	3	4	0	10	4
G01018040	2012-2016			Alabama	01			Courtland town	18040																											Courtland town, Alabama	746	327	36	47	18	27	15	14	0	2	14	15	21
G01018088	2012-2016			Alabama	01			Cowarts town	18088																											Cowarts town, Alabama	2020	969	55	67	81	65	18	15	22	35	58	47	48
G01018304	2012-2016			Alabama	01			Creola city	18304																											Creola city, Alabama	1712	849	59	32	37	39	61	13	4	29	38	58	42
G01018856	2012-2016			Alabama	01			Crossville town	18856																											Crossville town, Alabama	2161	1032	79	37	135	61	34	15	12	32	57	72	65
G01018952	2012-2016			Alabama	01			Cuba town	18952																											Cuba town, Alabama	496	233	21	5	0	4	11	0	0	8	16	4	24
G01018976	2012-2016			Alabama	01			Cullman city	18976																											Cullman city, Alabama	15156	7225	408	347	581	284	176	118	163	271	546	448	520
G01019024	2012-2016			Alabama	01			Cullomburg CDP	19024																											Cullomburg CDP, Alabama	116	28	0	0	0	0	0	0	0	0	0	12	0
G01019216	2012-2016			Alabama	01			Cusseta town	19216																											Cusseta town, Alabama	126	63	1	1	1	2	2	0	0	6	2	0	6
G01019336	2012-2016			Alabama	01			Dadeville city	19336																											Dadeville city, Alabama	3165	1492	121	39	22	41	81	11	18	82	84	59	45
G01019360	2012-2016			Alabama	01			Daleville city	19360																											Daleville city, Alabama	5160	2363	138	146	211	72	47	24	0	82	187	154	279
G01019648	2012-2016			Alabama	01			Daphne city	19648																											Daphne city, Alabama	24295	12127	588	870	862	681	177	35	199	443	1049	707	805
G01019744	2012-2016			Alabama	01			Dauphin Island town	19744																											Dauphin Island town, Alabama	1156	579	21	28	20	8	11	0	2	24	16	25	20
G01019816	2012-2016			Alabama	01			Daviston town	19816																											Daviston town, Alabama	232	133	3	6	17	1	6	9	0	11	7	10	3
G01019912	2012-2016			Alabama	01			Dayton town	19912																											Dayton town, Alabama	30	10	0	0	5	1	0	2	0	0	0	0	0
G01020008	2012-2016			Alabama	01			Deatsville town	20008																											Deatsville town, Alabama	1063	518	52	31	49	26	15	12	0	17	30	27	47
G01020104	2012-2016			Alabama	01			Decatur city	20104																											Decatur city, Alabama	55419	26011	1642	2346	1596	882	404	328	358	1156	1668	1786	1734
G01020152	2012-2016			Alabama	01			Deer Park CDP	20152																											Deer Park CDP, Alabama	192	123	5	0	0	0	0	0	4	11	0	39	0
G01020272	2012-2016			Alabama	01			Delta CDP	20272																											Delta CDP, Alabama	260	147	26	0	0	0	0	0	0	0	0	0	0
G01020296	2012-2016			Alabama	01			Demopolis city	20296																											Demopolis city, Alabama	7167	3009	192	203	420	160	104	11	89	28	160	135	57
G01020392	2012-2016			Alabama	01			Detroit town	20392																											Detroit town, Alabama	210	78	2	2	3	1	0	0	0	3	0	1	6
G01020955	2012-2016			Alabama	01			Dodge City town	20955																											Dodge City town, Alabama	633	302	24	12	36	6	7	8	0	0	41	5	19
G01021136	2012-2016			Alabama	01			Dora city	21136																											Dora city, Alabama	2362	1140	76	82	112	111	44	10	0	14	11	35	108
G01021184	2012-2016			Alabama	01			Dothan city	21184																											Dothan city, Alabama	68066	32327	2380	2397	2175	1382	797	407	426	1266	2310	2156	1789
G01021280	2012-2016			Alabama	01			Double Springs town	21280																											Double Springs town, Alabama	1140	505	60	28	18	0	15	14	4	8	34	38	25
G01021328	2012-2016			Alabama	01			Douglas town	21328																											Douglas town, Alabama	1056	515	64	46	44	26	4	6	6	13	23	52	36
G01021448	2012-2016			Alabama	01			Dozier town	21448																											Dozier town, Alabama	339	159	13	14	12	1	23	13	2	0	3	2	7
G01021890	2012-2016			Alabama	01			Dunnavant CDP	21890																											Dunnavant CDP, Alabama	1063	559	43	15	81	46	9	12	16	0	8	18	43
G01021952	2012-2016			Alabama	01			Dutton town	21952																											Dutton town, Alabama	342	182	9	19	19	3	6	11	4	21	11	11	2
G01022216	2012-2016			Alabama	01			East Brewton city	22216																											East Brewton city, Alabama	2830	1466	98	147	50	70	57	0	0	34	230	129	92
G01022504	2012-2016			Alabama	01			East Point CDP	22504																											East Point CDP, Alabama	133	45	0	0	0	0	0	0	0	0	0	0	0
G01022816	2012-2016			Alabama	01			Eclectic town	22816																											Eclectic town, Alabama	1002	440	11	43	60	15	8	0	6	15	28	12	35
G01023032	2012-2016			Alabama	01			Edgewater CDP	23032																											Edgewater CDP, Alabama	899	373	39	31	46	7	0	0	0	42	31	6	0
G01023176	2012-2016			Alabama	01			Edwardsville town	23176																											Edwardsville town, Alabama	180	78	7	12	2	2	0	0	3	0	3	9	3
G01023224	2012-2016			Alabama	01			Egypt CDP	23224																											Egypt CDP, Alabama	885	479	0	43	0	28	7	0	0	30	36	48	43
G01023296	2012-2016			Alabama	01			Elba city	23296																											Elba city, Alabama	3915	1837	60	46	157	126	22	16	53	122	84	143	120
G01023320	2012-2016			Alabama	01			Elberta town	23320																											Elberta town, Alabama	1400	605	37	55	10	19	11	11	25	12	52	11	19
G01023344	2012-2016			Alabama	01			Eldridge town	23344																											Eldridge town, Alabama	146	80	9	11	0	4	4	0	1	7	7	5	5
G01023488	2012-2016			Alabama	01			Elkmont town	23488																											Elkmont town, Alabama	496	260	23	25	24	5	5	0	2	5	20	11	12
G01023656	2012-2016			Alabama	01			Elmore town	23656																											Elmore town, Alabama	1890	1017	91	141	87	32	54	5	12	114	43	94	41
G01023872	2012-2016			Alabama	01			Emelle town	23872																											Emelle town, Alabama	46	14	0	0	0	0	0	0	0	1	0	0	0
G01023880	2012-2016			Alabama	01			Emerald Mountain CDP	23880																											Emerald Mountain CDP, Alabama	3134	1536	139	180	189	81	22	21	0	21	20	151	89
G01024184	2012-2016			Alabama	01			Enterprise city	24184																											Enterprise city, Alabama	28025	13811	1024	945	1208	686	361	201	72	526	1084	1037	726
G01024256	2012-2016			Alabama	01			Epes town	24256																											Epes town, Alabama	169	92	0	5	0	11	5	0	0	0	12	0	6
G01024472	2012-2016			Alabama	01			Ethelsville town	24472																											Ethelsville town, Alabama	171	101	46	0	2	4	4	0	0	9	5	0	0
G01024568	2012-2016			Alabama	01			Eufaula city	24568																											Eufaula city, Alabama	12688	6162	338	517	486	300	188	100	54	316	413	489	398
G01024616	2012-2016			Alabama	01			Eunola CDP	24616																											Eunola CDP, Alabama	362	189	7	15	19	0	0	0	0	8	0	0	0
G01024664	2012-2016			Alabama	01			Eutaw town	24664																											Eutaw town, Alabama	2789	1029	61	58	59	66	0	0	0	0	102	82	30
G01024688	2012-2016			Alabama	01			Eva town	24688																											Eva town, Alabama	601	305	13	21	23	16	1	14	14	8	24	14	11
G01024808	2012-2016			Alabama	01			Evergreen city	24808																											Evergreen city, Alabama	3783	1440	75	258	61	46	29	75	17	113	88	64	16
G01024880	2012-2016			Alabama	01			Excel town	24880																											Excel town, Alabama	985	434	20	52	59	25	10	19	3	4	6	36	20
G01025120	2012-2016			Alabama	01			Fairfield city	25120																											Fairfield city, Alabama	10937	4600	406	273	199	134	239	191	169	174	206	446	333
G01025216	2012-2016			Alabama	01			Fairford CDP	25216																											Fairford CDP, Alabama	88	51	0	0	0	0	0	0	0	0	0	0	0
G01025240	2012-2016			Alabama	01			Fairhope city	25240																											Fairhope city, Alabama	17996	8064	368	668	556	607	100	92	21	146	435	303	371
G01025384	2012-2016			Alabama	01			Fairview town	25384																											Fairview town, Alabama	512	238	8	22	21	21	3	1	0	2	31	5	7
G01025648	2012-2016			Alabama	01			Falkville town	25648																											Falkville town, Alabama	1288	589	40	51	22	18	21	0	11	13	42	30	17
G01025816	2012-2016			Alabama	01			Faunsdale town	25816																											Faunsdale town, Alabama	46	17	0	0	0	8	3	0	0	0	0	0	0
G01025840	2012-2016			Alabama	01			Fayette city	25840																											Fayette city, Alabama	4491	2089	244	166	149	97	44	45	12	85	99	121	150
G01025864	2012-2016			Alabama	01			Fayetteville CDP	25864																											Fayetteville CDP, Alabama	1437	749	80	36	93	51	48	7	7	0	0	47	35
G01026152	2012-2016			Alabama	01			Fitzpatrick CDP	26152																											Fitzpatrick CDP, Alabama	70	14	0	0	0	0	0	0	0	0	0	0	0
G01026200	2012-2016			Alabama	01			Five Points town	26200																											Five Points town, Alabama	180	100	7	0	0	7	0	6	7	8	6	2	0
G01026824	2012-2016			Alabama	01			Flomaton town	26824																											Flomaton town, Alabama	1670	812	50	85	100	57	14	4	8	31	87	36	59
G01026848	2012-2016			Alabama	01			Florala town	26848																											Florala town, Alabama	1912	911	54	69	74	12	22	15	0	13	43	70	25
G01026896	2012-2016			Alabama	01			Florence city	26896																											Florence city, Alabama	39938	18316	1112	1059	1035	639	451	459	390	1414	1366	1262	828
G01026992	2012-2016			Alabama	01			Foley city	26992																											Foley city, Alabama	16741	7979	582	346	263	214	168	0	54	370	576	173	585
G01027088	2012-2016			Alabama	01			Forestdale CDP	27088																											Forestdale CDP, Alabama	9679	4259	123	326	224	241	126	60	33	143	230	58	317
G01027376	2012-2016			Alabama	01			Forkland town	27376																											Forkland town, Alabama	729	366	39	18	30	25	0	8	12	13	46	0	14
G01027520	2012-2016			Alabama	01			Fort Deposit town	27520																											Fort Deposit town, Alabama	1519	689	55	77	120	25	6	0	18	16	44	45	18
G01027616	2012-2016			Alabama	01			Fort Payne city	27616																											Fort Payne city, Alabama	14101	7047	440	703	372	163	177	183	206	252	217	606	395
G01027640	2012-2016			Alabama	01			Fort Rucker CDP	27640																											Fort Rucker CDP, Alabama	4681	2846	369	226	268	62	89	91	76	462	484	337	257
G01028024	2012-2016			Alabama	01			Franklin town	28024																											Franklin town, Alabama	198	106	6	4	0	19	13	5	0	3	2	0	3
G01028120	2012-2016			Alabama	01			Fredonia CDP	28120																											Fredonia CDP, Alabama	392	146	0	17	17	0	0	0	0	0	0	0	0
G01028312	2012-2016			Alabama	01			Frisco City town	28312																											Frisco City town, Alabama	1206	523	21	0	81	17	37	0	11	0	25	11	69
G01028408	2012-2016			Alabama	01			Fruitdale CDP	28408																											Fruitdale CDP, Alabama	221	139	7	26	29	18	11	0	0	0	0	9	11
G01028432	2012-2016			Alabama	01			Fruithurst town	28432																											Fruithurst town, Alabama	279	141	6	6	9	4	4	0	2	6	0	6	8
G01028504	2012-2016			Alabama	01			Fulton town	28504																											Fulton town, Alabama	188	79	7	8	0	6	0	0	0	4	6	7	4
G01028552	2012-2016			Alabama	01			Fultondale city	28552																											Fultondale city, Alabama	8854	4222	188	192	337	142	187	28	0	214	365	378	347
G01028672	2012-2016			Alabama	01			Fyffe town	28672																											Fyffe town, Alabama	1465	788	54	89	87	26	20	21	20	7	21	91	30
G01028696	2012-2016			Alabama	01			Gadsden city	28696																											Gadsden city, Alabama	36235	17297	1105	1321	1176	720	378	286	303	673	1098	950	1059
G01028768	2012-2016			Alabama	01			Gainesville town	28768																											Gainesville town, Alabama	274	146	8	3	20	3	0	0	0	19	8	16	8
G01028816	2012-2016			Alabama	01			Gallant CDP	28816																											Gallant CDP, Alabama	896	551	27	25	0	80	53	0	0	59	22	0	35
G01028936	2012-2016			Alabama	01			Gantt town	28936																											Gantt town, Alabama	188	98	7	3	3	0	2	11	0	14	7	0	3
G01029032	2012-2016			Alabama	01			Garden City town	29032																											Garden City town, Alabama	461	252	31	14	11	5	1	0	17	10	13	0	23
G01029056	2012-2016			Alabama	01			Gardendale city	29056																											Gardendale city, Alabama	13750	6519	420	542	408	288	151	111	52	124	314	331	340
G01029296	2012-2016			Alabama	01			Gaylesville town	29296																											Gaylesville town, Alabama	163	67	0	7	2	0	7	0	0	0	9	0	1
G01029392	2012-2016			Alabama	01			Geiger town	29392																											Geiger town, Alabama	296	168	54	21	0	2	0	4	0	11	1	30	0
G01029464	2012-2016			Alabama	01			Geneva city	29464																											Geneva city, Alabama	4456	2145	168	237	174	0	43	32	30	25	195	185	54
G01029560	2012-2016			Alabama	01			Georgiana town	29560																											Georgiana town, Alabama	1681	852	53	49	73	40	32	0	38	0	35	32	41
G01029608	2012-2016			Alabama	01			Geraldine town	29608																											Geraldine town, Alabama	793	344	22	37	11	23	13	2	0	12	10	19	43
G01029704	2012-2016			Alabama	01			Gilbertown town	29704																											Gilbertown town, Alabama	167	84	0	5	13	0	3	3	0	0	0	0	6
G01029944	2012-2016			Alabama	01			Glen Allen town	29944																											Glen Allen town, Alabama	474	254	33	10	9	6	3	0	2	0	33	0	17
G01029992	2012-2016			Alabama	01			Glencoe city	29992																											Glencoe city, Alabama	5122	2353	203	77	98	49	15	0	0	44	185	48	233
G01030160	2012-2016			Alabama	01			Glenwood town	30160																											Glenwood town, Alabama	220	125	11	2	11	0	12	0	0	2	2	14	0
G01030448	2012-2016			Alabama	01			Goldville town	30448																											Goldville town, Alabama	27	10	0	0	2	0	0	0	0	0	0	0	0
G01030496	2012-2016			Alabama	01			Good Hope town	30496																											Good Hope town, Alabama	2499	1367	54	332	92	82	28	0	0	14	83	34	89
G01030640	2012-2016			Alabama	01			Goodwater town	30640																											Goodwater town, Alabama	1523	812	29	29	60	87	66	0	10	17	26	29	47
G01030736	2012-2016			Alabama	01			Gordo town	30736																											Gordo town, Alabama	1748	852	55	30	45	28	5	0	0	16	68	44	37
G01030760	2012-2016			Alabama	01			Gordon town	30760																											Gordon town, Alabama	255	117	2	3	1	11	1	0	3	10	6	2	4
G01030808	2012-2016			Alabama	01			Gordonville town	30808																											Gordonville town, Alabama	257	98	6	3	5	4	3	0	0	0	5	0	5
G01030880	2012-2016			Alabama	01			Goshen town	30880																											Goshen town, Alabama	343	141	5	8	9	1	0	5	0	10	7	13	6
G01031000	2012-2016			Alabama	01			Graham CDP	31000																											Graham CDP, Alabama	232	135	0	0	0	39	23	0	0	0	0	0	21
G01031024	2012-2016			Alabama	01			Grand Bay CDP	31024																											Grand Bay CDP, Alabama	3841	1779	235	172	103	162	0	38	78	0	95	73	73
G01031096	2012-2016			Alabama	01			Grant town	31096																											Grant town, Alabama	961	431	32	37	27	29	9	7	8	22	10	11	32
G01031348	2012-2016			Alabama	01			Grayson Valley CDP	31348																											Grayson Valley CDP, Alabama	4872	2176	137	82	192	175	22	42	13	0	148	249	184
G01031384	2012-2016			Alabama	01			Graysville city	31384																											Graysville city, Alabama	1911	848	58	21	67	32	8	22	8	15	56	76	16
G01031720	2012-2016			Alabama	01			Greensboro city	31720																											Greensboro city, Alabama	2482	1153	96	56	73	23	17	15	0	94	98	41	92
G01031912	2012-2016			Alabama	01			Greenville city	31912																											Greenville city, Alabama	7896	3727	343	291	327	132	85	18	46	151	250	281	135
G01032056	2012-2016			Alabama	01			Grimes town	32056																											Grimes town, Alabama	663	326	32	33	49	12	8	0	0	0	27	21	27
G01032080	2012-2016			Alabama	01			Grove Hill town	32080																											Grove Hill town, Alabama	1583	752	44	78	53	56	0	5	13	22	53	51	52
G01032224	2012-2016			Alabama	01			Guin city	32224																											Guin city, Alabama	2458	1221	33	28	64	112	8	23	0	54	51	107	31
G01032248	2012-2016			Alabama	01			Gulfcrest CDP	32248																											Gulfcrest CDP, Alabama	242	107	0	26	0	0	0	0	0	0	0	24	0
G01032272	2012-2016			Alabama	01			Gulf Shores city	32272																											Gulf Shores city, Alabama	11252	4943	243	255	279	47	25	97	159	175	416	275	227
G01032416	2012-2016			Alabama	01			Guntersville city	32416																											Guntersville city, Alabama	8360	3899	185	191	257	168	104	40	24	164	274	163	218
G01032440	2012-2016			Alabama	01			Gurley town	32440																											Gurley town, Alabama	775	360	10	32	29	10	12	0	11	9	16	24	12
G01032536	2012-2016			Alabama	01			Gu-Win town	32536																											Gu-Win town, Alabama	142	63	6	3	5	0	4	1	3	0	8	0	2
G01032560	2012-2016			Alabama	01			Hackleburg town	32560																											Hackleburg town, Alabama	1343	635	53	24	16	51	14	20	44	30	38	37	18
G01032584	2012-2016			Alabama	01			Hackneyville CDP	32584																											Hackneyville CDP, Alabama	338	195	31	0	0	0	0	0	0	0	26	8	28
G01032656	2012-2016			Alabama	01			Haleburg town	32656																											Haleburg town, Alabama	119	61	2	5	0	4	0	2	0	4	0	0	3
G01032704	2012-2016			Alabama	01			Haleyville city	32704																											Haleyville city, Alabama	4057	1930	122	177	177	50	44	34	0	51	91	211	117
G01032848	2012-2016			Alabama	01			Hamilton city	32848																											Hamilton city, Alabama	6784	3541	307	320	199	108	20	23	63	127	285	131	236
G01032896	2012-2016			Alabama	01			Hammondville town	32896																											Hammondville town, Alabama	603	294	7	13	17	22	9	5	14	0	13	13	14
G01032968	2012-2016			Alabama	01			Hanceville city	32968																											Hanceville city, Alabama	3223	1504	62	55	106	32	98	51	85	50	75	135	151
G01033256	2012-2016			Alabama	01			Harpersville town	33256																											Harpersville town, Alabama	1760	736	35	71	50	53	16	0	16	51	31	33	34
G01033424	2012-2016			Alabama	01			Hartford city	33424																											Hartford city, Alabama	2641	1236	55	84	85	50	22	27	15	29	89	105	91
G01033448	2012-2016			Alabama	01			Hartselle city	33448																											Hartselle city, Alabama	14475	7233	612	338	523	387	159	208	76	127	735	368	349
G01033472	2012-2016			Alabama	01			Harvest CDP	33472																											Harvest CDP, Alabama	5080	2743	480	169	113	178	24	14	19	240	384	188	102
G01033544	2012-2016			Alabama	01			Hatton CDP	33544																											Hatton CDP, Alabama	90	46	0	0	0	0	0	0	0	0	0	0	0
G01033640	2012-2016			Alabama	01			Hayden town	33640																											Hayden town, Alabama	1222	587	14	46	31	17	17	0	10	13	24	8	45
G01033712	2012-2016			Alabama	01			Hayneville town	33712																											Hayneville town, Alabama	1073	562	50	43	42	20	7	10	0	28	56	15	44
G01033808	2012-2016			Alabama	01			Hazel Green CDP	33808																											Hazel Green CDP, Alabama	3188	1661	74	89	73	45	217	0	41	24	113	47	78
G01033856	2012-2016			Alabama	01			Headland city	33856																											Headland city, Alabama	4691	1941	130	104	205	102	12	28	0	59	49	17	218
G01033904	2012-2016			Alabama	01			Heath town	33904																											Heath town, Alabama	306	176	7	23	25	0	11	18	9	0	7	9	7
G01033976	2012-2016			Alabama	01			Heflin city	33976																											Heflin city, Alabama	3489	1664	146	119	101	95	71	0	30	63	75	114	60
G01034024	2012-2016			Alabama	01			Helena city	34024																											Helena city, Alabama	17630	8626	793	710	870	271	197	94	36	70	523	668	692
G01034096	2012-2016			Alabama	01			Henagar city	34096																											Henagar city, Alabama	2280	1172	104	38	64	73	63	46	0	30	58	27	53
G01034480	2012-2016			Alabama	01			Highland Lake town	34480																											Highland Lake town, Alabama	397	185	7	5	6	0	4	4	1	12	5	1	3
G01034490	2012-2016			Alabama	01			Highland Lakes CDP	34490																											Highland Lakes CDP, Alabama	4860	2519	193	225	222	139	31	0	0	66	6	207	91
G01034816	2012-2016			Alabama	01			Hillsboro town	34816																											Hillsboro town, Alabama	561	275	10	28	34	7	4	1	0	5	3	16	3
G01034984	2012-2016			Alabama	01			Hissop CDP	34984																											Hissop CDP, Alabama	754	279	0	0	0	0	0	13	0	0	29	0	12
G01035130	2012-2016			Alabama	01			Hobson CDP	35130																											Hobson CDP, Alabama	140	37	0	0	0	0	0	0	0	0	0	0	0
G01035152	2012-2016			Alabama	01			Hobson City town	35152																											Hobson City town, Alabama	904	444	42	58	42	11	14	7	0	31	21	21	28
G01035200	2012-2016			Alabama	01			Hodges town	35200																											Hodges town, Alabama	301	156	5	9	11	7	0	0	3	17	21	4	17
G01035392	2012-2016			Alabama	01			Hokes Bluff city	35392																											Hokes Bluff city, Alabama	4299	2041	122	64	75	13	47	12	0	31	309	181	147
G01035512	2012-2016			Alabama	01			Hollins CDP	35512																											Hollins CDP, Alabama	834	331	6	3	18	48	0	0	0	0	25	0	16
G01035536	2012-2016			Alabama	01			Hollis Crossroads CDP	35536																											Hollis Crossroads CDP, Alabama	774	451	26	7	86	0	7	0	0	21	0	18	63
G01035560	2012-2016			Alabama	01			Holly Pond town	35560																											Holly Pond town, Alabama	1146	580	35	49	65	36	10	0	2	11	14	82	60
G01035632	2012-2016			Alabama	01			Hollywood town	35632																											Hollywood town, Alabama	1114	490	40	19	20	5	0	0	0	31	5	65	30
G01035704	2012-2016			Alabama	01			Holt CDP	35704																											Holt CDP, Alabama	3728	1709	151	64	153	53	77	40	37	51	203	205	86
G01035752	2012-2016			Alabama	01			Holtville CDP	35752																											Holtville CDP, Alabama	4271	2165	168	242	192	62	55	0	37	14	101	194	192
G01035800	2012-2016			Alabama	01			Homewood city	35800																											Homewood city, Alabama	25652	12650	955	1109	776	594	609	248	296	849	1220	1067	981
G01035896	2012-2016			Alabama	01			Hoover city	35896																											Hoover city, Alabama	84100	39606	2949	2733	2653	1916	653	242	317	1220	2666	3005	2780
G01036088	2012-2016			Alabama	01			Horn Hill town	36088																											Horn Hill town, Alabama	279	136	8	18	2	8	4	0	8	7	4	6	2
G01036448	2012-2016			Alabama	01			Hueytown city	36448																											Hueytown city, Alabama	15797	7296	749	568	444	261	274	61	51	313	472	493	310
G01036592	2012-2016			Alabama	01			Huguley CDP	36592																											Huguley CDP, Alabama	2257	1139	78	26	74	54	17	19	18	90	25	27	37
G01037000	2012-2016			Alabama	01			Huntsville city	37000																											Huntsville city, Alabama	188973	92277	5961	5725	5401	3636	2893	1183	1605	4438	7663	6886	5249
G01037096	2012-2016			Alabama	01			Hurtsboro town	37096																											Hurtsboro town, Alabama	582	192	3	11	23	18	11	0	0	0	0	2	6
G01037264	2012-2016			Alabama	01			Hytop town	37264																											Hytop town, Alabama	424	211	13	20	11	1	10	2	9	22	2	23	11
G01037312	2012-2016			Alabama	01			Ider town	37312																											Ider town, Alabama	918	412	17	14	47	37	12	19	0	5	8	24	3
G01037465	2012-2016			Alabama	01			Indian Springs Village city	37465																											Indian Springs Village city, Alabama	2529	1208	34	55	108	53	43	0	5	35	68	29	63
G01037864	2012-2016			Alabama	01			Irondale city	37864																											Irondale city, Alabama	12388	5551	225	264	476	140	239	17	43	151	336	335	435
G01038032	2012-2016			Alabama	01			Ivalee CDP	38032																											Ivalee CDP, Alabama	758	377	20	11	54	22	11	0	0	0	18	30	39
G01038152	2012-2016			Alabama	01			Jackson city	38152																											Jackson city, Alabama	5002	2380	220	166	156	69	79	46	56	75	103	175	159
G01038248	2012-2016			Alabama	01			Jacksons' Gap town	38248																											Jacksons' Gap town, Alabama	924	486	23	58	15	28	22	7	0	3	19	35	39
G01038272	2012-2016			Alabama	01			Jacksonville city	38272																											Jacksonville city, Alabama	12827	6009	330	323	256	166	656	382	321	484	590	265	178
G01038416	2012-2016			Alabama	01			Jasper city	38416																											Jasper city, Alabama	14137	6779	371	438	415	290	131	76	150	325	371	447	474
G01038608	2012-2016			Alabama	01			Jemison city	38608																											Jemison city, Alabama	2622	1232	175	112	113	46	29	4	8	25	50	75	78
G01039064	2012-2016			Alabama	01			Joppa CDP	39064																											Joppa CDP, Alabama	467	170	0	0	0	0	0	0	11	0	70	0	0
G01039280	2012-2016			Alabama	01			Kansas town	39280																											Kansas town, Alabama	202	94	8	1	4	2	0	5	0	12	17	5	3
G01039472	2012-2016			Alabama	01			Kellyton town	39472																											Kellyton town, Alabama	228	124	7	17	19	0	0	3	0	0	0	10	7
G01039520	2012-2016			Alabama	01			Kennedy town	39520																											Kennedy town, Alabama	436	230	11	17	6	2	3	0	19	5	4	13	11
G01039784	2012-2016			Alabama	01			Killen town	39784																											Killen town, Alabama	1129	565	11	47	53	19	0	16	9	29	47	56	51
G01039856	2012-2016			Alabama	01			Kimberly city	39856																											Kimberly city, Alabama	2840	1297	88	96	106	43	53	0	58	30	25	84	109
G01040072	2012-2016			Alabama	01			Kinsey town	40072																											Kinsey town, Alabama	2227	1068	52	79	140	45	24	7	42	65	26	81	45
G01040096	2012-2016			Alabama	01			Kinston town	40096																											Kinston town, Alabama	664	342	5	25	32	2	13	0	0	44	16	10	8
G01040648	2012-2016			Alabama	01			Ladonia CDP	40648																											Ladonia CDP, Alabama	3036	1626	274	172	82	18	0	0	43	26	127	112	140
G01040672	2012-2016			Alabama	01			La Fayette city	40672																											La Fayette city, Alabama	2975	1226	97	59	68	67	34	23	8	23	104	58	102
G01040888	2012-2016			Alabama	01			Lakeview town	40888																											Lakeview town, Alabama	133	58	0	6	13	4	0	0	0	0	0	3	2
G01040928	2012-2016			Alabama	01			Lake View town	40928																											Lake View town, Alabama	2801	1380	71	65	99	64	73	28	42	49	168	74	81
G01041296	2012-2016			Alabama	01			Lanett city	41296																											Lanett city, Alabama	6454	2930	166	197	184	144	24	36	24	191	212	263	198
G01041368	2012-2016			Alabama	01			Langston town	41368																											Langston town, Alabama	253	122	2	1	1	10	2	5	0	3	3	0	1
G01041968	2012-2016			Alabama	01			Leeds city	41968																											Leeds city, Alabama	11701	5597	349	537	408	227	154	31	86	225	426	184	335
G01042016	2012-2016			Alabama	01			Leesburg town	42016																											Leesburg town, Alabama	1181	619	54	35	50	23	11	6	0	16	86	26	62
G01042160	2012-2016			Alabama	01			Leighton town	42160																											Leighton town, Alabama	934	423	20	30	28	38	3	8	4	5	31	22	27
G01042304	2012-2016			Alabama	01			Leroy CDP	42304																											Leroy CDP, Alabama	700	372	0	0	36	9	19	0	0	18	0	16	31
G01042352	2012-2016			Alabama	01			Lester town	42352																											Lester town, Alabama	131	64	2	1	4	6	0	0	0	3	6	0	4
G01042472	2012-2016			Alabama	01			Level Plains town	42472																											Level Plains town, Alabama	2430	1111	90	78	67	20	0	21	17	35	55	111	82
G01042640	2012-2016			Alabama	01			Lexington town	42640																											Lexington town, Alabama	683	330	22	20	17	21	5	5	3	23	20	18	13
G01042808	2012-2016			Alabama	01			Libertyville town	42808																											Libertyville town, Alabama	133	66	0	0	9	0	7	0	0	9	6	5	9
G01042928	2012-2016			Alabama	01			Lillian CDP	42928																											Lillian CDP, Alabama	1298	648	0	0	102	20	0	0	0	0	0	104	45
G01043120	2012-2016			Alabama	01			Lincoln city	43120																											Lincoln city, Alabama	6429	3291	175	314	151	75	139	89	4	36	266	251	156
G01043240	2012-2016			Alabama	01			Linden city	43240																											Linden city, Alabama	2292	1039	49	86	59	30	4	32	38	8	59	31	183
G01043264	2012-2016			Alabama	01			Lineville city	43264																											Lineville city, Alabama	2590	1026	54	91	99	40	61	12	21	6	75	62	68
G01043336	2012-2016			Alabama	01			Lipscomb city	43336																											Lipscomb city, Alabama	2437	1258	95	76	110	108	97	8	29	45	99	61	60
G01043384	2012-2016			Alabama	01			Lisman town	43384																											Lisman town, Alabama	543	217	9	11	8	0	9	6	0	0	16	7	4
G01043648	2012-2016			Alabama	01			Littleville town	43648																											Littleville town, Alabama	1045	502	27	17	21	38	11	0	16	27	15	23	11
G01043720	2012-2016			Alabama	01			Livingston city	43720																											Livingston city, Alabama	3485	1541	91	0	72	66	218	165	70	282	125	48	21
G01043744	2012-2016			Alabama	01			Loachapoka town	43744																											Loachapoka town, Alabama	234	106	10	9	8	6	0	0	0	2	12	18	6
G01043816	2012-2016			Alabama	01			Lockhart town	43816																											Lockhart town, Alabama	412	185	5	18	9	0	0	0	0	13	3	11	21
G01043888	2012-2016			Alabama	01			Locust Fork town	43888																											Locust Fork town, Alabama	1404	708	13	32	66	39	62	4	27	18	33	15	30
G01044160	2012-2016			Alabama	01			Lookout Mountain CDP	44160																											Lookout Mountain CDP, Alabama	1513	758	57	38	37	91	0	19	0	39	19	61	23
G01044344	2012-2016			Alabama	01			Louisville town	44344																											Louisville town, Alabama	480	285	21	0	13	11	6	19	22	29	24	0	38
G01044536	2012-2016			Alabama	01			Lowndesboro town	44536																											Lowndesboro town, Alabama	95	53	0	0	12	0	0	0	0	1	0	0	0
G01044608	2012-2016			Alabama	01			Loxley town	44608																											Loxley town, Alabama	1837	855	108	94	45	12	6	10	2	39	108	57	50
G01044728	2012-2016			Alabama	01			Luverne city	44728																											Luverne city, Alabama	2824	1319	129	126	60	28	16	14	19	64	57	58	61
G01044800	2012-2016			Alabama	01			Lynn town	44800																											Lynn town, Alabama	476	216	8	21	3	8	3	0	4	10	4	14	9
G01045208	2012-2016			Alabama	01			McDonald Chapel CDP	45208																											McDonald Chapel CDP, Alabama	519	235	24	0	15	9	0	0	13	0	12	12	0
G01045316	2012-2016			Alabama	01			Macedonia CDP	45316																											Macedonia CDP, Alabama	155	79	0	0	4	4	0	0	0	0	0	0	32
G01045472	2012-2016			Alabama	01			McIntosh town	45472																											McIntosh town, Alabama	339	148	8	7	4	10	0	0	4	22	9	12	5
G01045496	2012-2016			Alabama	01			McKenzie town	45496																											McKenzie town, Alabama	473	219	7	13	26	13	9	0	9	5	7	8	24
G01045640	2012-2016			Alabama	01			McMullen town	45640																											McMullen town, Alabama	7	0	0	0	0	0	0	0	0	0	0	0	0
G01045784	2012-2016			Alabama	01			Madison city	45784																											Madison city, Alabama	46396	22695	1151	1623	1968	1015	762	395	221	958	1306	1690	1345
G01045904	2012-2016			Alabama	01			Madrid town	45904																											Madrid town, Alabama	411	191	2	21	15	6	4	0	0	7	19	21	16
G01046072	2012-2016			Alabama	01			Magnolia Springs town	46072																											Magnolia Springs town, Alabama	740	355	0	21	19	13	0	0	2	0	2	5	17
G01046192	2012-2016			Alabama	01			Malcolm CDP	46192																											Malcolm CDP, Alabama	300	169	45	0	0	100	0	0	0	0	0	0	0
G01046264	2012-2016			Alabama	01			Malvern town	46264																											Malvern town, Alabama	1785	843	45	29	34	52	37	19	8	74	47	17	67
G01046504	2012-2016			Alabama	01			Maplesville town	46504																											Maplesville town, Alabama	786	406	34	39	37	35	10	10	9	10	29	29	13
G01046600	2012-2016			Alabama	01			Marbury CDP	46600																											Marbury CDP, Alabama	1989	926	45	47	70	54	58	50	0	0	58	43	120
G01046696	2012-2016			Alabama	01			Margaret town	46696																											Margaret town, Alabama	4530	2014	324	218	134	121	90	14	0	76	45	131	223
G01046768	2012-2016			Alabama	01			Marion city	46768																											Marion city, Alabama	3507	1533	175	159	27	44	236	118	42	64	5	11	134
G01047728	2012-2016			Alabama	01			Maytown town	47728																											Maytown town, Alabama	349	157	3	11	1	9	2	0	2	6	5	6	10
G01047740	2012-2016			Alabama	01			Meadowbrook CDP	47740																											Meadowbrook CDP, Alabama	8534	4289	124	157	606	250	61	70	39	105	410	164	155
G01047848	2012-2016			Alabama	01			Megargel CDP	47848																											Megargel CDP, Alabama	63	32	0	0	0	0	0	0	0	0	0	0	0
G01048052	2012-2016			Alabama	01			Memphis town	48052																											Memphis town, Alabama	47	16	0	0	0	0	0	0	0	0	0	0	0
G01048064	2012-2016			Alabama	01			Mentone town	48064																											Mentone town, Alabama	383	147	5	7	2	3	0	0	0	5	6	3	7
G01048112	2012-2016			Alabama	01			Meridianville CDP	48112																											Meridianville CDP, Alabama	6568	3291	104	109	220	247	64	48	0	31	221	258	237
G01048376	2012-2016			Alabama	01			Midfield city	48376																											Midfield city, Alabama	5260	2428	137	175	189	183	59	122	0	167	205	154	150
G01048400	2012-2016			Alabama	01			Midland City town	48400																											Midland City town, Alabama	2041	862	52	81	74	70	5	0	8	10	67	87	75
G01048424	2012-2016			Alabama	01			Midway town	48424																											Midway town, Alabama	702	306	32	34	10	0	0	0	0	33	7	26	44
G01048616	2012-2016			Alabama	01			Mignon CDP	48616																											Mignon CDP, Alabama	1032	414	10	39	35	17	0	5	0	0	57	29	33
G01048712	2012-2016			Alabama	01			Millbrook city	48712																											Millbrook city, Alabama	15045	6646	481	482	509	421	93	152	164	354	468	371	537
G01048784	2012-2016			Alabama	01			Millerville CDP	48784																											Millerville CDP, Alabama	277	163	0	78	0	0	0	0	0	0	9	0	0
G01048808	2012-2016			Alabama	01			Millport town	48808																											Millport town, Alabama	1056	492	36	36	20	8	29	11	4	3	60	35	22
G01048832	2012-2016			Alabama	01			Millry town	48832																											Millry town, Alabama	563	300	13	12	20	18	6	30	4	5	0	16	52
G01049072	2012-2016			Alabama	01			Minor CDP	49072																											Minor CDP, Alabama	1140	522	54	25	60	22	0	0	22	0	33	98	9
G01050000	2012-2016			Alabama	01			Mobile city	50000																											Mobile city, Alabama	193717	92270	6012	5582	5958	3929	2670	1765	1700	4672	7369	6766	5658
G01050192	2012-2016			Alabama	01			Monroeville city	50192																											Monroeville city, Alabama	6203	2717	280	243	209	131	104	38	118	124	123	95	132
G01050312	2012-2016			Alabama	01			Montevallo city	50312																											Montevallo city, Alabama	6633	3043	124	196	146	97	206	231	100	285	248	271	180
G01051000	2012-2016			Alabama	01			Montgomery city	51000																											Montgomery city, Alabama	201717	95025	7013	6655	6525	3832	3160	1652	1670	4753	7551	6868	5977
G01051096	2012-2016			Alabama	01			Moody city	51096																											Moody city, Alabama	12464	6249	387	557	651	215	150	93	150	240	469	322	561
G01051216	2012-2016			Alabama	01			Moores Mill CDP	51216																											Moores Mill CDP, Alabama	6493	2851	155	88	170	150	17	21	113	55	254	147	199
G01051264	2012-2016			Alabama	01			Mooresville town	51264																											Mooresville town, Alabama	69	33	0	2	1	2	0	0	0	0	0	0	5
G01051456	2012-2016			Alabama	01			Morris town	51456																											Morris town, Alabama	1775	883	57	73	52	36	9	9	12	21	56	68	33
G01051469	2012-2016			Alabama	01			Morrison Crossroads CDP	51469																											Morrison Crossroads CDP, Alabama	302	147	0	0	0	0	0	0	0	0	11	14	9
G01051520	2012-2016			Alabama	01			Mosses town	51520																											Mosses town, Alabama	1104	513	33	29	71	13	0	8	0	31	23	50	28
G01051600	2012-2016			Alabama	01			Moulton city	51600																											Moulton city, Alabama	3367	1504	23	81	41	42	80	42	13	64	105	72	62
G01051648	2012-2016			Alabama	01			Moundville town	51648																											Moundville town, Alabama	2580	1213	47	47	122	105	67	17	33	29	147	95	89
G01051696	2012-2016			Alabama	01			Mountain Brook city	51696																											Mountain Brook city, Alabama	20532	10024	681	826	1026	481	157	86	90	154	229	686	512
G01052320	2012-2016			Alabama	01			Mount Olive CDP (Coosa County)	52320																											Mount Olive CDP (Coosa County), Alabama	275	107	11	26	0	0	0	0	0	10	0	28	0
G01052344	2012-2016			Alabama	01			Mount Olive CDP (Jefferson County)	52344																											Mount Olive CDP (Jefferson County), Alabama	4237	2074	56	148	190	60	64	21	12	103	128	125	179
G01052608	2012-2016			Alabama	01			Mount Vernon town	52608																											Mount Vernon town, Alabama	1329	661	42	51	29	18	12	15	0	54	74	30	29
G01052680	2012-2016			Alabama	01			Movico CDP	52680																											Movico CDP, Alabama	111	66	0	11	0	0	0	0	0	0	11	0	0
G01052776	2012-2016			Alabama	01			Mulga town	52776																											Mulga town, Alabama	967	534	54	89	25	16	0	8	2	27	36	66	26
G01052848	2012-2016			Alabama	01			Munford town	52848																											Munford town, Alabama	1356	564	46	47	45	31	18	8	6	27	38	22	17
G01053016	2012-2016			Alabama	01			Muscle Shoals city	53016																											Muscle Shoals city, Alabama	13585	6588	440	464	410	360	109	61	50	215	333	572	250
G01053112	2012-2016			Alabama	01			Myrtlewood town	53112																											Myrtlewood town, Alabama	135	73	0	5	4	3	0	0	0	3	10	0	0
G01053208	2012-2016			Alabama	01			Nanafalia CDP	53208																											Nanafalia CDP, Alabama	41	4	0	0	0	0	4	0	0	0	0	0	0
G01053232	2012-2016			Alabama	01			Nances Creek CDP	53232																											Nances Creek CDP, Alabama	321	167	2	33	22	8	0	0	0	0	17	2	8
G01053256	2012-2016			Alabama	01			Napier Field town	53256																											Napier Field town, Alabama	512	244	17	25	7	10	1	3	1	11	23	24	9
G01053376	2012-2016			Alabama	01			Natural Bridge town	53376																											Natural Bridge town, Alabama	34	16	0	0	0	0	0	0	0	0	3	0	0
G01053400	2012-2016			Alabama	01			Nauvoo town	53400																											Nauvoo town, Alabama	169	68	4	4	3	6	3	0	1	2	1	1	5
G01053448	2012-2016			Alabama	01			Nectar town	53448																											Nectar town, Alabama	333	156	3	10	9	2	10	1	4	12	6	14	12
G01053472	2012-2016			Alabama	01			Needham town	53472																											Needham town, Alabama	121	62	0	0	2	3	8	6	0	0	1	0	11
G01053784	2012-2016			Alabama	01			Newbern town	53784																											Newbern town, Alabama	172	78	5	1	9	2	0	0	0	0	0	0	17
G01053856	2012-2016			Alabama	01			New Brockton town	53856																											New Brockton town, Alabama	1280	620	26	48	63	26	6	6	0	28	31	36	72
G01054168	2012-2016			Alabama	01			New Hope city	54168																											New Hope city, Alabama	2808	1333	111	135	103	57	35	0	5	20	79	64	64
G01054312	2012-2016			Alabama	01			New Market CDP	54312																											New Market CDP, Alabama	1201	504	29	28	82	0	0	0	0	11	24	11	52
G01054432	2012-2016			Alabama	01			New Site town	54432																											New Site town, Alabama	790	376	10	10	26	31	2	0	6	8	30	10	11
G01054480	2012-2016			Alabama	01			Newton town	54480																											Newton town, Alabama	1516	770	68	26	28	33	23	16	17	47	104	48	16
G01054582	2012-2016			Alabama	01			New Union CDP	54582																											New Union CDP, Alabama	1138	559	123	15	18	74	8	0	0	42	35	18	9
G01054600	2012-2016			Alabama	01			Newville town	54600																											Newville town, Alabama	540	287	30	17	14	13	9	0	0	17	54	21	14
G01055044	2012-2016			Alabama	01			North Courtland town	55044																											North Courtland town, Alabama	722	343	10	34	18	12	22	0	14	8	16	5	36
G01055152	2012-2016			Alabama	01			North Johns town	55152																											North Johns town, Alabama	252	104	0	17	13	0	5	0	0	0	18	1	0
G01055200	2012-2016			Alabama	01			Northport city	55200																											Northport city, Alabama	24544	11272	837	776	662	339	333	61	192	366	1188	1144	616
G01055440	2012-2016			Alabama	01			Notasulga town	55440																											Notasulga town, Alabama	951	502	23	17	39	31	20	14	5	39	33	13	22
G01055752	2012-2016			Alabama	01			Oak Grove town	55752																											Oak Grove town, Alabama	562	259	13	25	9	12	3	0	0	19	18	13	28
G01055848	2012-2016			Alabama	01			Oak Hill town	55848																											Oak Hill town, Alabama	10	2	0	0	0	0	0	0	0	0	0	0	0
G01055992	2012-2016			Alabama	01			Oakman town	55992																											Oakman town, Alabama	666	299	10	13	26	45	2	14	13	0	10	23	3
G01056400	2012-2016			Alabama	01			Odenville town	56400																											Odenville town, Alabama	3700	1858	50	200	150	69	42	0	0	0	46	369	156
G01056472	2012-2016			Alabama	01			Ohatchee town	56472																											Ohatchee town, Alabama	999	494	24	18	41	16	2	0	9	20	29	13	11
G01057000	2012-2016			Alabama	01			Oneonta city	57000																											Oneonta city, Alabama	6645	3135	97	241	281	86	155	38	6	12	169	209	272
G01057024	2012-2016			Alabama	01			Onycha town	57024																											Onycha town, Alabama	182	67	6	8	4	4	0	0	0	0	10	3	3
G01057048	2012-2016			Alabama	01			Opelika city	57048																											Opelika city, Alabama	29030	13538	830	931	1091	710	310	127	159	675	1033	924	871
G01057120	2012-2016			Alabama	01			Opp city	57120																											Opp city, Alabama	6635	2864	195	198	182	233	68	35	74	53	118	155	98
G01057144	2012-2016			Alabama	01			Orange Beach city	57144																											Orange Beach city, Alabama	5791	3013	196	98	160	98	12	0	10	35	161	121	175
G01057240	2012-2016			Alabama	01			Orrville town	57240																											Orrville town, Alabama	144	81	0	2	9	1	3	0	0	2	0	7	1
G01057384	2012-2016			Alabama	01			Our Town CDP	57384																											Our Town CDP, Alabama	447	217	0	0	0	0	0	0	0	0	0	0	0
G01057504	2012-2016			Alabama	01			Owens Cross Roads town	57504																											Owens Cross Roads town, Alabama	1799	866	12	46	23	24	15	14	0	58	100	75	49
G01057576	2012-2016			Alabama	01			Oxford city	57576																											Oxford city, Alabama	21202	10384	616	1023	718	464	243	203	85	324	423	738	553
G01057648	2012-2016			Alabama	01			Ozark city	57648																											Ozark city, Alabama	14721	6875	429	606	479	278	150	59	56	155	414	463	415
G01057696	2012-2016			Alabama	01			Paint Rock town	57696																											Paint Rock town, Alabama	221	120	9	9	6	7	6	0	0	3	5	9	7
G01057912	2012-2016			Alabama	01			Panola CDP	57912																											Panola CDP, Alabama	5	0	0	0	0	0	0	0	0	0	0	0	0
G01058272	2012-2016			Alabama	01			Parrish town	58272																											Parrish town, Alabama	914	467	40	25	37	27	2	0	5	15	20	45	20
G01058848	2012-2016			Alabama	01			Pelham city	58848																											Pelham city, Alabama	22596	10719	518	771	850	605	275	78	193	504	783	663	604
G01058896	2012-2016			Alabama	01			Pell City city	58896																											Pell City city, Alabama	13489	6914	664	428	557	125	131	148	92	286	548	408	432
G01058968	2012-2016			Alabama	01			Pennington town	58968																											Pennington town, Alabama	216	132	7	2	5	8	4	0	6	19	15	2	9
G01059016	2012-2016			Alabama	01			Penton CDP	59016																											Penton CDP, Alabama	172	105	0	0	11	0	0	0	0	0	0	0	0
G01059064	2012-2016			Alabama	01			Perdido CDP	59064																											Perdido CDP, Alabama	669	343	20	54	0	35	0	0	0	0	24	46	60
G01059088	2012-2016			Alabama	01			Perdido Beach town	59088																											Perdido Beach town, Alabama	596	338	7	11	12	18	8	0	12	6	12	2	16
G01059232	2012-2016			Alabama	01			Peterman CDP	59232																											Peterman CDP, Alabama	209	91	14	22	0	0	0	0	0	0	0	0	13
G01059328	2012-2016			Alabama	01			Petrey town	59328																											Petrey town, Alabama	56	33	0	5	0	0	0	0	0	0	7	5	0
G01059472	2012-2016			Alabama	01			Phenix City city	59472																											Phenix City city, Alabama	36990	17350	1423	1449	1160	749	376	467	483	688	1634	1248	962
G01059496	2012-2016			Alabama	01			Phil Campbell town	59496																											Phil Campbell town, Alabama	1433	662	79	56	94	27	12	13	20	18	34	19	70
G01059592	2012-2016			Alabama	01			Pickensville town	59592																											Pickensville town, Alabama	827	406	70	27	27	9	12	0	0	2	27	38	8
G01059640	2012-2016			Alabama	01			Piedmont city	59640																											Piedmont city, Alabama	4728	2060	125	197	174	78	18	22	9	18	134	60	74
G01059760	2012-2016			Alabama	01			Pike Road town	59760																											Pike Road town, Alabama	7790	3870	285	357	282	195	69	16	27	59	245	268	224
G01059832	2012-2016			Alabama	01			Pinckard town	59832																											Pinckard town, Alabama	471	222	10	16	10	7	6	7	8	4	5	13	17
G01059880	2012-2016			Alabama	01			Pine Apple town	59880																											Pine Apple town, Alabama	109	44	2	4	6	0	0	0	0	1	0	0	0
G01060240	2012-2016			Alabama	01			Pine Hill town	60240																											Pine Hill town, Alabama	940	433	9	92	37	30	5	28	30	21	36	15	0
G01060264	2012-2016			Alabama	01			Pine Level CDP	60264																											Pine Level CDP, Alabama	3918	2054	260	100	72	118	20	0	34	65	136	111	93
G01060372	2012-2016			Alabama	01			Pine Ridge town	60372																											Pine Ridge town, Alabama	204	115	15	22	2	0	5	0	0	3	8	10	3
G01060648	2012-2016			Alabama	01			Pinson city	60648																											Pinson city, Alabama	7451	3316	242	115	235	141	69	40	77	107	143	231	335
G01060720	2012-2016			Alabama	01			Pisgah town	60720																											Pisgah town, Alabama	756	422	47	37	10	31	3	4	0	19	9	28	53
G01061008	2012-2016			Alabama	01			Pleasant Grove city	61008																											Pleasant Grove city, Alabama	10284	4795	158	286	451	230	204	91	71	136	179	251	463
G01061038	2012-2016			Alabama	01			Pleasant Groves town	61038																											Pleasant Groves town, Alabama	541	250	12	22	8	7	8	3	6	11	11	27	32
G01061488	2012-2016			Alabama	01			Point Clear CDP	61488																											Point Clear CDP, Alabama	2272	1043	17	103	110	9	0	0	27	19	0	90	18
G01061536	2012-2016			Alabama	01			Pollard town	61536																											Pollard town, Alabama	284	176	14	45	24	19	0	0	0	1	20	6	3
G01062075	2012-2016			Alabama	01			Powell town	62075																											Powell town, Alabama	1127	554	39	18	16	26	8	9	2	32	42	32	31
G01062328	2012-2016			Alabama	01			Prattville city	62328																											Prattville city, Alabama	35107	16909	934	1388	1460	769	499	307	323	623	1059	1128	1210
G01062472	2012-2016			Alabama	01			Priceville town	62472																											Priceville town, Alabama	3060	1536	91	186	68	110	12	11	15	16	70	96	128
G01062496	2012-2016			Alabama	01			Prichard city	62496																											Prichard city, Alabama	22340	10365	1107	800	961	517	269	242	216	438	800	536	491
G01062688	2012-2016			Alabama	01			Providence town	62688																											Providence town, Alabama	230	125	2	0	5	5	6	4	0	0	5	14	18
G01062952	2012-2016			Alabama	01			Putnam CDP	62952																											Putnam CDP, Alabama	107	51	0	0	0	6	0	0	0	0	0	0	0
G01063216	2012-2016			Alabama	01			Ragland town	63216																											Ragland town, Alabama	1921	902	64	27	66	40	23	4	37	38	35	48	71
G01063288	2012-2016			Alabama	01			Rainbow City city	63288																											Rainbow City city, Alabama	9590	4463	296	239	349	149	155	52	61	78	328	160	260
G01063336	2012-2016			Alabama	01			Rainsville city	63336																											Rainsville city, Alabama	4986	2437	116	147	118	169	68	76	73	95	122	82	132
G01063408	2012-2016			Alabama	01			Ranburne town	63408																											Ranburne town, Alabama	455	236	22	6	38	5	0	9	0	0	14	19	11
G01063495	2012-2016			Alabama	01			Ray CDP	63495																											Ray CDP, Alabama	411	210	0	0	0	0	56	0	0	0	14	0	32
G01063576	2012-2016			Alabama	01			Red Bay city	63576																											Red Bay city, Alabama	3127	1354	37	117	47	62	36	0	45	59	133	70	72
G01063730	2012-2016			Alabama	01			Redland CDP	63730																											Redland CDP, Alabama	4112	1812	168	164	56	43	33	0	0	104	33	63	141
G01063768	2012-2016			Alabama	01			Red Level town	63768																											Red Level town, Alabama	331	151	3	10	3	16	0	2	0	3	3	10	6
G01063912	2012-2016			Alabama	01			Redstone Arsenal CDP	63912																											Redstone Arsenal CDP, Alabama	1584	1000	96	18	42	23	115	92	57	122	164	40	9
G01063984	2012-2016			Alabama	01			Reece City town	63984																											Reece City town, Alabama	841	450	42	5	58	34	0	8	12	15	11	9	39
G01064040	2012-2016			Alabama	01			Reeltown CDP	64040																											Reeltown CDP, Alabama	363	155	0	0	0	0	0	0	0	19	0	0	0
G01064104	2012-2016			Alabama	01			Reform town	64104																											Reform town, Alabama	1763	749	59	32	37	33	24	0	0	12	63	25	7
G01064152	2012-2016			Alabama	01			Rehobeth town	64152																											Rehobeth town, Alabama	1732	770	50	48	64	21	22	4	10	45	50	47	54
G01064368	2012-2016			Alabama	01			Repton town	64368																											Repton town, Alabama	192	89	5	24	3	0	2	2	0	0	10	9	5
G01064656	2012-2016			Alabama	01			Ridgeville town	64656																											Ridgeville town, Alabama	114	75	2	4	0	6	7	0	2	2	4	6	6
G01064776	2012-2016			Alabama	01			River Falls town	64776																											River Falls town, Alabama	729	386	33	15	36	9	8	6	0	46	34	12	6
G01064920	2012-2016			Alabama	01			Riverside town	64920																											Riverside town, Alabama	2018	1026	112	28	85	28	15	33	0	47	67	36	46
G01065016	2012-2016			Alabama	01			Riverview town	65016																											Riverview town, Alabama	152	88	1	9	3	7	5	3	3	0	14	0	7
G01065040	2012-2016			Alabama	01			Roanoke city	65040																											Roanoke city, Alabama	5987	2769	255	189	195	119	67	15	0	89	140	234	75
G01065208	2012-2016			Alabama	01			Robertsdale city	65208																											Robertsdale city, Alabama	5776	2690	142	117	344	25	17	56	93	154	83	316	129
G01065412	2012-2016			Alabama	01			Rock Creek CDP	65412																											Rock Creek CDP, Alabama	1430	619	29	9	9	32	47	0	0	32	18	80	0
G01065472	2012-2016			Alabama	01			Rockford town	65472																											Rockford town, Alabama	618	299	22	7	13	0	11	11	0	26	13	25	16
G01065592	2012-2016			Alabama	01			Rock Mills CDP	65592																											Rock Mills CDP, Alabama	558	308	0	0	73	13	0	0	0	0	0	0	18
G01065784	2012-2016			Alabama	01			Rockville CDP	65784																											Rockville CDP, Alabama	48	12	0	0	0	0	0	0	0	0	6	0	0
G01066216	2012-2016			Alabama	01			Rogersville town	66216																											Rogersville town, Alabama	1161	543	55	47	52	19	24	0	8	34	60	18	28
G01066408	2012-2016			Alabama	01			Rosa town	66408																											Rosa town, Alabama	423	234	16	13	4	7	17	8	2	7	14	39	10
G01067056	2012-2016			Alabama	01			Russellville city	67056																											Russellville city, Alabama	9804	4748	605	472	120	190	148	141	63	312	317	371	326
G01067176	2012-2016			Alabama	01			Rutledge town	67176																											Rutledge town, Alabama	318	153	2	11	10	7	4	0	2	6	9	13	10
G01067536	2012-2016			Alabama	01			St. Florian town	67536																											St. Florian town, Alabama	429	213	3	1	12	5	2	0	2	6	11	14	12
G01067584	2012-2016			Alabama	01			St. Stephens CDP	67584																											St. Stephens CDP, Alabama	382	177	12	14	14	0	10	0	0	0	0	35	10
G01067608	2012-2016			Alabama	01			Saks CDP	67608																											Saks CDP, Alabama	10777	5291	399	260	493	265	132	79	69	269	307	231	285
G01067800	2012-2016			Alabama	01			Samson city	67800																											Samson city, Alabama	2120	1043	77	98	70	114	13	6	73	10	49	36	94
G01067920	2012-2016			Alabama	01			Sand Rock town	67920																											Sand Rock town, Alabama	526	243	12	11	3	7	8	2	11	4	16	20	2
G01068016	2012-2016			Alabama	01			Sanford town	68016																											Sanford town, Alabama	218	106	2	4	7	10	0	0	0	0	1	7	14
G01068160	2012-2016			Alabama	01			Saraland city	68160																											Saraland city, Alabama	13778	6222	201	249	439	222	236	75	62	245	324	516	406
G01068280	2012-2016			Alabama	01			Sardis City town	68280																											Sardis City town, Alabama	1570	760	22	38	39	78	21	3	11	30	41	35	60
G01068352	2012-2016			Alabama	01			Satsuma city	68352																											Satsuma city, Alabama	6159	2959	37	236	241	100	124	0	15	99	108	75	187
G01068736	2012-2016			Alabama	01			Scottsboro city	68736																											Scottsboro city, Alabama	14748	6760	240	468	390	212	162	117	83	290	477	421	363
G01069000	2012-2016			Alabama	01			Section town	69000																											Section town, Alabama	988	467	16	52	18	22	6	3	0	27	27	12	65
G01069120	2012-2016			Alabama	01			Selma city	69120																											Selma city, Alabama	19650	8576	739	797	722	406	308	218	143	367	653	458	513
G01069180	2012-2016			Alabama	01			Selmont-West Selmont CDP	69180																											Selmont-West Selmont CDP, Alabama	2335	918	56	134	81	32	56	10	0	13	19	59	8
G01069240	2012-2016			Alabama	01			Semmes city	69240																											Semmes city, Alabama	3786	1912	261	158	140	90	0	24	0	65	197	74	82
G01069648	2012-2016			Alabama	01			Sheffield city	69648																											Sheffield city, Alabama	9067	4274	220	209	353	169	88	9	74	131	288	268	252
G01069672	2012-2016			Alabama	01			Shelby CDP	69672																											Shelby CDP, Alabama	1374	654	60	89	61	71	17	27	0	0	16	37	0
G01069840	2012-2016			Alabama	01			Shiloh town	69840																											Shiloh town, Alabama	344	179	19	6	18	1	9	0	8	6	15	4	12
G01069978	2012-2016			Alabama	01			Shoal Creek CDP	69978																											Shoal Creek CDP, Alabama	1448	706	18	94	24	34	18	0	0	17	5	33	48
G01070128	2012-2016			Alabama	01			Shorter town	70128																											Shorter town, Alabama	581	274	20	25	20	5	3	0	2	19	4	16	28
G01070416	2012-2016			Alabama	01			Silas town	70416																											Silas town, Alabama	419	200	21	6	5	3	20	0	8	10	6	9	13
G01070536	2012-2016			Alabama	01			Silverhill town	70536																											Silverhill town, Alabama	809	335	27	1	20	8	14	0	0	12	12	46	18
G01070632	2012-2016			Alabama	01			Sims Chapel CDP	70632																											Sims Chapel CDP, Alabama	73	56	0	0	0	0	0	32	0	0	0	0	0
G01070704	2012-2016			Alabama	01			Sipsey town	70704																											Sipsey town, Alabama	416	232	0	15	23	11	10	8	0	5	19	15	8
G01070896	2012-2016			Alabama	01			Skyline town	70896																											Skyline town, Alabama	984	513	15	27	58	39	6	15	0	17	14	31	21
G01071040	2012-2016			Alabama	01			Slocomb city	71040																											Slocomb city, Alabama	1589	836	45	78	37	38	33	13	0	44	25	47	20
G01071190	2012-2016			Alabama	01			Smiths Station city	71190																											Smiths Station city, Alabama	5235	2724	155	305	152	54	86	24	11	216	191	163	139
G01071201	2012-2016			Alabama	01			Smoke Rise CDP	71201																											Smoke Rise CDP, Alabama	2556	1047	16	45	113	51	0	0	0	22	39	83	85
G01071280	2012-2016			Alabama	01			Snead town	71280																											Snead town, Alabama	710	313	9	18	9	10	18	12	0	10	28	22	4
G01071496	2012-2016			Alabama	01			Somerville town	71496																											Somerville town, Alabama	751	396	10	21	24	20	6	0	0	18	38	9	13
G01071832	2012-2016			Alabama	01			Southside city	71832																											Southside city, Alabama	8563	4089	292	180	301	105	175	33	29	91	218	290	325
G01071900	2012-2016			Alabama	01			South Vinemont town	71900																											South Vinemont town, Alabama	589	294	4	29	38	20	1	8	0	22	11	21	18
G01071976	2012-2016			Alabama	01			Spanish Fort city	71976																											Spanish Fort city, Alabama	7825	3889	173	192	355	257	188	60	70	179	58	277	176
G01072408	2012-2016			Alabama	01			Spring Garden CDP	72408																											Spring Garden CDP, Alabama	120	76	0	0	0	0	10	0	0	21	0	0	0
G01072600	2012-2016			Alabama	01			Springville city	72600																											Springville city, Alabama	4199	1844	71	63	187	214	19	0	27	0	197	59	46
G01072672	2012-2016			Alabama	01			Spruce Pine CDP	72672																											Spruce Pine CDP, Alabama	152	110	0	0	0	0	0	0	24	0	0	41	0
G01072720	2012-2016			Alabama	01			Standing Rock CDP	72720																											Standing Rock CDP, Alabama	71	32	0	0	0	0	0	0	0	0	0	0	0
G01072816	2012-2016			Alabama	01			Stapleton CDP	72816																											Stapleton CDP, Alabama	1538	788	22	39	50	97	9	9	0	0	66	10	33
G01072888	2012-2016			Alabama	01			Steele town	72888																											Steele town, Alabama	1089	507	23	29	31	17	0	0	0	21	18	42	21
G01073056	2012-2016			Alabama	01			Sterrett CDP	73056																											Sterrett CDP, Alabama	865	422	24	8	7	7	9	0	0	32	9	54	60
G01073080	2012-2016			Alabama	01			Stevenson city	73080																											Stevenson city, Alabama	1834	849	24	41	65	56	36	14	0	24	16	91	74
G01073152	2012-2016			Alabama	01			Stewartville CDP	73152																											Stewartville CDP, Alabama	1765	767	0	30	73	0	14	0	0	44	23	41	12
G01073272	2012-2016			Alabama	01			Stockton CDP	73272																											Stockton CDP, Alabama	687	418	50	11	0	0	40	0	0	54	0	0	20
G01073728	2012-2016			Alabama	01			Sulligent city	73728																											Sulligent city, Alabama	2063	992	23	130	85	41	22	10	0	25	9	121	49
G01073848	2012-2016			Alabama	01			Sumiton city	73848																											Sumiton city, Alabama	2735	1217	50	170	117	26	12	3	23	27	26	39	123
G01073872	2012-2016			Alabama	01			Summerdale town	73872																											Summerdale town, Alabama	910	468	24	26	41	29	17	22	3	20	6	31	41
G01074160	2012-2016			Alabama	01			Susan Moore town	74160																											Susan Moore town, Alabama	695	349	26	15	13	7	13	0	5	1	23	4	29
G01074304	2012-2016			Alabama	01			Sweet Water town	74304																											Sweet Water town, Alabama	332	185	14	0	31	21	2	0	4	4	1	15	6
G01074352	2012-2016			Alabama	01			Sylacauga city	74352																											Sylacauga city, Alabama	12696	5802	426	568	453	248	71	17	68	285	462	390	334
G01074400	2012-2016			Alabama	01			Sylvania town	74400																											Sylvania town, Alabama	2408	1231	160	131	44	88	37	5	5	28	72	69	101
G01074424	2012-2016			Alabama	01			Sylvan Springs town	74424																											Sylvan Springs town, Alabama	1753	847	74	85	23	19	2	3	4	25	45	80	51
G01074592	2012-2016			Alabama	01			Talladega city	74592																											Talladega city, Alabama	15793	7781	492	311	400	348	152	168	106	248	557	604	512
G01074616	2012-2016			Alabama	01			Talladega Springs town	74616																											Talladega Springs town, Alabama	273	122	0	18	12	11	0	0	0	4	8	6	12
G01074688	2012-2016			Alabama	01			Tallassee city	74688																											Tallassee city, Alabama	5657	2701	218	278	179	130	99	0	26	121	260	256	118
G01074976	2012-2016			Alabama	01			Tarrant city	74976																											Tarrant city, Alabama	6271	2937	99	233	172	117	61	120	72	216	102	206	139
G01075096	2012-2016			Alabama	01			Taylor town	75096																											Taylor town, Alabama	2704	1234	106	134	138	18	7	6	15	32	70	171	127
G01075768	2012-2016			Alabama	01			Theodore CDP	75768																											Theodore CDP, Alabama	6221	2905	397	247	153	23	54	86	0	79	226	59	227
G01075936	2012-2016			Alabama	01			Thomaston town	75936																											Thomaston town, Alabama	243	114	18	5	5	2	8	0	0	2	0	3	17
G01075960	2012-2016			Alabama	01			Thomasville city	75960																											Thomasville city, Alabama	4064	1829	31	106	215	68	15	0	41	59	91	147	115
G01076080	2012-2016			Alabama	01			Thorsby town	76080																											Thorsby town, Alabama	2007	982	22	106	75	37	37	13	27	10	85	40	94
G01076200	2012-2016			Alabama	01			Tibbie CDP	76200																											Tibbie CDP, Alabama	26	0	0	0	0	0	0	0	0	0	0	0	0
G01076208	2012-2016			Alabama	01			Tidmore Bend CDP	76208																											Tidmore Bend CDP, Alabama	1266	598	0	17	47	11	47	14	35	19	30	21	8
G01076320	2012-2016			Alabama	01			Tillmans Corner CDP	76320																											Tillmans Corner CDP, Alabama	18620	8786	513	800	851	301	146	83	100	253	546	647	697
G01076584	2012-2016			Alabama	01			Town Creek town	76584																											Town Creek town, Alabama	1004	481	36	43	34	26	12	3	11	8	24	41	27
G01076632	2012-2016			Alabama	01			Toxey town	76632																											Toxey town, Alabama	192	105	8	2	22	4	2	0	4	2	18	0	10
G01076680	2012-2016			Alabama	01			Trafford town	76680																											Trafford town, Alabama	660	325	23	15	22	6	2	3	0	12	18	16	13
G01076824	2012-2016			Alabama	01			Triana town	76824																											Triana town, Alabama	644	262	21	11	21	12	0	4	4	10	43	31	13
G01076872	2012-2016			Alabama	01			Trinity town	76872																											Trinity town, Alabama	2110	1095	87	157	55	46	15	0	0	22	51	35	100
G01076920	2012-2016			Alabama	01			Troy city	76920																											Troy city, Alabama	18944	9046	471	495	393	258	510	900	402	1055	875	455	277
G01076944	2012-2016			Alabama	01			Trussville city	76944																											Trussville city, Alabama	20872	9763	781	765	705	444	124	59	91	122	563	717	597
G01077256	2012-2016			Alabama	01			Tuscaloosa city	77256																											Tuscaloosa city, Alabama	96352	45598	2688	2521	2281	1632	4700	1670	1669	3935	3740	2867	2378
G01077280	2012-2016			Alabama	01			Tuscumbia city	77280																											Tuscumbia city, Alabama	8506	4101	212	437	291	262	121	10	8	169	383	179	310
G01077304	2012-2016			Alabama	01			Tuskegee city	77304																											Tuskegee city, Alabama	9050	3895	279	181	197	122	386	241	260	313	252	210	138
G01077352	2012-2016			Alabama	01			Twin town	77352																											Twin town, Alabama	353	164	4	6	2	19	5	8	0	1	2	7	4
G01077580	2012-2016			Alabama	01			Underwood-Petersville CDP	77580																											Underwood-Petersville CDP, Alabama	3723	1741	72	252	132	123	1	7	58	47	118	120	62
G01077616	2012-2016			Alabama	01			Union town	77616																											Union town, Alabama	260	146	9	4	2	3	14	0	4	3	9	17	0
G01077784	2012-2016			Alabama	01			Union Grove town	77784																											Union Grove town, Alabama	91	53	0	0	3	1	0	2	2	5	7	2	2
G01077880	2012-2016			Alabama	01			Union Springs city	77880																											Union Springs city, Alabama	3808	1953	207	149	115	48	37	0	0	72	183	13	193
G01077904	2012-2016			Alabama	01			Uniontown town	77904																											Uniontown town, Alabama	2329	1018	93	65	191	32	126	10	33	5	19	46	82
G01078120	2012-2016			Alabama	01			Uriah CDP	78120																											Uriah CDP, Alabama	220	141	0	0	4	0	0	0	0	0	0	0	0
G01078204	2012-2016			Alabama	01			Valley city	78204																											Valley city, Alabama	9439	4700	383	272	267	136	180	22	78	240	464	301	273
G01078232	2012-2016			Alabama	01			Valley Grande city	78232																											Valley Grande city, Alabama	3855	1908	65	199	109	125	0	128	10	19	96	92	61
G01078240	2012-2016			Alabama	01			Valley Head town	78240																											Valley Head town, Alabama	713	258	22	17	7	19	13	9	0	5	2	15	45
G01078264	2012-2016			Alabama	01			Vance town	78264																											Vance town, Alabama	1325	645	48	56	39	8	24	6	8	21	99	78	32
G01078312	2012-2016			Alabama	01			Vandiver CDP	78312																											Vandiver CDP, Alabama	954	505	28	6	14	23	20	0	0	0	16	25	7
G01078480	2012-2016			Alabama	01			Vernon city	78480																											Vernon city, Alabama	2423	1081	29	41	109	63	84	0	24	46	17	41	83
G01078552	2012-2016			Alabama	01			Vestavia Hills city	78552																											Vestavia Hills city, Alabama	34243	16702	1105	1611	1334	828	264	47	143	387	987	956	1104
G01078984	2012-2016			Alabama	01			Vina town	78984																											Vina town, Alabama	300	145	5	4	14	0	4	0	0	0	0	7	2
G01079008	2012-2016			Alabama	01			Vincent town	79008																											Vincent town, Alabama	2103	1023	35	66	56	75	77	14	0	3	105	49	20
G01079032	2012-2016			Alabama	01			Vinegar Bend CDP	79032																											Vinegar Bend CDP, Alabama	344	175	0	38	20	0	0	0	0	0	40	20	17
G01079272	2012-2016			Alabama	01			Vredenburgh town	79272																											Vredenburgh town, Alabama	190	79	0	2	0	4	9	9	0	0	12	2	0
G01079344	2012-2016			Alabama	01			Wadley town	79344																											Wadley town, Alabama	890	389	30	18	19	25	51	29	21	19	24	47	3
G01079488	2012-2016			Alabama	01			Waldo town	79488																											Waldo town, Alabama	210	95	1	5	12	2	3	0	0	0	6	3	3
G01079728	2012-2016			Alabama	01			Walnut Grove town	79728																											Walnut Grove town, Alabama	820	399	28	25	58	16	13	13	12	16	3	22	25
G01079944	2012-2016			Alabama	01			Warrior city	79944																											Warrior city, Alabama	3198	1526	74	120	40	47	22	0	4	111	64	64	101
G01080064	2012-2016			Alabama	01			Waterloo town	80064																											Waterloo town, Alabama	163	86	0	5	9	7	3	0	2	3	4	5	5
G01080256	2012-2016			Alabama	01			Waverly town	80256																											Waverly town, Alabama	226	124	4	1	1	0	2	0	3	4	2	9	12
G01080352	2012-2016			Alabama	01			Weaver city	80352																											Weaver city, Alabama	3083	1470	151	56	122	44	29	33	31	26	122	96	120
G01080376	2012-2016			Alabama	01			Webb town	80376																											Webb town, Alabama	1394	657	19	42	40	20	23	6	0	12	47	33	57
G01080496	2012-2016			Alabama	01			Wedowee town	80496																											Wedowee town, Alabama	742	341	4	7	19	9	0	3	20	20	28	24	26
G01080736	2012-2016			Alabama	01			Weogufka CDP	80736																											Weogufka CDP, Alabama	315	127	0	7	21	0	0	12	0	0	0	7	0
G01080928	2012-2016			Alabama	01			West Blocton town	80928																											West Blocton town, Alabama	1334	626	47	47	39	25	11	0	6	9	99	37	22
G01081084	2012-2016			Alabama	01			West End-Cobb Town CDP	81084																											West End-Cobb Town CDP, Alabama	3550	1670	55	105	83	73	11	5	5	78	139	129	91
G01081336	2012-2016			Alabama	01			West Jefferson town	81336																											West Jefferson town, Alabama	462	196	20	25	6	3	3	7	5	5	18	11	5
G01081504	2012-2016			Alabama	01			Westover town	81504																											Westover town, Alabama	1315	640	69	47	30	30	12	7	13	7	24	58	66
G01081528	2012-2016			Alabama	01			West Point town	81528																											West Point town, Alabama	691	361	25	34	27	27	4	4	5	0	18	37	25
G01081720	2012-2016			Alabama	01			Wetumpka city	81720																											Wetumpka city, Alabama	7654	2985	282	284	105	137	166	20	0	191	197	119	209
G01081744	2012-2016			Alabama	01			Whatley CDP	81744																											Whatley CDP, Alabama	23	11	0	0	0	0	0	0	0	0	0	0	0
G01081912	2012-2016			Alabama	01			White Hall town	81912																											White Hall town, Alabama	811	377	24	26	29	14	8	22	3	0	10	13	2
G01082104	2012-2016			Alabama	01			White Plains CDP	82104																											White Plains CDP, Alabama	915	482	65	42	17	0	0	0	0	0	46	29	49
G01082176	2012-2016			Alabama	01			Whitesboro CDP	82176																											Whitesboro CDP, Alabama	2290	1037	92	97	26	28	24	0	5	63	12	133	45
G01082848	2012-2016			Alabama	01			Wilsonville town	82848																											Wilsonville town, Alabama	2119	1092	73	82	92	28	35	4	4	45	65	26	45
G01082872	2012-2016			Alabama	01			Wilton town	82872																											Wilton town, Alabama	540	248	24	12	15	29	2	0	3	17	6	0	15
G01082992	2012-2016			Alabama	01			Winfield city	82992																											Winfield city, Alabama	4448	2249	79	151	184	93	114	65	56	38	197	193	126
G01083400	2012-2016			Alabama	01			Woodland town	83400																											Woodland town, Alabama	197	87	5	5	7	1	3	9	3	1	1	7	0
G01083640	2012-2016			Alabama	01			Woodstock town	83640																											Woodstock town, Alabama	2027	1060	81	67	67	62	29	19	31	25	99	66	47
G01083664	2012-2016			Alabama	01			Woodville town	83664																											Woodville town, Alabama	893	382	40	28	29	9	13	0	0	10	16	20	17
G01083976	2012-2016			Alabama	01			Yellow Bluff town	83976																											Yellow Bluff town, Alabama	153	76	0	0	8	4	0	0	0	13	15	10	4
G01084096	2012-2016			Alabama	01			York city	84096																											York city, Alabama	3021	1437	122	70	181	68	31	14	15	37	84	114	47
G02000065	2012-2016			Alaska	02			Adak city	00065																											Adak city, Alaska	122	62	4	12	4	2	0	0	0	0	7	1	8
G02000650	2012-2016			Alaska	02			Akhiok city	00650																											Akhiok city, Alaska	74	38	4	2	2	6	0	0	0	3	0	2	6
G02000760	2012-2016			Alaska	02			Akiachak CDP	00760																											Akiachak CDP, Alaska	584	300	39	34	31	20	8	1	4	10	14	22	11
G02000870	2012-2016			Alaska	02			Akiak city	00870																											Akiak city, Alaska	407	220	34	17	27	9	3	3	0	15	21	20	13
G02001090	2012-2016			Alaska	02			Akutan city	01090																											Akutan city, Alaska	782	572	0	4	0	4	5	11	11	33	65	42	57
G02001200	2012-2016			Alaska	02			Alakanuk city	01200																											Alakanuk city, Alaska	737	392	48	53	48	34	14	17	9	13	19	20	16
G02001305	2012-2016			Alaska	02			Alatna CDP	01305																											Alatna CDP, Alaska	1	0	0	0	0	0	0	0	0	0	0	0	0
G02001390	2012-2016			Alaska	02			Alcan Border CDP	01390																											Alcan Border CDP, Alaska	36	21	0	5	2	5	0	0	0	0	1	0	0
G02001420	2012-2016			Alaska	02			Aleknagik city	01420																											Aleknagik city, Alaska	189	102	3	8	12	10	4	0	2	1	5	8	0
G02001560	2012-2016			Alaska	02			Aleneva CDP	01560																											Aleneva CDP, Alaska	45	14	0	0	0	0	0	0	0	0	0	0	0
G02001860	2012-2016			Alaska	02			Allakaket city	01860																											Allakaket city, Alaska	105	64	2	5	0	2	2	0	0	10	3	11	1
G02001970	2012-2016			Alaska	02			Ambler city	01970																											Ambler city, Alaska	295	155	27	12	13	6	6	1	0	7	7	7	12
G02002080	2012-2016			Alaska	02			Anaktuvuk Pass city	02080																											Anaktuvuk Pass city, Alaska	273	156	22	11	8	27	5	3	4	5	13	18	6
G02003000	2012-2016			Alaska	02			Anchorage municipality	03000																											Anchorage municipality, Alaska	299321	152681	11387	10280	10658	6085	4152	2532	2914	8659	14076	12252	10779
G02003110	2012-2016			Alaska	02			Anchor Point CDP	03110																											Anchor Point CDP, Alaska	2018	1126	86	47	67	39	8	15	6	33	67	36	50
G02003220	2012-2016			Alaska	02			Anderson city	03220																											Anderson city, Alaska	168	105	5	2	4	0	3	0	0	10	1	4	9
G02003440	2012-2016			Alaska	02			Angoon city	03440																											Angoon city, Alaska	448	256	20	9	4	9	6	0	3	28	15	15	26
G02003550	2012-2016			Alaska	02			Aniak city	03550																											Aniak city, Alaska	526	281	27	33	28	12	6	3	2	5	25	25	17
G02003880	2012-2016			Alaska	02			Anvik city	03880																											Anvik city, Alaska	86	57	1	0	3	6	3	0	3	0	0	4	8
G02003990	2012-2016			Alaska	02			Arctic Village CDP	03990																											Arctic Village CDP, Alaska	137	75	6	9	1	5	5	0	0	4	7	7	4
G02004210	2012-2016			Alaska	02			Atka city	04210																											Atka city, Alaska	51	27	2	0	1	0	0	0	4	0	2	4	1
G02004430	2012-2016			Alaska	02			Atmautluak CDP	04430																											Atmautluak CDP, Alaska	231	109	17	14	6	5	2	1	3	2	0	10	12
G02004500	2012-2016			Alaska	02			Atqasuk city	04500																											Atqasuk city, Alaska	167	97	9	8	9	6	6	1	1	4	7	10	4
G02004670	2012-2016			Alaska	02			Attu Station CDP	04670																											Attu Station CDP, Alaska	15	15	0	0	0	0	3	0	0	5	0	0	0
G02005000	2012-2016			Alaska	02			Badger CDP	05000																											Badger CDP, Alaska	19830	10361	877	736	813	375	431	95	119	351	875	853	635
G02005200	2012-2016			Alaska	02			Barrow city	05200																											Barrow city, Alaska	4316	2260	226	205	260	152	45	25	8	132	169	144	135
G02005585	2012-2016			Alaska	02			Bear Creek CDP	05585																											Bear Creek CDP, Alaska	1389	850	38	64	24	26	0	50	19	62	89	26	45
G02005750	2012-2016			Alaska	02			Beaver CDP	05750																											Beaver CDP, Alaska	46	27	0	0	0	0	0	0	0	0	4	0	2
G02006245	2012-2016			Alaska	02			Beluga CDP	06245																											Beluga CDP, Alaska	5	5	0	0	0	0	0	0	0	0	0	0	0
G02006520	2012-2016			Alaska	02			Bethel city	06520																											Bethel city, Alaska	6365	3298	360	296	310	162	112	55	42	126	277	231	231
G02006630	2012-2016			Alaska	02			Bettles city	06630																											Bettles city, Alaska	36	26	0	0	0	0	0	0	0	0	0	0	10
G02006850	2012-2016			Alaska	02			Big Delta CDP	06850																											Big Delta CDP, Alaska	577	336	41	12	18	0	0	0	0	32	98	14	0
G02007070	2012-2016			Alaska	02			Big Lake CDP	07070																											Big Lake CDP, Alaska	3552	1806	113	120	119	74	54	36	20	52	35	139	118
G02007620	2012-2016			Alaska	02			Birch Creek CDP	07620																											Birch Creek CDP, Alaska	3	2	0	0	0	0	0	0	0	0	0	2	0
G02008740	2012-2016			Alaska	02			Brevig Mission city	08740																											Brevig Mission city, Alaska	417	209	32	23	18	14	4	6	7	10	20	15	6
G02009600	2012-2016			Alaska	02			Buckland city	09600																											Buckland city, Alaska	616	333	36	29	39	14	23	5	9	21	37	25	13
G02009657	2012-2016			Alaska	02			Buffalo Soapstone CDP	09657																											Buffalo Soapstone CDP, Alaska	836	440	42	27	40	29	12	5	2	19	10	18	41
G02009710	2012-2016			Alaska	02			Butte CDP	09710																											Butte CDP, Alaska	3905	1988	153	123	103	89	84	14	44	77	142	121	111
G02010150	2012-2016			Alaska	02			Cantwell CDP	10150																											Cantwell CDP, Alaska	204	122	7	7	7	2	1	2	0	4	7	4	8
G02011690	2012-2016			Alaska	02			Central CDP	11690																											Central CDP, Alaska	42	27	0	0	0	0	0	0	0	3	0	0	3
G02011800	2012-2016			Alaska	02			Chalkyitsik CDP	11800																											Chalkyitsik CDP, Alaska	120	64	8	9	2	0	0	0	0	6	11	0	9
G02012350	2012-2016			Alaska	02			Chase CDP	12350																											Chase CDP, Alaska	8	8	0	0	0	0	0	0	0	0	0	0	0
G02012680	2012-2016			Alaska	02			Chefornak city	12680																											Chefornak city, Alaska	507	251	18	26	33	22	13	9	5	16	11	11	6
G02012920	2012-2016			Alaska	02			Chena Ridge CDP	12920																											Chena Ridge CDP, Alaska	5744	2884	219	254	80	170	49	0	22	0	129	196	205
G02012970	2012-2016			Alaska	02			Chenega CDP	12970																											Chenega CDP, Alaska	51	31	0	0	0	0	0	0	0	0	8	0	2
G02013230	2012-2016			Alaska	02			Chevak city	13230																											Chevak city, Alaska	1194	671	74	68	52	37	11	4	17	48	109	42	41
G02013340	2012-2016			Alaska	02			Chickaloon CDP	13340																											Chickaloon CDP, Alaska	258	108	5	0	3	0	0	0	0	3	3	0	3
G02013450	2012-2016			Alaska	02			Chicken CDP	13450																											Chicken CDP, Alaska	0	0	0	0	0	0	0	0	0	0	0	0	0
G02013550	2012-2016			Alaska	02			Chignik city	13550																											Chignik city, Alaska	40	21	2	0	0	2	0	2	0	0	2	1	2
G02013670	2012-2016			Alaska	02			Chignik Lagoon CDP	13670																											Chignik Lagoon CDP, Alaska	59	30	0	0	2	1	0	2	1	0	2	2	4
G02013780	2012-2016			Alaska	02			Chignik Lake CDP	13780																											Chignik Lake CDP, Alaska	71	42	5	2	0	5	1	3	0	4	0	0	3
G02013860	2012-2016			Alaska	02			Chiniak CDP	13860																											Chiniak CDP, Alaska	0	0	0	0	0	0	0	0	0	0	0	0	0
G02013890	2012-2016			Alaska	02			Chisana CDP	13890																											Chisana CDP, Alaska	0	0	0	0	0	0	0	0	0	0	0	0	0
G02014000	2012-2016			Alaska	02			Chistochina CDP	14000																											Chistochina CDP, Alaska	69	36	0	0	0	0	0	0	8	0	0	0	0
G02014110	2012-2016			Alaska	02			Chitina CDP	14110																											Chitina CDP, Alaska	76	27	2	0	4	0	0	0	0	0	0	2	0
G02014330	2012-2016			Alaska	02			Chuathbaluk city	14330																											Chuathbaluk city, Alaska	109	52	9	7	3	4	0	1	0	2	6	3	2
G02014880	2012-2016			Alaska	02			Circle CDP	14880																											Circle CDP, Alaska	116	58	11	6	0	0	0	0	0	0	7	6	4
G02015320	2012-2016			Alaska	02			Clam Gulch CDP	15320																											Clam Gulch CDP, Alaska	198	112	0	3	13	4	0	0	0	0	0	0	0
G02015430	2012-2016			Alaska	02			Clark's Point city	15430																											Clark's Point city, Alaska	47	16	2	0	3	1	0	0	0	0	0	0	0
G02016360	2012-2016			Alaska	02			Coffman Cove city	16360																											Coffman Cove city, Alaska	180	104	0	4	10	0	0	0	0	0	0	9	0
G02016420	2012-2016			Alaska	02			Cohoe CDP	16420																											Cohoe CDP, Alaska	1321	718	16	26	30	26	30	0	14	20	42	31	28
G02016530	2012-2016			Alaska	02			Cold Bay city	16530																											Cold Bay city, Alaska	60	34	0	1	2	0	0	0	4	3	5	2	0
G02016630	2012-2016			Alaska	02			Coldfoot CDP	16630																											Coldfoot CDP, Alaska	41	27	0	0	0	0	0	0	0	2	4	10	0
G02016750	2012-2016			Alaska	02			College CDP	16750																											College CDP, Alaska	14372	7763	558	336	444	261	439	580	314	429	802	535	592
G02017190	2012-2016			Alaska	02			Cooper Landing CDP	17190																											Cooper Landing CDP, Alaska	489	200	0	28	18	0	0	0	0	0	2	30	16
G02017300	2012-2016			Alaska	02			Copper Center CDP	17300																											Copper Center CDP, Alaska	335	199	7	23	8	4	8	0	0	8	1	26	17
G02017410	2012-2016			Alaska	02			Cordova city	17410																											Cordova city, Alaska	3047	1677	52	40	75	59	92	0	38	142	96	69	15
G02017670	2012-2016			Alaska	02			Covenant Life CDP	17670																											Covenant Life CDP, Alaska	143	97	17	0	0	0	0	0	0	0	0	0	0
G02017740	2012-2016			Alaska	02			Craig city	17740																											Craig city, Alaska	1257	651	27	37	45	22	11	16	6	30	38	39	32
G02017850	2012-2016			Alaska	02			Crooked Creek CDP	17850																											Crooked Creek CDP, Alaska	65	38	3	2	2	0	1	0	2	2	5	5	0
G02017960	2012-2016			Alaska	02			Crown Point CDP	17960																											Crown Point CDP, Alaska	108	55	8	0	0	0	0	0	0	0	21	0	6
G02018510	2012-2016			Alaska	02			Deering city	18510																											Deering city, Alaska	150	82	14	10	3	1	1	1	2	5	8	2	2
G02018620	2012-2016			Alaska	02			Delta Junction city	18620																											Delta Junction city, Alaska	1050	579	52	37	64	26	10	14	7	9	37	57	39
G02018675	2012-2016			Alaska	02			Deltana CDP	18675																											Deltana CDP, Alaska	2409	1346	78	128	127	65	36	26	0	32	40	79	111
G02018805	2012-2016			Alaska	02			Denali Park CDP	18805																											Denali Park CDP, Alaska	619	318	22	0	0	0	0	11	0	60	57	40	15
G02018925	2012-2016			Alaska	02			Diamond Ridge CDP	18925																											Diamond Ridge CDP, Alaska	1201	644	39	24	63	47	19	0	0	12	13	25	51
G02018950	2012-2016			Alaska	02			Dillingham city	18950																											Dillingham city, Alaska	2296	1149	85	115	64	58	14	21	19	65	83	104	79
G02019060	2012-2016			Alaska	02			Diomede city	19060																											Diomede city, Alaska	55	29	4	4	2	0	0	0	0	1	4	5	2
G02019720	2012-2016			Alaska	02			Dot Lake CDP	19720																											Dot Lake CDP, Alaska	0	0	0	0	0	0	0	0	0	0	0	0	0
G02019750	2012-2016			Alaska	02			Dot Lake Village CDP	19750																											Dot Lake Village CDP, Alaska	65	37	0	2	0	5	0	4	0	0	0	0	10
G02020020	2012-2016			Alaska	02			Dry Creek CDP	20020																											Dry Creek CDP, Alaska	91	64	0	0	8	0	5	0	0	16	0	0	0
G02020380	2012-2016			Alaska	02			Eagle city	20380																											Eagle city, Alaska	84	48	3	0	2	3	2	0	0	10	0	0	2
G02020600	2012-2016			Alaska	02			Eagle Village CDP	20600																											Eagle Village CDP, Alaska	21	8	0	0	0	0	0	0	0	0	0	0	0
G02020970	2012-2016			Alaska	02			Edna Bay city	20970																											Edna Bay city, Alaska	0	0	0	0	0	0	0	0	0	0	0	0	0
G02021040	2012-2016			Alaska	02			Eek city	21040																											Eek city, Alaska	472	243	33	23	22	15	8	6	5	9	10	13	11
G02021150	2012-2016			Alaska	02			Egegik city	21150																											Egegik city, Alaska	80	56	1	1	1	0	0	0	0	0	2	0	2
G02021370	2012-2016			Alaska	02			Eielson AFB CDP	21370																											Eielson AFB CDP, Alaska	2826	1632	125	162	152	37	44	88	69	339	196	199	129
G02021810	2012-2016			Alaska	02			Ekwok city	21810																											Ekwok city, Alaska	79	40	6	6	1	1	0	0	3	0	3	0	1
G02022140	2012-2016			Alaska	02			Elfin Cove CDP	22140																											Elfin Cove CDP, Alaska	26	10	3	0	0	0	0	0	0	0	0	0	0
G02022250	2012-2016			Alaska	02			Elim city	22250																											Elim city, Alaska	300	178	24	12	23	3	5	3	6	4	14	20	8
G02022910	2012-2016			Alaska	02			Emmonak city	22910																											Emmonak city, Alaska	808	429	41	33	38	39	15	14	11	17	33	28	13
G02023460	2012-2016			Alaska	02			Ester CDP	23460																											Ester CDP, Alaska	2727	1466	61	74	3	30	112	3	78	41	141	237	105
G02023720	2012-2016			Alaska	02			Eureka Roadhouse CDP	23720																											Eureka Roadhouse CDP, Alaska	0	0	0	0	0	0	0	0	0	0	0	0	0
G02023790	2012-2016			Alaska	02			Evansville CDP	23790																											Evansville CDP, Alaska	11	2	0	0	0	0	0	0	0	0	0	0	0
G02023900	2012-2016			Alaska	02			Excursion Inlet CDP	23900																											Excursion Inlet CDP, Alaska	53	44	0	0	0	0	0	0	5	5	5	10	5
G02024230	2012-2016			Alaska	02			Fairbanks city	24230																											Fairbanks city, Alaska	32578	17408	1720	1129	862	334	562	617	624	2221	2135	1372	1062
G02024660	2012-2016			Alaska	02			False Pass city	24660																											False Pass city, Alaska	64	42	0	0	5	5	0	0	0	0	0	0	6
G02024980	2012-2016			Alaska	02			Farmers Loop CDP	24980																											Farmers Loop CDP, Alaska	4517	2537	107	40	409	56	26	0	15	118	470	100	173
G02025000	2012-2016			Alaska	02			Farm Loop CDP	25000																											Farm Loop CDP, Alaska	1119	537	13	27	31	43	29	0	19	25	19	39	26
G02025220	2012-2016			Alaska	02			Ferry CDP	25220																											Ferry CDP, Alaska	6	6	0	0	0	0	0	0	0	0	0	0	0
G02025550	2012-2016			Alaska	02			Fishhook CDP	25550																											Fishhook CDP, Alaska	5866	3267	174	160	329	178	185	37	29	126	145	149	321
G02025880	2012-2016			Alaska	02			Flat CDP	25880																											Flat CDP, Alaska	0	0	0	0	0	0	0	0	0	0	0	0	0
G02026100	2012-2016			Alaska	02			Fort Greely CDP	26100																											Fort Greely CDP, Alaska	253	134	15	12	17	17	5	0	10	31	6	8	0
G02026760	2012-2016			Alaska	02			Fort Yukon city	26760																											Fort Yukon city, Alaska	568	293	20	26	21	16	4	0	4	15	27	27	20
G02026835	2012-2016			Alaska	02			Four Mile Road CDP	26835																											Four Mile Road CDP, Alaska	4	2	0	0	0	0	0	0	0	0	0	0	0
G02026870	2012-2016			Alaska	02			Fox CDP	26870																											Fox CDP, Alaska	403	232	0	12	0	0	0	0	0	44	0	0	0
G02026910	2012-2016			Alaska	02			Fox River CDP	26910																											Fox River CDP, Alaska	625	310	41	25	27	34	25	0	12	19	47	9	23
G02027090	2012-2016			Alaska	02			Fritz Creek CDP	27090																											Fritz Creek CDP, Alaska	2043	1050	79	62	50	44	36	0	0	25	76	58	81
G02027145	2012-2016			Alaska	02			Funny River CDP	27145																											Funny River CDP, Alaska	972	574	54	38	0	0	31	0	0	41	0	17	6
G02027420	2012-2016			Alaska	02			Gakona CDP	27420																											Gakona CDP, Alaska	166	87	12	11	7	0	0	0	0	16	0	0	14
G02027530	2012-2016			Alaska	02			Galena city	27530																											Galena city, Alaska	524	279	17	23	26	11	5	5	10	9	15	12	13
G02027640	2012-2016			Alaska	02			Gambell city	27640																											Gambell city, Alaska	690	372	30	23	28	19	13	9	9	20	30	25	18
G02027700	2012-2016			Alaska	02			Game Creek CDP	27700																											Game Creek CDP, Alaska	0	0	0	0	0	0	0	0	0	0	0	0	0
G02028200	2012-2016			Alaska	02			Gateway CDP	28200																											Gateway CDP, Alaska	6061	2897	206	228	197	176	41	38	41	98	134	250	171
G02028590	2012-2016			Alaska	02			Glacier View CDP	28590																											Glacier View CDP, Alaska	220	113	11	9	4	6	6	0	0	0	18	3	9
G02028740	2012-2016			Alaska	02			Glennallen CDP	28740																											Glennallen CDP, Alaska	192	78	0	0	6	0	14	3	0	7	0	3	0
G02029130	2012-2016			Alaska	02			Goldstream CDP	29130																											Goldstream CDP, Alaska	3960	2325	127	31	180	76	37	40	0	177	221	327	172
G02029180	2012-2016			Alaska	02			Golovin city	29180																											Golovin city, Alaska	132	63	2	8	8	0	0	0	0	2	5	7	1
G02029290	2012-2016			Alaska	02			Goodnews Bay city	29290																											Goodnews Bay city, Alaska	216	113	17	15	9	4	0	2	2	9	5	14	4
G02030060	2012-2016			Alaska	02			Grayling city	30060																											Grayling city, Alaska	165	86	10	13	2	5	6	0	3	4	10	4	1
G02030500	2012-2016			Alaska	02			Gulkana CDP	30500																											Gulkana CDP, Alaska	74	42	0	10	3	0	0	8	0	0	0	1	0
G02030940	2012-2016			Alaska	02			Gustavus city	30940																											Gustavus city, Alaska	472	227	3	20	0	0	0	5	0	0	0	8	8
G02031050	2012-2016			Alaska	02			Haines CDP	31050																											Haines CDP, Alaska	1838	1045	62	127	40	26	25	89	4	4	93	30	11
G02031270	2012-2016			Alaska	02			Halibut Cove CDP	31270																											Halibut Cove CDP, Alaska	36	25	0	0	0	0	0	0	0	0	0	0	0
G02031710	2012-2016			Alaska	02			Happy Valley CDP	31710																											Happy Valley CDP, Alaska	636	335	19	9	16	9	8	0	0	14	32	23	18
G02031765	2012-2016			Alaska	02			Harding-Birch Lakes CDP	31765																											Harding-Birch Lakes CDP, Alaska	125	62	6	0	0	0	0	0	0	0	6	0	0
G02032150	2012-2016			Alaska	02			Healy CDP	32150																											Healy CDP, Alaska	1115	582	32	54	57	30	10	0	5	19	30	30	19
G02032310	2012-2016			Alaska	02			Healy Lake CDP	32310																											Healy Lake CDP, Alaska	3	1	1	0	0	0	0	0	0	0	0	0	0
G02032550	2012-2016			Alaska	02			Hobart Bay CDP	32550																											Hobart Bay CDP, Alaska	0	0	0	0	0	0	0	0	0	0	0	0	0
G02032810	2012-2016			Alaska	02			Hollis CDP	32810																											Hollis CDP, Alaska	76	48	0	0	10	0	0	0	0	0	0	11	0
G02033030	2012-2016			Alaska	02			Holy Cross city	33030																											Holy Cross city, Alaska	216	121	7	6	15	0	3	4	5	9	9	9	4
G02033140	2012-2016			Alaska	02			Homer city	33140																											Homer city, Alaska	5418	2531	174	159	180	117	51	36	35	106	188	123	110
G02033360	2012-2016			Alaska	02			Hoonah city	33360																											Hoonah city, Alaska	774	398	26	19	6	13	8	2	4	26	26	26	14
G02033470	2012-2016			Alaska	02			Hooper Bay city	33470																											Hooper Bay city, Alaska	1114	606	99	98	73	22	16	11	4	13	52	31	32
G02033580	2012-2016			Alaska	02			Hope CDP	33580																											Hope CDP, Alaska	55	33	7	0	0	0	0	0	0	0	11	0	0
G02033800	2012-2016			Alaska	02			Houston city	33800																											Houston city, Alaska	2028	1053	78	63	107	41	12	12	7	39	37	85	79
G02033910	2012-2016			Alaska	02			Hughes city	33910																											Hughes city, Alaska	83	42	2	5	0	2	3	0	2	3	3	1	4
G02034350	2012-2016			Alaska	02			Huslia city	34350																											Huslia city, Alaska	435	223	38	30	19	23	5	2	0	4	8	9	19
G02034460	2012-2016			Alaska	02			Hydaburg city	34460																											Hydaburg city, Alaska	291	142	3	10	12	8	5	0	2	1	6	15	8
G02034570	2012-2016			Alaska	02			Hyder CDP	34570																											Hyder CDP, Alaska	0	0	0	0	0	0	0	0	0	0	0	0	0
G02034790	2012-2016			Alaska	02			Igiugig CDP	34790																											Igiugig CDP, Alaska	47	19	1	4	1	0	0	0	0	0	4	0	0
G02035120	2012-2016			Alaska	02			Iliamna CDP	35120																											Iliamna CDP, Alaska	86	39	4	0	1	3	0	2	0	4	0	0	1
G02035890	2012-2016			Alaska	02			Ivanof Bay CDP	35890																											Ivanof Bay CDP, Alaska	0	0	0	0	0	0	0	0	0	0	0	0	0
G02036400	2012-2016			Alaska	02			Juneau city and borough	36400																											Juneau city and borough, Alaska	32524	16648	1014	1130	922	695	459	164	190	754	1199	1219	958
G02036540	2012-2016			Alaska	02			Kachemak city	36540																											Kachemak city, Alaska	537	282	6	5	10	9	12	8	0	15	23	7	20
G02036770	2012-2016			Alaska	02			Kake city	36770																											Kake city, Alaska	627	350	17	32	26	10	16	5	8	9	16	28	39
G02036990	2012-2016			Alaska	02			Kaktovik city	36990																											Kaktovik city, Alaska	166	104	8	10	10	5	4	1	8	5	8	5	0
G02037250	2012-2016			Alaska	02			Kalifornsky CDP	37250																											Kalifornsky CDP, Alaska	8015	4132	362	294	458	218	192	40	43	64	117	451	196
G02037430	2012-2016			Alaska	02			Kaltag city	37430																											Kaltag city, Alaska	152	95	1	1	10	4	0	0	5	5	1	6	10
G02037540	2012-2016			Alaska	02			Karluk CDP	37540																											Karluk CDP, Alaska	45	23	0	0	5	5	0	0	0	0	0	0	3
G02037650	2012-2016			Alaska	02			Kasaan city	37650																											Kasaan city, Alaska	93	56	6	0	6	2	3	0	0	0	7	2	0
G02037975	2012-2016			Alaska	02			Kasigluk CDP	37975																											Kasigluk CDP, Alaska	635	331	36	37	46	23	10	5	5	18	30	11	17
G02038090	2012-2016			Alaska	02			Kasilof CDP	38090																											Kasilof CDP, Alaska	407	221	29	23	22	25	0	0	43	0	0	0	0
G02038420	2012-2016			Alaska	02			Kenai city	38420																											Kenai city, Alaska	7551	3655	291	275	324	90	126	91	18	217	153	207	295
G02038910	2012-2016			Alaska	02			Kenny Lake CDP	38910																											Kenny Lake CDP, Alaska	161	90	0	17	34	0	0	0	0	10	0	0	0
G02038970	2012-2016			Alaska	02			Ketchikan city	38970																											Ketchikan city, Alaska	8189	4214	270	201	224	184	71	83	60	216	310	291	333
G02039300	2012-2016			Alaska	02			Kiana city	39300																											Kiana city, Alaska	342	181	16	17	22	9	6	4	0	7	19	6	15
G02039410	2012-2016			Alaska	02			King Cove city	39410																											King Cove city, Alaska	1080	696	18	28	26	11	16	8	0	30	33	36	58
G02039630	2012-2016			Alaska	02			King Salmon CDP	39630																											King Salmon CDP, Alaska	343	201	11	12	23	5	2	0	2	20	18	7	18
G02039740	2012-2016			Alaska	02			Kipnuk CDP	39740																											Kipnuk CDP, Alaska	682	368	34	35	34	27	10	3	6	21	33	14	18
G02039960	2012-2016			Alaska	02			Kivalina city	39960																											Kivalina city, Alaska	671	355	50	44	26	16	9	7	5	30	41	24	20
G02040400	2012-2016			Alaska	02			Klawock city	40400																											Klawock city, Alaska	856	475	31	23	32	11	11	2	8	17	33	37	23
G02040510	2012-2016			Alaska	02			Klukwan CDP	40510																											Klukwan CDP, Alaska	64	38	2	0	0	4	3	0	0	0	0	1	3
G02040645	2012-2016			Alaska	02			Knik-Fairview CDP	40645																											Knik-Fairview CDP, Alaska	17038	8781	734	781	571	406	245	100	102	387	728	615	566
G02040670	2012-2016			Alaska	02			Knik River CDP	40670																											Knik River CDP, Alaska	757	386	23	25	27	18	0	6	0	13	25	31	25
G02040840	2012-2016			Alaska	02			Kobuk city	40840																											Kobuk city, Alaska	137	62	7	4	12	6	3	0	2	2	8	5	3
G02040950	2012-2016			Alaska	02			Kodiak city	40950																											Kodiak city, Alaska	6272	3301	217	186	257	146	125	70	79	109	231	253	170
G02041210	2012-2016			Alaska	02			Kodiak Station CDP	41210																											Kodiak Station CDP, Alaska	1353	785	107	112	64	23	35	19	7	45	107	152	53
G02041280	2012-2016			Alaska	02			Kokhanok CDP	41280																											Kokhanok CDP, Alaska	145	73	9	4	3	1	0	3	3	6	4	7	5
G02041500	2012-2016			Alaska	02			Koliganek CDP	41500																											Koliganek CDP, Alaska	162	83	5	10	9	5	0	0	1	2	9	5	5
G02041610	2012-2016			Alaska	02			Kongiganak CDP	41610																											Kongiganak CDP, Alaska	446	260	27	25	16	14	8	8	17	15	32	20	14
G02041720	2012-2016			Alaska	02			Kotlik city	41720																											Kotlik city, Alaska	662	357	48	49	29	17	16	5	5	16	35	29	9
G02041830	2012-2016			Alaska	02			Kotzebue city	41830																											Kotzebue city, Alaska	3288	1771	155	167	130	72	57	16	61	120	114	128	86
G02041940	2012-2016			Alaska	02			Koyuk city	41940																											Koyuk city, Alaska	261	139	22	24	17	6	3	1	3	6	6	3	7
G02042050	2012-2016			Alaska	02			Koyukuk city	42050																											Koyukuk city, Alaska	79	39	5	8	3	0	0	0	0	1	5	5	2
G02042160	2012-2016			Alaska	02			Kupreanof city	42160																											Kupreanof city, Alaska	24	9	0	0	0	0	0	0	0	0	0	3	0
G02042380	2012-2016			Alaska	02			Kwethluk city	42380																											Kwethluk city, Alaska	787	426	41	44	50	26	14	10	7	28	26	23	17
G02042490	2012-2016			Alaska	02			Kwigillingok CDP	42490																											Kwigillingok CDP, Alaska	332	163	18	15	24	11	3	1	3	8	8	9	5
G02042805	2012-2016			Alaska	02			Lake Louise CDP	42805																											Lake Louise CDP, Alaska	7	7	0	0	0	0	0	0	0	0	0	0	0
G02042820	2012-2016			Alaska	02			Lake Minchumina CDP	42820																											Lake Minchumina CDP, Alaska	29	17	0	0	0	3	0	0	0	0	0	0	0
G02042832	2012-2016			Alaska	02			Lakes CDP	42832																											Lakes CDP, Alaska	8944	4760	244	326	539	305	153	78	58	200	330	156	324
G02043040	2012-2016			Alaska	02			Larsen Bay city	43040																											Larsen Bay city, Alaska	47	24	0	3	1	1	0	0	0	1	3	0	0
G02043260	2012-2016			Alaska	02			Lazy Mountain CDP	43260																											Lazy Mountain CDP, Alaska	1538	750	45	43	85	43	21	11	14	8	17	48	54
G02043810	2012-2016			Alaska	02			Levelock CDP	43810																											Levelock CDP, Alaska	97	42	2	11	0	2	2	0	2	2	2	1	6
G02044030	2012-2016			Alaska	02			Lime Village CDP	44030																											Lime Village CDP, Alaska	3	2	0	0	0	0	0	0	0	0	0	0	0
G02044580	2012-2016			Alaska	02			Livengood CDP	44580																											Livengood CDP, Alaska	0	0	0	0	0	0	0	0	0	0	0	0	0
G02045020	2012-2016			Alaska	02			Loring CDP	45020																											Loring CDP, Alaska	0	0	0	0	0	0	0	0	0	0	0	0	0
G02045295	2012-2016			Alaska	02			Lowell Point CDP	45295																											Lowell Point CDP, Alaska	138	105	0	0	0	0	0	0	0	0	0	45	25
G02045460	2012-2016			Alaska	02			Lower Kalskag city	45460																											Lower Kalskag city, Alaska	286	152	14	13	11	4	0	2	1	13	9	14	6
G02045700	2012-2016			Alaska	02			Lutak CDP	45700																											Lutak CDP, Alaska	0	0	0	0	0	0	0	0	0	0	0	0	0
G02045790	2012-2016			Alaska	02			McCarthy CDP	45790																											McCarthy CDP, Alaska	28	12	0	0	0	0	0	0	0	0	0	0	0
G02046010	2012-2016			Alaska	02			McGrath city	46010																											McGrath city, Alaska	332	170	21	12	13	0	4	4	2	4	8	2	4
G02046780	2012-2016			Alaska	02			Manley Hot Springs CDP	46780																											Manley Hot Springs CDP, Alaska	82	48	1	4	7	0	2	0	0	0	0	2	0
G02046890	2012-2016			Alaska	02			Manokotak city	46890																											Manokotak city, Alaska	787	433	35	34	29	15	26	12	4	15	23	34	15
G02047000	2012-2016			Alaska	02			Marshall city	47000																											Marshall city, Alaska	343	167	24	10	24	12	7	3	0	1	20	4	6
G02047735	2012-2016			Alaska	02			Meadow Lakes CDP	47735																											Meadow Lakes CDP, Alaska	7694	3998	351	376	284	117	50	47	29	283	242	335	242
G02047990	2012-2016			Alaska	02			Mekoryuk city	47990																											Mekoryuk city, Alaska	191	103	5	12	4	0	0	0	2	1	6	5	1
G02048200	2012-2016			Alaska	02			Mendeltna CDP	48200																											Mendeltna CDP, Alaska	20	4	0	0	0	0	4	0	0	0	0	0	0
G02048540	2012-2016			Alaska	02			Mentasta Lake CDP	48540																											Mentasta Lake CDP, Alaska	181	69	11	14	8	0	0	9	0	0	0	5	1
G02048590	2012-2016			Alaska	02			Mertarvik CDP	48590																											Mertarvik CDP, Alaska	0	0	0	0	0	0	0	0	0	0	0	0	0
G02048870	2012-2016			Alaska	02			Metlakatla CDP	48870																											Metlakatla CDP, Alaska	1620	842	86	70	48	52	14	11	17	27	66	35	55
G02049530	2012-2016			Alaska	02			Minto CDP	49530																											Minto CDP, Alaska	213	106	7	14	5	3	3	2	2	4	9	3	11
G02050080	2012-2016			Alaska	02			Moose Creek CDP	50080																											Moose Creek CDP, Alaska	739	483	0	0	45	61	29	0	0	87	85	40	1
G02050190	2012-2016			Alaska	02			Moose Pass CDP	50190																											Moose Pass CDP, Alaska	354	196	6	5	25	0	0	13	0	0	41	26	0
G02050800	2012-2016			Alaska	02			Mosquito Lake CDP	50800																											Mosquito Lake CDP, Alaska	181	108	0	0	9	11	0	0	0	0	0	32	0
G02051180	2012-2016			Alaska	02			Mountain Village city	51180																											Mountain Village city, Alaska	838	447	52	52	53	20	11	11	12	18	45	36	16
G02051455	2012-2016			Alaska	02			Mud Bay CDP	51455																											Mud Bay CDP, Alaska	197	104	0	0	0	0	0	0	0	0	0	19	0
G02051960	2012-2016			Alaska	02			Nabesna CDP	51960																											Nabesna CDP, Alaska	0	0	0	0	0	0	0	0	0	0	0	0	0
G02052060	2012-2016			Alaska	02			Naknek CDP	52060																											Naknek CDP, Alaska	544	302	19	10	18	13	5	2	4	10	9	23	18
G02052210	2012-2016			Alaska	02			Nanwalek CDP	52210																											Nanwalek CDP, Alaska	216	100	16	13	9	6	0	4	0	3	8	6	10
G02052390	2012-2016			Alaska	02			Napakiak city	52390																											Napakiak city, Alaska	404	196	18	22	20	11	7	5	2	13	13	6	8
G02052720	2012-2016			Alaska	02			Napaskiak city	52720																											Napaskiak city, Alaska	424	215	25	27	32	17	9	4	2	10	9	10	10
G02052845	2012-2016			Alaska	02			Naukati Bay CDP	52845																											Naukati Bay CDP, Alaska	35	35	0	0	0	0	0	0	0	0	0	0	0
G02052915	2012-2016			Alaska	02			Nelchina CDP	52915																											Nelchina CDP, Alaska	144	61	20	0	17	0	0	0	0	0	0	4	0
G02052940	2012-2016			Alaska	02			Nelson Lagoon CDP	52940																											Nelson Lagoon CDP, Alaska	46	25	0	0	0	0	0	0	0	4	0	5	2
G02053050	2012-2016			Alaska	02			Nenana city	53050																											Nenana city, Alaska	373	202	6	8	18	13	7	2	0	2	7	15	7
G02053162	2012-2016			Alaska	02			New Allakaket CDP	53162																											New Allakaket CDP, Alaska	72	33	3	0	4	0	2	0	0	2	6	1	3
G02053270	2012-2016			Alaska	02			Newhalen city	53270																											Newhalen city, Alaska	143	70	11	8	4	9	1	0	0	3	4	9	1
G02053710	2012-2016			Alaska	02			New Stuyahok city	53710																											New Stuyahok city, Alaska	566	319	44	38	38	23	10	4	11	18	20	13	17
G02053820	2012-2016			Alaska	02			Newtok CDP	53820																											Newtok CDP, Alaska	403	236	17	29	30	14	11	0	5	14	21	9	13
G02053930	2012-2016			Alaska	02			Nightmute city	53930																											Nightmute city, Alaska	233	122	19	12	8	12	3	0	2	6	15	4	2
G02054050	2012-2016			Alaska	02			Nikiski CDP	54050																											Nikiski CDP, Alaska	5029	2856	151	191	197	181	104	48	0	37	148	218	127
G02054085	2012-2016			Alaska	02			Nikolaevsk CDP	54085																											Nikolaevsk CDP, Alaska	257	124	0	0	10	6	0	0	0	8	29	0	6
G02054150	2012-2016			Alaska	02			Nikolai city	54150																											Nikolai city, Alaska	120	82	1	0	6	4	4	0	3	6	9	6	8
G02054260	2012-2016			Alaska	02			Nikolski CDP	54260																											Nikolski CDP, Alaska	30	17	2	0	0	2	0	0	0	1	5	0	0
G02054480	2012-2016			Alaska	02			Ninilchik CDP	54480																											Ninilchik CDP, Alaska	766	422	9	15	21	7	4	32	18	0	15	0	3
G02054700	2012-2016			Alaska	02			Noatak CDP	54700																											Noatak CDP, Alaska	403	223	29	24	12	21	8	3	1	13	8	10	6
G02054920	2012-2016			Alaska	02			Nome city	54920																											Nome city, Alaska	3782	1993	184	160	115	124	56	22	26	79	181	152	168
G02055030	2012-2016			Alaska	02			Nondalton city	55030																											Nondalton city, Alaska	186	83	4	4	7	6	1	3	5	8	9	6	3
G02055140	2012-2016			Alaska	02			Noorvik city	55140																											Noorvik city, Alaska	605	353	34	38	30	22	5	4	4	14	34	14	9
G02055910	2012-2016			Alaska	02			North Pole city	55910																											North Pole city, Alaska	2300	1167	55	63	104	39	55	35	9	101	154	129	41
G02056220	2012-2016			Alaska	02			Northway CDP	56220																											Northway CDP, Alaska	140	59	10	2	3	2	8	0	0	0	7	6	0
G02056250	2012-2016			Alaska	02			Northway Junction CDP	56250																											Northway Junction CDP, Alaska	56	35	0	3	5	2	4	0	0	0	0	5	4
G02056260	2012-2016			Alaska	02			Northway Village CDP	56260																											Northway Village CDP, Alaska	98	63	6	4	0	0	0	0	0	0	9	15	0
G02056320	2012-2016			Alaska	02			Nuiqsut city	56320																											Nuiqsut city, Alaska	347	177	23	15	12	9	3	3	7	13	24	14	8
G02056350	2012-2016			Alaska	02			Nulato city	56350																											Nulato city, Alaska	286	148	13	14	8	8	4	4	1	10	15	7	8
G02056600	2012-2016			Alaska	02			Nunam Iqua city	56600																											Nunam Iqua city, Alaska	118	64	5	2	5	7	4	0	3	4	6	1	0
G02056680	2012-2016			Alaska	02			Nunapitchuk city	56680																											Nunapitchuk city, Alaska	642	312	34	32	22	20	6	9	7	17	38	17	5
G02057340	2012-2016			Alaska	02			Old Harbor city	57340																											Old Harbor city, Alaska	302	163	7	4	6	15	7	12	6	3	17	4	9
G02058330	2012-2016			Alaska	02			Oscarville CDP	58330																											Oscarville CDP, Alaska	26	14	0	0	1	0	2	0	0	2	0	2	2
G02058550	2012-2016			Alaska	02			Ouzinkie city	58550																											Ouzinkie city, Alaska	189	88	4	7	4	0	0	0	4	12	12	0	0
G02058660	2012-2016			Alaska	02			Palmer city	58660																											Palmer city, Alaska	6572	3349	318	227	247	167	135	57	85	143	341	254	207
G02059320	2012-2016			Alaska	02			Paxson CDP	59320																											Paxson CDP, Alaska	9	9	0	0	0	0	0	0	0	0	0	0	0
G02059540	2012-2016			Alaska	02			Pedro Bay CDP	59540																											Pedro Bay CDP, Alaska	13	6	0	0	0	0	0	0	0	0	0	2	0
G02059650	2012-2016			Alaska	02			Pelican city	59650																											Pelican city, Alaska	79	38	0	0	0	0	3	2	0	0	0	1	6
G02060200	2012-2016			Alaska	02			Perryville CDP	60200																											Perryville CDP, Alaska	94	49	1	2	9	4	1	0	6	4	4	0	4
G02060310	2012-2016			Alaska	02			Petersburg CDP	60310																											Petersburg CDP, Alaska	2996	1622	109	84	77	71	45	31	64	94	80	83	104
G02060460	2012-2016			Alaska	02			Petersville CDP	60460																											Petersville CDP, Alaska	0	0	0	0	0	0	0	0	0	0	0	0	0
G02060640	2012-2016			Alaska	02			Pilot Point city	60640																											Pilot Point city, Alaska	49	30	4	6	2	1	0	0	0	1	0	2	0
G02060750	2012-2016			Alaska	02			Pilot Station city	60750																											Pilot Station city, Alaska	600	296	46	24	32	8	12	6	8	17	40	18	15
G02060860	2012-2016			Alaska	02			Pitkas Point CDP	60860																											Pitkas Point CDP, Alaska	128	58	4	3	5	2	5	1	0	5	6	4	1
G02061080	2012-2016			Alaska	02			Platinum city	61080																											Platinum city, Alaska	28	18	0	0	7	2	0	0	0	0	0	0	1
G02061120	2012-2016			Alaska	02			Pleasant Valley CDP	61120																											Pleasant Valley CDP, Alaska	136	86	0	0	25	0	0	0	0	0	0	0	0
G02061190	2012-2016			Alaska	02			Point Baker CDP	61190																											Point Baker CDP, Alaska	37	20	0	0	0	0	0	0	0	0	0	0	0
G02061630	2012-2016			Alaska	02			Point Hope city	61630																											Point Hope city, Alaska	604	326	45	40	24	14	6	8	1	16	24	47	12
G02061700	2012-2016			Alaska	02			Point Lay CDP	61700																											Point Lay CDP, Alaska	306	173	24	25	13	11	5	2	3	13	35	5	4
G02061788	2012-2016			Alaska	02			Point MacKenzie CDP	61788																											Point MacKenzie CDP, Alaska	600	525	0	0	0	18	8	0	18	16	68	50	49
G02061825	2012-2016			Alaska	02			Point Possession CDP	61825																											Point Possession CDP, Alaska	0	0	0	0	0	0	0	0	0	0	0	0	0
G02062125	2012-2016			Alaska	02			Pope-Vannoy Landing CDP	62125																											Pope-Vannoy Landing CDP, Alaska	0	0	0	0	0	0	0	0	0	0	0	0	0
G02062285	2012-2016			Alaska	02			Portage Creek CDP	62285																											Portage Creek CDP, Alaska	0	0	0	0	0	0	0	0	0	0	0	0	0
G02062510	2012-2016			Alaska	02			Port Alexander city	62510																											Port Alexander city, Alaska	42	23	2	7	0	0	2	0	0	0	1	0	0
G02062620	2012-2016			Alaska	02			Port Alsworth CDP	62620																											Port Alsworth CDP, Alaska	156	80	5	7	11	10	1	0	0	3	2	10	11
G02063170	2012-2016			Alaska	02			Port Clarence CDP	63170																											Port Clarence CDP, Alaska	43	25	0	0	0	0	0	0	9	9	7	0	0
G02063280	2012-2016			Alaska	02			Port Graham CDP	63280																											Port Graham CDP, Alaska	197	109	15	10	4	8	2	0	3	10	9	7	5
G02063390	2012-2016			Alaska	02			Port Heiden city	63390																											Port Heiden city, Alaska	73	48	3	7	2	2	4	0	2	2	4	3	3
G02063610	2012-2016			Alaska	02			Port Lions city	63610																											Port Lions city, Alaska	240	119	3	11	1	0	5	0	0	8	4	8	7
G02063870	2012-2016			Alaska	02			Port Protection CDP	63870																											Port Protection CDP, Alaska	44	24	0	0	0	0	0	0	0	0	0	0	0
G02064240	2012-2016			Alaska	02			Primrose CDP	64240																											Primrose CDP, Alaska	105	59	0	0	0	0	0	0	0	0	0	12	17
G02064380	2012-2016			Alaska	02			Prudhoe Bay CDP	64380																											Prudhoe Bay CDP, Alaska	2530	2095	0	0	0	0	1	0	13	104	173	234	161
G02064600	2012-2016			Alaska	02			Quinhagak city	64600																											Quinhagak city, Alaska	729	379	30	32	37	25	9	7	8	12	38	32	28
G02064820	2012-2016			Alaska	02			Rampart CDP	64820																											Rampart CDP, Alaska	10	2	0	0	2	0	0	0	0	0	0	0	0
G02064930	2012-2016			Alaska	02			Red Devil CDP	64930																											Red Devil CDP, Alaska	33	13	0	0	2	0	0	0	0	2	0	2	0
G02064980	2012-2016			Alaska	02			Red Dog Mine CDP	64980																											Red Dog Mine CDP, Alaska	76	61	0	0	0	0	0	0	0	0	15	0	0
G02065345	2012-2016			Alaska	02			Ridgeway CDP	65345																											Ridgeway CDP, Alaska	2338	1199	69	101	87	33	18	32	0	40	44	74	116
G02065590	2012-2016			Alaska	02			Ruby city	65590																											Ruby city, Alaska	214	113	12	17	12	0	3	0	3	4	3	6	7
G02065700	2012-2016			Alaska	02			Russian Mission city	65700																											Russian Mission city, Alaska	401	200	32	13	14	14	7	5	6	26	22	9	9
G02065800	2012-2016			Alaska	02			St. George city	65800																											St. George city, Alaska	74	35	2	1	2	0	0	0	0	0	4	7	2
G02066140	2012-2016			Alaska	02			St. Mary's city	66140																											St. Mary's city, Alaska	521	291	18	31	31	16	9	2	6	12	23	12	9
G02066360	2012-2016			Alaska	02			St. Michael city	66360																											St. Michael city, Alaska	446	240	37	31	36	18	6	2	1	6	16	16	11
G02066470	2012-2016			Alaska	02			St. Paul city	66470																											St. Paul city, Alaska	525	314	13	20	8	0	4	8	0	30	13	25	51
G02066510	2012-2016			Alaska	02			Salamatof CDP	66510																											Salamatof CDP, Alaska	1074	733	19	20	28	20	5	16	8	34	80	87	50
G02066550	2012-2016			Alaska	02			Salcha CDP	66550																											Salcha CDP, Alaska	1068	565	0	30	65	37	8	29	8	64	39	52	26
G02067020	2012-2016			Alaska	02			Sand Point city	67020																											Sand Point city, Alaska	1248	757	30	38	41	10	21	17	5	71	56	58	40
G02067460	2012-2016			Alaska	02			Savoonga city	67460																											Savoonga city, Alaska	932	476	60	59	46	25	16	9	8	25	41	22	14
G02067570	2012-2016			Alaska	02			Saxman city	67570																											Saxman city, Alaska	422	237	11	17	11	4	9	2	3	7	19	13	13
G02067680	2012-2016			Alaska	02			Scammon Bay city	67680																											Scammon Bay city, Alaska	521	275	39	31	37	33	10	5	12	7	6	15	14
G02068230	2012-2016			Alaska	02			Selawik city	68230																											Selawik city, Alaska	807	442	62	56	33	27	9	9	5	27	48	37	23
G02068340	2012-2016			Alaska	02			Seldovia city	68340																											Seldovia city, Alaska	247	126	0	0	12	5	0	0	1	2	2	2	2
G02068370	2012-2016			Alaska	02			Seldovia Village CDP	68370																											Seldovia Village CDP, Alaska	175	94	11	0	10	6	2	0	0	0	0	0	4
G02068560	2012-2016			Alaska	02			Seward city	68560																											Seward city, Alaska	2714	1601	63	17	28	25	27	0	23	129	185	121	168
G02068670	2012-2016			Alaska	02			Shageluk city	68670																											Shageluk city, Alaska	59	32	1	3	0	0	0	1	1	3	5	3	1
G02068890	2012-2016			Alaska	02			Shaktoolik city	68890																											Shaktoolik city, Alaska	246	126	15	14	8	6	6	0	0	6	11	5	5
G02069770	2012-2016			Alaska	02			Shishmaref city	69770																											Shishmaref city, Alaska	539	291	31	43	27	15	5	6	4	18	25	11	15
G02070100	2012-2016			Alaska	02			Shungnak city	70100																											Shungnak city, Alaska	290	141	17	22	14	11	4	2	4	2	18	4	2
G02070320	2012-2016			Alaska	02			Silver Springs CDP	70320																											Silver Springs CDP, Alaska	172	67	12	0	5	2	0	0	0	0	9	3	0
G02070540	2012-2016			Alaska	02			Sitka city and borough	70540																											Sitka city and borough, Alaska	8921	4564	238	362	276	185	102	42	12	161	339	319	414
G02070760	2012-2016			Alaska	02			Skagway CDP	70760																											Skagway CDP, Alaska	972	516	16	21	11	7	19	0	9	10	33	61	35
G02070870	2012-2016			Alaska	02			Skwentna CDP	70870																											Skwentna CDP, Alaska	51	35	0	5	5	0	0	0	0	0	0	0	0
G02070930	2012-2016			Alaska	02			Slana CDP	70930																											Slana CDP, Alaska	0	0	0	0	0	0	0	0	0	0	0	0	0
G02071090	2012-2016			Alaska	02			Sleetmute CDP	71090																											Sleetmute CDP, Alaska	84	38	1	6	0	1	2	0	0	4	3	7	2
G02071640	2012-2016			Alaska	02			Soldotna city	71640																											Soldotna city, Alaska	4471	2073	145	53	116	47	96	1	15	119	229	203	173
G02072190	2012-2016			Alaska	02			South Naknek CDP	72190																											South Naknek CDP, Alaska	55	33	0	1	0	2	0	0	2	2	0	0	0
G02072230	2012-2016			Alaska	02			South Van Horn CDP	72230																											South Van Horn CDP, Alaska	566	303	6	4	22	7	17	0	2	6	29	20	23
G02072960	2012-2016			Alaska	02			Stebbins city	72960																											Stebbins city, Alaska	513	280	23	38	26	13	7	11	9	9	28	23	11
G02072985	2012-2016			Alaska	02			Steele Creek CDP	72985																											Steele Creek CDP, Alaska	6693	3676	154	486	135	234	37	0	0	223	239	210	255
G02073070	2012-2016			Alaska	02			Sterling CDP	73070																											Sterling CDP, Alaska	5661	2925	52	119	203	161	31	74	79	57	113	78	113
G02073290	2012-2016			Alaska	02			Stevens Village CDP	73290																											Stevens Village CDP, Alaska	20	8	0	0	0	0	0	0	0	0	1	0	0
G02073400	2012-2016			Alaska	02			Stony River CDP	73400																											Stony River CDP, Alaska	45	30	7	2	0	4	0	0	1	3	0	2	0
G02073950	2012-2016			Alaska	02			Sunrise CDP	73950																											Sunrise CDP, Alaska	53	9	0	0	0	0	0	0	0	0	0	0	0
G02074340	2012-2016			Alaska	02			Susitna CDP	74340																											Susitna CDP, Alaska	0	0	0	0	0	0	0	0	0	0	0	0	0
G02074350	2012-2016			Alaska	02			Susitna North CDP	74350																											Susitna North CDP, Alaska	1332	711	16	16	66	9	0	0	0	14	24	7	87
G02074525	2012-2016			Alaska	02			Sutton-Alpine CDP	74525																											Sutton-Alpine CDP, Alaska	1564	1121	49	32	30	21	40	6	38	84	70	137	93
G02074610	2012-2016			Alaska	02			Takotna CDP	74610																											Takotna CDP, Alaska	49	33	0	7	8	0	3	0	0	0	3	2	4
G02074830	2012-2016			Alaska	02			Talkeetna CDP	74830																											Talkeetna CDP, Alaska	844	377	10	9	16	8	9	1	0	6	7	71	36
G02075050	2012-2016			Alaska	02			Tanacross CDP	75050																											Tanacross CDP, Alaska	164	94	0	10	10	2	8	0	1	0	1	7	16
G02075077	2012-2016			Alaska	02			Tanaina CDP	75077																											Tanaina CDP, Alaska	9736	5269	482	468	470	217	126	102	52	199	575	422	294
G02075160	2012-2016			Alaska	02			Tanana city	75160																											Tanana city, Alaska	279	145	9	7	11	7	0	3	2	10	14	10	3
G02075380	2012-2016			Alaska	02			Tatitlek CDP	75380																											Tatitlek CDP, Alaska	132	60	5	7	0	5	12	0	0	0	14	0	0
G02075480	2012-2016			Alaska	02			Tazlina CDP	75480																											Tazlina CDP, Alaska	322	143	5	27	0	0	19	11	0	8	5	4	16
G02075930	2012-2016			Alaska	02			Teller city	75930																											Teller city, Alaska	163	98	12	6	10	4	3	1	2	7	13	7	8
G02076260	2012-2016			Alaska	02			Tenakee Springs city	76260																											Tenakee Springs city, Alaska	172	85	0	0	0	5	0	0	0	0	0	0	6
G02076590	2012-2016			Alaska	02			Tetlin CDP	76590																											Tetlin CDP, Alaska	116	60	4	7	4	1	4	4	0	1	0	12	4
G02077140	2012-2016			Alaska	02			Thorne Bay city	77140																											Thorne Bay city, Alaska	625	341	24	16	19	22	13	0	0	0	24	12	13
G02077690	2012-2016			Alaska	02			Togiak city	77690																											Togiak city, Alaska	771	388	39	40	32	14	17	11	8	25	20	18	17
G02077800	2012-2016			Alaska	02			Tok CDP	77800																											Tok CDP, Alaska	1239	630	27	41	48	24	18	13	2	18	38	10	27
G02078240	2012-2016			Alaska	02			Toksook Bay city	78240																											Toksook Bay city, Alaska	503	269	15	24	28	19	7	9	5	14	22	26	7
G02078297	2012-2016			Alaska	02			Tolsona CDP	78297																											Tolsona CDP, Alaska	0	0	0	0	0	0	0	0	0	0	0	0	0
G02078350	2012-2016			Alaska	02			Tonsina CDP	78350																											Tonsina CDP, Alaska	14	14	0	0	0	0	0	0	0	0	0	0	0
G02078680	2012-2016			Alaska	02			Trapper Creek CDP	78680																											Trapper Creek CDP, Alaska	349	200	0	26	4	4	0	0	0	0	0	19	34
G02078790	2012-2016			Alaska	02			Tuluksak CDP	78790																											Tuluksak CDP, Alaska	431	241	18	40	18	9	6	4	0	7	12	13	12
G02079120	2012-2016			Alaska	02			Tuntutuliak CDP	79120																											Tuntutuliak CDP, Alaska	447	250	24	27	45	16	16	6	1	7	15	8	4
G02079230	2012-2016			Alaska	02			Tununak CDP	79230																											Tununak CDP, Alaska	315	164	9	14	17	7	7	6	5	9	12	12	2
G02079780	2012-2016			Alaska	02			Twin Hills CDP	79780																											Twin Hills CDP, Alaska	74	29	3	3	2	3	0	0	0	2	0	3	3
G02079830	2012-2016			Alaska	02			Two Rivers CDP	79830																											Two Rivers CDP, Alaska	343	213	0	0	0	0	32	0	0	0	0	0	70
G02079890	2012-2016			Alaska	02			Tyonek CDP	79890																											Tyonek CDP, Alaska	293	152	8	9	20	9	5	4	0	5	20	3	9
G02080100	2012-2016			Alaska	02			Ugashik CDP	80100																											Ugashik CDP, Alaska	14	6	0	0	0	0	0	0	0	0	0	0	0
G02080660	2012-2016			Alaska	02			Unalakleet city	80660																											Unalakleet city, Alaska	696	381	37	42	30	11	3	2	21	18	18	8	14
G02080770	2012-2016			Alaska	02			Unalaska city	80770																											Unalaska city, Alaska	4710	2941	71	137	107	60	69	44	41	178	300	301	217
G02081320	2012-2016			Alaska	02			Upper Kalskag city	81320																											Upper Kalskag city, Alaska	264	128	9	9	22	9	0	0	2	0	12	5	5
G02082200	2012-2016			Alaska	02			Valdez city	82200																											Valdez city, Alaska	3930	2174	145	199	147	62	29	4	0	255	182	176	105
G02082420	2012-2016			Alaska	02			Venetie CDP	82420																											Venetie CDP, Alaska	171	91	5	6	6	10	3	0	0	0	0	15	0
G02082750	2012-2016			Alaska	02			Wainwright city	82750																											Wainwright city, Alaska	488	293	25	32	18	13	15	1	3	14	19	30	15
G02082860	2012-2016			Alaska	02			Wales city	82860																											Wales city, Alaska	166	105	19	6	8	5	1	0	3	9	9	11	2
G02083080	2012-2016			Alaska	02			Wasilla city	83080																											Wasilla city, Alaska	8972	4514	295	362	443	192	141	18	83	250	229	370	243
G02084000	2012-2016			Alaska	02			Whale Pass CDP	84000																											Whale Pass CDP, Alaska	0	0	0	0	0	0	0	0	0	0	0	0	0
G02084070	2012-2016			Alaska	02			White Mountain city	84070																											White Mountain city, Alaska	168	95	16	7	7	3	0	2	3	3	7	8	7
G02084120	2012-2016			Alaska	02			Whitestone CDP	84120																											Whitestone CDP, Alaska	231	95	3	3	2	2	0	0	0	0	9	13	21
G02084200	2012-2016			Alaska	02			Whitestone Logging Camp CDP	84200																											Whitestone Logging Camp CDP, Alaska	0	0	0	0	0	0	0	0	0	0	0	0	0
G02084510	2012-2016			Alaska	02			Whittier city	84510																											Whittier city, Alaska	318	144	13	6	13	10	7	0	3	2	3	2	4
G02085280	2012-2016			Alaska	02			Willow CDP	85280																											Willow CDP, Alaska	2081	1174	75	101	64	47	34	0	8	13	83	47	79
G02085290	2012-2016			Alaska	02			Willow Creek CDP	85290																											Willow Creek CDP, Alaska	13	13	0	0	0	0	0	0	0	0	0	0	0
G02085610	2012-2016			Alaska	02			Wiseman CDP	85610																											Wiseman CDP, Alaska	12	4	0	0	0	0	0	0	0	0	0	0	0
G02085680	2012-2016			Alaska	02			Womens Bay CDP	85680																											Womens Bay CDP, Alaska	923	453	38	32	43	0	0	0	0	0	41	33	46
G02086380	2012-2016			Alaska	02			Wrangell city and borough	86380																											Wrangell city and borough, Alaska	2401	1218	50	70	93	42	32	13	13	16	63	66	39
G02086490	2012-2016			Alaska	02			Yakutat CDP	86490																											Yakutat CDP, Alaska	618	318	26	12	14	9	8	4	3	11	14	23	28
G04000730	2012-2016			Arizona	04			Aguila CDP	00730																											Aguila CDP, Arizona	1168	809	11	39	39	24	5	63	45	74	123	79	77
G04000870	2012-2016			Arizona	04			Ajo CDP	00870																											Ajo CDP, Arizona	3696	1845	59	260	117	0	19	39	0	151	62	152	68
G04000940	2012-2016			Arizona	04			Ak Chin CDP	00940																											Ak Chin CDP, Arizona	32	17	0	0	0	8	0	0	0	0	0	0	0
G04001090	2012-2016			Arizona	04			Ak-Chin Village CDP	01090																											Ak-Chin Village CDP, Arizona	1182	663	87	46	51	19	48	30	11	44	59	40	76
G04001170	2012-2016			Arizona	04			Alamo Lake CDP	01170																											Alamo Lake CDP, Arizona	10	5	0	0	0	0	0	0	0	0	0	0	0
G04001560	2012-2016			Arizona	04			Ali Chuk CDP	01560																											Ali Chuk CDP, Arizona	114	41	0	5	0	0	0	0	0	0	4	6	16
G04001570	2012-2016			Arizona	04			Ali Chukson CDP	01570																											Ali Chukson CDP, Arizona	90	49	0	0	0	11	9	0	0	12	0	0	0
G04001620	2012-2016			Arizona	04			Ali Molina CDP	01620																											Ali Molina CDP, Arizona	142	68	25	0	10	0	0	0	14	0	0	0	0
G04001920	2012-2016			Arizona	04			Alpine CDP	01920																											Alpine CDP, Arizona	74	31	6	0	0	0	0	0	0	0	0	7	2
G04001990	2012-2016			Arizona	04			Amado CDP	01990																											Amado CDP, Arizona	127	84	0	0	0	0	0	0	0	23	0	0	0
G04002270	2012-2016			Arizona	04			Anegam CDP	02270																											Anegam CDP, Arizona	83	44	0	0	0	0	0	0	0	0	3	10	0
G04002410	2012-2016			Arizona	04			Antares CDP	02410																											Antares CDP, Arizona	128	69	3	7	0	0	0	0	0	0	3	0	0
G04002430	2012-2016			Arizona	04			Anthem CDP	02430																											Anthem CDP, Arizona	22571	11129	809	890	1068	675	430	164	105	136	206	390	699
G04002830	2012-2016			Arizona	04			Apache Junction city	02830																											Apache Junction city, Arizona	37775	18548	1250	672	957	767	254	198	205	369	764	785	901
G04003320	2012-2016			Arizona	04			Arivaca CDP	03320																											Arivaca CDP, Arizona	607	338	0	17	0	0	0	0	0	24	0	16	0
G04003380	2012-2016			Arizona	04			Arivaca Junction CDP	03380																											Arivaca Junction CDP, Arizona	902	359	11	10	28	0	48	23	0	32	12	41	0
G04003530	2012-2016			Arizona	04			Arizona City CDP	03530																											Arizona City CDP, Arizona	10489	5112	413	478	244	247	113	43	15	424	268	289	264
G04003915	2012-2016			Arizona	04			Arizona Village CDP	03915																											Arizona Village CDP, Arizona	966	454	43	33	21	5	8	5	0	11	35	74	9
G04004020	2012-2016			Arizona	04			Arlington CDP	04020																											Arlington CDP, Arizona	68	40	0	0	0	0	0	0	0	4	0	0	0
G04004440	2012-2016			Arizona	04			Ash Fork CDP	04440																											Ash Fork CDP, Arizona	759	371	0	42	64	37	14	0	0	16	43	0	22
G04004710	2012-2016			Arizona	04			Avenue B and C CDP	04710																											Avenue B and C CDP, Arizona	3623	1984	175	201	176	136	131	0	19	28	209	181	28
G04004720	2012-2016			Arizona	04			Avondale city	04720																											Avondale city, Arizona	80631	39714	3101	3520	3415	1971	1303	867	800	1638	3428	2855	3126
G04004880	2012-2016			Arizona	04			Avra Valley CDP	04880																											Avra Valley CDP, Arizona	5606	3131	78	116	274	188	79	113	19	56	17	207	163
G04004930	2012-2016			Arizona	04			Aztec CDP	04930																											Aztec CDP, Arizona	0	0	0	0	0	0	0	0	0	0	0	0	0
G04005140	2012-2016			Arizona	04			Bagdad CDP	05140																											Bagdad CDP, Arizona	1734	939	77	88	138	35	21	19	0	35	39	100	128
G04005450	2012-2016			Arizona	04			Bear Flat CDP	05450																											Bear Flat CDP, Arizona	0	0	0	0	0	0	0	0	0	0	0	0	0
G04005490	2012-2016			Arizona	04			Beaver Dam CDP	05490																											Beaver Dam CDP, Arizona	1329	636	0	0	0	0	0	0	0	0	0	85	0
G04005495	2012-2016			Arizona	04			Beaver Valley CDP	05495																											Beaver Valley CDP, Arizona	201	96	0	0	0	0	0	0	0	0	0	0	0
G04005770	2012-2016			Arizona	04			Benson city	05770																											Benson city, Arizona	4974	2208	116	204	102	35	62	21	0	7	50	108	154
G04005970	2012-2016			Arizona	04			Beyerville CDP	05970																											Beyerville CDP, Arizona	231	121	5	0	19	0	17	0	13	13	10	0	0
G04006260	2012-2016			Arizona	04			Bisbee city	06260																											Bisbee city, Arizona	5330	2710	111	214	195	131	14	6	14	115	116	61	134
G04006470	2012-2016			Arizona	04			Bitter Springs CDP	06470																											Bitter Springs CDP, Arizona	460	213	13	17	11	14	9	17	6	40	13	5	4
G04006610	2012-2016			Arizona	04			Black Canyon City CDP	06610																											Black Canyon City CDP, Arizona	2681	1313	0	56	45	33	42	14	0	67	82	0	58
G04006820	2012-2016			Arizona	04			Blackwater CDP	06820																											Blackwater CDP, Arizona	1462	752	74	72	53	97	0	28	0	16	60	48	91
G04007025	2012-2016			Arizona	04			Bluewater CDP	07025																											Bluewater CDP, Arizona	802	395	7	13	29	10	0	0	12	51	11	0	0
G04007310	2012-2016			Arizona	04			Bouse CDP	07310																											Bouse CDP, Arizona	765	433	12	30	0	25	0	0	0	0	0	15	16
G04007380	2012-2016			Arizona	04			Bowie CDP	07380																											Bowie CDP, Arizona	289	164	2	2	2	2	4	0	0	7	0	0	2
G04007590	2012-2016			Arizona	04			Brenda CDP	07590																											Brenda CDP, Arizona	349	175	0	0	0	0	0	0	0	0	10	0	5
G04007915	2012-2016			Arizona	04			Bryce CDP	07915																											Bryce CDP, Arizona	82	49	22	4	3	0	0	0	0	11	0	2	0
G04007940	2012-2016			Arizona	04			Buckeye city	07940																											Buckeye city, Arizona	59310	31784	1949	2807	2744	1406	775	405	436	1207	2513	2776	2722
G04008020	2012-2016			Arizona	04			Buckshot CDP	08020																											Buckshot CDP, Arizona	13	7	0	0	0	0	0	0	0	0	0	0	0
G04008220	2012-2016			Arizona	04			Bullhead City city	08220																											Bullhead City city, Arizona	39653	19002	1120	982	991	748	317	139	203	698	855	838	627
G04008535	2012-2016			Arizona	04			Burnside CDP	08535																											Burnside CDP, Arizona	601	234	7	37	20	28	14	0	0	20	7	10	8
G04008710	2012-2016			Arizona	04			Bylas CDP	08710																											Bylas CDP, Arizona	1905	907	164	132	49	26	34	0	21	69	75	49	38
G04008920	2012-2016			Arizona	04			Cactus Flats CDP	08920																											Cactus Flats CDP, Arizona	1398	712	103	62	24	33	12	0	0	18	31	59	64
G04008990	2012-2016			Arizona	04			Cactus Forest CDP	08990																											Cactus Forest CDP, Arizona	802	432	23	23	67	23	0	11	0	19	11	16	13
G04009340	2012-2016			Arizona	04			Cameron CDP	09340																											Cameron CDP, Arizona	1158	562	47	42	53	44	15	11	12	38	38	32	44
G04009580	2012-2016			Arizona	04			Campo Bonito CDP	09580																											Campo Bonito CDP, Arizona	34	0	0	0	0	0	0	0	0	0	0	0	0
G04009690	2012-2016			Arizona	04			Camp Verde town	09690																											Camp Verde town, Arizona	11096	5859	331	370	255	127	77	54	147	300	529	319	269
G04009900	2012-2016			Arizona	04			Cane Beds CDP	09900																											Cane Beds CDP, Arizona	352	196	17	20	54	22	18	0	0	8	0	0	15
G04010040	2012-2016			Arizona	04			Canyon Day CDP	10040																											Canyon Day CDP, Arizona	1286	620	94	51	82	4	11	0	26	17	76	33	21
G04010180	2012-2016			Arizona	04			Carefree town	10180																											Carefree town, Arizona	3580	1891	34	43	43	0	2	0	0	25	0	55	0
G04010320	2012-2016			Arizona	04			Carrizo CDP	10320																											Carrizo CDP, Arizona	141	69	7	17	18	10	0	0	0	0	0	6	5
G04010460	2012-2016			Arizona	04			Casa Blanca CDP	10460																											Casa Blanca CDP, Arizona	1042	522	51	35	8	21	32	0	0	32	54	0	17
G04010530	2012-2016			Arizona	04			Casa Grande city	10530																											Casa Grande city, Arizona	51571	25090	1705	1988	2205	1270	665	283	434	1060	1384	1649	1581
G04010670	2012-2016			Arizona	04			Casas Adobes CDP	10670																											Casas Adobes CDP, Arizona	68695	33186	2420	2248	1907	1308	745	473	522	1195	2182	2030	1870
G04011160	2012-2016			Arizona	04			Catalina CDP	11160																											Catalina CDP, Arizona	7465	3594	113	248	150	222	100	0	32	61	176	102	125
G04011230	2012-2016			Arizona	04			Catalina Foothills CDP	11230																											Catalina Foothills CDP, Arizona	51329	24727	862	1199	1345	837	285	207	183	923	1115	898	1156
G04011300	2012-2016			Arizona	04			Cave Creek town	11300																											Cave Creek town, Arizona	5275	2582	56	62	100	97	58	0	31	62	194	47	110
G04011370	2012-2016			Arizona	04			Cedar Creek CDP	11370																											Cedar Creek CDP, Arizona	573	246	35	50	14	14	6	0	8	11	14	0	10
G04011500	2012-2016			Arizona	04			Centennial Park CDP	11500																											Centennial Park CDP, Arizona	1528	736	85	107	154	142	38	0	0	61	7	8	39
G04011580	2012-2016			Arizona	04			Central CDP	11580																											Central CDP, Arizona	345	192	66	0	0	0	0	0	0	0	54	21	0
G04011720	2012-2016			Arizona	04			Central Heights-Midland City CDP	11720																											Central Heights-Midland City CDP, Arizona	2891	1438	39	47	99	0	163	0	0	84	136	6	106
G04012000	2012-2016			Arizona	04			Chandler city	12000																											Chandler city, Arizona	242131	120572	8584	9019	9421	5875	2973	1826	1680	4908	9215	8747	9510
G04012150	2012-2016			Arizona	04			Charco CDP	12150																											Charco CDP, Arizona	17	12	0	0	0	0	0	0	0	0	0	0	0
G04012560	2012-2016			Arizona	04			Chiawuli Tak CDP	12560																											Chiawuli Tak CDP, Arizona	38	30	0	0	0	0	8	0	13	0	0	0	0
G04012630	2012-2016			Arizona	04			Chilchinbito CDP	12630																											Chilchinbito CDP, Arizona	836	382	50	32	36	23	26	7	8	57	26	14	20
G04012770	2012-2016			Arizona	04			Chinle CDP	12770																											Chinle CDP, Arizona	5420	2637	309	318	320	182	126	17	41	124	194	180	110
G04012840	2012-2016			Arizona	04			Chino Valley town	12840																											Chino Valley town, Arizona	11015	5480	353	423	218	214	122	40	39	134	362	173	182
G04012910	2012-2016			Arizona	04			Chloride CDP	12910																											Chloride CDP, Arizona	241	129	0	0	0	0	0	0	0	0	0	0	0
G04013140	2012-2016			Arizona	04			Christopher Creek CDP	13140																											Christopher Creek CDP, Arizona	76	46	0	0	0	0	0	0	0	0	0	0	0
G04013190	2012-2016			Arizona	04			Chuichu CDP	13190																											Chuichu CDP, Arizona	417	115	0	0	0	0	0	0	0	0	0	0	0
G04013400	2012-2016			Arizona	04			Cibecue CDP	13400																											Cibecue CDP, Arizona	2088	963	110	98	82	23	27	15	51	28	108	54	68
G04013470	2012-2016			Arizona	04			Cibola CDP	13470																											Cibola CDP, Arizona	449	278	14	67	0	29	0	0	0	0	30	0	0
G04013540	2012-2016			Arizona	04			Cienega Springs CDP	13540																											Cienega Springs CDP, Arizona	1795	918	33	86	26	52	54	0	0	0	9	35	30
G04013820	2012-2016			Arizona	04			Citrus Park CDP	13820																											Citrus Park CDP, Arizona	4832	2709	155	141	239	115	88	28	42	103	151	119	236
G04013850	2012-2016			Arizona	04			Clacks Canyon CDP	13850																											Clacks Canyon CDP, Arizona	114	60	0	0	0	0	0	0	0	0	9	0	0
G04013890	2012-2016			Arizona	04			Clarkdale town	13890																											Clarkdale town, Arizona	4159	1925	90	92	57	82	61	0	0	8	7	33	7
G04013960	2012-2016			Arizona	04			Claypool CDP	13960																											Claypool CDP, Arizona	1605	817	64	111	60	25	11	0	10	43	30	60	33
G04014030	2012-2016			Arizona	04			Clay Springs CDP	14030																											Clay Springs CDP, Arizona	392	179	17	12	13	48	24	0	0	12	0	0	19
G04014380	2012-2016			Arizona	04			Clifton town	14380																											Clifton town, Arizona	3583	1967	184	253	135	121	33	11	42	91	198	158	165
G04014870	2012-2016			Arizona	04			Colorado City town	14870																											Colorado City town, Arizona	4804	2239	222	537	366	203	96	0	59	68	55	164	79
G04015080	2012-2016			Arizona	04			Comobabi CDP	15080																											Comobabi CDP, Arizona	43	9	0	0	0	0	0	0	0	0	0	0	9
G04015150	2012-2016			Arizona	04			Concho CDP	15150																											Concho CDP, Arizona	181	108	17	25	26	0	0	0	0	0	0	0	0
G04015220	2012-2016			Arizona	04			Congress CDP	15220																											Congress CDP, Arizona	1247	632	16	34	0	29	13	0	0	9	15	16	0
G04015500	2012-2016			Arizona	04			Coolidge city	15500																											Coolidge city, Arizona	12073	5950	565	480	678	229	109	0	174	110	481	370	455
G04015600	2012-2016			Arizona	04			Copper Hill CDP	15600																											Copper Hill CDP, Arizona	0	0	0	0	0	0	0	0	0	0	0	0	0
G04015765	2012-2016			Arizona	04			Cordes Lakes CDP	15765																											Cordes Lakes CDP, Arizona	2519	1350	16	43	83	0	9	0	10	37	82	0	43
G04015850	2012-2016			Arizona	04			Cornfields CDP	15850																											Cornfields CDP, Arizona	353	156	18	12	11	6	3	9	4	8	5	14	12
G04015920	2012-2016			Arizona	04			Cornville CDP	15920																											Cornville CDP, Arizona	2647	1239	0	34	34	0	38	103	0	30	3	87	32
G04016030	2012-2016			Arizona	04			Corona de Tucson CDP	16030																											Corona de Tucson CDP, Arizona	7550	3689	316	172	318	292	54	92	0	83	99	371	389
G04016360	2012-2016			Arizona	04			Cottonwood CDP	16360																											Cottonwood CDP, Arizona	186	103	0	4	13	14	4	0	6	0	15	6	0
G04016410	2012-2016			Arizona	04			Cottonwood city	16410																											Cottonwood city, Arizona	11598	5528	380	393	212	248	223	76	20	202	328	445	208
G04016830	2012-2016			Arizona	04			Cowlic CDP	16830																											Cowlic CDP, Arizona	153	77	13	0	9	0	0	14	11	14	7	0	0
G04017460	2012-2016			Arizona	04			Crozier CDP	17460																											Crozier CDP, Arizona	23	15	0	0	0	0	0	0	0	1	0	1	0
G04017500	2012-2016			Arizona	04			Crystal Beach CDP	17500																											Crystal Beach CDP, Arizona	151	56	0	0	0	0	0	0	0	0	0	0	0
G04017810	2012-2016			Arizona	04			Cutter CDP	17810																											Cutter CDP, Arizona	45	15	0	0	0	0	0	0	0	0	0	0	0
G04018160	2012-2016			Arizona	04			Dateland CDP	18160																											Dateland CDP, Arizona	343	172	9	6	22	12	13	0	0	0	7	13	13
G04018448	2012-2016			Arizona	04			Deer Creek CDP	18448																											Deer Creek CDP, Arizona	169	74	0	0	0	0	0	0	0	0	9	11	0
G04018490	2012-2016			Arizona	04			Del Muerto CDP	18490																											Del Muerto CDP, Arizona	430	181	12	0	25	26	13	0	0	0	0	14	0
G04018580	2012-2016			Arizona	04			Dennehotso CDP	18580																											Dennehotso CDP, Arizona	739	361	30	28	20	13	9	12	3	6	30	16	11
G04018740	2012-2016			Arizona	04			Desert Hills CDP	18740																											Desert Hills CDP, Arizona	2782	1385	51	31	38	10	0	0	45	51	33	49	62
G04019145	2012-2016			Arizona	04			Dewey-Humboldt town	19145																											Dewey-Humboldt town, Arizona	3965	1997	30	88	118	61	0	67	12	41	120	56	98
G04019280	2012-2016			Arizona	04			Dilkon CDP	19280																											Dilkon CDP, Arizona	1393	648	80	60	95	53	12	6	6	34	27	56	26
G04019630	2012-2016			Arizona	04			Dolan Springs CDP	19630																											Dolan Springs CDP, Arizona	2096	1268	0	116	57	0	0	19	19	20	26	31	0
G04019740	2012-2016			Arizona	04			Doney Park CDP	19740																											Doney Park CDP, Arizona	5775	2930	95	132	354	136	29	13	73	159	180	80	229
G04019790	2012-2016			Arizona	04			Donovan Estates CDP	19790																											Donovan Estates CDP, Arizona	1435	708	82	25	30	43	7	0	8	102	16	61	71
G04020050	2012-2016			Arizona	04			Douglas city	20050																											Douglas city, Arizona	16764	11362	380	420	458	215	305	190	167	700	1658	1498	1426
G04020330	2012-2016			Arizona	04			Dragoon CDP	20330																											Dragoon CDP, Arizona	109	54	0	0	0	0	0	0	0	0	0	0	0
G04020540	2012-2016			Arizona	04			Drexel Heights CDP	20540																											Drexel Heights CDP, Arizona	27281	12940	971	881	1160	654	383	125	164	676	655	785	966
G04020560	2012-2016			Arizona	04			Dripping Springs CDP	20560																											Dripping Springs CDP, Arizona	120	66	0	0	0	3	0	0	0	0	0	3	0
G04020570	2012-2016			Arizona	04			Drysdale CDP	20570																											Drysdale CDP, Arizona	417	201	14	23	7	13	0	0	0	29	17	14	0
G04020680	2012-2016			Arizona	04			Dudleyville CDP	20680																											Dudleyville CDP, Arizona	352	211	0	14	33	23	0	0	0	0	3	0	0
G04020750	2012-2016			Arizona	04			Duncan town	20750																											Duncan town, Arizona	691	336	14	21	29	19	22	0	0	0	18	9	15
G04020960	2012-2016			Arizona	04			Eagar town	20960																											Eagar town, Arizona	4943	2367	237	231	147	129	23	0	0	74	128	144	115
G04021310	2012-2016			Arizona	04			East Fork CDP	21310																											East Fork CDP, Arizona	645	321	33	16	18	7	7	0	20	40	9	15	15
G04021410	2012-2016			Arizona	04			East Globe CDP	21410																											East Globe CDP, Arizona	188	80	0	12	0	12	0	0	0	0	0	0	6
G04021545	2012-2016			Arizona	04			East Verde Estates CDP	21545																											East Verde Estates CDP, Arizona	284	148	55	0	0	0	0	0	0	0	0	24	0
G04021800	2012-2016			Arizona	04			Ehrenberg CDP	21800																											Ehrenberg CDP, Arizona	939	507	18	0	41	25	22	0	58	0	0	27	24
G04021900	2012-2016			Arizona	04			El Capitan CDP	21900																											El Capitan CDP, Arizona	122	79	0	8	26	0	0	0	0	0	0	17	0
G04021980	2012-2016			Arizona	04			Elephant Head CDP	21980																											Elephant Head CDP, Arizona	640	302	0	10	31	6	0	0	9	19	10	10	15
G04022080	2012-2016			Arizona	04			Elfrida CDP	22080																											Elfrida CDP, Arizona	380	199	17	11	26	4	4	0	0	16	3	0	14
G04022150	2012-2016			Arizona	04			Elgin CDP	22150																											Elgin CDP, Arizona	148	77	0	13	0	0	0	0	0	0	0	5	0
G04022220	2012-2016			Arizona	04			El Mirage city	22220																											El Mirage city, Arizona	33937	16920	1545	1489	1804	919	562	315	167	682	1305	1540	1176
G04022360	2012-2016			Arizona	04			Eloy city	22360																											Eloy city, Arizona	17128	12348	433	488	368	128	177	169	222	991	1743	1746	1331
G04022400	2012-2016			Arizona	04			El Prado Estates CDP	22400																											El Prado Estates CDP, Arizona	445	228	41	24	24	4	19	0	0	14	5	13	14
G04023512	2012-2016			Arizona	04			First Mesa CDP	23512																											First Mesa CDP, Arizona	1737	751	52	51	97	41	52	16	0	0	33	68	68
G04023620	2012-2016			Arizona	04			Flagstaff city	23620																											Flagstaff city, Arizona	69270	34446	2041	2198	1682	1224	3176	1486	1760	3572	2969	2300	2174
G04023760	2012-2016			Arizona	04			Florence town	23760																											Florence town, Arizona	26221	19274	187	557	452	183	375	167	291	862	2849	2197	2112
G04023955	2012-2016			Arizona	04			Flowing Springs CDP	23955																											Flowing Springs CDP, Arizona	47	25	0	0	0	0	0	0	0	0	0	0	0
G04023960	2012-2016			Arizona	04			Flowing Wells CDP	23960																											Flowing Wells CDP, Arizona	15601	7601	431	377	474	416	219	60	35	375	631	469	468
G04024250	2012-2016			Arizona	04			Fort Apache CDP	24250																											Fort Apache CDP, Arizona	165	81	10	18	6	0	0	0	0	0	0	5	0
G04024460	2012-2016			Arizona	04			Fort Defiance CDP	24460																											Fort Defiance CDP, Arizona	4022	1957	119	129	188	109	26	29	0	106	153	185	163
G04024895	2012-2016			Arizona	04			Fort Mohave CDP	24895																											Fort Mohave CDP, Arizona	14230	6896	135	464	432	144	121	28	84	102	529	358	350
G04024950	2012-2016			Arizona	04			Fort Thomas CDP	24950																											Fort Thomas CDP, Arizona	592	258	74	0	26	0	0	0	0	8	0	0	66
G04025030	2012-2016			Arizona	04			Fortuna Foothills CDP	25030																											Fortuna Foothills CDP, Arizona	27826	14107	768	729	568	381	182	161	119	323	718	547	524
G04025045	2012-2016			Arizona	04			Fort Valley CDP	25045																											Fort Valley CDP, Arizona	1157	621	27	7	102	11	0	0	0	13	70	37	0
G04025300	2012-2016			Arizona	04			Fountain Hills town	25300																											Fountain Hills town, Arizona	23863	11436	320	322	547	457	278	39	36	207	454	138	395
G04025650	2012-2016			Arizona	04			Franklin CDP	25650																											Franklin CDP, Arizona	52	30	4	0	4	0	0	0	0	0	5	4	0
G04025720	2012-2016			Arizona	04			Fredonia town	25720																											Fredonia town, Arizona	1210	502	13	15	39	30	15	16	23	40	37	7	13
G04025735	2012-2016			Arizona	04			Freedom Acres CDP	25735																											Freedom Acres CDP, Arizona	50	24	0	0	0	0	0	0	0	0	0	0	0
G04026070	2012-2016			Arizona	04			Gadsden CDP	26070																											Gadsden CDP, Arizona	558	245	55	36	0	18	0	0	0	21	10	0	14
G04026210	2012-2016			Arizona	04			Ganado CDP	26210																											Ganado CDP, Arizona	1028	519	35	72	41	22	4	0	19	14	15	53	36
G04026780	2012-2016			Arizona	04			Geronimo Estates CDP	26780																											Geronimo Estates CDP, Arizona	112	45	18	0	0	0	0	0	0	0	19	0	0
G04027050	2012-2016			Arizona	04			Gila Bend town	27050																											Gila Bend town, Arizona	1952	1023	85	101	99	31	45	13	22	76	34	31	151
G04027260	2012-2016			Arizona	04			Gila Crossing CDP	27260																											Gila Crossing CDP, Arizona	848	429	49	47	16	19	29	7	5	12	62	0	26
G04027400	2012-2016			Arizona	04			Gilbert town	27400																											Gilbert town, Arizona	226832	110907	9462	10050	10711	5589	2680	1434	1129	3144	6504	8274	8953
G04027540	2012-2016			Arizona	04			Gisela CDP	27540																											Gisela CDP, Arizona	704	284	18	26	19	0	0	0	0	0	0	20	5
G04027820	2012-2016			Arizona	04			Glendale city	27820																											Glendale city, Arizona	239943	117489	9046	9374	8302	5532	3754	2073	1756	5173	9319	8023	7558
G04028030	2012-2016			Arizona	04			Globe city	28030																											Globe city, Arizona	7369	3731	164	225	268	181	70	36	22	94	269	147	205
G04028140	2012-2016			Arizona	04			Gold Canyon CDP	28140																											Gold Canyon CDP, Arizona	9616	4650	21	81	129	50	59	14	11	293	30	91	83
G04028190	2012-2016			Arizona	04			Golden Shores CDP	28190																											Golden Shores CDP, Arizona	1500	792	0	0	0	0	0	0	0	54	0	22	44
G04028195	2012-2016			Arizona	04			Golden Valley CDP	28195																											Golden Valley CDP, Arizona	8404	4330	46	205	240	159	152	22	15	88	204	57	207
G04028380	2012-2016			Arizona	04			Goodyear city	28380																											Goodyear city, Arizona	72629	33880	2156	2820	2822	1445	872	259	446	730	1724	2196	2722
G04028465	2012-2016			Arizona	04			Goodyear Village CDP	28465																											Goodyear Village CDP, Arizona	253	140	5	0	9	7	0	0	18	18	0	19	18
G04028981	2012-2016			Arizona	04			Grand Canyon Village CDP	28981																											Grand Canyon Village CDP, Arizona	1787	1189	0	0	0	71	55	0	11	15	29	71	111
G04028985	2012-2016			Arizona	04			Grand Canyon West CDP	28985																											Grand Canyon West CDP, Arizona	0	0	0	0	0	0	0	0	0	0	0	0	0
G04029430	2012-2016			Arizona	04			Greasewood CDP	29430																											Greasewood CDP, Arizona	556	263	19	33	31	13	12	5	0	11	10	9	16
G04029710	2012-2016			Arizona	04			Green Valley CDP	29710																											Green Valley CDP, Arizona	22249	10157	79	103	128	132	58	0	14	0	70	35	69
G04029850	2012-2016			Arizona	04			Greer CDP	29850																											Greer CDP, Arizona	42	21	0	0	0	0	0	0	0	0	0	0	0
G04030270	2012-2016			Arizona	04			Guadalupe town	30270																											Guadalupe town, Arizona	6172	2985	262	262	273	209	24	32	82	115	210	160	236
G04030550	2012-2016			Arizona	04			Gu Oidak CDP	30550																											Gu Oidak CDP, Arizona	143	87	0	10	0	0	0	0	0	0	0	18	19
G04030830	2012-2016			Arizona	04			Hackberry CDP	30830																											Hackberry CDP, Arizona	77	33	0	0	0	0	0	0	0	5	0	0	0
G04030840	2012-2016			Arizona	04			Haigler Creek CDP	30840																											Haigler Creek CDP, Arizona	27	14	0	0	0	0	0	0	0	0	0	0	0
G04030850	2012-2016			Arizona	04			Haivana Nakya CDP	30850																											Haivana Nakya CDP, Arizona	166	76	10	0	0	0	0	13	0	13	0	19	11
G04031182	2012-2016			Arizona	04			Hard Rock CDP	31182																											Hard Rock CDP, Arizona	78	36	0	5	6	6	0	4	0	4	0	0	4
G04032020	2012-2016			Arizona	04			Hayden town	32020																											Hayden town, Arizona	519	255	2	14	6	38	4	0	0	4	2	15	18
G04032310	2012-2016			Arizona	04			Heber-Overgaard CDP	32310																											Heber-Overgaard CDP, Arizona	2736	1452	125	191	23	30	15	0	21	89	35	35	76
G04033280	2012-2016			Arizona	04			Holbrook city	33280																											Holbrook city, Arizona	5011	2578	151	224	170	110	107	11	53	101	300	207	163
G04033440	2012-2016			Arizona	04			Hondah CDP	33440																											Hondah CDP, Arizona	996	473	43	59	66	47	0	0	0	31	38	23	20
G04033945	2012-2016			Arizona	04			Hotevilla-Bacavi CDP	33945																											Hotevilla-Bacavi CDP, Arizona	1222	649	96	58	22	39	17	0	0	15	38	96	31
G04033980	2012-2016			Arizona	04			Houck CDP	33980																											Houck CDP, Arizona	1107	548	42	15	27	22	27	0	16	44	24	39	22
G04034120	2012-2016			Arizona	04			Huachuca City town	34120																											Huachuca City town, Arizona	2180	909	75	43	79	50	15	1	4	60	96	63	42
G04034700	2012-2016			Arizona	04			Hunter Creek CDP	34700																											Hunter Creek CDP, Arizona	0	0	0	0	0	0	0	0	0	0	0	0	0
G04034980	2012-2016			Arizona	04			Icehouse Canyon CDP	34980																											Icehouse Canyon CDP, Arizona	661	319	43	0	0	0	8	0	0	35	41	6	10
G04035310	2012-2016			Arizona	04			Indian Wells CDP	35310																											Indian Wells CDP, Arizona	251	133	7	3	10	9	8	4	4	8	4	2	5
G04036010	2012-2016			Arizona	04			Jakes Corner CDP	36010																											Jakes Corner CDP, Arizona	34	11	0	0	0	0	0	0	0	0	0	0	0
G04036150	2012-2016			Arizona	04			Jeddito CDP	36150																											Jeddito CDP, Arizona	324	136	17	14	15	15	12	0	4	5	0	2	9
G04036290	2012-2016			Arizona	04			Jerome town	36290																											Jerome town, Arizona	347	189	0	6	13	4	0	0	0	9	0	22	12
G04036430	2012-2016			Arizona	04			Joseph City CDP	36430																											Joseph City CDP, Arizona	1137	501	64	30	50	41	0	22	6	22	56	28	3
G04036475	2012-2016			Arizona	04			Kachina Village CDP	36475																											Kachina Village CDP, Arizona	2588	1326	144	58	119	9	75	0	0	13	52	95	139
G04036500	2012-2016			Arizona	04			Kaibab CDP	36500																											Kaibab CDP, Arizona	162	57	2	12	0	9	0	2	0	5	5	6	2
G04036640	2012-2016			Arizona	04			Kaibito CDP	36640																											Kaibito CDP, Arizona	1768	883	96	87	95	50	25	30	29	62	34	37	31
G04036780	2012-2016			Arizona	04			Kaka CDP	36780																											Kaka CDP, Arizona	143	64	0	0	4	5	0	6	0	7	0	6	0
G04036920	2012-2016			Arizona	04			Katherine CDP	36920																											Katherine CDP, Arizona	79	57	0	0	0	0	0	0	0	0	1	2	11
G04036990	2012-2016			Arizona	04			Kayenta CDP	36990																											Kayenta CDP, Arizona	4838	2431	296	225	221	202	64	53	59	66	172	179	79
G04037130	2012-2016			Arizona	04			Keams Canyon CDP	37130																											Keams Canyon CDP, Arizona	322	191	0	11	10	0	15	0	11	18	0	22	11
G04037200	2012-2016			Arizona	04			Kearny town	37200																											Kearny town, Arizona	2306	1207	80	140	59	61	43	0	0	50	39	115	77
G04037620	2012-2016			Arizona	04			Kingman city	37620																											Kingman city, Arizona	28586	13801	1135	648	1054	336	208	237	129	404	736	896	1022
G04037935	2012-2016			Arizona	04			Kino Springs CDP	37935																											Kino Springs CDP, Arizona	266	71	0	4	0	8	4	0	0	17	0	0	13
G04038250	2012-2016			Arizona	04			Klagetoh CDP	38250																											Klagetoh CDP, Arizona	216	82	6	8	6	6	0	0	0	8	5	3	0
G04038530	2012-2016			Arizona	04			Kohatk CDP	38530																											Kohatk CDP, Arizona	17	0	0	0	0	0	0	0	0	0	0	0	0
G04038600	2012-2016			Arizona	04			Kohls Ranch CDP	38600																											Kohls Ranch CDP, Arizona	101	65	0	0	0	0	0	0	0	0	0	0	0
G04038655	2012-2016			Arizona	04			Komatke CDP	38655																											Komatke CDP, Arizona	1251	589	104	70	124	52	5	26	9	27	11	27	42
G04038950	2012-2016			Arizona	04			Ko Vaya CDP	38950																											Ko Vaya CDP, Arizona	23	4	0	0	0	0	0	0	0	0	0	0	0
G04039100	2012-2016			Arizona	04			Kykotsmovi Village CDP	39100																											Kykotsmovi Village CDP, Arizona	775	364	27	19	35	12	15	21	10	9	22	17	9
G04039370	2012-2016			Arizona	04			Lake Havasu City city	39370																											Lake Havasu City city, Arizona	53058	25854	812	1515	1074	1022	521	163	143	727	1234	1254	986
G04039720	2012-2016			Arizona	04			Lake Montezuma CDP	39720																											Lake Montezuma CDP, Arizona	5227	2553	161	50	90	5	0	49	19	58	92	170	113
G04039790	2012-2016			Arizona	04			Lake of the Woods CDP	39790																											Lake of the Woods CDP, Arizona	4113	2059	159	37	286	119	0	73	34	57	126	103	103
G04040160	2012-2016			Arizona	04			La Paz Valley CDP	40160																											La Paz Valley CDP, Arizona	544	248	0	0	0	0	0	0	0	0	0	0	0
G04040400	2012-2016			Arizona	04			Lazy Y U CDP	40400																											Lazy Y U CDP, Arizona	618	303	0	43	86	0	0	0	0	0	0	17	38
G04040415	2012-2016			Arizona	04			LeChee CDP	40415																											LeChee CDP, Arizona	1550	808	65	70	58	36	18	10	11	113	74	61	31
G04040630	2012-2016			Arizona	04			Leupp CDP	40630																											Leupp CDP, Arizona	1186	567	66	33	47	26	19	16	19	43	32	28	42
G04041085	2012-2016			Arizona	04			Linden CDP	41085																											Linden CDP, Arizona	2525	1321	31	94	90	36	101	0	11	22	11	67	27
G04041330	2012-2016			Arizona	04			Litchfield Park city	41330																											Litchfield Park city, Arizona	5449	2724	97	244	302	54	17	43	0	17	71	114	197
G04041470	2012-2016			Arizona	04			Littlefield CDP	41470																											Littlefield CDP, Arizona	406	194	26	0	28	0	0	0	0	68	0	22	0
G04041540	2012-2016			Arizona	04			Littletown CDP	41540																											Littletown CDP, Arizona	645	291	0	28	32	0	0	14	14	42	0	58	9
G04042460	2012-2016			Arizona	04			Lower Santan Village CDP	42460																											Lower Santan Village CDP, Arizona	604	338	27	55	56	13	58	0	0	0	21	28	17
G04042590	2012-2016			Arizona	04			Low Mountain CDP	42590																											Low Mountain CDP, Arizona	641	321	32	44	24	11	7	0	4	13	67	8	14
G04042660	2012-2016			Arizona	04			Lukachukai CDP	42660																											Lukachukai CDP, Arizona	1725	811	53	97	63	42	43	12	30	88	36	55	51
G04042940	2012-2016			Arizona	04			Lupton CDP	42940																											Lupton CDP, Arizona	13	6	0	0	0	0	0	0	0	4	0	0	0
G04043150	2012-2016			Arizona	04			McConnico CDP	43150																											McConnico CDP, Arizona	0	0	0	0	0	0	0	0	0	0	0	0	0
G04043430	2012-2016			Arizona	04			McNary CDP	43430																											McNary CDP, Arizona	655	351	31	51	25	21	18	0	10	38	35	22	15
G04043570	2012-2016			Arizona	04			McNeal CDP	43570																											McNeal CDP, Arizona	158	72	0	2	2	2	0	0	0	0	0	3	0
G04043920	2012-2016			Arizona	04			Maish Vaya CDP	43920																											Maish Vaya CDP, Arizona	121	69	0	13	4	5	8	0	0	0	8	5	4
G04043990	2012-2016			Arizona	04			Mammoth town	43990																											Mammoth town, Arizona	1553	823	33	114	50	26	26	7	8	41	37	51	19
G04044200	2012-2016			Arizona	04			Many Farms CDP	44200																											Many Farms CDP, Arizona	1522	696	67	66	88	52	15	3	11	41	67	34	51
G04044270	2012-2016			Arizona	04			Marana town	44270																											Marana town, Arizona	40221	19950	1786	1354	1321	750	236	344	197	821	1240	1276	1674
G04044410	2012-2016			Arizona	04			Maricopa city	44410																											Maricopa city, Arizona	45473	22432	1831	1752	2127	909	475	392	119	607	1099	1795	1697
G04044450	2012-2016			Arizona	04			Maricopa Colony CDP	44450																											Maricopa Colony CDP, Arizona	1027	452	66	55	24	5	12	8	27	58	52	31	20
G04044830	2012-2016			Arizona	04			Martinez Lake CDP	44830																											Martinez Lake CDP, Arizona	84	36	0	0	0	0	0	0	0	0	0	0	9
G04045180	2012-2016			Arizona	04			Mayer CDP	45180																											Mayer CDP, Arizona	1759	801	10	0	53	87	0	0	48	65	56	12	44
G04045275	2012-2016			Arizona	04			Mead Ranch CDP	45275																											Mead Ranch CDP, Arizona	11	0	0	0	0	0	0	0	0	0	0	0	0
G04045285	2012-2016			Arizona	04			Meadview CDP	45285																											Meadview CDP, Arizona	828	409	0	0	0	0	0	0	0	0	0	0	10
G04046000	2012-2016			Arizona	04			Mesa city	46000																											Mesa city, Arizona	470456	231917	16240	16765	15406	10277	5423	3635	3126	9808	19578	16338	14433
G04046005	2012-2016			Arizona	04			Mesa del Caballo CDP	46005																											Mesa del Caballo CDP, Arizona	648	302	48	38	8	0	0	0	0	0	11	0	23
G04046070	2012-2016			Arizona	04			Mescal CDP	46070																											Mescal CDP, Arizona	1525	889	45	40	22	49	14	0	0	0	67	87	43
G04046087	2012-2016			Arizona	04			Mesquite Creek CDP	46087																											Mesquite Creek CDP, Arizona	440	225	4	3	0	7	0	0	0	7	2	0	7
G04046350	2012-2016			Arizona	04			Miami town	46350																											Miami town, Arizona	2153	1024	105	64	77	62	15	13	34	29	40	67	62
G04046840	2012-2016			Arizona	04			Miracle Valley CDP	46840																											Miracle Valley CDP, Arizona	751	355	19	0	14	0	0	28	0	28	0	69	0
G04047190	2012-2016			Arizona	04			Moccasin CDP	47190																											Moccasin CDP, Arizona	51	26	0	0	0	0	0	0	0	0	0	0	0
G04047330	2012-2016			Arizona	04			Moenkopi CDP	47330																											Moenkopi CDP, Arizona	1159	557	49	19	11	21	9	0	49	0	51	35	41
G04047400	2012-2016			Arizona	04			Mohave Valley CDP	47400																											Mohave Valley CDP, Arizona	2861	1378	103	102	40	31	8	0	0	29	27	24	133
G04047495	2012-2016			Arizona	04			Mojave Ranch Estates CDP	47495																											Mojave Ranch Estates CDP, Arizona	26	8	0	0	2	0	0	0	0	2	0	0	0
G04047610	2012-2016			Arizona	04			Morenci CDP	47610																											Morenci CDP, Arizona	1742	894	100	109	70	22	0	31	16	41	70	122	50
G04047750	2012-2016			Arizona	04			Morristown CDP	47750																											Morristown CDP, Arizona	107	57	0	0	0	0	0	0	0	0	0	0	9
G04047820	2012-2016			Arizona	04			Mountainaire CDP	47820																											Mountainaire CDP, Arizona	1150	541	58	58	72	32	0	0	0	0	0	40	61
G04048170	2012-2016			Arizona	04			Munds Park CDP	48170																											Munds Park CDP, Arizona	720	336	0	0	0	0	0	0	0	28	20	0	0
G04048310	2012-2016			Arizona	04			Naco CDP	48310																											Naco CDP, Arizona	876	340	33	44	27	41	3	0	18	9	11	10	3
G04049010	2012-2016			Arizona	04			Nazlini CDP	49010																											Nazlini CDP, Arizona	450	211	31	26	18	13	12	6	0	6	14	10	6
G04049100	2012-2016			Arizona	04			Nelson CDP	49100																											Nelson CDP, Arizona	426	210	22	60	11	11	0	0	0	0	20	17	5
G04049270	2012-2016			Arizona	04			New Kingman-Butler CDP	49270																											New Kingman-Butler CDP, Arizona	12566	6451	477	261	340	362	165	99	19	413	386	253	318
G04049360	2012-2016			Arizona	04			New River CDP	49360																											New River CDP, Arizona	15305	7736	125	445	472	236	240	30	96	244	203	272	212
G04049640	2012-2016			Arizona	04			Nogales city	49640																											Nogales city, Arizona	20355	9752	842	1071	848	548	407	188	111	516	530	499	505
G04049710	2012-2016			Arizona	04			Nolic CDP	49710																											Nolic CDP, Arizona	30	15	0	8	0	0	0	0	0	0	0	0	0
G04050000	2012-2016			Arizona	04			North Fork CDP	50000																											North Fork CDP, Arizona	1506	754	118	9	49	43	16	32	0	77	91	48	0
G04050340	2012-2016			Arizona	04			Nutrioso CDP	50340																											Nutrioso CDP, Arizona	65	45	0	0	0	0	0	0	0	0	0	25	0
G04050480	2012-2016			Arizona	04			Oak Springs CDP	50480																											Oak Springs CDP, Arizona	79	40	14	2	4	0	0	0	0	3	3	3	3
G04050620	2012-2016			Arizona	04			Oatman CDP	50620																											Oatman CDP, Arizona	81	65	0	0	0	0	0	0	0	0	0	0	0
G04051142	2012-2016			Arizona	04			Oljato-Monument Valley CDP	51142																											Oljato-Monument Valley CDP, Arizona	216	132	27	29	9	2	10	0	0	7	5	7	7
G04051180	2012-2016			Arizona	04			Oracle CDP	51180																											Oracle CDP, Arizona	3735	1880	0	76	71	163	0	0	16	56	108	222	62
G04051465	2012-2016			Arizona	04			Orange Grove Mobile Manor CDP	51465																											Orange Grove Mobile Manor CDP, Arizona	529	234	32	8	0	0	51	0	0	11	9	25	0
G04051600	2012-2016			Arizona	04			Oro Valley town	51600																											Oro Valley town, Arizona	42379	20371	884	977	1015	992	376	238	278	811	684	643	912
G04051775	2012-2016			Arizona	04			Oxbow Estates CDP	51775																											Oxbow Estates CDP, Arizona	111	43	0	0	0	0	0	0	0	0	0	0	0
G04051800	2012-2016			Arizona	04			Padre Ranchitos CDP	51800																											Padre Ranchitos CDP, Arizona	225	93	0	17	33	0	0	0	0	0	0	21	0
G04051810	2012-2016			Arizona	04			Page city	51810																											Page city, Arizona	7532	3982	255	420	366	233	45	137	0	78	372	265	355
G04052230	2012-2016			Arizona	04			Palominas CDP	52230																											Palominas CDP, Arizona	134	50	0	0	0	18	0	0	0	0	0	0	0
G04052930	2012-2016			Arizona	04			Paradise Valley town	52930																											Paradise Valley town, Arizona	13833	7009	297	513	519	325	86	71	54	158	108	190	141
G04053070	2012-2016			Arizona	04			Parker town	53070																											Parker town, Arizona	3043	1571	99	100	106	73	81	40	75	98	115	164	93
G04053210	2012-2016			Arizona	04			Parker Strip CDP	53210																											Parker Strip CDP, Arizona	624	297	0	11	0	0	0	0	0	0	0	0	0
G04053350	2012-2016			Arizona	04			Parks CDP	53350																											Parks CDP, Arizona	1413	705	12	0	12	33	11	0	0	28	34	6	41
G04053490	2012-2016			Arizona	04			Patagonia town	53490																											Patagonia town, Arizona	838	401	25	15	16	0	22	0	0	12	38	16	7
G04053560	2012-2016			Arizona	04			Paulden CDP	53560																											Paulden CDP, Arizona	4729	2558	209	121	222	50	0	76	23	18	52	342	173
G04053700	2012-2016			Arizona	04			Payson town	53700																											Payson town, Arizona	15297	7185	226	266	366	265	33	118	32	241	314	334	197
G04053770	2012-2016			Arizona	04			Peach Springs CDP	53770																											Peach Springs CDP, Arizona	1102	526	67	64	62	34	7	7	9	22	35	63	27
G04053910	2012-2016			Arizona	04			Peeples Valley CDP	53910																											Peeples Valley CDP, Arizona	488	288	28	21	32	15	0	0	0	8	10	19	0
G04054050	2012-2016			Arizona	04			Peoria city	54050																											Peoria city, Arizona	158677	76632	5121	5568	6343	3525	2289	988	1194	2533	4478	4586	4140
G04054190	2012-2016			Arizona	04			Peridot CDP	54190																											Peridot CDP, Arizona	1633	746	119	66	30	51	69	8	13	79	55	58	33
G04055000	2012-2016			Arizona	04			Phoenix city	55000																											Phoenix city, Arizona	1555324	775266	61164	61146	57220	33626	21265	11892	11846	35781	62304	61953	53630
G04055210	2012-2016			Arizona	04			Picacho CDP	55210																											Picacho CDP, Arizona	342	206	3	3	12	11	12	0	0	25	7	5	12
G04055300	2012-2016			Arizona	04			Picture Rocks CDP	55300																											Picture Rocks CDP, Arizona	8562	4222	194	346	287	180	63	115	37	127	125	211	178
G04055560	2012-2016			Arizona	04			Pima town	55560																											Pima town, Arizona	2471	1208	89	116	128	65	5	32	3	55	66	56	89
G04055575	2012-2016			Arizona	04			Pimaco Two CDP	55575																											Pimaco Two CDP, Arizona	615	321	0	0	36	32	0	0	0	0	0	12	35
G04055630	2012-2016			Arizona	04			Pinal CDP	55630																											Pinal CDP, Arizona	715	305	49	29	50	0	0	0	0	8	0	75	0
G04055700	2012-2016			Arizona	04			Pine CDP	55700																											Pine CDP, Arizona	1180	584	0	0	28	22	0	0	0	0	0	0	22
G04055840	2012-2016			Arizona	04			Pinedale CDP	55840																											Pinedale CDP, Arizona	435	242	15	0	37	8	30	0	0	0	0	0	0
G04055845	2012-2016			Arizona	04			Pine Lake CDP	55845																											Pine Lake CDP, Arizona	48	17	0	0	0	0	0	0	0	0	0	0	0
G04055880	2012-2016			Arizona	04			Pinetop Country Club CDP	55880																											Pinetop Country Club CDP, Arizona	1792	911	96	49	28	55	38	0	0	0	0	27	33
G04055980	2012-2016			Arizona	04			Pinetop-Lakeside town	55980																											Pinetop-Lakeside town, Arizona	4314	2237	55	184	214	130	4	8	3	30	55	151	160
G04055983	2012-2016			Arizona	04			Pinion Pines CDP	55983																											Pinion Pines CDP, Arizona	249	146	0	0	0	0	0	0	0	0	0	0	0
G04056120	2012-2016			Arizona	04			Pinon CDP	56120																											Pinon CDP, Arizona	833	416	44	52	39	8	21	0	0	33	18	38	37
G04056400	2012-2016			Arizona	04			Pirtleville CDP	56400																											Pirtleville CDP, Arizona	1537	816	46	63	62	61	32	0	23	28	85	21	19
G04056470	2012-2016			Arizona	04			Pisinemo CDP	56470																											Pisinemo CDP, Arizona	422	230	39	36	11	20	21	0	0	29	8	14	0
G04057170	2012-2016			Arizona	04			Poston CDP	57170																											Poston CDP, Arizona	347	121	9	0	15	0	17	0	0	17	17	0	7
G04057380	2012-2016			Arizona	04			Prescott city	57380																											Prescott city, Arizona	41090	20048	634	668	799	541	919	174	406	596	944	903	590
G04057450	2012-2016			Arizona	04			Prescott Valley town	57450																											Prescott Valley town, Arizona	41070	19272	1052	1070	1284	945	269	323	193	768	965	1091	895
G04058010	2012-2016			Arizona	04			Quartzsite town	58010																											Quartzsite town, Arizona	3646	1828	0	0	0	0	4	0	0	0	5	5	6
G04058150	2012-2016			Arizona	04			Queen Creek town	58150																											Queen Creek town, Arizona	30849	15679	1549	1777	1927	962	441	250	88	190	573	895	1384
G04058290	2012-2016			Arizona	04			Queen Valley CDP	58290																											Queen Valley CDP, Arizona	712	365	0	0	0	0	0	0	0	14	0	35	0
G04058620	2012-2016			Arizona	04			Rainbow City CDP	58620																											Rainbow City CDP, Arizona	1181	564	50	28	51	23	21	0	0	22	77	17	0
G04058870	2012-2016			Arizona	04			Rancho Mesa Verde CDP	58870																											Rancho Mesa Verde CDP, Arizona	902	377	9	0	34	64	0	0	0	77	14	12	0
G04059550	2012-2016			Arizona	04			Red Mesa CDP	59550																											Red Mesa CDP, Arizona	261	125	4	5	4	11	0	18	0	7	7	6	4
G04059690	2012-2016			Arizona	04			Red Rock CDP (Apache County)	59690																											Red Rock CDP (Apache County), Arizona	174	92	10	0	0	4	8	12	0	7	15	0	0
G04059760	2012-2016			Arizona	04			Red Rock CDP (Pinal County)	59760																											Red Rock CDP (Pinal County), Arizona	2710	1368	187	125	98	141	29	32	12	30	113	144	199
G04059900	2012-2016			Arizona	04			Rillito CDP	59900																											Rillito CDP, Arizona	53	27	0	0	0	0	13	0	0	0	0	0	0
G04060120	2012-2016			Arizona	04			Rincon Valley CDP	60120																											Rincon Valley CDP, Arizona	5938	3079	207	224	348	93	96	23	18	67	122	200	228
G04060180	2012-2016			Arizona	04			Rio Rico CDP	60180																											Rio Rico CDP, Arizona	18589	8893	787	860	619	606	285	43	155	338	592	540	543
G04060250	2012-2016			Arizona	04			Rio Verde CDP	60250																											Rio Verde CDP, Arizona	1946	964	0	0	0	0	0	0	0	0	0	0	0
G04060770	2012-2016			Arizona	04			Rock House CDP	60770																											Rock House CDP, Arizona	18	0	0	0	0	0	0	0	0	0	0	0	0
G04060880	2012-2016			Arizona	04			Rock Point CDP	60880																											Rock Point CDP, Arizona	478	223	22	22	24	6	5	0	0	16	6	1	11
G04061300	2012-2016			Arizona	04			Roosevelt CDP	61300																											Roosevelt CDP, Arizona	64	43	0	0	0	0	0	0	0	0	4	3	4
G04061370	2012-2016			Arizona	04			Rough Rock CDP	61370																											Rough Rock CDP, Arizona	680	344	41	39	37	25	7	8	6	18	20	18	16
G04061440	2012-2016			Arizona	04			Round Rock CDP	61440																											Round Rock CDP, Arizona	861	377	34	41	34	24	15	6	10	12	53	11	26
G04061448	2012-2016			Arizona	04			Round Valley CDP	61448																											Round Valley CDP, Arizona	580	341	20	0	63	29	0	0	0	10	0	18	9
G04061690	2012-2016			Arizona	04			Rye CDP	61690																											Rye CDP, Arizona	114	81	0	0	0	0	13	0	0	0	0	0	0
G04061715	2012-2016			Arizona	04			Sacate Village CDP	61715																											Sacate Village CDP, Arizona	150	82	9	0	27	0	17	0	0	0	0	0	9
G04061720	2012-2016			Arizona	04			Sacaton CDP	61720																											Sacaton CDP, Arizona	2787	1552	52	149	83	41	197	27	5	68	131	148	126
G04061800	2012-2016			Arizona	04			Sacaton Flats Village CDP	61800																											Sacaton Flats Village CDP, Arizona	364	225	16	10	54	0	24	0	0	0	0	17	0
G04061940	2012-2016			Arizona	04			Saddlebrooke CDP	61940																											Saddlebrooke CDP, Arizona	10324	4966	74	31	53	57	42	0	0	0	36	72	193
G04062000	2012-2016			Arizona	04			Safford city	62000																											Safford city, Arizona	9616	4513	361	455	395	304	118	109	25	130	386	341	138
G04062140	2012-2016			Arizona	04			Sahuarita town	62140																											Sahuarita town, Arizona	27780	13563	1247	1344	1122	560	210	188	105	296	620	1106	1269
G04062280	2012-2016			Arizona	04			St. David CDP	62280																											St. David CDP, Arizona	1709	1024	166	106	113	94	0	0	0	0	84	66	40
G04062350	2012-2016			Arizona	04			St. Johns city	62350																											St. Johns city, Arizona	3542	1661	67	121	202	120	145	0	31	0	141	86	152
G04062362	2012-2016			Arizona	04			St. Johns CDP	62362																											St. Johns CDP, Arizona	726	335	36	34	10	25	0	40	4	11	46	32	10
G04062420	2012-2016			Arizona	04			St. Michaels CDP	62420																											St. Michaels CDP, Arizona	1409	740	39	77	98	48	13	0	0	0	72	15	54
G04062700	2012-2016			Arizona	04			Salome CDP	62700																											Salome CDP, Arizona	1422	646	0	27	79	0	0	0	0	17	0	0	0
G04062910	2012-2016			Arizona	04			San Carlos CDP	62910																											San Carlos CDP, Arizona	4440	2249	232	271	238	100	81	31	43	131	162	196	158
G04063050	2012-2016			Arizona	04			Sanders CDP	63050																											Sanders CDP, Arizona	574	236	26	61	33	11	9	0	0	0	32	3	19
G04063260	2012-2016			Arizona	04			San Jose CDP	63260																											San Jose CDP, Arizona	772	364	16	60	80	33	0	0	0	0	20	14	7
G04063470	2012-2016			Arizona	04			San Luis city	63470																											San Luis city, Arizona	31118	16413	1495	854	1271	1037	626	291	675	970	1589	1408	903
G04063540	2012-2016			Arizona	04			San Manuel CDP	63540																											San Manuel CDP, Arizona	3725	1840	182	69	226	149	45	5	79	15	45	37	0
G04063610	2012-2016			Arizona	04			San Miguel CDP	63610																											San Miguel CDP, Arizona	316	133	0	18	20	0	7	0	0	14	8	11	10
G04063820	2012-2016			Arizona	04			San Simon CDP	63820																											San Simon CDP, Arizona	141	59	13	0	0	0	0	0	0	8	0	0	0
G04063960	2012-2016			Arizona	04			Santa Cruz CDP	63960																											Santa Cruz CDP, Arizona	0	0	0	0	0	0	0	0	0	0	0	0	0
G04064210	2012-2016			Arizona	04			San Tan Valley CDP	64210																											San Tan Valley CDP, Arizona	88507	43860	3597	4391	4527	2050	1310	674	553	1846	3063	3237	3278
G04064310	2012-2016			Arizona	04			Santa Rosa CDP	64310																											Santa Rosa CDP, Arizona	351	176	26	7	21	0	8	0	0	7	14	8	33
G04064590	2012-2016			Arizona	04			Sawmill CDP	64590																											Sawmill CDP, Arizona	652	331	25	18	31	28	18	9	7	13	21	21	20
G04064650	2012-2016			Arizona	04			Scenic CDP	64650																											Scenic CDP, Arizona	1704	835	0	89	215	59	0	0	0	0	0	0	0
G04065000	2012-2016			Arizona	04			Scottsdale city	65000																											Scottsdale city, Arizona	234495	114081	5111	4963	6304	3958	2173	867	1139	3953	7364	7126	6542
G04065167	2012-2016			Arizona	04			Seba Dalkai CDP	65167																											Seba Dalkai CDP, Arizona	167	79	4	6	3	8	6	0	0	0	4	3	14
G04065280	2012-2016			Arizona	04			Second Mesa CDP	65280																											Second Mesa CDP, Arizona	1537	724	64	93	83	59	13	31	0	34	29	28	27
G04065350	2012-2016			Arizona	04			Sedona city	65350																											Sedona city, Arizona	10209	4835	125	138	108	53	73	18	62	107	221	212	196
G04065400	2012-2016			Arizona	04			Sehili CDP	65400																											Sehili CDP, Arizona	109	69	4	8	4	4	0	0	0	0	0	6	17
G04065420	2012-2016			Arizona	04			Seligman CDP	65420																											Seligman CDP, Arizona	415	183	0	12	20	0	10	10	0	0	0	0	38
G04065490	2012-2016			Arizona	04			Sells CDP	65490																											Sells CDP, Arizona	2688	1204	37	149	104	90	24	43	0	100	146	82	70
G04065780	2012-2016			Arizona	04			Seven Mile CDP	65780																											Seven Mile CDP, Arizona	796	380	33	34	31	7	0	22	10	40	47	15	38
G04066190	2012-2016			Arizona	04			Shongopovi CDP	66190																											Shongopovi CDP, Arizona	1080	470	57	37	93	20	45	0	0	24	47	12	25
G04066260	2012-2016			Arizona	04			Shonto CDP	66260																											Shonto CDP, Arizona	621	308	32	20	29	17	6	7	0	27	15	27	21
G04066470	2012-2016			Arizona	04			Show Low city	66470																											Show Low city, Arizona	10875	5178	436	340	328	176	104	58	51	129	379	235	349
G04066820	2012-2016			Arizona	04			Sierra Vista city	66820																											Sierra Vista city, Arizona	44381	21422	1687	1730	1638	720	946	485	392	969	1799	1563	995
G04066845	2012-2016			Arizona	04			Sierra Vista Southeast CDP	66845																											Sierra Vista Southeast CDP, Arizona	15768	7305	414	467	428	282	201	156	59	152	283	334	185
G04067295	2012-2016			Arizona	04			Six Shooter Canyon CDP	67295																											Six Shooter Canyon CDP, Arizona	902	508	99	0	25	29	0	0	25	10	0	13	0
G04067800	2012-2016			Arizona	04			Snowflake town	67800																											Snowflake town, Arizona	5643	2801	289	298	296	127	62	55	41	6	127	208	192
G04067920	2012-2016			Arizona	04			So-Hi CDP	67920																											So-Hi CDP, Arizona	217	69	0	0	0	0	0	0	0	0	0	0	0
G04068010	2012-2016			Arizona	04			Solomon CDP	68010																											Solomon CDP, Arizona	285	177	0	0	5	2	9	0	0	15	9	18	3
G04068080	2012-2016			Arizona	04			Somerton city	68080																											Somerton city, Arizona	14866	7105	762	620	803	321	349	82	204	248	454	559	595
G04068220	2012-2016			Arizona	04			Sonoita CDP	68220																											Sonoita CDP, Arizona	851	412	4	3	7	41	8	0	0	0	0	21	12
G04068670	2012-2016			Arizona	04			South Komelik CDP	68670																											South Komelik CDP, Arizona	145	42	12	0	9	9	0	0	0	0	0	0	0
G04068850	2012-2016			Arizona	04			South Tucson city	68850																											South Tucson city, Arizona	5627	2781	114	236	128	158	81	61	5	103	200	155	198
G04068990	2012-2016			Arizona	04			Springerville town	68990																											Springerville town, Arizona	1728	806	107	29	48	56	16	5	15	29	19	27	22
G04069060	2012-2016			Arizona	04			Spring Valley CDP	69060																											Spring Valley CDP, Arizona	1374	638	68	0	32	22	0	11	0	0	75	2	5
G04069130	2012-2016			Arizona	04			Stanfield CDP	69130																											Stanfield CDP, Arizona	332	288	0	0	0	0	0	0	0	0	0	0	130
G04069480	2012-2016			Arizona	04			Star Valley town	69480																											Star Valley town, Arizona	1976	978	37	0	71	0	0	14	35	40	0	74	19
G04069585	2012-2016			Arizona	04			Steamboat CDP	69585																											Steamboat CDP, Arizona	293	123	18	11	15	8	5	12	0	6	3	2	3
G04069872	2012-2016			Arizona	04			Stotonic Village CDP	69872																											Stotonic Village CDP, Arizona	411	166	0	0	14	24	0	0	0	0	15	16	0
G04070040	2012-2016			Arizona	04			Strawberry CDP	70040																											Strawberry CDP, Arizona	605	345	0	0	0	29	0	0	0	19	0	0	9
G04070175	2012-2016			Arizona	04			Summerhaven CDP	70175																											Summerhaven CDP, Arizona	167	67	17	17	0	0	0	0	0	0	0	0	16
G04070240	2012-2016			Arizona	04			Summit CDP	70240																											Summit CDP, Arizona	5240	2603	248	220	229	79	121	111	0	162	86	79	91
G04070320	2012-2016			Arizona	04			Sun City CDP	70320																											Sun City CDP, Arizona	39363	16502	57	48	55	0	32	13	50	38	221	93	137
G04070355	2012-2016			Arizona	04			Sun City West CDP	70355																											Sun City West CDP, Arizona	24899	11043	0	0	0	6	0	13	7	0	0	41	20
G04070460	2012-2016			Arizona	04			Sunizona CDP	70460																											Sunizona CDP, Arizona	162	84	0	3	3	0	0	0	0	0	1	5	2
G04070530	2012-2016			Arizona	04			Sun Lakes CDP	70530																											Sun Lakes CDP, Arizona	14828	6619	0	20	42	0	9	0	0	31	45	36	13
G04071160	2012-2016			Arizona	04			Sun Valley CDP	71160																											Sun Valley CDP, Arizona	241	129	0	0	0	0	0	0	0	15	9	8	7
G04071220	2012-2016			Arizona	04			Sunwest CDP	71220																											Sunwest CDP, Arizona	2	0	0	0	0	0	0	0	0	0	0	0	0
G04071230	2012-2016			Arizona	04			Supai CDP	71230																											Supai CDP, Arizona	0	0	0	0	0	0	0	0	0	0	0	0	0
G04071300	2012-2016			Arizona	04			Superior town	71300																											Superior town, Arizona	2895	1409	94	86	72	88	46	27	57	63	65	65	33
G04071510	2012-2016			Arizona	04			Surprise city	71510																											Surprise city, Arizona	127492	61532	4103	5215	5234	2587	1389	571	373	1499	2900	3828	4103
G04071642	2012-2016			Arizona	04			Sweet Water Village CDP	71642																											Sweet Water Village CDP, Arizona	202	105	0	0	0	8	0	0	20	0	0	8	0
G04071650	2012-2016			Arizona	04			Swift Trail Junction CDP	71650																											Swift Trail Junction CDP, Arizona	3262	2144	42	72	160	17	5	12	6	47	134	302	343
G04071790	2012-2016			Arizona	04			Tacna CDP	71790																											Tacna CDP, Arizona	674	362	32	19	30	11	15	3	0	24	32	6	10
G04072000	2012-2016			Arizona	04			Tanque Verde CDP	72000																											Tanque Verde CDP, Arizona	16546	8168	162	356	479	375	120	141	57	81	264	383	233
G04072280	2012-2016			Arizona	04			Tat Momoli CDP	72280																											Tat Momoli CDP, Arizona	46	0	0	0	0	0	0	0	0	0	0	0	0
G04072420	2012-2016			Arizona	04			Taylor town	72420																											Taylor town, Arizona	4153	2132	98	148	95	84	136	56	48	17	124	56	102
G04072560	2012-2016			Arizona	04			Teec Nos Pos CDP	72560																											Teec Nos Pos CDP, Arizona	719	352	23	24	21	39	15	10	12	18	14	11	29
G04072630	2012-2016			Arizona	04			Tees Toh CDP	72630																											Tees Toh CDP, Arizona	500	263	23	20	14	15	3	5	4	13	37	17	14
G04073000	2012-2016			Arizona	04			Tempe city	73000																											Tempe city, Arizona	174708	91572	3790	3869	3187	2664	6351	4078	3689	9470	12518	8197	5478
G04073420	2012-2016			Arizona	04			Thatcher town	73420																											Thatcher town, Arizona	4972	2428	177	260	190	98	195	63	188	146	100	76	167
G04073490	2012-2016			Arizona	04			Theba CDP	73490																											Theba CDP, Arizona	114	54	4	12	0	0	3	0	0	0	4	2	4
G04073700	2012-2016			Arizona	04			Three Points CDP	73700																											Three Points CDP, Arizona	5124	2526	135	108	138	55	130	0	0	55	124	191	150
G04074120	2012-2016			Arizona	04			Tolani Lake CDP	74120																											Tolani Lake CDP, Arizona	355	155	17	10	15	7	4	0	0	20	8	21	10
G04074190	2012-2016			Arizona	04			Tolleson city	74190																											Tolleson city, Arizona	6985	3322	201	298	216	82	41	64	144	194	443	248	145
G04074400	2012-2016			Arizona	04			Tombstone city	74400																											Tombstone city, Arizona	1479	710	37	23	22	39	25	8	12	20	9	0	9
G04074470	2012-2016			Arizona	04			Tonalea CDP	74470																											Tonalea CDP, Arizona	303	135	0	7	17	4	13	0	0	10	12	9	3
G04074540	2012-2016			Arizona	04			Tonopah CDP	74540																											Tonopah CDP, Arizona	62	31	0	0	0	0	0	0	0	0	0	0	0
G04074610	2012-2016			Arizona	04			Tonto Basin CDP	74610																											Tonto Basin CDP, Arizona	1466	825	15	17	51	15	0	0	0	0	20	0	21
G04074665	2012-2016			Arizona	04			Tonto Village CDP	74665																											Tonto Village CDP, Arizona	305	159	11	0	10	8	0	0	0	0	18	21	27
G04074680	2012-2016			Arizona	04			Topawa CDP	74680																											Topawa CDP, Arizona	170	88	12	16	9	0	8	0	0	0	0	0	8
G04074750	2012-2016			Arizona	04			Topock CDP	74750																											Topock CDP, Arizona	13	13	0	0	0	0	0	0	0	0	0	0	0
G04074820	2012-2016			Arizona	04			Top-of-the-World CDP	74820																											Top-of-the-World CDP, Arizona	236	140	0	0	0	0	0	0	18	13	38	0	0
G04075310	2012-2016			Arizona	04			Toyei CDP	75310																											Toyei CDP, Arizona	0	0	0	0	0	0	0	0	0	0	0	0	0
G04075590	2012-2016			Arizona	04			Truxton CDP	75590																											Truxton CDP, Arizona	147	73	3	6	4	6	7	3	0	5	2	0	0
G04075660	2012-2016			Arizona	04			Tsaile CDP	75660																											Tsaile CDP, Arizona	1218	533	39	46	51	23	112	20	13	27	32	23	11
G04075940	2012-2016			Arizona	04			Tubac CDP	75940																											Tubac CDP, Arizona	1471	722	0	25	0	0	0	0	28	0	31	0	0
G04076010	2012-2016			Arizona	04			Tuba City CDP	76010																											Tuba City CDP, Arizona	9221	4236	345	537	350	163	112	31	79	223	388	394	238
G04077000	2012-2016			Arizona	04			Tucson city	77000																											Tucson city, Arizona	527586	261891	16099	16857	15684	9515	11170	6669	7485	18639	20896	19119	16065
G04077035	2012-2016			Arizona	04			Tucson Estates CDP	77035																											Tucson Estates CDP, Arizona	11747	5622	295	183	291	109	95	64	78	252	225	285	294
G04077367	2012-2016			Arizona	04			Tumacacori-Carmen CDP	77367																											Tumacacori-Carmen CDP, Arizona	363	207	17	12	12	17	0	0	0	0	0	0	0
G04077415	2012-2016			Arizona	04			Turkey Creek CDP	77415																											Turkey Creek CDP, Arizona	439	249	14	61	10	13	7	0	10	18	13	36	32
G04077490	2012-2016			Arizona	04			Tusayan town	77490																											Tusayan town, Arizona	408	205	0	15	15	0	0	0	1	7	12	33	13
G04078300	2012-2016			Arizona	04			Upper Santan Village CDP	78300																											Upper Santan Village CDP, Arizona	459	282	16	17	0	0	31	0	0	29	110	0	16
G04078400	2012-2016			Arizona	04			Utting CDP	78400																											Utting CDP, Arizona	93	47	0	0	0	0	0	0	0	0	0	0	0
G04078540	2012-2016			Arizona	04			Vail CDP	78540																											Vail CDP, Arizona	11637	5987	539	738	366	260	148	49	24	229	253	326	388
G04078680	2012-2016			Arizona	04			Vaiva Vo CDP	78680																											Vaiva Vo CDP, Arizona	0	0	0	0	0	0	0	0	0	0	0	0	0
G04078760	2012-2016			Arizona	04			Valencia West CDP	78760																											Valencia West CDP, Arizona	11247	5446	513	484	484	396	128	125	55	83	366	569	371
G04078820	2012-2016			Arizona	04			Valentine CDP	78820																											Valentine CDP, Arizona	60	36	0	2	4	0	0	1	3	0	0	2	0
G04078855	2012-2016			Arizona	04			Valle CDP	78855																											Valle CDP, Arizona	411	234	0	44	0	0	0	0	0	0	104	0	0
G04078865	2012-2016			Arizona	04			Valle Vista CDP	78865																											Valle Vista CDP, Arizona	1907	1004	85	19	10	12	27	0	0	35	24	0	5
G04079590	2012-2016			Arizona	04			Ventana CDP	79590																											Ventana CDP, Arizona	96	64	0	0	6	22	0	10	0	0	0	0	6
G04079830	2012-2016			Arizona	04			Verde Village CDP	79830																											Verde Village CDP, Arizona	13287	6379	401	440	499	280	303	86	15	92	326	408	241
G04079870	2012-2016			Arizona	04			Vernon CDP	79870																											Vernon CDP, Arizona	30	4	0	0	0	0	0	0	0	0	0	0	0
G04079940	2012-2016			Arizona	04			Vicksburg CDP	79940																											Vicksburg CDP, Arizona	997	613	112	47	47	0	0	0	0	0	0	0	77
G04080095	2012-2016			Arizona	04			Village of Oak Creek (Big Park) CDP	80095																											Village of Oak Creek (Big Park) CDP, Arizona	6150	2736	57	65	34	66	9	0	24	49	128	42	145
G04080380	2012-2016			Arizona	04			Wagon Wheel CDP	80380																											Wagon Wheel CDP, Arizona	1332	647	68	79	73	10	0	0	0	0	0	17	37
G04080430	2012-2016			Arizona	04			Wahak Hotrontk CDP	80430																											Wahak Hotrontk CDP, Arizona	118	60	16	6	11	0	0	0	0	9	0	0	0
G04080790	2012-2016			Arizona	04			Wall Lane CDP	80790																											Wall Lane CDP, Arizona	489	205	7	43	33	21	0	0	0	8	0	0	0
G04080825	2012-2016			Arizona	04			Walnut Creek CDP	80825																											Walnut Creek CDP, Arizona	443	235	0	0	0	0	0	0	0	0	0	0	0
G04081175	2012-2016			Arizona	04			Washington Park CDP	81175																											Washington Park CDP, Arizona	169	86	0	0	0	0	0	0	0	0	0	0	0
G04081480	2012-2016			Arizona	04			Wellton town	81480																											Wellton town, Arizona	2947	1442	7	35	123	46	9	0	0	1	62	9	82
G04081490	2012-2016			Arizona	04			Wellton Hills CDP	81490																											Wellton Hills CDP, Arizona	318	189	0	8	0	0	0	0	0	46	36	22	0
G04081550	2012-2016			Arizona	04			Wenden CDP	81550																											Wenden CDP, Arizona	484	197	0	8	3	13	0	0	25	0	8	6	6
G04082060	2012-2016			Arizona	04			Wet Camp Village CDP	82060																											Wet Camp Village CDP, Arizona	381	196	28	41	28	6	0	0	0	16	0	2	30
G04082120	2012-2016			Arizona	04			Wheatfields CDP	82120																											Wheatfields CDP, Arizona	627	397	0	17	50	0	84	0	0	15	17	0	19
G04082156	2012-2016			Arizona	04			Whetstone CDP	82156																											Whetstone CDP, Arizona	2653	1205	102	112	124	0	10	0	43	42	42	0	34
G04082270	2012-2016			Arizona	04			Whispering Pines CDP	82270																											Whispering Pines CDP, Arizona	146	57	12	0	0	0	0	0	0	0	0	14	0
G04082390	2012-2016			Arizona	04			Whitecone CDP	82390																											Whitecone CDP, Arizona	825	388	26	37	40	30	16	8	0	9	20	13	10
G04082425	2012-2016			Arizona	04			White Hills CDP	82425																											White Hills CDP, Arizona	244	119	11	0	0	0	0	0	0	0	0	0	0
G04082450	2012-2016			Arizona	04			White Mountain Lake CDP	82450																											White Mountain Lake CDP, Arizona	2245	1030	35	0	112	63	13	20	37	75	40	39	102
G04082530	2012-2016			Arizona	04			Whiteriver CDP	82530																											Whiteriver CDP, Arizona	4447	2081	224	236	141	126	69	12	61	193	228	154	91
G04082670	2012-2016			Arizona	04			Why CDP	82670																											Why CDP, Arizona	162	96	11	0	0	0	0	0	0	0	10	25	0
G04082740	2012-2016			Arizona	04			Wickenburg town	82740																											Wickenburg town, Arizona	6766	3248	106	182	232	129	12	11	13	19	74	89	92
G04082810	2012-2016			Arizona	04			Wide Ruins CDP	82810																											Wide Ruins CDP, Arizona	107	71	0	0	0	0	0	0	0	0	30	14	0
G04082880	2012-2016			Arizona	04			Wikieup CDP	82880																											Wikieup CDP, Arizona	190	106	13	0	0	16	3	0	0	0	4	5	6
G04082950	2012-2016			Arizona	04			Wilhoit CDP	82950																											Wilhoit CDP, Arizona	922	523	3	19	16	17	5	2	4	0	33	15	27
G04083090	2012-2016			Arizona	04			Willcox city	83090																											Willcox city, Arizona	3617	1703	206	95	202	124	29	53	10	59	61	28	107
G04083160	2012-2016			Arizona	04			Williams city	83160																											Williams city, Arizona	3079	1510	175	45	102	53	2	15	50	63	57	140	78
G04083388	2012-2016			Arizona	04			Williamson CDP	83388																											Williamson CDP, Arizona	5207	2738	36	32	95	118	44	17	48	17	8	3	72
G04083475	2012-2016			Arizona	04			Willow Canyon CDP	83475																											Willow Canyon CDP, Arizona	0	0	0	0	0	0	0	0	0	0	0	0	0
G04083570	2012-2016			Arizona	04			Willow Valley CDP	83570																											Willow Valley CDP, Arizona	844	445	2	3	0	0	0	0	0	11	13	23	20
G04083720	2012-2016			Arizona	04			Window Rock CDP	83720																											Window Rock CDP, Arizona	3355	1676	132	132	132	92	57	17	0	32	174	129	120
G04083790	2012-2016			Arizona	04			Winkelman town	83790																											Winkelman town, Arizona	282	137	10	1	0	4	6	0	6	7	0	12	2
G04083930	2012-2016			Arizona	04			Winslow city	83930																											Winslow city, Arizona	9539	5697	326	535	432	180	91	18	159	216	641	592	554
G04083960	2012-2016			Arizona	04			Winslow West CDP	83960																											Winslow West CDP, Arizona	972	439	53	59	27	15	139	19	0	12	0	4	28
G04084000	2012-2016			Arizona	04			Wintersburg CDP	84000																											Wintersburg CDP, Arizona	93	48	0	0	0	0	0	7	0	35	0	0	0
G04084140	2012-2016			Arizona	04			Wittmann CDP	84140																											Wittmann CDP, Arizona	361	219	0	0	51	28	0	0	0	0	0	0	27
G04084350	2012-2016			Arizona	04			Woodruff CDP	84350																											Woodruff CDP, Arizona	146	76	0	0	0	0	0	0	0	0	0	0	0
G04084980	2012-2016			Arizona	04			Yarnell CDP	84980																											Yarnell CDP, Arizona	575	238	0	0	2	0	0	0	0	0	0	0	0
G04085260	2012-2016			Arizona	04			York CDP	85260																											York CDP, Arizona	849	414	67	23	30	53	6	24	0	5	7	12	0
G04085330	2012-2016			Arizona	04			Young CDP	85330																											Young CDP, Arizona	446	222	4	5	0	0	6	0	2	0	0	0	3
G04085400	2012-2016			Arizona	04			Youngtown town	85400																											Youngtown town, Arizona	6563	3110	332	249	254	125	46	68	49	70	304	208	227
G04085470	2012-2016			Arizona	04			Yucca CDP	85470																											Yucca CDP, Arizona	80	32	8	0	0	0	0	0	0	0	7	0	0
G04085540	2012-2016			Arizona	04			Yuma city	85540																											Yuma city, Arizona	93704	48344	3696	3782	3665	1914	1740	998	1108	3744	4089	3313	2647
G05000250	2012-2016			Arkansas	05			Adona city	00250																											Adona city, Arkansas	143	65	2	0	5	2	10	3	0	3	4	5	4
G05000580	2012-2016			Arkansas	05			Alexander city	00580																											Alexander city, Arkansas	2794	1367	158	77	111	152	33	0	0	10	130	66	106
G05000700	2012-2016			Arkansas	05			Alicia town	00700																											Alicia town, Arkansas	168	87	0	7	7	0	10	0	0	3	9	0	8
G05000940	2012-2016			Arkansas	05			Allport town	00940																											Allport town, Arkansas	189	107	0	34	21	8	2	0	0	3	0	0	0
G05000970	2012-2016			Arkansas	05			Alma city	00970																											Alma city, Arkansas	5599	2592	276	175	199	173	49	0	20	54	120	301	201
G05001030	2012-2016			Arkansas	05			Almyra town	01030																											Almyra town, Arkansas	307	160	18	3	2	0	14	1	2	4	16	4	13
G05001060	2012-2016			Arkansas	05			Alpena town	01060																											Alpena town, Arkansas	416	207	20	25	7	1	0	5	3	8	7	10	9
G05001150	2012-2016			Arkansas	05			Altheimer city	01150																											Altheimer city, Arkansas	1028	468	34	31	74	21	0	15	0	10	40	23	6
G05001210	2012-2016			Arkansas	05			Altus city	01210																											Altus city, Arkansas	754	367	20	20	29	28	10	6	0	21	11	24	22
G05001270	2012-2016			Arkansas	05			Amagon town	01270																											Amagon town, Arkansas	69	40	0	0	4	0	0	0	1	0	0	0	2
G05001360	2012-2016			Arkansas	05			Amity city	01360																											Amity city, Arkansas	633	292	14	30	33	0	5	0	0	1	18	25	14
G05001457	2012-2016			Arkansas	05			Anthonyville town	01457																											Anthonyville town, Arkansas	142	71	6	1	0	5	0	0	0	9	0	0	2
G05001540	2012-2016			Arkansas	05			Antoine town	01540																											Antoine town, Arkansas	88	37	1	0	5	1	0	0	0	3	1	3	0
G05001870	2012-2016			Arkansas	05			Arkadelphia city	01870																											Arkadelphia city, Arkansas	10728	4937	341	194	279	100	775	337	350	510	208	155	149
G05001990	2012-2016			Arkansas	05			Arkansas City city	01990																											Arkansas City city, Arkansas	548	263	15	6	18	11	27	0	11	22	5	0	17
G05002380	2012-2016			Arkansas	05			Ashdown city	02380																											Ashdown city, Arkansas	4533	2389	195	198	259	136	0	115	0	88	107	166	284
G05002470	2012-2016			Arkansas	05			Ash Flat city	02470																											Ash Flat city, Arkansas	1067	476	39	25	19	8	13	3	0	20	39	28	9
G05002590	2012-2016			Arkansas	05			Atkins city	02590																											Atkins city, Arkansas	3038	1423	110	95	137	118	20	62	0	32	153	140	64
G05002680	2012-2016			Arkansas	05			Aubrey town	02680																											Aubrey town, Arkansas	141	84	6	23	1	0	0	6	0	0	0	0	7
G05002740	2012-2016			Arkansas	05			Augusta city	02740																											Augusta city, Arkansas	2387	1243	77	124	48	59	33	4	30	53	74	31	78
G05002860	2012-2016			Arkansas	05			Austin city	02860																											Austin city, Arkansas	3108	1644	238	128	161	85	17	17	4	100	168	211	169
G05003010	2012-2016			Arkansas	05			Avilla CDP	03010																											Avilla CDP, Arkansas	994	583	0	46	68	65	18	19	0	0	19	34	24
G05003040	2012-2016			Arkansas	05			Avoca town	03040																											Avoca town, Arkansas	525	261	16	13	17	21	2	1	8	12	10	8	41
G05003280	2012-2016			Arkansas	05			Bald Knob city	03280																											Bald Knob city, Arkansas	2906	1343	69	197	135	51	16	35	0	31	55	97	45
G05003430	2012-2016			Arkansas	05			Banks town	03430																											Banks town, Arkansas	119	75	0	2	3	12	0	0	0	13	0	0	3
G05003640	2012-2016			Arkansas	05			Barling city	03640																											Barling city, Arkansas	4747	2232	87	202	152	43	32	0	0	50	190	253	191
G05003940	2012-2016			Arkansas	05			Bassett town	03940																											Bassett town, Arkansas	243	113	20	5	6	5	17	0	5	12	2	11	0
G05004030	2012-2016			Arkansas	05			Batesville city	04030																											Batesville city, Arkansas	10579	5364	405	388	274	219	193	66	126	294	500	439	282
G05004090	2012-2016			Arkansas	05			Bauxite town	04090																											Bauxite town, Arkansas	470	241	15	17	27	17	3	17	0	6	4	5	18
G05004180	2012-2016			Arkansas	05			Bay city	04180																											Bay city, Arkansas	1956	917	55	67	61	27	15	3	17	42	71	69	59
G05004420	2012-2016			Arkansas	05			Bearden city	04420																											Bearden city, Arkansas	953	499	49	31	22	29	14	7	0	6	56	7	34
G05004540	2012-2016			Arkansas	05			Beaver town	04540																											Beaver town, Arkansas	105	50	0	0	2	2	0	0	0	0	0	4	0
G05004600	2012-2016			Arkansas	05			Beebe city	04600																											Beebe city, Arkansas	7952	3589	230	242	183	211	167	0	110	239	291	55	317
G05004720	2012-2016			Arkansas	05			Beedeville town	04720																											Beedeville town, Arkansas	128	62	0	13	6	2	0	0	0	0	6	8	0
G05004840	2012-2016			Arkansas	05			Bella Vista city	04840																											Bella Vista city, Arkansas	27985	13322	625	740	786	424	249	116	49	227	578	591	772
G05004900	2012-2016			Arkansas	05			Bellefonte town	04900																											Bellefonte town, Arkansas	499	252	9	8	12	10	22	1	0	17	7	26	11
G05004960	2012-2016			Arkansas	05			Belleville city	04960																											Belleville city, Arkansas	424	224	23	12	8	21	1	2	1	14	0	8	18
G05005260	2012-2016			Arkansas	05			Ben Lomond town	05260																											Ben Lomond town, Arkansas	110	63	3	1	0	10	2	0	0	0	0	0	1
G05005290	2012-2016			Arkansas	05			Benton city	05290																											Benton city, Arkansas	33613	16267	1221	1350	1230	648	453	199	248	495	1164	1361	1062
G05005320	2012-2016			Arkansas	05			Bentonville city	05320																											Bentonville city, Arkansas	42499	21830	1914	1933	1513	823	500	178	239	655	1933	2535	1860
G05005440	2012-2016			Arkansas	05			Bergman town	05440																											Bergman town, Arkansas	463	247	15	20	12	6	19	0	3	17	16	11	10
G05005560	2012-2016			Arkansas	05			Berryville city	05560																											Berryville city, Arkansas	5370	2611	280	230	217	47	36	133	6	166	186	176	284
G05005740	2012-2016			Arkansas	05			Bethel Heights city	05740																											Bethel Heights city, Arkansas	2490	1275	186	138	104	108	67	14	16	40	59	146	53
G05005920	2012-2016			Arkansas	05			Bigelow town	05920																											Bigelow town, Arkansas	377	204	15	20	11	9	27	0	16	3	8	21	16
G05005980	2012-2016			Arkansas	05			Big Flat town	05980																											Big Flat town, Arkansas	43	27	0	3	0	0	0	0	0	0	0	1	2
G05006040	2012-2016			Arkansas	05			Biggers town	06040																											Biggers town, Arkansas	285	127	2	4	5	10	5	1	0	3	11	9	12
G05006340	2012-2016			Arkansas	05			Birdsong town	06340																											Birdsong town, Arkansas	37	15	4	0	0	0	0	0	0	0	0	0	0
G05006610	2012-2016			Arkansas	05			Black Oak town	06610																											Black Oak town, Arkansas	253	127	23	9	8	3	5	4	0	4	17	1	25
G05006700	2012-2016			Arkansas	05			Black Rock city	06700																											Black Rock city, Arkansas	692	353	12	7	32	11	15	3	0	18	17	6	28
G05006730	2012-2016			Arkansas	05			Black Springs town	06730																											Black Springs town, Arkansas	43	19	1	0	0	2	0	1	1	0	0	0	1
G05007030	2012-2016			Arkansas	05			Blevins city	07030																											Blevins city, Arkansas	306	134	18	9	5	6	0	0	0	5	12	5	8
G05007150	2012-2016			Arkansas	05			Blue Eye town	07150																											Blue Eye town, Arkansas	38	19	6	0	0	0	0	0	0	0	0	0	0
G05007210	2012-2016			Arkansas	05			Blue Mountain town	07210																											Blue Mountain town, Arkansas	100	36	0	0	1	0	0	0	0	2	6	3	0
G05007270	2012-2016			Arkansas	05			Bluff City town	07270																											Bluff City town, Arkansas	93	43	3	0	8	0	0	0	0	0	0	3	1
G05007330	2012-2016			Arkansas	05			Blytheville city	07330																											Blytheville city, Arkansas	14849	6998	641	628	390	305	84	205	131	290	465	465	261
G05007450	2012-2016			Arkansas	05			Bodcaw town	07450																											Bodcaw town, Arkansas	157	92	14	0	2	0	7	9	0	5	7	8	4
G05007540	2012-2016			Arkansas	05			Bonanza city	07540																											Bonanza city, Arkansas	599	298	27	20	12	4	0	2	3	10	27	6	34
G05007630	2012-2016			Arkansas	05			Bono city	07630																											Bono city, Arkansas	2453	1179	129	78	107	113	21	0	3	11	152	121	106
G05007720	2012-2016			Arkansas	05			Booneville city	07720																											Booneville city, Arkansas	3934	1771	109	203	129	86	88	58	0	49	108	102	68
G05008260	2012-2016			Arkansas	05			Bradford city	08260																											Bradford city, Arkansas	787	378	24	33	23	31	10	0	0	23	23	7	12
G05008290	2012-2016			Arkansas	05			Bradley city	08290																											Bradley city, Arkansas	561	258	24	31	4	12	22	0	0	7	11	12	10
G05008440	2012-2016			Arkansas	05			Branch city	08440																											Branch city, Arkansas	363	206	22	6	5	16	0	17	0	10	3	7	8
G05008665	2012-2016			Arkansas	05			Briarcliff city	08665																											Briarcliff city, Arkansas	235	131	9	6	6	9	2	2	2	5	0	10	3
G05008950	2012-2016			Arkansas	05			Brinkley city	08950																											Brinkley city, Arkansas	2937	1341	69	103	98	28	0	54	20	82	58	60	49
G05009100	2012-2016			Arkansas	05			Brookland city	09100																											Brookland city, Arkansas	2717	1415	137	133	96	94	34	5	53	75	136	199	76
G05009460	2012-2016			Arkansas	05			Bryant city	09460																											Bryant city, Arkansas	19529	9249	775	578	754	396	206	204	0	250	487	764	858
G05009550	2012-2016			Arkansas	05			Buckner city	09550																											Buckner city, Arkansas	272	157	5	3	12	3	5	0	3	0	8	23	4
G05009790	2012-2016			Arkansas	05			Bull Shoals city	09790																											Bull Shoals city, Arkansas	2311	1109	40	40	101	24	21	0	8	6	18	53	78
G05009880	2012-2016			Arkansas	05			Burdette town	09880																											Burdette town, Arkansas	175	93	10	0	8	0	0	0	0	4	10	4	12
G05010300	2012-2016			Arkansas	05			Cabot city	10300																											Cabot city, Arkansas	25407	12390	1119	1058	1045	591	425	162	97	337	884	942	908
G05010360	2012-2016			Arkansas	05			Caddo Valley town	10360																											Caddo Valley town, Arkansas	683	321	37	52	17	6	10	0	5	2	12	24	24
G05010450	2012-2016			Arkansas	05			Caldwell town	10450																											Caldwell town, Arkansas	531	283	0	8	26	25	13	5	9	5	34	8	0
G05010480	2012-2016			Arkansas	05			Cale town	10480																											Cale town, Arkansas	97	51	4	5	2	0	0	0	0	0	4	0	11
G05010570	2012-2016			Arkansas	05			Calico Rock city	10570																											Calico Rock city, Arkansas	1714	1216	33	34	56	19	0	27	24	63	118	97	152
G05010600	2012-2016			Arkansas	05			Calion city	10600																											Calion city, Arkansas	369	161	0	6	4	0	17	3	2	7	0	4	15
G05010720	2012-2016			Arkansas	05			Camden city	10720																											Camden city, Arkansas	11515	4976	397	422	408	213	75	54	12	295	426	132	317
G05010780	2012-2016			Arkansas	05			Cammack Village city	10780																											Cammack Village city, Arkansas	969	444	59	21	44	10	6	7	2	28	20	68	41
G05010900	2012-2016			Arkansas	05			Campbell Station city	10900																											Campbell Station city, Arkansas	249	129	4	8	5	7	2	0	0	3	11	22	9
G05011410	2012-2016			Arkansas	05			Caraway city	11410																											Caraway city, Arkansas	1068	573	35	58	33	29	9	3	17	35	33	30	47
G05011500	2012-2016			Arkansas	05			Carlisle city	11500																											Carlisle city, Arkansas	2123	1101	35	53	191	28	19	0	7	32	106	59	36
G05011830	2012-2016			Arkansas	05			Carthage city	11830																											Carthage city, Arkansas	483	222	7	20	19	7	6	0	2	1	19	14	0
G05011890	2012-2016			Arkansas	05			Casa town	11890																											Casa town, Arkansas	207	100	0	4	7	15	6	0	0	4	0	6	4
G05011920	2012-2016			Arkansas	05			Cash town	11920																											Cash town, Arkansas	423	216	16	14	25	15	0	1	0	9	33	23	15
G05012190	2012-2016			Arkansas	05			Caulksville town	12190																											Caulksville town, Arkansas	226	119	3	5	1	2	0	9	0	3	3	12	5
G05012280	2012-2016			Arkansas	05			Cave City city	12280																											Cave City city, Arkansas	2366	1029	39	82	82	31	28	23	31	83	45	54	82
G05012340	2012-2016			Arkansas	05			Cave Springs city	12340																											Cave Springs city, Arkansas	2803	1466	119	100	144	37	37	11	24	43	119	131	75
G05012520	2012-2016			Arkansas	05			Cedarville city	12520																											Cedarville city, Arkansas	1529	804	47	55	45	31	33	6	18	12	41	29	46
G05012790	2012-2016			Arkansas	05			Center Ridge CDP	12790																											Center Ridge CDP, Arkansas	482	196	3	0	18	16	16	0	0	0	3	10	32
G05012820	2012-2016			Arkansas	05			Centerton city	12820																											Centerton city, Arkansas	11403	5682	669	624	534	312	208	27	22	206	572	670	493
G05013120	2012-2016			Arkansas	05			Central City town	13120																											Central City town, Arkansas	514	269	14	16	9	2	8	3	2	11	12	2	21
G05013300	2012-2016			Arkansas	05			Charleston city	13300																											Charleston city, Arkansas	2799	1329	114	126	114	52	51	7	28	7	104	40	73
G05013420	2012-2016			Arkansas	05			Cherokee City CDP	13420																											Cherokee City CDP, Arkansas	28	6	0	0	0	0	0	0	0	0	0	0	0
G05013450	2012-2016			Arkansas	05			Cherokee Village city	13450																											Cherokee Village city, Arkansas	4669	2479	175	113	328	50	82	0	0	18	150	119	93
G05013540	2012-2016			Arkansas	05			Cherry Valley city	13540																											Cherry Valley city, Arkansas	929	499	33	39	61	36	4	14	24	27	43	26	19
G05013570	2012-2016			Arkansas	05			Chester town	13570																											Chester town, Arkansas	174	103	0	14	2	7	0	2	0	0	0	0	5
G05013750	2012-2016			Arkansas	05			Chidester city	13750																											Chidester city, Arkansas	294	139	3	7	2	2	0	3	0	11	1	12	7
G05013990	2012-2016			Arkansas	05			Clarendon city	13990																											Clarendon city, Arkansas	1655	784	105	30	24	17	19	0	30	46	69	22	44
G05014050	2012-2016			Arkansas	05			Clarkedale city	14050																											Clarkedale city, Arkansas	434	253	23	21	47	22	6	0	2	6	8	8	16
G05014140	2012-2016			Arkansas	05			Clarksville city	14140																											Clarksville city, Arkansas	9391	4705	307	358	469	76	258	116	75	239	343	194	396
G05014260	2012-2016			Arkansas	05			Clinton city	14260																											Clinton city, Arkansas	2565	1229	30	92	59	72	45	0	19	10	49	27	145
G05014500	2012-2016			Arkansas	05			Coal Hill city	14500																											Coal Hill city, Arkansas	1056	536	50	33	37	28	7	12	0	25	31	44	30
G05014770	2012-2016			Arkansas	05			College City city	14770																											College City city, Arkansas	433	226	6	6	5	2	55	32	12	53	15	6	7
G05014860	2012-2016			Arkansas	05			College Station CDP	14860																											College Station CDP, Arkansas	598	305	34	0	66	0	0	0	0	10	44	47	0
G05014950	2012-2016			Arkansas	05			Colt city	14950																											Colt city, Arkansas	455	235	13	27	18	2	11	0	0	2	12	15	6
G05015100	2012-2016			Arkansas	05			Concord town	15100																											Concord town, Arkansas	187	98	2	3	2	3	0	2	0	3	4	4	0
G05015190	2012-2016			Arkansas	05			Conway city	15190																											Conway city, Arkansas	64184	31610	1850	1998	2382	1285	1638	1083	1023	2608	3080	2584	1870
G05015310	2012-2016			Arkansas	05			Corinth town	15310																											Corinth town, Arkansas	54	47	0	0	0	0	0	0	0	0	0	0	0
G05015460	2012-2016			Arkansas	05			Corning city	15460																											Corning city, Arkansas	3177	1470	69	77	119	76	36	6	19	96	87	27	100
G05015490	2012-2016			Arkansas	05			Cotter city	15490																											Cotter city, Arkansas	990	548	19	33	32	50	13	13	15	20	26	11	34
G05015550	2012-2016			Arkansas	05			Cotton Plant city	15550																											Cotton Plant city, Arkansas	653	247	9	2	9	0	0	0	0	23	7	0	8
G05015700	2012-2016			Arkansas	05			Cove town	15700																											Cove town, Arkansas	389	226	11	25	9	23	7	7	0	8	10	15	11
G05015790	2012-2016			Arkansas	05			Coy town	15790																											Coy town, Arkansas	105	45	0	10	0	0	0	0	0	3	0	7	0
G05015940	2012-2016			Arkansas	05			Crawfordsville town	15940																											Crawfordsville town, Arkansas	548	287	18	0	7	20	2	0	0	38	12	35	17
G05016240	2012-2016			Arkansas	05			Crossett city	16240																											Crossett city, Arkansas	5272	2296	121	218	158	39	27	28	75	90	114	285	34
G05016930	2012-2016			Arkansas	05			Cushman city	16930																											Cushman city, Arkansas	446	212	9	40	7	8	0	2	0	4	9	13	13
G05017140	2012-2016			Arkansas	05			Daisy town	17140																											Daisy town, Arkansas	120	61	2	0	0	4	0	0	2	3	6	5	3
G05017290	2012-2016			Arkansas	05			Damascus town	17290																											Damascus town, Arkansas	455	251	35	21	31	4	4	2	1	14	30	17	14
G05017320	2012-2016			Arkansas	05			Danville city	17320																											Danville city, Arkansas	2357	1215	215	81	137	60	45	3	15	7	22	102	132
G05017380	2012-2016			Arkansas	05			Dardanelle city	17380																											Dardanelle city, Arkansas	4653	2157	130	122	258	93	134	34	59	5	201	116	187
G05017410	2012-2016			Arkansas	05			Datto town	17410																											Datto town, Arkansas	68	35	0	1	2	5	2	0	3	0	0	8	2
G05017740	2012-2016			Arkansas	05			Decatur city	17740																											Decatur city, Arkansas	2272	1203	109	87	201	68	73	10	22	33	91	123	117
G05018010	2012-2016			Arkansas	05			Delaplaine town	18010																											Delaplaine town, Arkansas	63	38	1	0	0	0	6	0	1	0	0	0	2
G05018100	2012-2016			Arkansas	05			Delight city	18100																											Delight city, Arkansas	322	167	5	8	22	3	0	0	0	15	15	2	5
G05018160	2012-2016			Arkansas	05			Dell town	18160																											Dell town, Arkansas	229	97	7	6	2	2	0	2	0	5	2	3	4
G05018340	2012-2016			Arkansas	05			Dennard CDP	18340																											Dennard CDP, Arkansas	397	209	0	0	0	0	26	0	0	0	35	0	17
G05018370	2012-2016			Arkansas	05			Denning town	18370																											Denning town, Arkansas	195	82	2	0	10	0	0	0	0	15	3	2	9
G05018490	2012-2016			Arkansas	05			De Queen city	18490																											De Queen city, Arkansas	6657	3328	345	364	406	195	111	62	60	113	230	243	124
G05018520	2012-2016			Arkansas	05			Dermott city	18520																											Dermott city, Arkansas	2757	1653	100	114	110	22	86	4	0	78	137	143	54
G05018550	2012-2016			Arkansas	05			Des Arc city	18550																											Des Arc city, Arkansas	1855	853	49	21	30	32	23	8	10	59	35	35	39
G05018640	2012-2016			Arkansas	05			De Valls Bluff city	18640																											De Valls Bluff city, Arkansas	597	307	41	25	42	16	3	0	2	0	0	9	16
G05018790	2012-2016			Arkansas	05			DeWitt city	18790																											DeWitt city, Arkansas	3197	1334	99	63	60	91	20	12	18	71	101	102	66
G05018850	2012-2016			Arkansas	05			Diamond City city	18850																											Diamond City city, Arkansas	940	481	9	31	14	11	23	0	5	22	10	10	19
G05018940	2012-2016			Arkansas	05			Diaz city	18940																											Diaz city, Arkansas	1407	729	71	24	43	21	7	0	8	53	51	38	44
G05018970	2012-2016			Arkansas	05			Dierks city	18970																											Dierks city, Arkansas	1150	557	32	54	39	37	32	0	13	17	34	27	37
G05019450	2012-2016			Arkansas	05			Donaldson town	19450																											Donaldson town, Arkansas	334	159	0	10	15	20	0	2	0	4	16	6	6
G05019600	2012-2016			Arkansas	05			Dover city	19600																											Dover city, Arkansas	1553	838	28	41	89	69	34	8	18	43	74	75	50
G05019990	2012-2016			Arkansas	05			Dumas city	19990																											Dumas city, Arkansas	4416	2015	215	90	200	106	50	19	89	12	33	23	135
G05020200	2012-2016			Arkansas	05			Dyer city	20200																											Dyer city, Arkansas	681	323	19	0	25	22	13	0	3	10	5	19	25
G05020230	2012-2016			Arkansas	05			Dyess town	20230																											Dyess town, Arkansas	463	237	15	29	41	19	12	0	7	15	25	2	2
G05020320	2012-2016			Arkansas	05			Earle city	20320																											Earle city, Arkansas	1989	958	56	80	81	23	39	43	25	39	49	35	32
G05020440	2012-2016			Arkansas	05			East Camden town	20440																											East Camden town, Arkansas	979	515	38	38	27	21	14	40	27	40	34	28	52
G05020470	2012-2016			Arkansas	05			East End CDP	20470																											East End CDP, Arkansas	7148	3862	213	265	314	259	33	110	40	178	153	193	208
G05020830	2012-2016			Arkansas	05			Edmondson town	20830																											Edmondson town, Arkansas	266	132	12	12	5	24	7	2	0	2	12	10	0
G05020920	2012-2016			Arkansas	05			Egypt town	20920																											Egypt town, Arkansas	62	40	5	5	4	2	0	0	0	0	0	7	2
G05020950	2012-2016			Arkansas	05			Elaine city	20950																											Elaine city, Arkansas	775	346	74	65	26	12	11	0	0	7	19	4	43
G05021070	2012-2016			Arkansas	05			El Dorado city	21070																											El Dorado city, Arkansas	18393	8763	569	979	562	407	147	111	121	316	480	690	689
G05021190	2012-2016			Arkansas	05			Elkins city	21190																											Elkins city, Arkansas	2867	1339	143	149	61	83	25	0	29	30	133	103	88
G05021430	2012-2016			Arkansas	05			Elm Springs city	21430																											Elm Springs city, Arkansas	2239	1156	41	81	122	78	26	10	14	6	41	44	50
G05021580	2012-2016			Arkansas	05			Emerson town	21580																											Emerson town, Arkansas	310	153	1	2	19	8	24	3	2	2	4	4	2
G05021610	2012-2016			Arkansas	05			Emmet city	21610																											Emmet city, Arkansas	608	287	36	44	0	14	14	7	0	14	37	3	6
G05021730	2012-2016			Arkansas	05			England city	21730																											England city, Arkansas	2793	1168	87	105	111	26	78	19	18	47	94	61	76
G05021820	2012-2016			Arkansas	05			Enola town	21820																											Enola town, Arkansas	316	149	8	9	7	8	6	1	2	6	12	2	31
G05022120	2012-2016			Arkansas	05			Etowah town	22120																											Etowah town, Arkansas	242	110	8	4	18	2	4	0	0	3	8	2	3
G05022180	2012-2016			Arkansas	05			Eudora city	22180																											Eudora city, Arkansas	1867	865	64	46	80	55	18	0	0	72	30	60	26
G05022240	2012-2016			Arkansas	05			Eureka Springs city	22240																											Eureka Springs city, Arkansas	2088	957	4	55	87	9	14	0	15	9	60	13	17
G05022360	2012-2016			Arkansas	05			Evening Shade city	22360																											Evening Shade city, Arkansas	463	172	9	9	9	1	3	3	2	1	4	5	13
G05022450	2012-2016			Arkansas	05			Everton town	22450																											Everton town, Arkansas	157	80	3	19	8	0	0	0	0	0	2	1	11
G05022660	2012-2016			Arkansas	05			Fairfield Bay city	22660																											Fairfield Bay city, Arkansas	2416	1128	19	80	47	38	0	24	0	0	0	46	9
G05023140	2012-2016			Arkansas	05			Fargo town	23140																											Fargo town, Arkansas	117	39	0	1	3	1	0	0	2	4	0	7	0
G05023170	2012-2016			Arkansas	05			Farmington city	23170																											Farmington city, Arkansas	6470	3051	158	207	319	144	45	23	83	218	156	338	293
G05023290	2012-2016			Arkansas	05			Fayetteville city	23290																											Fayetteville city, Arkansas	80552	40022	2549	1785	1842	1096	2985	1942	1906	4080	3909	3678	2428
G05023320	2012-2016			Arkansas	05			Felsenthal town	23320																											Felsenthal town, Arkansas	64	29	1	0	0	0	0	0	0	0	2	0	1
G05023680	2012-2016			Arkansas	05			Fifty-Six city	23680																											Fifty-Six city, Arkansas	186	87	0	4	5	2	0	2	0	2	22	0	0
G05023800	2012-2016			Arkansas	05			Fisher city	23800																											Fisher city, Arkansas	355	192	30	1	22	9	0	0	0	4	9	23	27
G05024010	2012-2016			Arkansas	05			Flippin city	24010																											Flippin city, Arkansas	1468	729	50	23	80	34	19	3	0	28	40	53	35
G05024220	2012-2016			Arkansas	05			Fordyce city	24220																											Fordyce city, Arkansas	4096	2024	57	174	176	130	24	35	9	57	210	141	118
G05024250	2012-2016			Arkansas	05			Foreman city	24250																											Foreman city, Arkansas	983	385	15	8	23	15	15	0	5	14	20	11	3
G05024430	2012-2016			Arkansas	05			Forrest City city	24430																											Forrest City city, Arkansas	14871	8714	468	464	515	379	152	10	132	361	920	989	828
G05024550	2012-2016			Arkansas	05			Fort Smith city	24550																											Fort Smith city, Arkansas	87712	42884	3086	3335	2724	1807	1074	779	905	1799	3313	3081	2663
G05024640	2012-2016			Arkansas	05			Fouke city	24640																											Fouke city, Arkansas	905	438	60	32	36	21	6	12	0	30	26	36	24
G05024670	2012-2016			Arkansas	05			Fountain Hill town	24670																											Fountain Hill town, Arkansas	102	47	0	0	2	2	0	0	0	5	2	0	2
G05024700	2012-2016			Arkansas	05			Fountain Lake town	24700																											Fountain Lake town, Arkansas	375	186	16	11	15	9	6	2	0	0	5	7	11
G05024760	2012-2016			Arkansas	05			Fourche town	24760																											Fourche town, Arkansas	74	33	0	0	0	3	0	0	0	0	7	0	0
G05025030	2012-2016			Arkansas	05			Franklin town	25030																											Franklin town, Arkansas	199	104	3	0	3	0	3	0	0	1	2	6	0
G05025060	2012-2016			Arkansas	05			Fredonia (Biscoe) town	25060																											Fredonia (Biscoe) town, Arkansas	441	205	4	33	14	0	11	3	0	0	3	23	13
G05025180	2012-2016			Arkansas	05			Friendship town	25180																											Friendship town, Arkansas	186	92	6	7	4	3	1	0	0	2	7	4	0
G05025360	2012-2016			Arkansas	05			Fulton town	25360																											Fulton town, Arkansas	228	137	11	16	11	0	0	0	0	16	0	3	4
G05025750	2012-2016			Arkansas	05			Garfield town	25750																											Garfield town, Arkansas	500	236	6	20	14	8	1	7	0	6	10	9	18
G05025780	2012-2016			Arkansas	05			Garland town	25780																											Garland town, Arkansas	302	158	8	17	1	6	0	0	0	24	12	33	0
G05025900	2012-2016			Arkansas	05			Garner town	25900																											Garner town, Arkansas	169	98	0	2	6	4	0	5	1	14	0	13	5
G05026050	2012-2016			Arkansas	05			Gassville city	26050																											Gassville city, Arkansas	2422	1196	116	111	115	17	26	37	0	59	124	87	72
G05026110	2012-2016			Arkansas	05			Gateway town	26110																											Gateway town, Arkansas	386	204	1	11	29	10	1	4	1	3	13	6	12
G05026290	2012-2016			Arkansas	05			Gentry city	26290																											Gentry city, Arkansas	3675	1761	101	185	129	69	24	11	16	39	141	72	139
G05026440	2012-2016			Arkansas	05			Georgetown town	26440																											Georgetown town, Arkansas	76	35	2	2	2	0	0	0	0	1	0	4	2
G05026710	2012-2016			Arkansas	05			Gibson CDP	26710																											Gibson CDP, Arkansas	5071	2387	296	147	204	64	69	0	75	54	99	221	364
G05026800	2012-2016			Arkansas	05			Gilbert town	26800																											Gilbert town, Arkansas	15	8	0	0	0	0	0	0	0	0	0	0	0
G05026980	2012-2016			Arkansas	05			Gillett city	26980																											Gillett city, Arkansas	794	333	13	7	33	19	0	13	4	11	32	3	26
G05027010	2012-2016			Arkansas	05			Gillham town	27010																											Gillham town, Arkansas	284	137	3	23	13	12	0	6	0	4	13	7	0
G05027040	2012-2016			Arkansas	05			Gilmore city	27040																											Gilmore city, Arkansas	189	105	4	4	2	8	0	2	0	9	5	4	13
G05027310	2012-2016			Arkansas	05			Glenwood city	27310																											Glenwood city, Arkansas	2215	1065	31	103	22	44	6	9	12	0	121	22	66
G05027670	2012-2016			Arkansas	05			Goshen town	27670																											Goshen town, Arkansas	1601	860	105	103	68	12	11	0	3	15	46	53	64
G05027700	2012-2016			Arkansas	05			Gosnell city	27700																											Gosnell city, Arkansas	3344	1647	64	186	144	141	0	0	0	38	162	116	77
G05027730	2012-2016			Arkansas	05			Gould city	27730																											Gould city, Arkansas	666	305	36	46	49	20	10	0	0	0	23	6	11
G05027790	2012-2016			Arkansas	05			Grady city	27790																											Grady city, Arkansas	389	167	7	1	19	13	11	0	1	18	25	3	1
G05027970	2012-2016			Arkansas	05			Grannis city	27970																											Grannis city, Arkansas	707	361	18	11	24	19	0	11	2	23	24	9	9
G05028360	2012-2016			Arkansas	05			Gravette city	28360																											Gravette city, Arkansas	3252	1500	91	71	127	60	0	42	42	55	79	125	68
G05028510	2012-2016			Arkansas	05			Greenbrier city	28510																											Greenbrier city, Arkansas	5164	2504	341	254	124	149	37	52	43	116	222	185	106
G05028600	2012-2016			Arkansas	05			Green Forest city	28600																											Green Forest city, Arkansas	2774	1227	95	76	96	79	60	35	0	59	73	22	90
G05028660	2012-2016			Arkansas	05			Greenland city	28660																											Greenland city, Arkansas	1516	701	56	62	28	43	3	4	0	21	56	68	81
G05028720	2012-2016			Arkansas	05			Greenway city	28720																											Greenway city, Arkansas	209	116	5	6	13	7	3	2	0	3	6	8	17
G05028780	2012-2016			Arkansas	05			Greenwood city	28780																											Greenwood city, Arkansas	9296	4493	513	374	397	276	60	36	100	149	287	221	486
G05028810	2012-2016			Arkansas	05			Greers Ferry city	28810																											Greers Ferry city, Arkansas	926	453	6	33	17	16	6	0	0	9	39	24	42
G05028990	2012-2016			Arkansas	05			Griffithville town	28990																											Griffithville town, Arkansas	116	56	0	0	0	2	0	0	2	0	7	15	4
G05029020	2012-2016			Arkansas	05			Grubbs city	29020																											Grubbs city, Arkansas	518	298	29	11	28	0	0	0	0	16	22	22	16
G05029080	2012-2016			Arkansas	05			Guion town	29080																											Guion town, Arkansas	126	60	14	1	0	0	0	4	0	9	7	2	5
G05029140	2012-2016			Arkansas	05			Gum Springs town	29140																											Gum Springs town, Arkansas	173	81	2	0	18	4	2	7	0	3	0	0	6
G05029200	2012-2016			Arkansas	05			Gurdon city	29200																											Gurdon city, Arkansas	2090	907	35	89	101	51	14	37	18	37	73	35	27
G05029230	2012-2016			Arkansas	05			Guy city	29230																											Guy city, Arkansas	653	323	9	46	24	17	13	8	8	18	16	18	18
G05029290	2012-2016			Arkansas	05			Hackett city	29290																											Hackett city, Arkansas	931	487	24	130	39	9	17	3	0	16	68	9	8
G05029320	2012-2016			Arkansas	05			Hagarville CDP	29320																											Hagarville CDP, Arkansas	221	127	32	12	10	0	0	0	0	0	0	14	10
G05029500	2012-2016			Arkansas	05			Hamburg city	29500																											Hamburg city, Arkansas	2783	1308	69	87	155	46	40	0	9	35	50	92	127
G05029650	2012-2016			Arkansas	05			Hampton city	29650																											Hampton city, Arkansas	1331	620	24	75	19	15	0	0	0	15	37	37	79
G05029920	2012-2016			Arkansas	05			Hardy city	29920																											Hardy city, Arkansas	733	309	29	1	2	20	9	0	0	13	6	11	16
G05030310	2012-2016			Arkansas	05			Harrell town	30310																											Harrell town, Arkansas	327	162	5	8	11	33	2	0	0	0	0	20	12
G05030400	2012-2016			Arkansas	05			Harrisburg city	30400																											Harrisburg city, Arkansas	2419	1165	103	66	55	46	15	7	6	129	90	55	80
G05030460	2012-2016			Arkansas	05			Harrison city	30460																											Harrison city, Arkansas	13168	5940	494	445	423	251	64	14	166	263	407	385	477
G05030490	2012-2016			Arkansas	05			Hartford city	30490																											Hartford city, Arkansas	598	324	13	30	40	28	0	0	0	37	8	11	24
G05030520	2012-2016			Arkansas	05			Hartman city	30520																											Hartman city, Arkansas	578	277	14	9	14	29	23	8	0	21	23	21	7
G05030640	2012-2016			Arkansas	05			Haskell city	30640																											Haskell city, Arkansas	4376	2306	208	177	126	52	76	8	0	53	314	126	178
G05030700	2012-2016			Arkansas	05			Hatfield town	30700																											Hatfield town, Arkansas	396	198	21	11	16	26	1	1	12	5	2	13	5
G05030790	2012-2016			Arkansas	05			Havana city	30790																											Havana city, Arkansas	288	129	0	13	8	2	3	8	0	7	3	6	12
G05030880	2012-2016			Arkansas	05			Haynes town	30880																											Haynes town, Arkansas	192	119	1	28	8	7	4	0	0	0	25	6	0
G05030940	2012-2016			Arkansas	05			Hazen city	30940																											Hazen city, Arkansas	1460	716	57	48	54	46	21	0	8	4	55	19	41
G05031090	2012-2016			Arkansas	05			Heber Springs city	31090																											Heber Springs city, Arkansas	7169	3579	231	237	263	192	87	21	139	177	194	246	107
G05031150	2012-2016			Arkansas	05			Hector town	31150																											Hector town, Arkansas	549	282	30	13	7	16	11	0	3	17	24	14	27
G05031190	2012-2016			Arkansas	05			Helena-West Helena city	31190																											Helena-West Helena city, Arkansas	11325	5400	511	350	650	332	188	89	99	156	355	276	325
G05031390	2012-2016			Arkansas	05			Hensley CDP	31390																											Hensley CDP, Arkansas	25	12	0	0	0	0	0	0	0	0	0	0	0
G05031540	2012-2016			Arkansas	05			Hermitage city	31540																											Hermitage city, Arkansas	816	414	62	88	28	29	13	2	14	41	15	14	14
G05031900	2012-2016			Arkansas	05			Hickory Ridge city	31900																											Hickory Ridge city, Arkansas	208	110	14	6	5	5	0	0	0	10	15	7	4
G05032080	2012-2016			Arkansas	05			Higden town	32080																											Higden town, Arkansas	111	59	3	0	4	9	0	1	0	0	1	0	3
G05032140	2012-2016			Arkansas	05			Higginson town	32140																											Higginson town, Arkansas	689	357	28	23	28	17	13	0	0	9	9	39	41
G05032200	2012-2016			Arkansas	05			Highfill town	32200																											Highfill town, Arkansas	664	349	13	30	29	11	8	5	8	7	5	11	14
G05032257	2012-2016			Arkansas	05			Highland city	32257																											Highland city, Arkansas	1059	533	11	12	43	59	14	19	8	3	15	17	24
G05032470	2012-2016			Arkansas	05			Hindsville town	32470																											Hindsville town, Arkansas	32	15	0	0	0	0	0	0	0	0	0	0	0
G05032650	2012-2016			Arkansas	05			Holiday Island CDP	32650																											Holiday Island CDP, Arkansas	2238	1086	44	28	45	0	0	0	0	48	15	0	58
G05032710	2012-2016			Arkansas	05			Holland city	32710																											Holland city, Arkansas	582	283	7	11	14	23	16	0	4	5	11	31	29
G05032800	2012-2016			Arkansas	05			Holly Grove city	32800																											Holly Grove city, Arkansas	581	242	1	25	35	0	13	0	0	8	8	24	16
G05033190	2012-2016			Arkansas	05			Hope city	33190																											Hope city, Arkansas	9968	4569	175	544	638	218	116	3	135	26	289	251	312
G05033310	2012-2016			Arkansas	05			Horatio city	33310																											Horatio city, Arkansas	1079	547	35	26	55	48	26	7	15	46	39	13	13
G05033370	2012-2016			Arkansas	05			Horseshoe Bend city	33370																											Horseshoe Bend city, Arkansas	2499	1125	48	48	96	4	16	30	9	33	49	41	42
G05033375	2012-2016			Arkansas	05			Horseshoe Lake town	33375																											Horseshoe Lake town, Arkansas	303	161	2	3	5	7	3	6	5	1	10	10	3
G05033400	2012-2016			Arkansas	05			Hot Springs city	33400																											Hot Springs city, Arkansas	36711	17118	1155	1005	958	689	304	232	301	625	1258	1229	940
G05033482	2012-2016			Arkansas	05			Hot Springs Village CDP	33482																											Hot Springs Village CDP, Arkansas	13443	6304	152	129	57	26	97	43	32	81	84	71	91
G05033490	2012-2016			Arkansas	05			Houston town	33490																											Houston town, Arkansas	311	151	28	7	9	3	0	0	6	0	9	11	3
G05033580	2012-2016			Arkansas	05			Hoxie city	33580																											Hoxie city, Arkansas	2704	1272	101	48	98	103	60	12	34	26	61	102	93
G05033760	2012-2016			Arkansas	05			Hughes city	33760																											Hughes city, Arkansas	1414	696	69	60	42	34	28	8	0	91	38	27	44
G05033820	2012-2016			Arkansas	05			Humnoke city	33820																											Humnoke city, Arkansas	215	86	5	4	7	0	0	1	2	5	0	5	4
G05033850	2012-2016			Arkansas	05			Humphrey city	33850																											Humphrey city, Arkansas	494	253	0	23	6	11	29	2	5	4	3	18	10
G05033910	2012-2016			Arkansas	05			Hunter town	33910																											Hunter town, Arkansas	113	69	7	0	0	0	3	0	0	3	0	12	4
G05033940	2012-2016			Arkansas	05			Huntington city	33940																											Huntington city, Arkansas	633	325	29	26	24	7	18	3	0	21	16	3	30
G05033970	2012-2016			Arkansas	05			Huntsville city	33970																											Huntsville city, Arkansas	2635	1232	147	126	148	37	3	14	6	73	98	84	71
G05034090	2012-2016			Arkansas	05			Huttig city	34090																											Huttig city, Arkansas	456	229	10	18	7	21	5	0	7	15	15	9	0
G05034150	2012-2016			Arkansas	05			Imboden town	34150																											Imboden town, Arkansas	622	278	5	37	10	2	5	3	11	11	13	17	6
G05034720	2012-2016			Arkansas	05			Jacksonport town	34720																											Jacksonport town, Arkansas	129	72	2	4	6	0	0	0	0	4	0	2	0
G05034750	2012-2016			Arkansas	05			Jacksonville city	34750																											Jacksonville city, Arkansas	28661	13522	1169	1023	808	593	416	244	366	1092	1015	1138	742
G05034900	2012-2016			Arkansas	05			Jasper city	34900																											Jasper city, Arkansas	553	224	18	2	12	0	11	0	0	0	23	0	0
G05035040	2012-2016			Arkansas	05			Jennette town	35040																											Jennette town, Arkansas	90	55	0	0	8	4	0	2	0	0	2	0	8
G05035140	2012-2016			Arkansas	05			Jericho town	35140																											Jericho town, Arkansas	96	39	0	5	2	0	5	0	0	0	0	2	0
G05035170	2012-2016			Arkansas	05			Jerome town	35170																											Jerome town, Arkansas	55	28	0	2	0	12	0	0	0	0	0	1	4
G05035500	2012-2016			Arkansas	05			Johnson city	35500																											Johnson city, Arkansas	3573	1708	107	173	200	52	25	45	0	58	137	148	114
G05035650	2012-2016			Arkansas	05			Joiner city	35650																											Joiner city, Arkansas	498	243	23	35	8	9	5	4	5	5	17	20	30
G05035710	2012-2016			Arkansas	05			Jonesboro city	35710																											Jonesboro city, Arkansas	72638	35038	2685	2762	2340	1366	1474	748	572	2211	2905	2340	2273
G05036040	2012-2016			Arkansas	05			Judsonia city	36040																											Judsonia city, Arkansas	2065	1060	87	62	74	87	53	31	5	11	22	34	78
G05036130	2012-2016			Arkansas	05			Junction City city	36130																											Junction City city, Arkansas	557	236	38	4	29	17	0	8	0	6	0	1	20
G05036310	2012-2016			Arkansas	05			Keiser city	36310																											Keiser city, Arkansas	669	347	48	55	37	11	8	0	0	22	16	10	36
G05036430	2012-2016			Arkansas	05			Kensett city	36430																											Kensett city, Arkansas	1558	722	48	55	44	16	18	11	4	48	47	43	62
G05036550	2012-2016			Arkansas	05			Keo town	36550																											Keo town, Arkansas	270	137	6	2	3	10	30	0	0	0	11	0	3
G05036670	2012-2016			Arkansas	05			Kibler city	36670																											Kibler city, Arkansas	1161	563	34	26	22	35	10	2	22	3	30	25	33
G05036880	2012-2016			Arkansas	05			Kingsland city	36880																											Kingsland city, Arkansas	410	166	5	10	27	3	3	9	0	0	0	0	20
G05037060	2012-2016			Arkansas	05			Kirby CDP	37060																											Kirby CDP, Arkansas	904	482	19	50	40	20	30	0	0	27	51	0	34
G05037240	2012-2016			Arkansas	05			Knobel city	37240																											Knobel city, Arkansas	197	100	10	0	1	2	0	1	2	4	6	8	0
G05037300	2012-2016			Arkansas	05			Knoxville town	37300																											Knoxville town, Arkansas	851	402	25	14	38	16	7	7	15	7	24	20	23
G05037660	2012-2016			Arkansas	05			Lafe town	37660																											Lafe town, Arkansas	440	214	4	13	13	8	2	2	1	2	13	23	14
G05037720	2012-2016			Arkansas	05			LaGrange town	37720																											LaGrange town, Arkansas	51	37	0	0	0	0	0	0	0	0	10	3	0
G05037780	2012-2016			Arkansas	05			Lake City city	37780																											Lake City city, Arkansas	2570	1205	24	90	77	96	37	33	20	69	83	86	123
G05037930	2012-2016			Arkansas	05			Lake Hamilton CDP	37930																											Lake Hamilton CDP, Arkansas	1874	962	118	26	88	67	0	0	15	0	16	21	101
G05038050	2012-2016			Arkansas	05			Lakeview city	38050																											Lakeview city, Arkansas	774	398	26	20	9	0	0	0	0	12	9	3	19
G05038110	2012-2016			Arkansas	05			Lake View city	38110																											Lake View city, Arkansas	448	215	27	8	13	37	0	0	0	13	16	6	16
G05038170	2012-2016			Arkansas	05			Lake Village city	38170																											Lake Village city, Arkansas	2674	1155	124	80	68	44	85	7	7	61	72	33	90
G05038290	2012-2016			Arkansas	05			Lamar city	38290																											Lamar city, Arkansas	1646	874	66	50	72	40	9	0	31	19	40	61	39
G05038540	2012-2016			Arkansas	05			Landmark CDP	38540																											Landmark CDP, Arkansas	3045	1449	137	128	37	57	54	15	17	6	91	90	111
G05038890	2012-2016			Arkansas	05			Lavaca city	38890																											Lavaca city, Arkansas	2592	1367	219	94	44	38	34	44	0	60	113	109	108
G05039010	2012-2016			Arkansas	05			Leachville city	39010																											Leachville city, Arkansas	1862	928	65	75	79	18	22	17	15	60	79	55	60
G05039040	2012-2016			Arkansas	05			Lead Hill town	39040																											Lead Hill town, Arkansas	226	104	9	1	13	0	2	0	0	4	3	13	1
G05039310	2012-2016			Arkansas	05			Leola town	39310																											Leola town, Arkansas	533	302	54	19	11	19	15	3	4	16	24	23	38
G05039370	2012-2016			Arkansas	05			Lepanto city	39370																											Lepanto city, Arkansas	1940	943	75	54	42	58	24	17	11	68	60	72	60
G05039460	2012-2016			Arkansas	05			Leslie city	39460																											Leslie city, Arkansas	519	307	17	30	16	42	9	3	8	10	3	12	7
G05039520	2012-2016			Arkansas	05			Letona town	39520																											Letona town, Arkansas	208	101	8	11	0	2	0	0	0	0	14	5	8
G05039640	2012-2016			Arkansas	05			Lewisville city	39640																											Lewisville city, Arkansas	979	424	35	40	9	23	0	3	21	10	25	42	24
G05039670	2012-2016			Arkansas	05			Lexa town	39670																											Lexa town, Arkansas	375	193	6	29	3	9	15	0	0	39	5	8	8
G05039970	2012-2016			Arkansas	05			Lincoln city	39970																											Lincoln city, Arkansas	2122	1083	76	114	101	36	24	9	38	54	43	27	93
G05040120	2012-2016			Arkansas	05			Little Flock city	40120																											Little Flock city, Arkansas	2753	1449	88	64	69	43	24	43	21	69	217	163	127
G05041000	2012-2016			Arkansas	05			Little Rock city	41000																											Little Rock city, Arkansas	197640	94609	6555	6789	6277	3945	2467	1160	1140	4520	8027	7488	6601
G05041090	2012-2016			Arkansas	05			Lockesburg city	41090																											Lockesburg city, Arkansas	732	366	24	36	10	21	16	0	3	8	24	23	35
G05041270	2012-2016			Arkansas	05			London city	41270																											London city, Arkansas	935	460	18	22	17	26	5	0	7	21	7	52	33
G05041420	2012-2016			Arkansas	05			Lonoke city	41420																											Lonoke city, Arkansas	4244	2009	108	146	152	90	40	84	46	101	64	101	157
G05041450	2012-2016			Arkansas	05			Lonsdale town	41450																											Lonsdale town, Arkansas	145	73	7	4	2	2	0	0	0	9	2	0	5
G05041555	2012-2016			Arkansas	05			Lost Bridge Village CDP	41555																											Lost Bridge Village CDP, Arkansas	491	231	9	13	0	9	0	0	0	0	13	7	12
G05041630	2012-2016			Arkansas	05			Louann town	41630																											Louann town, Arkansas	130	56	13	0	0	0	2	0	0	0	0	2	1
G05041720	2012-2016			Arkansas	05			Lowell city	41720																											Lowell city, Arkansas	8322	4218	400	277	453	193	61	62	74	227	313	567	291
G05042170	2012-2016			Arkansas	05			Luxora city	42170																											Luxora city, Arkansas	884	451	29	59	41	23	23	12	0	37	11	0	27
G05042260	2012-2016			Arkansas	05			Lynn town	42260																											Lynn town, Arkansas	260	139	19	17	7	0	0	0	2	5	15	7	7
G05042350	2012-2016			Arkansas	05			McAlmont CDP	42350																											McAlmont CDP, Arkansas	1845	631	0	49	61	33	38	18	41	0	29	24	23
G05042410	2012-2016			Arkansas	05			McCaskill town	42410																											McCaskill town, Arkansas	69	42	0	2	0	0	0	0	0	3	11	0	1
G05042500	2012-2016			Arkansas	05			McCrory city	42500																											McCrory city, Arkansas	1872	801	27	69	38	75	9	20	11	47	7	44	62
G05042560	2012-2016			Arkansas	05			McDougal town	42560																											McDougal town, Arkansas	143	70	2	2	9	0	2	0	3	0	4	7	2
G05042770	2012-2016			Arkansas	05			McGehee city	42770																											McGehee city, Arkansas	3991	1830	112	178	224	31	198	0	0	17	155	56	114
G05043070	2012-2016			Arkansas	05			McNab town	43070																											McNab town, Arkansas	66	34	7	0	0	0	0	0	0	0	0	10	0
G05043100	2012-2016			Arkansas	05			McNeil city	43100																											McNeil city, Arkansas	415	161	15	27	5	1	0	7	0	9	8	5	7
G05043220	2012-2016			Arkansas	05			McRae city	43220																											McRae city, Arkansas	825	412	18	13	35	21	2	0	0	41	13	20	33
G05043280	2012-2016			Arkansas	05			Madison city	43280																											Madison city, Arkansas	866	365	18	24	53	6	10	0	0	15	0	37	13
G05043310	2012-2016			Arkansas	05			Magazine city	43310																											Magazine city, Arkansas	988	480	23	37	46	29	12	3	7	10	9	22	18
G05043370	2012-2016			Arkansas	05			Magness town	43370																											Magness town, Arkansas	175	64	8	1	7	0	2	2	3	0	0	2	6
G05043430	2012-2016			Arkansas	05			Magnet Cove CDP	43430																											Magnet Cove CDP, Arkansas	354	170	0	0	0	0	0	0	0	0	23	30	0
G05043460	2012-2016			Arkansas	05			Magnolia city	43460																											Magnolia city, Arkansas	11651	5163	375	375	174	249	425	216	283	448	316	298	179
G05043610	2012-2016			Arkansas	05			Malvern city	43610																											Malvern city, Arkansas	10937	6035	245	432	199	90	77	66	141	372	591	651	426
G05043670	2012-2016			Arkansas	05			Mammoth Spring city	43670																											Mammoth Spring city, Arkansas	1111	526	20	42	16	17	4	12	0	23	47	29	7
G05043820	2012-2016			Arkansas	05			Manila city	43820																											Manila city, Arkansas	3265	1726	176	166	76	115	45	0	0	77	89	53	89
G05043880	2012-2016			Arkansas	05			Mansfield city	43880																											Mansfield city, Arkansas	1439	654	81	58	70	16	44	4	3	0	39	75	4
G05044120	2012-2016			Arkansas	05			Marianna city	44120																											Marianna city, Arkansas	3840	1837	163	68	189	139	34	45	40	128	155	130	104
G05044150	2012-2016			Arkansas	05			Marie town	44150																											Marie town, Arkansas	62	26	0	2	7	0	0	2	0	1	4	0	0
G05044180	2012-2016			Arkansas	05			Marion city	44180																											Marion city, Arkansas	12323	5774	395	623	519	268	163	114	89	194	303	408	478
G05044210	2012-2016			Arkansas	05			Marked Tree city	44210																											Marked Tree city, Arkansas	2516	1256	124	100	56	67	0	37	0	36	95	118	64
G05044240	2012-2016			Arkansas	05			Marmaduke city	44240																											Marmaduke city, Arkansas	1293	570	27	60	61	16	0	2	14	17	34	36	43
G05044300	2012-2016			Arkansas	05			Marshall city	44300																											Marshall city, Arkansas	1659	734	70	50	19	13	7	9	6	35	73	49	28
G05044420	2012-2016			Arkansas	05			Marvell city	44420																											Marvell city, Arkansas	1181	512	24	49	13	23	16	30	0	29	33	0	35
G05044600	2012-2016			Arkansas	05			Maumelle city	44600																											Maumelle city, Arkansas	17795	7838	570	863	439	275	83	77	95	147	308	514	923
G05044750	2012-2016			Arkansas	05			Mayflower city	44750																											Mayflower city, Arkansas	1885	934	28	70	30	34	5	5	0	63	50	75	73
G05044780	2012-2016			Arkansas	05			Maynard town	44780																											Maynard town, Arkansas	400	169	12	4	5	8	9	0	0	6	3	15	5
G05044810	2012-2016			Arkansas	05			Maysville CDP	44810																											Maysville CDP, Arkansas	102	67	19	6	0	7	6	0	0	0	23	0	0
G05045080	2012-2016			Arkansas	05			Melbourne city	45080																											Melbourne city, Arkansas	1753	886	46	82	54	16	29	50	26	23	20	36	58
G05045170	2012-2016			Arkansas	05			Mena city	45170																											Mena city, Arkansas	5674	2636	140	209	233	87	43	58	3	158	142	147	120
G05045200	2012-2016			Arkansas	05			Menifee town	45200																											Menifee town, Arkansas	247	147	5	23	11	5	4	0	0	16	1	0	6
G05045500	2012-2016			Arkansas	05			Midland town	45500																											Midland town, Arkansas	388	108	10	7	6	5	4	0	0	0	4	0	12
G05045530	2012-2016			Arkansas	05			Midway CDP	45530																											Midway CDP, Arkansas	1096	619	0	29	48	17	28	0	0	20	53	11	50
G05045560	2012-2016			Arkansas	05			Midway town	45560																											Midway town, Arkansas	380	196	10	12	19	26	10	0	0	3	10	18	14
G05046040	2012-2016			Arkansas	05			Mineral Springs city	46040																											Mineral Springs city, Arkansas	975	469	27	19	24	16	0	0	0	0	11	53	77
G05046100	2012-2016			Arkansas	05			Minturn town	46100																											Minturn town, Arkansas	84	47	0	7	0	0	0	5	0	1	0	5	0
G05046190	2012-2016			Arkansas	05			Mitchellville city	46190																											Mitchellville city, Arkansas	400	184	10	13	3	16	3	4	3	0	13	4	20
G05046400	2012-2016			Arkansas	05			Monette city	46400																											Monette city, Arkansas	1752	835	33	52	29	63	8	12	7	15	73	26	59
G05046580	2012-2016			Arkansas	05			Monticello city	46580																											Monticello city, Arkansas	9752	4574	376	507	234	88	350	311	86	401	111	286	114
G05046670	2012-2016			Arkansas	05			Montrose city	46670																											Montrose city, Arkansas	275	150	27	11	5	6	0	0	0	5	0	17	6
G05046730	2012-2016			Arkansas	05			Moorefield town	46730																											Moorefield town, Arkansas	188	83	0	7	12	1	0	0	0	0	8	4	5
G05046910	2012-2016			Arkansas	05			Moro town	46910																											Moro town, Arkansas	213	130	6	6	25	7	8	0	2	24	9	6	5
G05046970	2012-2016			Arkansas	05			Morrilton city	46970																											Morrilton city, Arkansas	6746	2859	191	247	138	125	167	73	10	35	167	209	264
G05047030	2012-2016			Arkansas	05			Morrison Bluff town	47030																											Morrison Bluff town, Arkansas	50	28	0	3	0	1	0	0	0	0	1	1	3
G05047300	2012-2016			Arkansas	05			Mountainburg city	47300																											Mountainburg city, Arkansas	614	269	29	4	37	12	0	9	0	11	2	18	23
G05047390	2012-2016			Arkansas	05			Mountain Home city	47390																											Mountain Home city, Arkansas	12312	5501	481	313	177	161	50	80	29	138	405	427	218
G05047450	2012-2016			Arkansas	05			Mountain Pine city	47450																											Mountain Pine city, Arkansas	805	388	24	13	40	25	11	11	2	14	17	21	21
G05047540	2012-2016			Arkansas	05			Mountain View city	47540																											Mountain View city, Arkansas	2838	1103	23	17	60	25	14	10	0	39	37	102	89
G05047690	2012-2016			Arkansas	05			Mount Ida city	47690																											Mount Ida city, Arkansas	1218	624	25	59	72	26	46	0	0	19	15	33	47
G05047900	2012-2016			Arkansas	05			Mount Pleasant town	47900																											Mount Pleasant town, Arkansas	408	216	12	21	14	5	5	0	0	0	7	12	13
G05048020	2012-2016			Arkansas	05			Mount Vernon town	48020																											Mount Vernon town, Arkansas	138	67	3	1	6	2	0	2	0	8	0	2	7
G05048200	2012-2016			Arkansas	05			Mulberry city	48200																											Mulberry city, Arkansas	1772	970	97	82	64	24	16	6	10	31	32	91	57
G05048290	2012-2016			Arkansas	05			Murfreesboro city	48290																											Murfreesboro city, Arkansas	1734	776	72	77	33	34	20	5	7	34	44	38	35
G05048560	2012-2016			Arkansas	05			Nashville city	48560																											Nashville city, Arkansas	4530	2079	214	202	188	81	0	23	68	39	117	182	64
G05048680	2012-2016			Arkansas	05			Natural Steps CDP	48680																											Natural Steps CDP, Arkansas	464	270	6	13	5	44	0	0	0	26	6	5	0
G05049010	2012-2016			Arkansas	05			Newark city	49010																											Newark city, Arkansas	1276	663	48	51	45	23	24	23	0	29	36	22	36
G05049070	2012-2016			Arkansas	05			New Blaine CDP	49070																											New Blaine CDP, Arkansas	132	74	14	0	0	6	0	0	0	0	0	7	0
G05049220	2012-2016			Arkansas	05			New Edinburg CDP	49220																											New Edinburg CDP, Arkansas	469	260	0	0	29	45	0	45	0	0	34	0	0
G05049580	2012-2016			Arkansas	05			Newport city	49580																											Newport city, Arkansas	7781	3226	280	167	192	43	67	90	0	177	372	310	245
G05049820	2012-2016			Arkansas	05			Nimmons town	49820																											Nimmons town, Arkansas	49	23	0	0	0	0	0	0	0	0	0	9	0
G05050000	2012-2016			Arkansas	05			Norfork city	50000																											Norfork city, Arkansas	537	303	48	28	7	0	2	0	10	3	24	11	6
G05050030	2012-2016			Arkansas	05			Norman town	50030																											Norman town, Arkansas	352	153	1	17	10	8	2	0	0	0	17	8	5
G05050060	2012-2016			Arkansas	05			Norphlet city	50060																											Norphlet city, Arkansas	702	345	29	27	19	11	0	7	0	7	18	11	17
G05050240	2012-2016			Arkansas	05			North Crossett CDP	50240																											North Crossett CDP, Arkansas	3060	1549	49	158	122	20	109	0	0	7	121	62	116
G05050450	2012-2016			Arkansas	05			North Little Rock city	50450																											North Little Rock city, Arkansas	66042	31319	3054	2938	2105	1273	563	324	514	1269	2768	1995	2208
G05050810	2012-2016			Arkansas	05			Oak Grove town	50810																											Oak Grove town, Arkansas	459	222	14	21	9	10	2	3	0	6	7	28	9
G05051060	2012-2016			Arkansas	05			Oak Grove Heights town	51060																											Oak Grove Heights town, Arkansas	930	478	35	32	29	33	24	5	4	13	35	27	32
G05051080	2012-2016			Arkansas	05			Oakhaven town	51080																											Oakhaven town, Arkansas	98	39	0	1	10	0	0	0	0	0	5	0	1
G05051290	2012-2016			Arkansas	05			Oden town	51290																											Oden town, Arkansas	229	105	8	10	18	10	2	0	0	0	4	5	0
G05051350	2012-2016			Arkansas	05			Ogden city	51350																											Ogden city, Arkansas	187	90	5	0	9	11	0	0	0	3	13	7	4
G05051410	2012-2016			Arkansas	05			Oil Trough town	51410																											Oil Trough town, Arkansas	222	101	8	9	18	7	0	0	4	5	2	1	9
G05051500	2012-2016			Arkansas	05			O'Kean town	51500																											O'Kean town, Arkansas	198	103	2	8	3	4	7	0	0	2	8	13	10
G05051530	2012-2016			Arkansas	05			Okolona town	51530																											Okolona town, Arkansas	122	58	0	7	0	2	1	0	0	1	0	5	0
G05051560	2012-2016			Arkansas	05			Ola city	51560																											Ola city, Arkansas	1170	514	26	24	5	8	0	28	0	31	54	21	55
G05052160	2012-2016			Arkansas	05			Omaha town	52160																											Omaha town, Arkansas	200	108	12	13	6	9	5	0	3	0	9	2	7
G05052430	2012-2016			Arkansas	05			Oppelo city	52430																											Oppelo city, Arkansas	742	380	28	43	16	22	2	32	0	8	32	37	8
G05052580	2012-2016			Arkansas	05			Osceola city	52580																											Osceola city, Arkansas	7315	3365	194	292	374	215	145	65	94	159	117	264	154
G05052880	2012-2016			Arkansas	05			Oxford city	52880																											Oxford city, Arkansas	616	284	14	51	4	6	11	9	4	3	18	18	11
G05052940	2012-2016			Arkansas	05			Ozan town	52940																											Ozan town, Arkansas	79	49	12	2	0	0	0	0	0	0	11	0	0
G05052970	2012-2016			Arkansas	05			Ozark city	52970																											Ozark city, Arkansas	3610	1790	13	59	174	154	36	48	1	119	116	139	91
G05053150	2012-2016			Arkansas	05			Palestine city	53150																											Palestine city, Arkansas	751	335	12	15	25	24	7	10	16	11	41	45	5
G05053240	2012-2016			Arkansas	05			Pangburn city	53240																											Pangburn city, Arkansas	577	294	27	13	12	24	8	0	1	12	5	10	39
G05053390	2012-2016			Arkansas	05			Paragould city	53390																											Paragould city, Arkansas	27521	13149	973	1157	780	435	403	162	350	466	1116	984	629
G05053480	2012-2016			Arkansas	05			Paris city	53480																											Paris city, Arkansas	3474	1721	135	88	103	82	21	42	39	41	64	77	153
G05053510	2012-2016			Arkansas	05			Parkdale city	53510																											Parkdale city, Arkansas	165	50	0	10	0	5	0	0	0	0	2	0	0
G05053600	2012-2016			Arkansas	05			Parkin city	53600																											Parkin city, Arkansas	962	445	18	22	28	0	0	0	10	21	22	22	25
G05053900	2012-2016			Arkansas	05			Patmos town	53900																											Patmos town, Arkansas	92	54	7	2	0	0	0	0	0	0	0	2	0
G05053990	2012-2016			Arkansas	05			Patterson city	53990																											Patterson city, Arkansas	408	192	28	3	1	15	0	9	0	24	13	0	2
G05054140	2012-2016			Arkansas	05			Peach Orchard city	54140																											Peach Orchard city, Arkansas	98	48	0	1	0	0	3	0	0	9	0	5	3
G05054200	2012-2016			Arkansas	05			Pea Ridge city	54200																											Pea Ridge city, Arkansas	5177	2641	214	228	278	191	18	33	17	36	341	125	171
G05054620	2012-2016			Arkansas	05			Perla town	54620																											Perla town, Arkansas	275	113	9	11	8	5	7	0	0	5	7	9	4
G05054650	2012-2016			Arkansas	05			Perry town	54650																											Perry town, Arkansas	251	149	2	7	9	8	14	9	5	1	9	2	7
G05054680	2012-2016			Arkansas	05			Perrytown town	54680																											Perrytown town, Arkansas	378	166	23	18	7	0	18	0	0	1	10	9	5
G05054710	2012-2016			Arkansas	05			Perryville city	54710																											Perryville city, Arkansas	1616	875	152	70	94	23	23	23	4	45	4	63	60
G05055130	2012-2016			Arkansas	05			Piggott city	55130																											Piggott city, Arkansas	3674	1857	137	81	138	84	28	11	49	60	174	90	105
G05055280	2012-2016			Arkansas	05			Pindall town	55280																											Pindall town, Arkansas	95	64	0	4	5	3	4	0	3	0	0	0	0
G05055310	2012-2016			Arkansas	05			Pine Bluff city	55310																											Pine Bluff city, Arkansas	45404	21388	1684	1587	1752	1018	809	416	552	747	1477	1330	1045
G05055580	2012-2016			Arkansas	05			Pineville town	55580																											Pineville town, Arkansas	235	108	7	2	8	3	0	0	0	6	15	2	2
G05055610	2012-2016			Arkansas	05			Piney CDP	55610																											Piney CDP, Arkansas	4145	1951	76	209	86	85	0	19	18	103	135	158	57
G05055970	2012-2016			Arkansas	05			Plainview city	55970																											Plainview city, Arkansas	616	283	51	16	11	17	3	9	0	3	18	8	21
G05056270	2012-2016			Arkansas	05			Pleasant Plains town	56270																											Pleasant Plains town, Arkansas	277	141	2	12	8	10	4	4	6	5	0	6	4
G05056480	2012-2016			Arkansas	05			Plumerville city	56480																											Plumerville city, Arkansas	1031	568	28	52	38	15	5	0	11	31	59	68	37
G05056540	2012-2016			Arkansas	05			Pocahontas city	56540																											Pocahontas city, Arkansas	6470	2982	167	220	257	97	75	65	0	164	218	231	129
G05056600	2012-2016			Arkansas	05			Pollard city	56600																											Pollard city, Arkansas	214	108	5	11	6	4	1	0	0	5	3	6	13
G05056720	2012-2016			Arkansas	05			Portia town	56720																											Portia town, Arkansas	597	267	21	12	32	4	5	6	0	13	24	10	0
G05056750	2012-2016			Arkansas	05			Portland city	56750																											Portland city, Arkansas	434	220	27	8	9	1	0	8	0	12	13	1	13
G05056990	2012-2016			Arkansas	05			Pottsville city	56990																											Pottsville city, Arkansas	3017	1521	106	146	89	19	43	0	7	60	160	159	143
G05057050	2012-2016			Arkansas	05			Powhatan town	57050																											Powhatan town, Arkansas	74	31	0	0	2	0	0	2	0	0	1	2	2
G05057080	2012-2016			Arkansas	05			Poyen town	57080																											Poyen town, Arkansas	347	177	9	15	17	27	6	0	0	6	19	23	8
G05057125	2012-2016			Arkansas	05			Prairie Creek CDP	57125																											Prairie Creek CDP, Arkansas	2122	1011	37	27	36	109	9	15	0	7	0	53	23
G05057170	2012-2016			Arkansas	05			Prairie Grove city	57170																											Prairie Grove city, Arkansas	4997	2403	176	208	251	67	160	0	20	56	235	124	109
G05057230	2012-2016			Arkansas	05			Prattsville town	57230																											Prattsville town, Arkansas	357	171	10	22	12	13	9	3	1	10	7	16	2
G05057260	2012-2016			Arkansas	05			Prescott city	57260																											Prescott city, Arkansas	3176	1763	296	232	65	0	99	74	0	12	34	187	179
G05057890	2012-2016			Arkansas	05			Pyatt town	57890																											Pyatt town, Arkansas	271	133	0	18	10	6	2	8	0	5	10	9	16
G05057950	2012-2016			Arkansas	05			Quitman city	57950																											Quitman city, Arkansas	823	398	18	33	29	23	3	7	3	15	38	16	41
G05058160	2012-2016			Arkansas	05			Ratcliff city	58160																											Ratcliff city, Arkansas	159	71	3	9	1	4	0	0	0	2	0	7	5
G05058250	2012-2016			Arkansas	05			Ravenden town	58250																											Ravenden town, Arkansas	442	253	7	39	2	15	6	0	0	5	4	17	4
G05058280	2012-2016			Arkansas	05			Ravenden Springs town	58280																											Ravenden Springs town, Arkansas	270	136	2	7	7	15	3	0	0	2	5	8	0
G05058400	2012-2016			Arkansas	05			Reader CDP	58400																											Reader CDP, Arkansas	155	83	0	0	0	0	0	0	0	46	0	0	0
G05058490	2012-2016			Arkansas	05			Rector city	58490																											Rector city, Arkansas	1955	971	67	98	68	49	12	8	8	45	43	66	77
G05058580	2012-2016			Arkansas	05			Redfield city	58580																											Redfield city, Arkansas	1682	786	93	8	84	32	38	15	10	33	41	41	31
G05058880	2012-2016			Arkansas	05			Reed town	58880																											Reed town, Arkansas	152	77	0	1	0	6	0	19	0	0	5	0	4
G05059180	2012-2016			Arkansas	05			Reyno city	59180																											Reyno city, Arkansas	387	210	5	8	13	17	0	0	1	8	19	14	8
G05059480	2012-2016			Arkansas	05			Rison city	59480																											Rison city, Arkansas	1262	695	16	87	85	92	43	0	18	16	19	30	39
G05060020	2012-2016			Arkansas	05			Rockport city	60020																											Rockport city, Arkansas	739	344	17	13	5	25	5	2	11	8	20	23	10
G05060110	2012-2016			Arkansas	05			Rockwell CDP	60110																											Rockwell CDP, Arkansas	3883	1741	78	195	178	82	20	0	0	20	71	166	131
G05060380	2012-2016			Arkansas	05			Roe town	60380																											Roe town, Arkansas	107	54	0	0	0	1	0	0	0	0	5	7	2
G05060410	2012-2016			Arkansas	05			Rogers city	60410																											Rogers city, Arkansas	61979	30801	2743	2575	2702	1357	802	601	275	1283	2269	2384	2581
G05060470	2012-2016			Arkansas	05			Roland CDP	60470																											Roland CDP, Arkansas	460	189	0	0	12	0	0	0	0	33	0	0	0
G05060590	2012-2016			Arkansas	05			Rondo town	60590																											Rondo town, Arkansas	299	123	10	0	18	11	0	0	0	20	6	0	0
G05060770	2012-2016			Arkansas	05			Rose Bud town	60770																											Rose Bud town, Arkansas	713	400	37	25	32	40	2	0	6	5	33	36	18
G05061040	2012-2016			Arkansas	05			Rosston town	61040																											Rosston town, Arkansas	346	179	6	30	32	26	4	0	0	0	10	4	11
G05061460	2012-2016			Arkansas	05			Rudy town	61460																											Rudy town, Arkansas	305	150	16	14	29	30	0	0	2	0	20	0	0
G05061640	2012-2016			Arkansas	05			Russell town	61640																											Russell town, Arkansas	236	103	3	6	0	2	0	4	0	9	7	0	10
G05061670	2012-2016			Arkansas	05			Russellville city	61670																											Russellville city, Arkansas	29136	14054	1146	844	887	198	1156	452	590	904	1219	794	1004
G05061730	2012-2016			Arkansas	05			Rye CDP	61730																											Rye CDP, Arkansas	156	91	7	6	6	6	10	9	0	0	0	5	14
G05061940	2012-2016			Arkansas	05			St. Charles town	61940																											St. Charles town, Arkansas	324	152	0	12	0	0	0	6	0	6	5	9	22
G05061970	2012-2016			Arkansas	05			St. Francis city	61970																											St. Francis city, Arkansas	175	78	1	14	1	1	1	0	0	0	2	7	10
G05062030	2012-2016			Arkansas	05			St. Joe town	62030																											St. Joe town, Arkansas	148	71	0	5	7	3	2	0	0	21	2	0	4
G05062060	2012-2016			Arkansas	05			St. Paul town	62060																											St. Paul town, Arkansas	112	61	0	5	4	3	0	0	0	0	0	0	8
G05062150	2012-2016			Arkansas	05			Salem city	62150																											Salem city, Arkansas	1935	898	22	90	39	36	23	36	30	49	52	91	46
G05062210	2012-2016			Arkansas	05			Salem CDP	62210																											Salem CDP, Arkansas	2571	1146	29	105	91	89	0	0	11	15	34	35	70
G05062240	2012-2016			Arkansas	05			Salesville city	62240																											Salesville city, Arkansas	367	192	6	8	17	7	9	0	0	0	7	1	11
G05062900	2012-2016			Arkansas	05			Scott CDP	62900																											Scott CDP, Arkansas	36	12	0	0	0	0	0	0	0	0	0	0	0
G05062960	2012-2016			Arkansas	05			Scranton city	62960																											Scranton city, Arkansas	185	96	6	7	0	0	3	17	0	3	3	2	6
G05063020	2012-2016			Arkansas	05			Searcy city	63020																											Searcy city, Arkansas	23969	11361	1072	507	659	214	971	601	458	707	1029	725	484
G05063110	2012-2016			Arkansas	05			Sedgwick town	63110																											Sedgwick town, Arkansas	163	81	4	4	14	2	0	0	0	2	0	4	6
G05063470	2012-2016			Arkansas	05			Shannon Hills city	63470																											Shannon Hills city, Arkansas	3614	1647	135	87	156	51	0	25	0	19	116	295	94
G05063710	2012-2016			Arkansas	05			Sheridan city	63710																											Sheridan city, Arkansas	4794	2227	159	186	255	100	22	7	79	97	114	100	200
G05063740	2012-2016			Arkansas	05			Sherrill town	63740																											Sherrill town, Arkansas	44	31	0	0	15	1	0	0	0	0	0	0	1
G05063800	2012-2016			Arkansas	05			Sherwood city	63800																											Sherwood city, Arkansas	30251	14647	1111	1087	882	502	295	238	399	707	1011	1079	1046
G05063980	2012-2016			Arkansas	05			Shirley town	63980																											Shirley town, Arkansas	369	175	4	33	11	6	0	0	0	0	0	16	7
G05064280	2012-2016			Arkansas	05			Sidney town	64280																											Sidney town, Arkansas	184	102	3	3	8	2	12	7	0	2	5	5	5
G05064370	2012-2016			Arkansas	05			Siloam Springs city	64370																											Siloam Springs city, Arkansas	16095	7334	560	594	558	383	401	218	254	381	617	388	341
G05064730	2012-2016			Arkansas	05			Smackover city	64730																											Smackover city, Arkansas	1968	864	48	87	66	59	27	4	0	32	61	56	64
G05064910	2012-2016			Arkansas	05			Smithville town	64910																											Smithville town, Arkansas	97	45	4	0	3	5	0	0	0	1	7	1	3
G05065480	2012-2016			Arkansas	05			South Lead Hill town	65480																											South Lead Hill town, Arkansas	123	58	6	0	1	13	0	0	0	0	0	5	1
G05065630	2012-2016			Arkansas	05			Southside city	65630																											Southside city, Arkansas	2519	1141	123	102	115	66	0	58	0	42	78	119	67
G05065900	2012-2016			Arkansas	05			Sparkman city	65900																											Sparkman city, Arkansas	384	193	15	25	6	4	0	0	0	4	6	2	6
G05066080	2012-2016			Arkansas	05			Springdale city	66080																											Springdale city, Arkansas	76188	38937	3834	3947	3190	2024	781	589	590	1700	3112	2945	2857
G05066200	2012-2016			Arkansas	05			Springtown town	66200																											Springtown town, Arkansas	67	30	0	0	0	6	0	0	0	3	0	0	2
G05066320	2012-2016			Arkansas	05			Stamps city	66320																											Stamps city, Arkansas	1822	883	47	54	69	51	9	7	17	59	49	70	35
G05066440	2012-2016			Arkansas	05			Star City city	66440																											Star City city, Arkansas	2145	856	82	131	61	36	5	4	3	32	50	59	11
G05066800	2012-2016			Arkansas	05			Staves CDP	66800																											Staves CDP, Arkansas	166	92	14	12	0	0	0	0	0	0	0	12	0
G05066860	2012-2016			Arkansas	05			Stephens city	66860																											Stephens city, Arkansas	1017	450	32	24	23	10	22	16	2	61	14	6	9
G05067250	2012-2016			Arkansas	05			Strawberry town	67250																											Strawberry town, Arkansas	371	157	5	19	8	6	0	7	4	11	6	6	3
G05067370	2012-2016			Arkansas	05			Strong city	67370																											Strong city, Arkansas	418	187	21	0	3	0	0	7	8	6	0	13	9
G05067490	2012-2016			Arkansas	05			Stuttgart city	67490																											Stuttgart city, Arkansas	9125	4237	286	404	244	130	202	78	43	133	217	252	214
G05067520	2012-2016			Arkansas	05			Subiaco town	67520																											Subiaco town, Arkansas	509	336	6	3	11	65	58	20	13	17	6	3	15
G05067550	2012-2016			Arkansas	05			Success town	67550																											Success town, Arkansas	114	55	2	4	0	3	1	0	3	3	9	4	0
G05067730	2012-2016			Arkansas	05			Sulphur Rock town	67730																											Sulphur Rock town, Arkansas	413	172	16	12	18	10	0	0	5	0	20	8	6
G05067760	2012-2016			Arkansas	05			Sulphur Springs city	67760																											Sulphur Springs city, Arkansas	397	211	15	14	19	23	1	0	0	11	4	6	2
G05067790	2012-2016			Arkansas	05			Sulphur Springs CDP	67790																											Sulphur Springs CDP, Arkansas	889	449	0	37	0	0	0	42	0	0	35	7	8
G05067940	2012-2016			Arkansas	05			Summit city	67940																											Summit city, Arkansas	430	229	9	24	2	18	8	7	0	3	13	4	19
G05068060	2012-2016			Arkansas	05			Sunset town	68060																											Sunset town, Arkansas	168	111	12	3	3	0	2	0	11	10	20	9	1
G05068330	2012-2016			Arkansas	05			Sweet Home CDP	68330																											Sweet Home CDP, Arkansas	582	283	23	0	55	0	0	0	0	8	0	18	78
G05068360	2012-2016			Arkansas	05			Swifton city	68360																											Swifton city, Arkansas	670	314	14	4	2	0	17	9	16	33	12	13	18
G05068660	2012-2016			Arkansas	05			Taylor city	68660																											Taylor city, Arkansas	729	405	51	36	57	31	14	0	0	0	8	11	15
G05068810	2012-2016			Arkansas	05			Texarkana city	68810																											Texarkana city, Arkansas	30155	14844	1027	929	1204	626	449	167	164	610	1221	973	880
G05069050	2012-2016			Arkansas	05			Thornton city	69050																											Thornton city, Arkansas	641	363	46	12	32	25	16	0	0	35	32	19	18
G05069230	2012-2016			Arkansas	05			Tillar city	69230																											Tillar city, Arkansas	274	129	11	0	11	10	4	0	0	7	7	3	6
G05069350	2012-2016			Arkansas	05			Tinsman town	69350																											Tinsman town, Arkansas	44	24	0	0	1	0	0	0	0	0	0	0	2
G05069500	2012-2016			Arkansas	05			Tollette town	69500																											Tollette town, Arkansas	317	122	1	2	3	5	0	0	5	0	4	20	9
G05069740	2012-2016			Arkansas	05			Tontitown city	69740																											Tontitown city, Arkansas	2828	1476	34	85	114	116	29	0	50	47	57	99	38
G05069830	2012-2016			Arkansas	05			Traskwood city	69830																											Traskwood city, Arkansas	395	196	2	6	3	10	7	3	0	4	15	6	15
G05070010	2012-2016			Arkansas	05			Trumann city	70010																											Trumann city, Arkansas	7143	3564	302	259	330	202	81	46	35	86	293	177	195
G05070100	2012-2016			Arkansas	05			Tuckerman city	70100																											Tuckerman city, Arkansas	2088	1203	51	67	107	52	25	0	31	20	102	63	80
G05070220	2012-2016			Arkansas	05			Tull town	70220																											Tull town, Arkansas	585	306	12	34	23	26	4	6	7	12	3	23	20
G05070310	2012-2016			Arkansas	05			Tumbling Shoals CDP	70310																											Tumbling Shoals CDP, Arkansas	1000	482	31	32	31	0	0	0	0	0	17	24	35
G05070340	2012-2016			Arkansas	05			Tupelo town	70340																											Tupelo town, Arkansas	159	95	8	8	0	5	11	0	0	0	6	8	9
G05070430	2012-2016			Arkansas	05			Turrell city	70430																											Turrell city, Arkansas	469	213	6	4	15	24	5	0	0	8	9	15	14
G05070540	2012-2016			Arkansas	05			Twin Groves town	70540																											Twin Groves town, Arkansas	364	171	4	7	14	0	0	0	0	3	36	12	5
G05070700	2012-2016			Arkansas	05			Tyronza city	70700																											Tyronza city, Arkansas	1016	413	15	19	50	6	19	12	0	15	45	8	22
G05070760	2012-2016			Arkansas	05			Ulm town	70760																											Ulm town, Arkansas	191	93	14	2	0	4	5	0	0	10	0	0	10
G05071390	2012-2016			Arkansas	05			Valley Springs town	71390																											Valley Springs town, Arkansas	224	89	3	8	9	1	0	7	0	2	1	2	6
G05071480	2012-2016			Arkansas	05			Van Buren city	71480																											Van Buren city, Arkansas	23155	10718	762	963	1124	447	168	115	236	438	765	595	721
G05071510	2012-2016			Arkansas	05			Vandervoort town	71510																											Vandervoort town, Arkansas	89	32	2	1	7	0	0	0	0	7	0	2	0
G05071900	2012-2016			Arkansas	05			Victoria town	71900																											Victoria town, Arkansas	16	9	3	0	0	0	0	0	0	1	0	0	0
G05071960	2012-2016			Arkansas	05			Vilonia city	71960																											Vilonia city, Arkansas	4298	1932	166	155	205	161	58	10	0	20	104	87	174
G05072140	2012-2016			Arkansas	05			Viola town	72140																											Viola town, Arkansas	430	214	22	28	14	16	8	0	9	14	15	11	7
G05072230	2012-2016			Arkansas	05			Wabbaseka town	72230																											Wabbaseka town, Arkansas	281	124	0	10	10	8	0	0	0	0	5	0	2
G05072320	2012-2016			Arkansas	05			Waldenburg town	72320																											Waldenburg town, Arkansas	46	21	0	0	0	0	3	0	0	0	0	0	0
G05072350	2012-2016			Arkansas	05			Waldo city	72350																											Waldo city, Arkansas	1411	643	58	79	62	7	13	16	6	18	58	39	43
G05072380	2012-2016			Arkansas	05			Waldron city	72380																											Waldron city, Arkansas	3472	1837	218	174	199	84	121	25	22	29	66	51	115
G05072890	2012-2016			Arkansas	05			Walnut Ridge city	72890																											Walnut Ridge city, Arkansas	4723	2170	181	79	174	87	35	43	28	140	139	201	110
G05073130	2012-2016			Arkansas	05			Ward city	73130																											Ward city, Arkansas	4608	2166	110	232	177	19	50	0	0	131	286	257	251
G05073310	2012-2016			Arkansas	05			Warren city	73310																											Warren city, Arkansas	5804	2800	243	158	171	140	61	24	15	112	158	243	130
G05073370	2012-2016			Arkansas	05			Washington city	73370																											Washington city, Arkansas	208	110	2	0	0	14	0	0	0	0	0	21	0
G05073550	2012-2016			Arkansas	05			Watson city	73550																											Watson city, Arkansas	191	79	0	6	5	4	0	0	6	0	0	0	6
G05073940	2012-2016			Arkansas	05			Weiner city	73940																											Weiner city, Arkansas	745	293	19	18	4	6	2	4	0	23	11	41	8
G05074000	2012-2016			Arkansas	05			Weldon town	74000																											Weldon town, Arkansas	90	53	0	3	6	0	2	0	0	1	5	3	3
G05074270	2012-2016			Arkansas	05			West Crossett CDP	74270																											West Crossett CDP, Arkansas	1073	502	42	27	43	68	14	7	14	0	14	10	25
G05074330	2012-2016			Arkansas	05			Western Grove town	74330																											Western Grove town, Arkansas	466	213	8	16	4	12	2	0	0	5	42	21	2
G05074360	2012-2016			Arkansas	05			West Fork city	74360																											West Fork city, Arkansas	2491	1157	110	86	82	46	30	0	16	28	99	80	46
G05074540	2012-2016			Arkansas	05			West Memphis city	74540																											West Memphis city, Arkansas	25411	11828	1124	1007	771	627	353	171	136	500	806	780	809
G05074660	2012-2016			Arkansas	05			West Point town	74660																											West Point town, Arkansas	189	75	0	0	0	9	4	0	0	2	6	0	7
G05074840	2012-2016			Arkansas	05			Wheatley city	74840																											Wheatley city, Arkansas	229	123	0	10	9	13	0	4	0	0	0	8	11
G05074930	2012-2016			Arkansas	05			Whelen Springs town	74930																											Whelen Springs town, Arkansas	29	16	2	0	2	0	2	0	1	0	4	0	0
G05075170	2012-2016			Arkansas	05			White Hall city	75170																											White Hall city, Arkansas	5243	2492	43	164	241	172	38	58	3	42	217	180	88
G05075500	2012-2016			Arkansas	05			Wickes town	75500																											Wickes town, Arkansas	895	402	37	43	18	60	12	0	0	12	15	41	36
G05075560	2012-2016			Arkansas	05			Widener town	75560																											Widener town, Arkansas	326	155	18	6	8	3	3	0	2	13	8	6	21
G05075570	2012-2016			Arkansas	05			Wiederkehr Village city	75570																											Wiederkehr Village city, Arkansas	34	21	0	1	2	0	0	0	4	0	0	0	0
G05075740	2012-2016			Arkansas	05			Williford town	75740																											Williford town, Arkansas	57	28	0	2	3	0	0	0	0	0	0	0	2
G05075770	2012-2016			Arkansas	05			Willisville town	75770																											Willisville town, Arkansas	338	177	15	16	0	74	3	2	0	0	0	1	8
G05075860	2012-2016			Arkansas	05			Wilmar city	75860																											Wilmar city, Arkansas	362	167	6	5	10	12	20	0	3	0	0	2	12
G05075890	2012-2016			Arkansas	05			Wilmot city	75890																											Wilmot city, Arkansas	482	224	85	7	2	17	0	0	0	20	0	0	5
G05075920	2012-2016			Arkansas	05			Wilson city	75920																											Wilson city, Arkansas	932	449	16	39	50	4	17	14	4	16	15	28	25
G05075980	2012-2016			Arkansas	05			Wilton city	75980																											Wilton city, Arkansas	285	119	5	1	7	10	0	0	0	0	1	3	5
G05076010	2012-2016			Arkansas	05			Winchester town	76010																											Winchester town, Arkansas	230	105	3	16	2	28	4	0	2	8	0	3	3
G05076190	2012-2016			Arkansas	05			Winslow city	76190																											Winslow city, Arkansas	398	218	3	14	22	8	12	3	6	4	5	9	15
G05076250	2012-2016			Arkansas	05			Winthrop city	76250																											Winthrop city, Arkansas	156	72	4	8	3	0	1	0	6	0	0	4	0
G05076690	2012-2016			Arkansas	05			Woodlawn CDP	76690																											Woodlawn CDP, Arkansas	192	85	7	12	5	7	0	0	0	0	0	11	6
G05076730	2012-2016			Arkansas	05			Woodson CDP	76730																											Woodson CDP, Arkansas	466	276	0	0	0	0	13	19	0	0	62	0	0
G05076820	2012-2016			Arkansas	05			Wooster town	76820																											Wooster town, Arkansas	1061	491	45	50	56	20	5	3	6	3	23	14	45
G05076970	2012-2016			Arkansas	05			Wrightsville city	76970																											Wrightsville city, Arkansas	1246	848	23	33	13	3	7	28	15	42	122	150	78
G05077090	2012-2016			Arkansas	05			Wynne city	77090																											Wynne city, Arkansas	8195	3836	364	295	276	201	160	51	85	87	200	131	261
G05077203	2012-2016			Arkansas	05			Yarborough Landing CDP	77203																											Yarborough Landing CDP, Arkansas	326	168	0	0	11	0	0	0	0	0	0	0	0
G05077330	2012-2016			Arkansas	05			Yellville city	77330																											Yellville city, Arkansas	1216	497	43	36	23	19	1	0	0	22	66	24	12
G05077600	2012-2016			Arkansas	05			Zinc town	77600																											Zinc town, Arkansas	75	35	1	0	0	0	1	0	0	0	0	8	8
G06000135	2012-2016			California	06			Acalanes Ridge CDP	00135																											Acalanes Ridge CDP, California	1000	409	10	11	74	35	0	0	0	0	0	9	10
G06000156	2012-2016			California	06			Acampo CDP	00156																											Acampo CDP, California	466	291	0	0	0	0	0	0	0	62	69	0	0
G06000212	2012-2016			California	06			Acton CDP	00212																											Acton CDP, California	7170	3776	168	151	185	104	140	115	37	315	189	84	98
G06000296	2012-2016			California	06			Adelanto city	00296																											Adelanto city, California	32311	16350	1338	1741	1943	1021	682	408	230	885	954	1260	974
G06000310	2012-2016			California	06			Adin CDP	00310																											Adin CDP, California	155	59	0	0	0	7	0	0	0	0	5	0	0
G06000394	2012-2016			California	06			Agoura Hills city	00394																											Agoura Hills city, California	20689	10132	452	408	768	662	260	139	69	192	501	371	489
G06000450	2012-2016			California	06			Agua Dulce CDP	00450																											Agua Dulce CDP, California	3541	1814	72	56	124	67	46	0	23	66	123	92	50
G06000464	2012-2016			California	06			Aguanga CDP	00464																											Aguanga CDP, California	673	306	0	0	46	0	0	0	0	0	25	29	0
G06000478	2012-2016			California	06			Ahwahnee CDP	00478																											Ahwahnee CDP, California	2225	1178	76	78	48	81	0	0	0	84	22	43	26
G06000535	2012-2016			California	06			Airport CDP	00535																											Airport CDP, California	1605	892	168	60	44	0	30	0	23	13	80	158	105
G06000562	2012-2016			California	06			Alameda city	00562																											Alameda city, California	77409	37708	2624	2573	1876	1118	584	351	341	1374	2790	2874	2758
G06000618	2012-2016			California	06			Alamo CDP	00618																											Alamo CDP, California	16078	8394	288	532	678	668	238	137	65	194	322	309	197
G06000674	2012-2016			California	06			Albany city	00674																											Albany city, California	19420	9400	733	821	737	394	248	63	120	326	678	779	663
G06000716	2012-2016			California	06			Albion CDP	00716																											Albion CDP, California	227	106	0	0	0	0	33	0	12	12	0	0	0
G06000786	2012-2016			California	06			Alderpoint CDP	00786																											Alderpoint CDP, California	224	171	20	0	0	0	0	0	0	0	0	21	81
G06000884	2012-2016			California	06			Alhambra city	00884																											Alhambra city, California	84866	41442	2342	1814	1971	1538	930	503	802	2121	3760	3191	2214
G06000898	2012-2016			California	06			Alhambra Valley CDP	00898																											Alhambra Valley CDP, California	501	237	14	0	25	8	0	0	0	13	0	13	17
G06000947	2012-2016			California	06			Aliso Viejo city	00947																											Aliso Viejo city, California	50219	23597	1779	1819	1675	935	495	316	210	785	1654	1732	1854
G06000982	2012-2016			California	06			Alleghany CDP	00982																											Alleghany CDP, California	134	28	0	0	0	0	0	0	0	0	0	0	0
G06000996	2012-2016			California	06			Allendale CDP	00996																											Allendale CDP, California	1349	727	29	0	44	0	0	30	0	9	68	0	38
G06001010	2012-2016			California	06			Allensworth CDP	01010																											Allensworth CDP, California	561	296	42	34	34	15	8	5	0	21	18	15	17
G06001094	2012-2016			California	06			Almanor CDP	01094																											Almanor CDP, California	0	0	0	0	0	0	0	0	0	0	0	0	0
G06001150	2012-2016			California	06			Alondra Park CDP	01150																											Alondra Park CDP, California	8146	3789	452	220	241	102	93	89	57	265	220	186	249
G06001164	2012-2016			California	06			Alpaugh CDP	01164																											Alpaugh CDP, California	1124	587	71	54	75	39	13	21	12	21	36	22	45
G06001192	2012-2016			California	06			Alpine CDP	01192																											Alpine CDP, California	15188	7095	405	358	372	328	190	195	49	406	352	304	435
G06001228	2012-2016			California	06			Alpine Village CDP	01228																											Alpine Village CDP, California	148	77	0	0	0	11	5	0	6	5	0	4	4
G06001276	2012-2016			California	06			Alta CDP	01276																											Alta CDP, California	448	220	9	13	9	16	0	0	0	5	13	3	13
G06001290	2012-2016			California	06			Altadena CDP	01290																											Altadena CDP, California	45001	22090	1041	1221	1439	972	629	154	445	798	1101	1446	1475
G06001360	2012-2016			California	06			Alta Sierra CDP	01360																											Alta Sierra CDP, California	6639	3152	82	118	275	121	14	18	62	53	112	265	98
G06001416	2012-2016			California	06			Alto CDP	01416																											Alto CDP, California	649	315	0	0	0	44	0	0	0	0	0	0	0
G06001444	2012-2016			California	06			Alturas city	01444																											Alturas city, California	2616	1276	100	122	87	58	0	0	0	28	56	90	5
G06001458	2012-2016			California	06			Alum Rock CDP	01458																											Alum Rock CDP, California	11877	5975	318	371	497	271	217	32	97	343	551	540	322
G06001514	2012-2016			California	06			Amador City city	01514																											Amador City city, California	174	84	9	14	0	0	0	0	4	5	3	5	15
G06001640	2012-2016			California	06			American Canyon city	01640																											American Canyon city, California	20334	10117	928	693	779	641	212	105	93	442	779	531	672
G06001651	2012-2016			California	06			Amesti CDP	01651																											Amesti CDP, California	3205	1546	64	166	118	63	83	30	5	80	116	130	76
G06002000	2012-2016			California	06			Anaheim city	02000																											Anaheim city, California	346776	171741	12658	12549	12079	7756	4637	2757	2556	8205	14553	13807	11959
G06002028	2012-2016			California	06			Anchor Bay CDP	02028																											Anchor Bay CDP, California	310	175	0	0	0	0	0	0	0	0	0	0	0
G06002042	2012-2016			California	06			Anderson city	02042																											Anderson city, California	10156	5138	530	326	490	195	149	45	30	215	382	373	349
G06002112	2012-2016			California	06			Angels city	02112																											Angels city, California	3774	1714	55	72	76	75	40	35	8	127	75	36	77
G06002168	2012-2016			California	06			Angwin CDP	02168																											Angwin CDP, California	3505	1765	46	123	56	21	213	96	114	218	104	158	69
G06002210	2012-2016			California	06			Antelope CDP	02210																											Antelope CDP, California	48325	23499	1873	1666	1985	1404	747	527	448	1102	1879	1467	1210
G06002252	2012-2016			California	06			Antioch city	02252																											Antioch city, California	108675	52901	3441	3682	4619	2991	1689	484	1062	2244	3830	3424	3249
G06002294	2012-2016			California	06			Anza CDP	02294																											Anza CDP, California	2507	1223	76	18	92	24	12	27	0	90	162	0	80
G06002364	2012-2016			California	06			Apple Valley town	02364																											Apple Valley town, California	71455	34836	2554	2518	2704	1455	915	680	567	1657	2000	2197	1721
G06002378	2012-2016			California	06			Aptos CDP	02378																											Aptos CDP, California	5842	2877	92	62	146	150	64	75	56	225	81	232	133
G06002382	2012-2016			California	06			Aptos Hills-Larkin Valley CDP	02382																											Aptos Hills-Larkin Valley CDP, California	2288	1063	40	0	82	0	78	52	33	33	16	47	69
G06002420	2012-2016			California	06			Arbuckle CDP	02420																											Arbuckle CDP, California	3244	1606	128	151	152	97	70	23	51	18	118	165	74
G06002462	2012-2016			California	06			Arcadia city	02462																											Arcadia city, California	57755	26855	1462	1409	2096	1194	467	389	443	1094	1269	1232	1442
G06002476	2012-2016			California	06			Arcata city	02476																											Arcata city, California	17775	8481	304	227	233	169	878	623	527	1258	767	534	314
G06002553	2012-2016			California	06			Arden-Arcade CDP	02553																											Arden-Arcade CDP, California	96898	45959	3428	2732	2910	1467	1083	416	609	2136	3955	3468	3161
G06002700	2012-2016			California	06			Armona CDP	02700																											Armona CDP, California	3655	1877	132	134	208	96	45	44	42	145	147	124	102
G06002770	2012-2016			California	06			Arnold CDP	02770																											Arnold CDP, California	2624	1388	17	25	59	64	36	0	0	12	22	54	54
G06002812	2012-2016			California	06			Aromas CDP	02812																											Aromas CDP, California	2508	1287	90	97	47	79	91	30	36	33	104	73	17
G06002868	2012-2016			California	06			Arroyo Grande city	02868																											Arroyo Grande city, California	17842	8791	572	407	554	398	308	236	67	260	279	326	554
G06002896	2012-2016			California	06			Artesia city	02896																											Artesia city, California	16789	8276	348	303	753	418	173	150	94	371	503	467	668
G06002910	2012-2016			California	06			Artois CDP	02910																											Artois CDP, California	322	185	0	20	40	15	5	0	0	0	0	0	47
G06002924	2012-2016			California	06			Arvin city	02924																											Arvin city, California	20562	10681	1086	935	1118	771	527	263	191	590	948	727	578
G06002980	2012-2016			California	06			Ashland CDP	02980																											Ashland CDP, California	24288	11101	1056	893	968	472	354	90	152	325	1223	970	745
G06003026	2012-2016			California	06			Aspen Springs CDP	03026																											Aspen Springs CDP, California	58	27	0	11	0	0	0	0	0	0	0	0	0
G06003064	2012-2016			California	06			Atascadero city	03064																											Atascadero city, California	29516	14842	923	975	894	730	275	227	148	553	917	1262	1209
G06003092	2012-2016			California	06			Atherton town	03092																											Atherton town, California	7127	3591	183	234	260	149	162	47	29	215	70	87	128
G06003162	2012-2016			California	06			Atwater city	03162																											Atwater city, California	28906	14322	1418	1419	1473	619	327	246	156	692	1186	974	711
G06003190	2012-2016			California	06			Auberry CDP	03190																											Auberry CDP, California	2309	1109	73	34	100	27	26	24	0	36	62	9	89
G06003204	2012-2016			California	06			Auburn city	03204																											Auburn city, California	13858	6664	205	317	503	160	123	84	144	388	497	274	309
G06003205	2012-2016			California	06			Auburn Lake Trails CDP	03205																											Auburn Lake Trails CDP, California	3946	2107	142	210	256	26	25	17	22	132	90	161	98
G06003209	2012-2016			California	06			August CDP	03209																											August CDP, California	7781	4113	235	438	360	264	116	64	193	314	204	270	328
G06003274	2012-2016			California	06			Avalon city	03274																											Avalon city, California	3767	1735	105	156	216	94	35	28	20	64	131	124	64
[truncated: 27,575 more rows]
[truncated: 86 more columns]
