# Supplementary material for: Do Income, Race and Ethnicity, and Sprawl Influence the Greenspace-Human Health Link in City-Level Analyses? Findings from 496 Cities in the United States
Source: Int J Environ Res Public Health. 2018 Jul 20;15(7):1541. doi: 10.3390/ijerph15071541 (PMC6068800; doi:10.3390/ijerph15071541)
Supplement: Supplementary file 1 [file ijerph-15-01541-s001.zip › data/dat.csv]

	GEOID10	PLACE	STATE	INTPTLAT	INTPTLON	poormentalPerc	obesePerc	treeMEAN	NDVI	MedHhsIncome	PercBachDegOrAbove	TotalPop	popdensity	HouseAge	inactivePerc	activePerc	PercDriveAlone	MedAge	PercNHWhite	PercNHBlack	PercNHAsian	PercHispanic	PercFemale	GISJOIN	Rowid	ZONE-CODE	COUNT	AREA	MEAN	inactivelowCI	inactivehighCI	inactiveMeasureId	poormentallowCI	poormentalhighCI	poormentalMeasureId	obeselowCI	obesehighCI	obeseMeasureId	FID	STATEFP	PLACEFP	PLACENS	Shape_Leng	Shape_Area	TotalNHWhite	TotalNHBlack	TotalNHAsian	TotalHispanic	TotalCommuters
1	107000	Birmingham city	Alabama	33.5274441	-86.799047	15.6	42.7	48.95492458	68.96570081	32404	24.9786064632831	212424	2.23342672832233	53	37.3	62.7	81.3458157426175	35.7	22.565717621361	71.7084698527473	0.885493164614168	3.38238617105412	53.0693330320491	G01007000	3	3	7420	0.037423	68.96570081	37	37.7	LPA	15.4	15.8	MHLTH	42.5	42.9	OBESITY	3503	1	7000	2403868	742732.608394	384944896.756	47935	152326	1881	7185	89299
2	135896	Hoover city	Alabama	33.3769487	-86.8055789	10.4	28.3	54.87581247	69.47351193	78056	56.0405880417655	84100	2.72574733325051	25	23.5	76.5	86.4536516853933	37.6	70.1747919143876	17.1319857312723	5.04161712247325	5.94054696789536	52.9060642092747	G01035896	2	2	2389	0.012049	69.47351193	23	24.1	LPA	10.1	10.7	MHLTH	28	28.6	OBESITY	3504	1	35896	2404725	377287.56405	124570105.705	59017	14408	4240	4996	42720
3	137000	Huntsville city	Alabama	34.6990132	-86.6729804	13.4	34.4	34.68517934	70.00729212	51441	41.4799940618969	188973	1.4034110435213	38	27	73	86.4004477594892	37	58.6708154074921	30.4831907203675	2.44532287681309	5.49972747429527	51.1692146497119	G01037000	1	1	10595	0.053437	70.00729212	26.7	27.4	LPA	13.2	13.7	MHLTH	34.2	34.7	OBESITY	3412	1	37000	2404746	872121.949381	556056597.197	110872	57605	4621	10393	87547
4	150000	Mobile city	Alabama	30.668426	-88.1002261	15	35.3	40.20171607	50.7089273	38759	27.424963679639	193717	2.09518526456422	44	34.2	65.8	85.5774880302026	36.6	43.6260111399619	50.4932453011352	1.60027256255259	2.65851732165995	52.3686615010557	G01050000	5	5	8679	0.043773	50.7089273	33.8	34.5	LPA	14.9	15.2	MHLTH	35.1	35.5	OBESITY	3221	1	50000	2404278	285295.608198	374938064.055	84511	97814	3100	5150	79993
5	151000	Montgomery city	Alabama	32.3471738	-86.2661144	14.8	39.4	37.87507189	68.05272408	43440	31.1865928930765	201717	1.94649139521552	39	31.2	68.8	84.7371660435853	35.1	33.0834783384643	59.2339763133499	2.34338206497221	3.47219123821988	52.891922842398	G01051000	6	6	7966	0.040177	68.05272408	30.8	31.6	LPA	14.6	15.1	MHLTH	39.1	39.6	OBESITY	3184	1	51000	2404289	224306.285158	418397410.228	66735	119485	4727	7004	87736
6	177256	Tuscaloosa city	Alabama	33.2344041	-87.5283003	15.5	37.2	42.48244367	67.01143885	40542	35.2556680237553	96352	2.1398868330818	31	34.8	65.2	82.0656903453592	28.6	50.2428595151113	43.2455994686151	2.50539687811358	2.81364164729326	52.6756061109266	G01077256	4	4	3475	0.017526	67.01143885	34.2	35.4	LPA	15.2	15.8	MHLTH	36.9	37.5	OBESITY	3356	1	77256	2405614	705899.87486	185644205.536	48410	41668	2414	2711	40219
7	404720	Avondale city	Arizona	33.313241	-112.3289491	12.7	30.2	1.770184586	19.12057192	56120	19.2423445227823	80631	2.75970248869698	15	27.5	72.5	78.2858832701562	30.4	32.7839168557999	10.3669804417656	3.48873262144833	50.2833897632424	50.7459909960189	G04004720	9	9	2308	0.011641	19.12057192	27.1	28	LPA	12.4	12.9	MHLTH	30	30.4	OBESITY	18	4	4720	2409765	146061.27348	117380824.705	26434	8359	2813	40544	37197
8	412000	Chandler city	Arizona	33.2828635	-111.8549215	10.2	24.4	2.223850138	23.45761442	74329	41.1518031870282	242131	5.86334073029235	21	20.5	79.5	78.5007925715527	35	59.1935770306157	4.6173352441447	9.24086548190855	22.2094651242509	50.2038152900703	G04012000	10	10	3190	0.016089	23.45761442	20.2	20.8	LPA	10	10.3	MHLTH	24.2	24.6	OBESITY	29428	4	12000	2409433	181829.093052	168413688.322	143326	11180	22375	53776	124279
9	427400	Gilbert town	Arizona	33.3103452	-111.7431213	9.7	23.5	2.458689633	26.91076352	85581	42.4326820398857	226832	5.20092041476404	16	19	81	79.2492342890882	33.3	70.9472208506736	2.88804048811455	6.10319531635748	16.0118501798688	51.106104958736	G04027400	11	11	3366	0.016977	26.91076352	18.6	19.3	LPA	9.6	9.9	MHLTH	23.3	23.7	OBESITY	3666	4	27400	2412682	176388.105849	176634628.068	160931	6551	13844	36320	108396
10	427820	Glendale city	Arizona	33.533111	-112.1899006	13	29.3	2.124742083	20.76533691	46817	21.2538891525602	239943	6.23488978588414	31	26.7	73.3	74.9034202000548	33.9	49.3563054558791	5.86139208061915	3.96219102036734	37.0471320271898	51.0346207224216	G04027820	12	12	2983	0.015045	20.76533691	26.4	26.9	LPA	12.8	13.1	MHLTH	29.2	29.5	OBESITY	21	4	27820	2410596	251982.698024	154033321.243	118427	14064	9507	88892	105871
11	446000	Mesa city	Arizona	33.4019259	-111.7173787	12.3	28	2.506206519	21.31945733	50615	25.6348250568332	470456	5.3631480319221	30	24.4	75.6	76.9147462059768	36.1	63.5400547553863	3.35270460999541	1.89582022548336	27.0533269848828	50.7037852636591	G04046000	13	13	6855	0.034574	21.31945733	24.2	24.6	LPA	12.2	12.4	MHLTH	27.8	28.1	OBESITY	3680	4	46000	2411087	289178.158847	359048741.412	298928	15773	8919	127274	211451
12	454050	Peoria city	Arizona	33.7861964	-112.3080148	11	25.6	1.829370348	16.29947072	66163	29.7879623466768	158677	1.39310932103371	20	21.6	78.4	80.1729660474055	39.2	69.056637067754	3.09685713745533	3.95457438696219	20.5776514554724	51.7056662276196	G04054050	14	14	8880	0.044787	16.29947072	21.2	21.9	LPA	10.9	11.2	MHLTH	25.4	25.7	OBESITY	0	4	54050	2411401	242751.311399	463876668.207	109577	4914	6275	32652	71806
13	455000	Phoenix city	Arizona	33.5721544	-112.0901324	13	29.7	2.164026481	19.08562776	49328	27.3525421756479	1555324	4.69197047503276	34	26.8	73.2	74.902990621129	33.3	44.3847069806677	6.46752702330833	3.42256661634489	41.7591447183995	50.1540515030952	G04055000	15	15	25806	0.130154	19.08562776	26.7	27	LPA	12.9	13	MHLTH	29.6	29.8	OBESITY	29422	4	55000	2411414	519937.502801	1343939213.88	690326	100591	53232	649490	706375
14	465000	Scottsdale city	Arizona	33.6843472	-111.8611201	9.4	23	2.174329025	22.48895545	76543	55.5652857804229	234495	1.98702772983002	28	17.8	82.2	79.1439655539924	46.3	81.1428815113329	1.59534318428964	4.02140770592124	10.2484061493848	51.3503486215058	G04065000	16	16	9248	0.046643	22.48895545	17.5	18.1	LPA	9.3	9.6	MHLTH	22.9	23.2	OBESITY	29427	4	65000	2411845	184263.405324	477631056.494	190276	3741	9430	24032	117285
15	471510	Surprise city	Arizona	33.6706117	-112.4526742	11.2	26.1	1.329830078	15.86383047	61035	27.6018464159501	127492	1.88161304263494	13	21.9	78.1	80.7100448321822	39.9	70.4106924356038	5.97919869482007	2.12954538323973	18.2317321871176	51.7365795500894	G04071510	17	17	5297	0.026716	15.86383047	21.4	22.4	LPA	10.9	11.4	MHLTH	25.8	26.4	OBESITY	24	4	71510	2412016	207420.943136	279628745.072	89768	7623	2715	23244	49518
16	473000	Tempe city	Arizona	33.3884143	-111.9317823	11.2	26.7	3.620377496	20.77311467	50474	42.749618350113	174708	6.79206070563194	35	22.1	77.9	72.2782561726792	28.5	58.7837992536117	5.68262472239394	7.55317443963642	22.2485518694049	47.5856858300707	G04073000	18	18	1997	0.010072	20.77311467	21.7	22.5	LPA	11	11.4	MHLTH	26.5	26.9	OBESITY	29424	4	73000	2412045	66334.1840193	104184787.491	102700	9928	13196	38870	96271
17	477000	Tucson city	Arizona	32.1530893	-110.870645	13.4	30	2.737635508	19.83772409	37973	25.763344804862	527586	3.63096652725903	39	25.6	74.4	73.813545045765	33.2	45.4972269923766	4.59925016964059	2.8548900084536	42.6476441755467	50.360509945298	G04077000	7	7	11134	0.056155	19.83772409	25.4	25.8	LPA	13.3	13.6	MHLTH	29.9	30.1	OBESITY	3682	4	77000	2412104	352146.3159	598609903.374	240037	24265	15062	225003	231509
18	485540	Yuma city	Arizona	32.5162613	-114.5218113	13.5	33.2	2.016106596	15.85244915	44216	17.2322451317297	93704	1.21590531212861	30	28	72	79.4688270148393	31.3	34.0988645095193	2.84406215316315	1.66481687014428	58.9964142405874	48.4077520703492	G04085540	8	8	5949	0.030004	15.85244915	27.5	28.5	LPA	13.2	13.7	MHLTH	32.9	33.4	OBESITY	12	4	85540	2412328	270674.927249	313620410.921	31952	2665	1560	55282	38142
19	523290	Fayetteville city	Arkansas	36.0714734	-94.1665586	12.5	28.9	30.91360906	70.27526889	40013	47.603971143626	80552	2.27817581252651	24	28	72	78.3169502519834	27.3	78.73671665508	6.27420796504122	3.0874466183335	7.57523090674347	50.3153242625881	G05023290	19	19	2845	0.014349	70.27526889	27.2	28.8	LPA	12.1	12.9	MHLTH	28.5	29.3	OBESITY	9985	5	23290	2403601	155370.712797	143490445.28	63424	5054	2487	6102	40082
20	524550	Fort Smith city	Arkansas	35.3492757	-94.370883	15.4	32.2	26.63231833	63.55457936	35956	19.9362855533652	87712	2.08158893899888	42	37.1	62.9	81.5650763616705	35.6	61.3644655235315	9.25871032469902	5.90113097409705	18.2494983582634	51.108172199927	G05024550	21	21	3352	0.016906	63.55457936	36.5	37.6	LPA	15.1	15.7	MHLTH	31.9	32.4	OBESITY	3943	5	24550	2403647	136253.21981	176454757.903	53824	8121	5176	16007	36995
21	535710	Jonesboro city	Arkansas	35.8197553	-90.6790329	13.8	34.2	24.51555832	63.6931761	42732	29.5723750250954	72638	1.41086379463978	27	34.2	65.8	82.3645138483293	32.4	70.8375781271511	19.2585148269501	1.57080316087998	5.82615160109034	51.763539745037	G05035710	23	23	4134	0.02085	63.6931761	33.4	35	LPA	13.4	14.2	MHLTH	33.7	34.6	OBESITY	9891	5	35710	2404811	100432.825792	209618594.007	51455	13989	1141	4232	32531
22	541000	Little Rock city	Arkansas	34.7254318	-92.358556	12.8	34	43.178554	68.90001634	46578	38.8540457416816	197640	2.5523439107619	38	32	68	82.9736779701209	35.9	46.2846589759158	41.6307427646225	2.94323011536126	6.7698846387371	52.1306415705323	G05041000	22	22	6120	0.030867	68.90001634	31.7	32.4	LPA	12.6	13	MHLTH	33.8	34.2	OBESITY	4107	5	41000	2404939	176029.731626	314157408.59	91477	82279	5817	13380	92774
23	566080	Springdale city	Arkansas	36.190066	-94.1594335	14.9	32.7	16.66688981	66.85815484	44854	19.9680007211105	76188	2.83031382468437	23	35.1	64.9	78.0384935250089	30.5	49.0300309760067	2.67102430829002	2.35863915577256	36.3889326403108	48.8935265396125	G05066080	20	20	2157	0.010879	66.85815484	34.4	35.9	LPA	14.5	15.3	MHLTH	32.3	33.1	OBESITY	9933	5	66080	2405509	130018.76492	121594211.513	37355	2035	1797	27724	33668
24	600562	Alameda city	California	37.7419107	-122.2599139	9.5	17.3	3.687002452	-7.45993361	83048	50.285623890461	77409	11.3338989341501	54	16.3	83.7	58.8245761203894	40.8	42.9782066684752	7.41774212300895	30.4254027309486	11.7854513041119	51.2873180121175	G06000562	139	139	1205	0.006077	-7.45993361	15.9	16.7	LPA	9.3	9.8	MHLTH	17.1	17.5	OBESITY	626	6	562	2409669	48864.8675838	27225802.8257	33269	5742	23552	9123	39339
25	600884	Alhambra city	California	34.0835711	-118.1364436	10.1	17.5	6.477100974	25.49621053	53138	32.953421637133	84866	17.3753490817329	58	21.8	78.2	80.5747239747634	41	9.0990502674805	1.76042231282257	50.427733132232	36.8687106732967	51.1677232342752	G06000884	130	130	380	0.001917	25.49621053	21.4	22.2	LPA	9.9	10.3	MHLTH	17.3	17.7	OBESITY	301	6	884	2409681	20989.2545535	19765970.1775	7722	1494	42796	31289	40576
26	602000	Anaheim city	California	33.8554971	-117.7600707	12.4	22.7	5.117511064	27.82090838	61826	24.8185339971001	346776	10.6637802515286	44	22.5	77.5	76.6350844507636	33.7	25.970367038088	2.11837036011719	15.791750294138	53.6210695088472	50.4749463630701	G06002000	37	37	2543	0.012826	27.82090838	22.2	22.7	LPA	12.3	12.6	MHLTH	22.5	22.8	OBESITY	530	6	2000	2409704	122358.344748	131895201.058	90059	7346	54762	185945	163172
27	602252	Antioch city	California	37.9790748	-121.796195	12.8	25.4	5.642939068	28.4415189	65530	21.3581013737018	108675	5.95452643755531	32	21.3	78.7	68.7823327392079	35.2	31.3945249597424	19.3853232114102	9.96365309408788	32.7812284334023	51.3218311479181	G06002252	98	98	1534	0.007737	28.4415189	21	21.6	LPA	12.6	13	MHLTH	25.2	25.6	OBESITY	449	6	2252	2409715	59627.1095068	76609231.9249	34118	21067	10828	35625	46006
28	602364	Apple Valley town	California	34.5333761	-117.2103584	13.9	30.3	1.212234075	14.40695026	47433	16.4674751929438	71455	1.51853141094555	30	24.9	75.1	76.9731318219983	36.3	52.6681127982646	7.97424952767476	2.8409488489259	34.0675949898538	51.2476383738017	G06002364	85	85	3679	0.018555	14.40695026	24.4	25.5	LPA	13.6	14.2	MHLTH	30	30.6	OBESITY	547	6	2364	2412372	78376.989611	193658218.952	37634	5698	2030	24343	23820
29	603526	Bakersfield city	California	35.3212129	-119.0182915	13.4	30.1	2.647328979	27.80958254	58669	21.3071361236365	367555	3.99908133346237	30	23.4	76.6	80.8989062686884	30.4	34.5825794779013	7.39508372896573	7.0163648977704	48.326644991906	50.687380119982	G06003526	48	48	7330	0.036969	27.80958254	23.2	23.7	LPA	13.3	13.6	MHLTH	29.9	30.2	OBESITY	557	6	3526	2409774	438927.181865	389176420.309	127110	27181	25789	177627	150494
30	603666	Baldwin Park city	California	34.0828245	-117.9712858	13.3	26.1	3.277652601	24.01732938	53651	11.837317012654	76511	17.6179033448445	52	26.7	73.3	76.0822870972621	33.5	3.85434774084772	1.87816131013841	17.4863745082406	75.5499209264027	48.8805531230803	G06003666	129	129	337	0.0017	24.01732938	26.1	27.3	LPA	12.9	13.6	MHLTH	25.8	26.3	OBESITY	202	6	3666	2409777	26707.5093618	17574680.878	2949	1437	13379	57804	33055
31	604982	Bellflower city	California	33.8878214	-118.1272504	13.2	26	3.294160707	25.1584127	50704	17.7441740031072	77687	19.6722970164628	53	23.8	76.2	81.5617347096934	33.3	16.4094378724883	13.0124731293524	12.863155997786	55.4391339606369	51.491240490687	G06004982	128	128	315	0.001589	25.1584127	23.4	24.2	LPA	12.9	13.4	MHLTH	25.8	26.2	OBESITY	471	6	4982	2409822	18020.8997287	15983640.957	12748	10109	9993	43069	32259
32	606000	Berkeley city	California	37.8669717	-122.2991474	9.8	19.6	11.6268352	4.23858369	70393	71.8367954127448	118585	17.5451332815646	75	15.4	84.6	32.504650769491	31.4	55.4631698781465	8.21098789897542	19.0976936374752	11.1202934603871	51.5427752245225	G06006000	138	138	932	0.004701	4.23858369	15.1	15.7	LPA	9.6	10	MHLTH	19.4	19.7	OBESITY	628	6	6000	2409837	37492.8216843	27340435.2803	65771	9737	22647	13187	59130
33	608786	Buena Park city	California	33.8573527	-118.0073733	11.2	20	3.386775989	25.1047619	70341	29.121511723533	82771	12.2551881692853	54	20.7	79.3	79.8400248505087	36.1	25.6986142489519	2.97688804049728	28.5075690761257	39.8714525618876	50.4005025914874	G06008786	36	36	525	0.002648	25.1047619	20.3	21.1	LPA	10.9	11.4	MHLTH	19.8	20.2	OBESITY	395	6	8786	2409932	40309.223998	27311515.3266	21271	2464	23596	33002	38631
34	608954	Burbank city	California	34.1900793	-118.3264045	11	21	8.271864068	29.61373984	67317	39.9718332104875	104583	9.40290210051249	58	17.4	82.6	78.246443690172	39.3	56.7510972146525	2.21642140692082	11.2293584999474	24.9333065603396	51.7933124886454	G06008954	127	127	861	0.004343	29.61373984	17.1	17.8	LPA	10.8	11.2	MHLTH	20.8	21.2	OBESITY	289	6	8954	2409939	31213.3576597	45041499.1416	59352	2318	11744	26076	52442
35	611194	Carlsbad city	California	33.1239089	-117.282835	9.5	20.2	6.534875663	33.38426886	97145	55.5240507605258	112008	4.4748495248622	29	13.9	86.1	77.0817994751845	42.3	73.8420469966431	1.0695664595386	7.49500035711735	14.1105992429112	51.0918862938362	G06011194	61	61	1949	0.00983	33.38426886	13.5	14.3	LPA	9.2	9.8	MHLTH	19.9	20.5	OBESITY	418	6	11194	2409984	54938.3787351	101309135.309	82709	1198	8395	15805	52971
36	611530	Carson city	California	33.840367	-118.2495736	11.1	23.1	3.183660011	18.45091966	73829	24.402841568266	92780	7.64283087651823	51	21.3	78.7	80.5840323081702	38.1	7.39275705971114	20.9075231730977	25.3912481138176	39.8911403319681	51.321405475318	G06011530	126	126	946	0.004771	18.45091966	20.9	21.8	LPA	10.9	11.4	MHLTH	22.9	23.3	OBESITY	598	6	11530	2409399	38890.0096583	49123333.7886	6859	19398	23558	37011	41847
37	613014	Chico city	California	39.7554055	-121.8183895	13	26.1	13.5018587	41.11774122	43148	36.2431952547267	89377	4.21969552964231	36	19.8	80.2	73.1876280612743	29.8	73.0814415341755	2.04638777314074	4.10955838750461	16.2916634033364	50.7725701243049	G06013014	103	103	1793	0.009043	41.11774122	19.3	20.2	LPA	12.7	13.3	MHLTH	25.8	26.4	OBESITY	316	6	13014	2409447	116318.285663	85787397.4949	65318	1829	3673	14561	40996
38	613210	Chino city	California	33.9780368	-117.6577189	11.5	27.8	3.135061008	32.25257566	72832	20.2249137945972	83670	4.40891984879234	35	23.7	76.3	80.407704554678	36.2	25.7404087486554	5.53722959244652	11.654117365842	52.169236285407	42.4214174734074	G06013210	84	84	1487	0.0075	32.25257566	23.2	24.1	LPA	11.3	11.8	MHLTH	27.5	28	OBESITY	556	6	13210	2409453	63587.4836049	76863004.7251	21537	4633	9751	43650	32033
39	613214	Chino Hills city	California	33.9429693	-117.7256483	8.9	21.3	6.141128782	30.86539216	97222	44.8178391959799	77266	2.69791060795383	27	18.8	81.2	79.9946164199193	38.1	31.9661947040095	3.98105246809722	33.0054616519556	27.608521212435	50.7881862656278	G06013214	83	83	2244	0.011318	30.86539216	18.3	19.3	LPA	8.7	9.2	MHLTH	21	21.6	OBESITY	554	6	13214	2409454	52548.176901	115844010.436	24699	3076	25502	21332	37150
40	613392	Chula Vista city	California	32.6276701	-117.0151696	11.3	24.4	3.891222851	26.36154412	66956	27.9356910858155	260598	8.1570861747405	34	20.4	79.6	78.7384883322045	34.1	18.7250094014536	4.25789913967106	14.7879108818947	58.5894749767842	50.4666190837996	G06013392	60	60	2584	0.013033	26.36154412	20.1	20.7	LPA	11.1	11.4	MHLTH	24.2	24.5	OBESITY	600	6	13392	2409461	102725.205044	129286494.646	48797	11096	38537	152683	113689
41	613588	Citrus Heights city	California	38.6947765	-121.2879952	13.4	26.5	18.74945039	39.746173	51715	18.9794627700296	85954	9.4390768998056	40	19.7	80.3	81.9991965047959	37.7	69.373153081881	3.54491937547991	3.66824115224422	18.8135514344882	51.8696046722666	G06013588	52	52	763	0.003848	39.746173	19.3	20.1	LPA	13.1	13.7	MHLTH	26.3	26.8	OBESITY	497	6	13588	2409464	29624.1513572	36851821.9893	59629	3047	3153	16171	39826
42	614218	Clovis city	California	36.8281886	-119.6849012	11.9	25.8	5.228001553	31.23918896	64640	30.7206048437696	102148	6.85658389503268	25	19	81	82.6529255319149	34.2	54.7176645651408	2.51889415358108	10.4113639033559	28.6907232642832	51.2462309590007	G06014218	66	66	1196	0.006032	31.23918896	18.6	19.3	LPA	11.7	12.1	MHLTH	25.6	26.1	OBESITY	435	6	14218	2409488	72383.8632425	62693929.5576	55893	2573	10635	29307	45120
43	615044	Compton city	California	33.8940467	-118.2274687	15.9	33.4	4.058682059	22.83007952	45406	8.16938859842972	97740	15.0958113144994	62	29.1	70.9	71.4556024790216	29.8	1.08962553713935	30.5698792715367	0.90341722938408	66.2962962962963	51.5684468999386	G06015044	125	125	503	0.002537	22.83007952	28.6	29.5	LPA	15.6	16.2	MHLTH	33.2	33.6	OBESITY	306	6	15044	2410213	54318.3772978	26201532.1107	1065	29879	883	64798	36466
44	616000	Concord city	California	37.9721891	-122.0016172	11.8	23	6.870960768	34.14512438	71477	32.9684120883431	126938	6.49318613767944	46	19.2	80.8	70.4273110350277	37.7	48.8915848682034	4.1492697222266	11.0384597204935	30.5345916904316	50.632592289149	G06016000	97	97	1608	0.00811	34.14512438	18.8	19.6	LPA	11.6	12.1	MHLTH	22.7	23.2	OBESITY	450	6	16000	2410214	56008.8030273	79108508.4662	62062	5267	14012	38760	60752
45	616350	Corona city	California	33.8619689	-117.5654945	11.7	25.8	4.683781203	28.3781317	72309	26.6486496958425	161614	6.48651005452506	26	22.1	77.9	77.1974487792327	34.4	37.5839964359523	4.57633620849679	11.3071887336493	43.2159342631208	50.543888524509	G06016350	94	94	1959	0.00988	28.3781317	21.8	22.4	LPA	11.5	11.9	MHLTH	25.7	26	OBESITY	263	6	16350	2410232	110517.910499	102445432.101	60741	7396	18274	69843	73847
46	616532	Costa Mesa city	California	33.6659055	-117.9123358	11.8	21.8	3.948746321	30.24689873	70438	37.4432029080111	112439	11.1905061634219	46	19.2	80.8	77.2489011883444	34.5	50.0529175819778	1.70047759229449	8.73273508302279	36.0382073835591	48.8994032319747	G06016532	35	35	790	0.003984	30.24689873	18.8	19.6	LPA	11.6	12.1	MHLTH	21.6	22	OBESITY	531	6	16532	2410239	35466.8640942	40934835.335	56279	1912	9819	40521	61430
47	617918	Daly City city	California	37.7009406	-122.464979	9.1	17.2	15.01092624	18.00493827	79346	35.1215038972948	105543	21.5183983054199	50	19.6	80.4	62.1282726237906	38.8	13.2628407378983	3.11152800280454	56.4821920923226	23.5666979335437	50.2373440209204	G06017918	70	70	405	0.002043	18.00493827	19.2	20.1	LPA	8.9	9.3	MHLTH	17.1	17.4	OBESITY	343	6	17918	2410291	45803.4823616	19788421.5237	13998	3284	59613	24873	56224
48	619766	Downey city	California	33.9382375	-118.1308561	12.1	25	4.035937414	28.38934713	65332	21.8926651279145	113223	14.0762177880048	57	22.2	77.8	79.4358559135331	34	14.673697040354	3.56729639737509	6.80427121697888	73.7023396306404	51.592874239333	G06019766	124	124	628	0.003167	28.38934713	21.7	22.6	LPA	11.8	12.3	MHLTH	24.8	25.3	OBESITY	309	6	19766	2410352	27533.0010235	32551162.9539	16614	4039	7704	83448	53107
49	621712	El Cajon city	California	32.8016713	-116.9603972	14.4	27.1	3.437388667	24.40637131	46374	19.0655420521192	102894	11.1393056857883	43	22	78	76.2144014818245	34.1	56.5883336248955	5.63200964098976	3.56580558633156	28.1270044900577	49.4742161836453	G06021712	59	59	711	0.003586	24.40637131	21.7	22.4	LPA	14.1	14.6	MHLTH	26.9	27.3	OBESITY	620	6	21712	2410406	72912.1693163	37516316.7291	58226	5795	3669	28941	43190
50	622020	Elk Grove city	California	38.4146207	-121.3849614	10.7	22.3	4.94996339	34.75174032	83141	36.1848128837017	163634	6.05313719066629	17	18	82	77.7052859042553	35.4	35.7932947920359	10.3584829558649	27.8334575943875	18.4014324651356	51.3273525062029	G06022020	51	51	2195	0.011071	34.75174032	17.7	18.3	LPA	10.5	10.8	MHLTH	22.1	22.5	OBESITY	498	6	22020	2410425	65841.5274278	109407488.24	58570	16950	45545	30111	72192
51	622230	El Monte city	California	34.0746329	-118.0291358	14.2	25.2	3.754592609	23.21313525	40654	11.4154768665883	115665	18.7321486600299	54	28.9	71.1	74.3820890468935	35.4	4.15337396792461	0.516145765789132	28.7079064539835	65.6732805948213	50.3989971037047	G06022230	123	123	488	0.002461	23.21313525	28.4	29.3	LPA	13.9	14.4	MHLTH	25	25.4	OBESITY	476	6	22230	2410413	32517.0450078	24988040.0448	4804	597	33205	75961	47256
52	622804	Escondido city	California	33.1330533	-117.074043	13.5	26.4	5.801189201	34.3211845	54268	22.6223063021169	149912	6.33265831196374	36	22.2	77.8	78.184253915911	33.3	38.5205987512674	2.13725385559528	6.50848497785367	49.9332941992636	50.5629969582155	G06022804	58	58	1832	0.00924	34.3211845	21.9	22.6	LPA	13.3	13.7	MHLTH	26.3	26.6	OBESITY	584	6	22804	2410455	164365.534656	96470998.3939	57747	3204	9757	74856	67928
53	623182	Fairfield city	California	38.2592897	-122.0320951	12.1	27.5	6.210408222	32.82990486	69396	25.2069425901202	110953	4.60642732824254	32	21.4	78.6	77.2482737297743	34.4	32.8607608627076	13.9374329671122	16.1455751534433	30.1460978973079	50.8116049137923	G06023182	143	143	1997	0.010072	32.82990486	21.1	21.7	LPA	12	12.3	MHLTH	27.3	27.7	OBESITY	577	6	23182	2410474	124009.100987	106668362.728	36460	15464	17914	33448	48515
54	624638	Folsom city	California	38.6665966	-121.1416355	9.6	21.6	11.35071137	35.8047907	102692	48.34444744247	74960	4.81978897332592	21	14.8	85.2	80.04993532473	40.3	64.0048025613661	4.54642475987193	15.3748665955176	10.9631803628602	46.4581109925293	G06024638	50	50	1290	0.006506	35.8047907	14.4	15.3	LPA	9.3	9.9	MHLTH	21.3	21.9	OBESITY	441	6	24638	2410516	45250.600382	77869973.3471	47978	3408	11525	8218	33243
55	624680	Fontana city	California	34.108956	-117.462888	13.1	31.2	2.26629865	21.48352802	65995	16.0824309577772	205228	7.55721553589178	29	27.4	72.6	78.7012868589926	30.2	14.5340791704836	8.77463114194944	5.95581499600444	67.8576997290818	50.9180033913501	G06024680	82	82	2106	0.010622	21.48352802	27	27.7	LPA	12.9	13.3	MHLTH	31	31.4	OBESITY	425	6	24680	2410517	75524.7407505	111418819.468	29828	18008	12223	139263	87733
56	626000	Fremont city	California	37.4944613	-121.9411499	8.2	14.7	7.408737209	13.86545435	111613	54.0384724436239	227934	4.59154697707179	38	16.2	83.8	72.2716144826698	37.5	22.3253222424035	3.17855168601437	55.7345547395299	13.3003413268753	50.6572077882194	G06026000	137	137	4578	0.023089	13.86545435	15.9	16.4	LPA	8.1	8.4	MHLTH	14.6	14.8	OBESITY	635	6	26000	2410545	136508.946448	200909412.931	50887	7245	127038	30316	85371
57	627000	Fresno city	California	36.7836027	-119.7934453	14.5	30.9	3.767870181	31.01156078	41842	20.4576604884911	513807	7.1483946344225	38	25.3	74.7	76.4095159166366	30.2	27.5973274011448	7.65384667783818	13.1496846092015	48.6227318818155	50.8836975751595	G06027000	65	65	5824	0.029374	31.01156078	25.2	25.5	LPA	14.4	14.6	MHLTH	30.8	31	OBESITY	436	6	27000	2410546	350633.498946	296999586.833	141797	39326	67564	249827	196681
58	628000	Fullerton city	California	33.8857144	-117.9280246	11.1	20.1	5.941947915	30.07258792	67110	39.4853112161848	139491	9.74611527507858	47	19.5	80.5	77.5254407447407	34.6	33.8767375672982	2.40804066212157	24.5757790825215	35.6603651848506	50.7237026044691	G06028000	34	34	1109	0.005593	30.07258792	19.1	19.8	LPA	10.9	11.4	MHLTH	19.9	20.3	OBESITY	533	6	28000	2410556	50329.2726577	58128890.1973	47255	3359	34281	49743	65741
59	629000	Garden Grove city	California	33.7787816	-117.9604719	12	19.6	3.398080235	26.23310538	60522	19.8250227745406	174676	15.1975974055862	52	23.6	76.4	79.0796328454478	37.4	20.8042318349401	0.965215599166457	39.1043990015801	36.8230323570496	49.7601273214408	G06029000	33	33	892	0.004499	26.23310538	23.3	23.9	LPA	11.8	12.2	MHLTH	19.5	19.8	OBESITY	534	6	29000	2410568	62604.1103746	46554824.7961	36340	1686	68306	64321	80620
60	630000	Glendale city	California	34.1813929	-118.2458301	12.1	21.2	11.61293292	36.27690815	56069	38.9875266117146	197895	10.1102784813005	53	19.1	80.9	75.8735205409349	41	61.0217539604336	1.3643598878193	16.1146062305768	18.2905075924101	52.1807018873645	G06030000	122	122	1546	0.007797	36.27690815	18.8	19.4	LPA	11.8	12.3	MHLTH	21.1	21.4	OBESITY	204	6	30000	2410597	57847.7150705	79155738.9657	120759	2700	31890	36196	91841
61	632548	Hawthorne city	California	33.9147753	-118.3480828	13.6	28.5	3.219775204	18.27225166	45089	19.3390408474207	86938	22.2966518340758	48	24.4	75.6	75.2674496895339	32.4	9.34689088775909	22.7184890381651	6.56444822747245	56.0376360164715	50.7488094964227	G06032548	121	121	302	0.001523	18.27225166	24	24.9	LPA	13.3	13.9	MHLTH	28.3	28.7	OBESITY	167	6	32548	2410720	33405.9250264	15779293.2422	8126	19751	5707	48718	40101
62	633000	Hayward city	California	37.6286591	-122.1024054	11.6	22.3	8.705627753	2.74997619	68138	26.4323092668044	154507	5.32658495875505	46	21.5	78.5	70.9661285392759	34.6	17.1319098811057	10.8118078792547	25.3626049305209	40.313383859631	50.9821561482651	G06033000	136	136	3360	0.016946	2.74997619	21.2	21.8	LPA	11.4	11.7	MHLTH	22.1	22.4	OBESITY	326	6	33000	2410724	117930.52092	117943778.188	26470	16705	39187	62287	71978
63	633182	Hemet city	California	33.7353163	-116.9944744	15.5	30.8	1.572705037	22.35961456	35609	11.1682723786362	82748	4.64299797725282	33	27.3	72.7	75.133395443381	37.8	44.5448832600184	7.72103253250834	2.79523372166095	40.8589935708416	52.6224198772176	G06033182	93	93	1401	0.007066	22.35961456	26.9	27.7	LPA	15.3	15.8	MHLTH	30.5	31	OBESITY	266	6	33182	2410738	69896.8931853	71851074.1376	36860	6389	2313	33810	23614
64	633434	Hesperia city	California	34.3970383	-117.3151976	14.8	32.3	1.73265682	18.95702403	46446	9.6272950489244	92664	1.97772940809154	30	27.9	72.1	80.8273312511951	31	35.7776482776483	5.19403436070103	1.52918069584736	54.7332297332297	50.8190883190883	G06033434	81	81	3703	0.018676	18.95702403	27.5	28.4	LPA	14.5	15.1	MHLTH	32	32.5	OBESITY	549	6	33434	2410751	135714.841919	189611005.613	33153	4813	1417	50718	31378
65	636000	Huntington Beach city	California	33.6905687	-118.00933	10.6	19.3	3.419692395	16.57271924	85312	41.8512034705706	198724	11.4125798545641	44	16.4	83.6	80.4901872838362	41.4	63.7331172882993	1.10857269378636	11.2185745053441	19.4068154827801	50.3945170185785	G06036000	32	32	1585	0.007994	16.57271924	16.1	16.7	LPA	10.4	10.8	MHLTH	19.1	19.4	OBESITY	393	6	36000	2410811	64859.3880285	71057684.1307	126653	2203	22294	38566	100329
66	636448	Indio city	California	33.7316388	-116.2359705	14	30.4	1.592447529	21.47774194	49551	16.0132462514948	85401	4.57152917996302	19	26.9	73.1	81.6468987547694	35.4	25.6683177011979	2.73533096802145	2.33603821969298	67.9383145396424	49.9467219353403	G06036448	92	92	1457	0.007348	21.47774194	26.3	27.5	LPA	13.6	14.4	MHLTH	30.1	30.7	OBESITY	559	6	36448	2410101	77017.8103106	86077699.8348	21921	2336	1995	58020	33809
67	636546	Inglewood city	California	33.9560678	-118.3442743	14.4	31.7	4.423564932	24.33735043	44377	18.9064320994506	111012	19.0771305238355	57	25.6	74.4	70.4563174525011	34	3.67798075883688	41.9414117392714	1.29985947465139	50.2693402515043	52.8339278636544	G06036546	120	120	468	0.00236	24.33735043	25.2	26	LPA	14.1	14.7	MHLTH	31.5	31.9	OBESITY	168	6	36546	2410106	27722.0960173	23549354.9918	4083	46560	1443	55805	48738
68	636770	Irvine city	California	33.6783986	-117.7712541	8.6	15.3	4.403184647	32.75506651	93823	68.0143721870638	246992	5.80740341603384	23	14.9	85.1	77.9084667803831	34.5	42.4151389518689	1.97334326617866	41.074609703958	9.68735829500551	51.0239198030705	G06036770	31	31	3308	0.016684	32.75506651	14.6	15.2	LPA	8.4	8.8	MHLTH	15.2	15.4	OBESITY	350	6	36770	2410116	77310.5450497	170742501.199	104762	4874	101451	23927	117837
69	639496	Lake Forest city	California	33.6549461	-117.6758479	10	18.9	6.596639308	32.58850446	92415	45.141722332551	80658	7.03984035590305	34	16.2	83.8	83.4463824289406	38.9	55.7935976592526	1.93781150040913	15.0152495722681	23.1619926107764	50.1636539462918	G06039496	30	30	896	0.004519	32.58850446	15.8	16.7	LPA	9.7	10.2	MHLTH	18.7	19.1	OBESITY	402	6	39496	2411602	31339.4608479	43280560.4865	45002	1563	12111	18682	43344
70	639892	Lakewood city	California	33.8471353	-118.121894	11	21.4	4.850713945	31.27665939	82175	28.3777636247839	81054	13.3791150234791	59	18.7	81.3	83.7703034417924	38.3	36.8063266464332	6.87689688355911	17.4883411059294	33.4715128186147	51.1683568978706	G06039892	119	119	458	0.00231	31.27665939	18.3	19	LPA	10.8	11.2	MHLTH	21.2	21.6	OBESITY	305	6	39892	2411613	37805.1649475	24527562.4308	29833	5574	14175	27130	38294
71	640130	Lancaster city	California	34.693558	-118.1753054	14.3	27.9	1.294230289	20.13177782	47684	15.5206753144897	159651	2.63841376985144	31	23.9	76.1	83.9670949255939	31.8	33.4442001616025	20.8285572905901	3.90100907604713	38.5396896981541	49.8731608320649	G06040130	118	118	4753	0.023972	20.13177782	23.6	24.2	LPA	14.1	14.5	MHLTH	27.7	28	OBESITY	300	6	40130	2411620	207284.969507	244912086.931	53394	33253	6228	61529	54095
72	641992	Livermore city	California	37.6854667	-121.7625177	10.4	19.7	4.995541384	32.51305891	104223	40.8237370765739	86493	5.36810604948272	39	16.3	83.7	78.5944466516576	39.4	63.7034210860995	1.17928618500919	10.0112147803869	20.541546714763	51.2110806654874	G06041992	135	135	1324	0.006678	32.51305891	15.9	16.7	LPA	10.1	10.7	MHLTH	19.5	20	OBESITY	327	6	41992	2410848	90030.4699605	69735104.4455	55099	1020	8659	17767	45306
73	643000	Long Beach city	California	33.8091789	-118.1552902	12.8	24.8	4.342282695	25.76372862	55151	29.4975248092416	469793	14.2809126798556	59	22	78	73.9488159395958	34.2	27.7134823209371	12.5429710532085	12.7977641216451	42.4193208498211	50.633151196378	G06043000	117	117	2572	0.012972	25.76372862	21.8	22.1	LPA	12.7	12.9	MHLTH	24.7	24.9	OBESITY	296	6	43000	2410866	169312.926307	133227651.276	130196	58926	60123	199283	215614
74	644000	Los Angeles city	California	34.0193936	-118.4108248	13	25.2	8.333257525	27.01045426	51538	32.4708155390831	3918872	12.9526640209124	55	22.8	77.2	68.4888611504741	35	28.4654870074858	8.70403524279436	11.4013930539196	48.6256504422701	50.5283918433672	G06044000	116	116	25228	0.127239	27.01045426	22.8	22.9	LPA	12.9	13	MHLTH	25.2	25.3	OBESITY	206	6	44000	2410877	559747.150043	1224559349.56	1115526	341100	446806	1905577	1853827
75	644574	Lynwood city	California	33.9239617	-118.2016475	16.1	32.1	3.650014355	24.20102881	43848	5.99814162754304	71233	22.9961094552603	61	30.3	69.7	71.315571854888	28.9	2.31213061362009	8.48202378111269	0.699114174610082	88.0224053458369	51.2781997108082	G06044574	115	115	243	0.001226	24.20102881	29.6	30.9	LPA	15.6	16.5	MHLTH	31.8	32.4	OBESITY	185	6	44574	2410901	22041.997926	12535643.1511	1647	6042	498	62701	27813
76	645484	Manteca city	California	37.7904975	-121.2306255	13.1	27.8	5.120766236	39.72319104	64502	14.9989240370131	73570	6.47358936875287	28	23.5	76.5	79.6981851657023	34.5	43.3750169906212	3.70395541661003	7.4758733179285	40.2446649449504	51.4285714285714	G06045484	73	73	937	0.004726	39.72319104	23.1	24	LPA	12.8	13.3	MHLTH	27.6	28.1	OBESITY	410	6	45484	2411024	69455.0093078	53277488.1077	31911	2725	5500	29608	30416
77	646842	Menifee city	California	33.6898575	-117.1843827	12.6	26.7	1.779081732	22.30743127	57598	17.409552143654	84978	2.84890575824057	20	22.2	77.8	77.9310344827586	37.4	48.9079526465673	5.42964061286451	5.4072818847231	36.6977335310316	52.1523217774012	G06046842	86	86	2328	0.011741	22.30743127	21.8	22.6	LPA	12.4	12.8	MHLTH	26.5	26.9	OBESITY	340	6	46842	2497157	69316.9030258	120751620.796	41561	4614	4595	31185	32335
78	646898	Merced city	California	37.3056953	-120.4778715	15.1	30.1	3.816978263	36.31522523	39307	17.5742147048671	81461	5.45894708095066	35	25.5	74.5	75.3886381545956	29.4	29.2790415045236	5.33015798971287	11.584684695744	51.1790918353568	50.2633161881146	G06046898	144	144	1221	0.006158	36.31522523	25	25.9	LPA	14.8	15.4	MHLTH	29.8	30.4	OBESITY	373	6	46898	2411080	106559.570771	60156228.7505	23851	4342	9437	41691	27918
79	647766	Milpitas city	California	37.4339208	-121.8919831	8.3	15.3	6.291653928	30.32467606	103623	45.2508024906215	73447	8.41335262923325	35	18.6	81.4	78.5840870202884	36.7	12.1625117431617	1.96059743760807	67.1300393481013	15.3675439432516	50.0510572249377	G06047766	47	47	710	0.003581	30.32467606	18	19.1	LPA	8.1	8.6	MHLTH	15.1	15.6	OBESITY	466	6	47766	2411113	47354.0192901	35274153.83	8933	1440	49305	11287	32728
80	648256	Mission Viejo city	California	33.6093352	-117.656471	9.9	18.6	8.968678073	37.93731626	104886	47.1770376734771	96178	8.29199014071309	36	15.1	84.9	82.3000748939003	44.2	67.3667574705234	1.26744161866539	9.77458462434237	16.886398136788	50.5177899311693	G06048256	29	29	898	0.004529	37.93731626	14.8	15.5	LPA	9.7	10.1	MHLTH	18.3	18.8	OBESITY	386	6	48256	2411123	39297.5090051	46805244.4036	64792	1219	9401	16241	48068
81	648354	Modesto city	California	37.6375332	-121.0030494	14	29.3	8.733855553	38.00511664	50996	18.3880690550441	208512	8.78349735374306	39	23.9	76.1	80.1643943495595	35.3	46.4169927869859	3.44872237569061	7.15834100675261	38.6030540208717	50.9025859422959	G06048354	64	64	1929	0.009729	38.00511664	23.6	24.2	LPA	13.8	14.2	MHLTH	29.2	29.5	OBESITY	325	6	48354	2411130	154984.173409	116046372.164	96785	7191	14926	80492	81268
82	649270	Moreno Valley city	California	33.9232527	-117.2056845	14	30.8	1.338360381	21.38145963	56456	15.2163398304581	202061	6.1334791101168	29	26.9	73.1	77.7522569551066	30.1	17.3784154290041	17.5902326525158	5.65423312761988	56.4779942690574	51.501279316642	G06049270	91	91	2576	0.012992	21.38145963	26.7	27.2	LPA	13.8	14.1	MHLTH	30.6	31	OBESITY	262	6	49270	2411159	79088.7806207	133304985.742	35115	35543	11425	114120	81415
83	649670	Mountain View city	California	37.399686	-122.0792687	8.3	18.2	10.37703154	35.73631579	109249	65.7199564407911	78827	10.1389139530624	45	15	85	71.222859206428	35	45.2801704999556	1.69738795082903	28.0855544420059	20.2950765600619	47.1234475496974	G06049670	46	46	646	0.003258	35.73631579	14.6	15.3	LPA	8.1	8.5	MHLTH	18	18.4	OBESITY	273	6	49670	2411186	44711.510761	31458108.5724	35693	1338	22139	15998	44306
84	650076	Murrieta city	California	33.5721337	-117.1904442	11.4	24.5	3.208242883	27.715306	76149	28.7265072921365	108583	5.04743985721165	16	19.9	80.1	77.7249605722028	33.9	51.0162732656125	6.11513772874207	8.53448514039951	27.7170459464189	51.7447482570937	G06050076	90	90	1683	0.008488	27.715306	19.4	20.3	LPA	11.1	11.7	MHLTH	24.2	24.8	OBESITY	428	6	50076	2411199	57782.5711029	87117665.4376	55395	6640	9267	30096	45019
85	650258	Napa city	California	38.2972195	-122.3011697	12.2	25.2	12.58165668	44.00162162	71087	30.0182788077741	79567	6.85104243677556	42	19.6	80.4	76.6384990694633	38.1	54.2209710055676	0.710093380421531	2.75114054821723	39.6910779594555	50.6302864252768	G06050258	67	67	962	0.004852	44.00162162	19.2	20	LPA	11.9	12.5	MHLTH	24.9	25.5	OBESITY	636	6	50258	2411209	100017.010886	46743967.7745	43142	565	2189	31581	39762
86	651182	Newport Beach city	California	33.5971325	-117.890263	8.9	17.4	4.027100769	2.39151229	115845	65.7372285102478	86813	5.44834752197894	41	13	87	80.2227035171148	45.6	80.2322232845311	0.587469618605508	7.70276341100987	8.4480434957898	50.9359197355235	G06051182	28	28	2645	0.01334	2.39151229	12.6	13.3	LPA	8.7	9.2	MHLTH	17.2	17.7	OBESITY	490	6	51182	2411250	85576.5233557	64415183.9218	69652	510	6687	7334	42478
87	652526	Norwalk city	California	33.9076003	-118.0834525	12.4	25.1	4.031093995	24.61243802	61050	15.9726730803282	106360	17.0513259538784	59	23.6	76.4	83.2039258451472	34.9	11.348251222264	3.94039112448289	13.1130124106807	69.7461451673561	50.3140278300113	G06052526	114	114	484	0.002441	24.61243802	23.2	24.1	LPA	12.1	12.6	MHLTH	24.9	25.3	OBESITY	308	6	52526	2411281	27868.0994245	25246838.1859	12070	4191	13947	74182	45850
88	653000	Oakland city	California	37.7698464	-122.22569	12.2	23.9	13.61607485	16.2545144	57778	39.7213746066133	412040	11.4725746033522	65	21.5	78.5	52.1082842461461	36.2	27.3480730026211	24.1411028055529	15.8292884186001	26.6767789534997	51.2003688962237	G06053000	134	134	4098	0.020669	16.2545144	21.3	21.7	LPA	12.1	12.3	MHLTH	23.8	24	OBESITY	597	6	53000	2411292	125229.532097	145619218.376	112685	99471	65223	109919	199475
89	653322	Oceanside city	California	33.2245045	-117.3062398	12	24.7	5.753283565	33.2780934	58949	28.4633477400674	173829	6.45352810121283	33	19.2	80.8	79.1534070818811	36.8	48.4199989644996	4.67240794113755	6.86881935695425	35.3847746923701	50.2844749725305	G06053322	57	57	2077	0.010475	33.2780934	19	19.5	LPA	11.8	12.2	MHLTH	24.5	24.9	OBESITY	623	6	53322	2411301	77726.0284901	109005173.577	84168	8122	11940	61509	79188
90	653896	Ontario city	California	34.0394383	-117.6042147	13.4	31.5	2.746464878	25.62034976	54896	14.8852712429351	169389	5.29277135676969	40	27.7	72.3	77.4346224922557	31.9	15.861714751253	5.931908211277	5.38405681596798	70.6291435689449	50.9850108330529	G06053896	80	80	2516	0.01269	25.62034976	27.3	28.1	LPA	13.2	13.6	MHLTH	31.3	31.7	OBESITY	614	6	53896	2411323	54569.513542	129488849.294	26868	10048	9120	119638	75217
91	653980	Orange city	California	33.7869711	-117.8612654	11.5	21.2	4.517300252	28.06891424	79192	33.9857553909609	139919	8.66177866425313	44	19.2	80.8	80.3853071903198	35.1	45.8086464311495	1.40795746110249	11.0463911262945	39.1326410280234	50.1590205761905	G06053980	27	27	1271	0.00641	28.06891424	18.9	19.5	LPA	11.3	11.7	MHLTH	21	21.4	OBESITY	536	6	53980	2411325	103783.923019	66812626.4937	64095	1970	15456	54754	67271
92	654652	Oxnard city	California	34.2023461	-119.2046028	13.6	27.2	2.255418889	6.91662093	61709	16.294071939651	204752	11.7925147478252	42	25.6	74.4	74.0861167523657	31.4	14.0877744783934	2.3867898726264	7.41824255684926	74.3108736422599	49.4134367429866	G06054652	102	102	1968	0.009926	6.91662093	25.2	25.9	LPA	13.3	13.8	MHLTH	27	27.4	OBESITY	193	6	54652	2411347	99411.6363937	70264614.5527	28845	4887	15189	152153	92572
93	655156	Palmdale city	California	34.5910383	-118.1054031	14.5	28.1	3.400371654	20.16220342	52801	14.9736045766793	156823	2.30695433677122	27	25	75	75.5355267763388	30.4	21.867328134266	12.3910395796535	4.28381041046275	58.5819682061942	50.405233926146	G06055156	113	113	5378	0.027124	20.16220342	24.7	25.3	LPA	14.3	14.7	MHLTH	27.9	28.2	OBESITY	171	6	55156	2411359	206890.156103	275086686.345	34293	19432	6718	91870	57140
94	656000	Pasadena city	California	34.160592	-118.139593	10.5	21.8	11.60514609	37.15133906	73029	50.9112298416744	140268	9.47621582968718	57	17.9	82.1	70.3786443457851	37.7	37.1638577580061	10.1712436193572	15.7070750278039	33.5964011748938	51.2262240853224	G06056000	112	112	1165	0.005876	37.15133906	17.6	18.2	LPA	10.4	10.7	MHLTH	21.6	21.9	OBESITY	489	6	56000	2411379	86310.5901332	59901742.1389	52129	14267	22032	47125	70726
95	656700	Perris city	California	33.790224	-117.2214116	15.1	32.9	1.432493547	20.01293666	51315	8.90400410677618	73718	3.65624721493253	20	30	70	77.4092403007064	26.6	11.0895575029165	10.5320274559809	3.6680322309341	73.1205404378849	49.9131826690903	G06056700	89	89	1563	0.007883	20.01293666	29.3	30.7	LPA	14.6	15.5	MHLTH	32.6	33.2	OBESITY	560	6	56700	2411403	71257.2148436	82026774.6061	8175	7764	2704	53903	26471
96	657792	Pleasanton city	California	37.6671852	-121.8812304	8.6	16.4	15.72533578	41.00139241	130170	61.1852079295323	77046	4.96116280537602	34	14	86	72.8424104822606	42	54.3571372946032	2.01308309321704	29.4836850712561	9.73963606157361	51.5393401344651	G06057792	133	133	1264	0.006375	41.00139241	13.6	14.4	LPA	8.3	8.8	MHLTH	16.1	16.6	OBESITY	328	6	57792	2411441	78461.4902304	62875442.9166	41880	1551	22716	7504	36557
97	658072	Pomona city	California	34.0584937	-117.7610909	13.8	27.5	4.687173745	26.62493438	50360	17.2798326728314	151807	10.3295381531572	52	25.7	74.3	73.9380530973451	31	11.8341051466665	6.43909701133676	8.99365641900571	70.3300901802947	50.5938461335775	G06058072	111	111	1143	0.005765	26.62493438	25.3	26.1	LPA	13.6	14.1	MHLTH	27.3	27.7	OBESITY	277	6	58072	2411454	49359.2706956	59472936.4554	17965	9775	13653	106766	63280
98	659451	Rancho Cucamonga city	California	34.1233151	-117.564207	10.7	26	3.647980617	26.08512318	79973	33.2145850796312	173309	6.79191679815816	29	20.5	79.5	81.2378318721246	36.1	38.0528420335932	9.0064566756487	12.1811331206112	37.2502293591216	50.3845732189327	G06059451	79	79	1989	0.010032	26.08512318	20.1	20.7	LPA	10.5	10.8	MHLTH	25.8	26.2	OBESITY	209	6	59451	2411514	53508.5979334	103587105.554	65949	15609	21111	64558	80641
99	659920	Redding city	California	40.5674321	-122.364827	13.6	24.1	19.78831429	45.50650416	44573	23.799172342721	91320	2.33245164624339	34	20	80	82.0089874337379	38.5	78.7319316688568	1.3491020586947	4.76784932106877	9.41743320192729	51.6217696014017	G06059920	63	63	3364	0.016967	45.50650416	19.6	20.5	LPA	13.4	14	MHLTH	23.8	24.3	OBESITY	551	6	59920	2411531	151464.26865	158442260.95	71898	1232	4354	8600	37163
100	659962	Redlands city	California	34.051642	-117.1708618	11.3	26.2	4.511433559	27.77779923	66514	37.7788012369235	70442	3.02158879634809	41	20.7	79.3	81.3374485596708	35.8	52.4388858919395	5.4186422872718	7.49694784361602	30.3867011158116	52.7895289741915	G06059962	78	78	1813	0.009144	27.77779923	20.2	21.2	LPA	11	11.6	MHLTH	25.9	26.6	OBESITY	417	6	59962	2411532	93154.5752121	94100176.4858	36939	3817	5281	21405	29160
101	660018	Redondo Beach city	California	33.8568174	-118.3771371	9	18.3	4.400615557	11.06923841	103782	57.097298273061	67664	17.0401249408097	45	13.6	86.4	79.3963506653862	40.7	62.0122960510759	2.84493970205722	12.3802908489004	16.9676637502956	49.5655001182313	G06060018	110	110	302	0.001523	11.06923841	13.2	14	LPA	8.7	9.2	MHLTH	18	18.5	OBESITY	337	6	60018	2411535	34248.6560614	16069635.5489	41960	1925	8377	11481	36445
102	660102	Redwood City city	California	37.5152736	-122.2136716	10.6	22.9	6.200256933	8.08632743	90461	44.3147623106225	82595	6.41128611037879	52	18.2	81.8	72.2335925774321	37	42.7798292874871	1.98801380228827	12.8918215388341	38.5313880985532	50.2463829529633	G06060102	69	69	1808	0.009119	8.08632743	17.8	18.7	LPA	10.4	10.9	MHLTH	22.6	23.1	OBESITY	565	6	60102	2410919	114742.478292	52283887.0838	35334	1642	10648	31825	43974
103	660466	Rialto city	California	34.1117839	-117.3882874	14.2	33.7	2.660954541	20.7213966	52347	10.4999143982195	102418	7.15517895392898	35	29.1	70.9	78.0555415553652	29.2	10.2032845788826	11.3378507684196	2.20273779999609	74.0758460426878	49.896502567908	G06060466	77	77	1117	0.005634	20.7213966	28.7	29.5	LPA	13.9	14.4	MHLTH	33.5	33.9	OBESITY	426	6	60466	2410931	74008.4362083	57861667.3544	10450	11612	2256	75867	39682
104	660620	Richmond city	California	37.9522779	-122.360609	13.1	27	10.86038873	0.85985586	57107	26.324191173435	108303	5.61423065498491	52	23.1	76.9	59.2941271540839	35.8	17.5996971459701	21.6522164667645	15.1925616095584	40.2112591525627	51.8868360063895	G06060620	96	96	2775	0.013996	0.85985586	22.8	23.5	LPA	12.9	13.4	MHLTH	26.8	27.2	OBESITY	607	6	60620	2410939	162087.866947	78026647.2463	19061	23450	16454	43550	49499
105	662000	Riverside city	California	33.9381433	-117.3931675	13.2	28.4	4.101504866	29.21356235	58979	22.5607848861456	318678	6.11377372514099	41	24.6	75.4	74.4162592357107	31.4	31.9325463320342	5.7261561827299	6.73720809092564	51.9866448264392	50.3897350931034	G06062000	88	88	4090	0.020628	29.21356235	24.4	24.8	LPA	13.1	13.4	MHLTH	28.3	28.6	OBESITY	261	6	62000	2410965	105196.30562	211181616.138	101762	18248	21470	165670	136833
106	662938	Roseville city	California	38.7690012	-121.3189015	10.9	21.4	8.363452351	34.75274438	78446	37.6725769556786	128276	5.53327326507189	22	16.9	83.1	79.4700534669163	38.5	69.5609467086595	1.69166484767221	9.4281081418192	14.9490161838536	52.5881692600331	G06062938	40	40	1913	0.009648	34.75274438	16.6	17.3	LPA	10.7	11.2	MHLTH	21.2	21.7	OBESITY	358	6	62938	2411000	80724.0526323	111341219.011	89230	2170	12094	19176	59289
107	664000	Sacramento city	California	38.5665924	-121.4686318	13	26.8	9.493039886	35.77236446	52071	30.6779645094926	484530	7.5627804821704	42	21.7	78.3	73.800261882688	34.2	33.5741852929643	13.2249809093348	18.1301467401399	28.140878789755	51.3109611375973	G06064000	49	49	5312	0.026791	35.77236446	21.6	21.9	LPA	12.9	13.1	MHLTH	26.7	26.9	OBESITY	500	6	64000	2411751	157967.643164	259273533.003	162677	64079	87846	136351	209254
108	664224	Salinas city	California	36.6901821	-121.6337145	14.7	32.6	2.654547904	36.25014913	52338	12.1742108693971	155889	10.4913498146028	40	27.7	72.3	71.0142289372289	30.1	14.099776122754	1.45680580412986	6.38338818005119	76.6032240889351	50.1427297628441	G06064224	41	41	1207	0.006088	36.25014913	27.3	28.1	LPA	14.4	14.9	MHLTH	32.3	32.8	OBESITY	463	6	64224	2411768	49025.4028393	61249404.2794	21980	2271	9951	119416	65922
109	665000	San Bernardino city	California	34.141553	-117.2935572	16	35.4	2.977373088	25.06908938	38456	11.216280952145	214581	5.62130064249136	47	31.8	68.2	74.9380425508864	28.9	15.7371808314809	13.3870193539969	4.57170019712836	63.3187467669551	50.4555389340156	G06065000	76	76	2976	0.01501	25.06908938	31.5	32.1	LPA	15.8	16.2	MHLTH	35.3	35.5	OBESITY	548	6	65000	2411777	211438.882029	160452880.692	33769	28726	9810	135870	73841
110	665042	San Buenaventura (Ventura) city	California	34.2677796	-119.2542062	11.5	22.9	3.758689789	10.41665845	70541	33.9656344561899	109067	7.83373157086305	46	18.3	81.7	78.2809904279725	38.9	57.1942017292123	1.36063153841217	3.79124758176167	34.4705547965929	50.9246609881999	G06065042	101	101	1622	0.008181	10.41665845	17.9	18.7	LPA	11.3	11.8	MHLTH	22.7	23.2	OBESITY	165	6	65042	2411779	118463.559382	56758519.3349	62380	1484	4135	37596	50564
111	666000	San Diego city	California	32.8152995	-117.134993	10.7	22.4	5.66347942	24.60922809	68117	43.5502973940301	1374812	6.52476130017908	40	17.9	82.1	74.8003689319537	34.2	43.0152631778018	6.08614123240123	16.5400069245831	30.1898004963588	49.7901531263911	G06066000	56	56	18396	0.092781	24.60922809	17.7	18	LPA	10.7	10.8	MHLTH	22.4	22.5	OBESITY	601	6	66000	2411782	438520.5183	852686899.062	591379	83673	227394	415053	684137
112	667000	San Francisco city	California	37.7272391	-123.0322294	9.8	18.9	3.670780993	-19.83413001	87701	54.7932346280615	850282	27.9393812544717	74	17	83	35.0388926804122	38.4	41.1731637268577	5.14629264173533	33.5229959001837	15.2770492613039	49.0491389915346	G06067000	140	140	12184	0.061451	-19.83413001	16.9	17.1	LPA	9.7	9.8	MHLTH	18.8	18.9	OBESITY	246	6	67000	2411786	155020.222734	123210300.862	350088	43758	285040	129898	479139
113	668000	San Jose city	California	37.2967394	-121.8189089	10.2	20.3	9.952310425	30.94429665	90303	40.1752961560751	1009363	8.85118688087689	42	19.8	80.2	76.3126334811894	36.1	26.8770501791724	2.88142125280994	33.8249965572346	32.6081895215101	49.5720568318831	G06068000	45	45	9405	0.047435	30.94429665	19.7	19.9	LPA	10.1	10.2	MHLTH	20.2	20.4	OBESITY	215	6	68000	2411790	461268.973269	464022902.455	271287	29084	341417	329135	486960
114	668084	San Leandro city	California	37.7033683	-122.163036	11	20.2	4.973468799	14.83279268	64065	28.8306867395339	89039	10.4270335704862	57	20.5	79.5	71.2275773136528	40.8	23.7850829411831	11.5106863284628	32.1398488302879	27.4385381686677	50.8047035568683	G06068084	132	132	820	0.004136	14.83279268	20.2	20.9	LPA	10.8	11.2	MHLTH	20	20.3	OBESITY	633	6	68084	2411794	39232.8693974	34568444.9307	21178	10249	28617	24431	43427
115	668196	San Marcos city	California	33.1338931	-117.169367	11.9	23.9	5.171297088	32.84044371	63960	32.2916304158692	91479	5.86047675847902	27	19.2	80.8	80.8271416621562	34.6	48.4559297762328	3.04222827096929	8.51670875282852	35.8016593972387	50.9493982225429	G06068196	55	55	1217	0.006138	32.84044371	18.7	19.7	LPA	11.6	12.3	MHLTH	23.6	24.2	OBESITY	625	6	68196	2411797	65882.4333052	63157923.7988	44327	2783	7791	32751	40646
116	668252	San Mateo city	California	37.5603104	-122.3106003	9.8	20.7	11.73250038	19.1084497	95667	48.1412109613584	102224	12.8731846467098	55	17	83	69.6146673805875	38.9	44.2068398810455	1.97409610267648	20.812138049773	26.7579042103616	51.069220535295	G06068252	68	68	845	0.004262	19.1084497	16.6	17.3	LPA	9.6	10	MHLTH	20.5	20.9	OBESITY	255	6	68252	2411800	47776.1354428	32135440.3283	45190	2018	21275	27353	54161
117	668378	San Ramon city	California	37.7646048	-121.9332505	7.9	15.9	9.667544399	37.30639706	134188	66.831241572451	74366	6.42786549170308	25	13.1	86.9	75.0820310327568	38.3	42.1267783664578	2.23085818788156	42.0662668423742	7.93104375655542	49.9072156630718	G06068378	95	95	952	0.004801	37.30639706	12.7	13.5	LPA	7.6	8.1	MHLTH	15.6	16.1	OBESITY	455	6	68378	2411805	54093.5416554	48286634.0054	31328	1659	31283	5898	35962
118	669000	Santa Ana city	California	33.736332	-117.8829516	14.6	26.4	3.479804038	26.87440146	54062	12.367498266802	333605	18.9424406523143	48	27.9	72.1	73.0545679898235	30.5	9.24176795911332	0.834220110609853	10.918601339908	77.9385800572533	49.6245559868707	G06069000	26	26	1370	0.00691	26.87440146	27.6	28.2	LPA	14.4	14.7	MHLTH	26.2	26.5	OBESITY	539	6	69000	2411814	49943.0927491	70945235.0607	30831	2783	36425	260007	153295
119	669070	Santa Barbara city	California	34.4006009	-119.7129545	11.1	24.6	5.782985277	5.58753314	66916	45.866388308977	90922	7.25257322059841	53	18.4	81.6	65.1715928961173	37.8	54.542354985592	1.42429774971954	3.45460944545875	38.2437693847474	49.7899298299641	G06069070	39	39	2112	0.010652	5.58753314	17.9	18.8	LPA	10.8	11.3	MHLTH	24.3	24.9	OBESITY	480	6	69070	2411815	84408.3538839	50789964.2905	49591	1295	3141	34772	47467
120	669084	Santa Clara city	California	37.3646259	-121.9679274	8.7	17.8	7.857981797	31.83088358	102533	56.6600110659386	122725	10.4175192618697	46	16.5	83.5	75.9940405626222	34.1	34.2929313505806	3.52576899572214	40.2713383581177	17.4911387247912	48.8254226930128	G06069084	44	44	962	0.004852	31.83088358	16.2	16.9	LPA	8.5	8.9	MHLTH	17.7	18	OBESITY	275	6	69084	2411816	45134.6969525	47678877.0341	42086	4327	49423	21466	62422
121	669088	Santa Clarita city	California	34.4029972	-118.5041658	11.1	21.5	7.789610202	29.31655314	85042	33.508162937813	180303	5.33757940210241	32	17.6	82.4	76.9122733709404	37.7	50.7773026516475	2.83633661114901	9.64099321697365	32.4359550312529	50.652512714708	G06069088	109	109	2672	0.013476	29.31655314	17.3	17.9	LPA	10.9	11.3	MHLTH	21.4	21.7	OBESITY	174	6	69088	2411819	127750.204689	136777629.583	91553	5114	17383	58483	86154
122	669196	Santa Maria city	California	34.9332137	-120.4438151	15	30.3	2.256211849	31.00899244	51939	13.0719397618967	103642	6.92205277093609	37	27.6	72.4	67.8830325876029	29.4	19.4728006020725	0.814341676154455	5.12726500839428	73.3775882364292	49.3496844908435	G06069196	38	38	1191	0.006007	31.00899244	27	28.1	LPA	14.7	15.4	MHLTH	30	30.6	OBESITY	481	6	69196	2411824	71028.7415021	60654096.101	20182	844	5314	76050	44833
123	670000	Santa Monica city	California	34.0234128	-118.4816663	9.4	19.2	5.720568196	25.88222222	82123	67.0029787642933	92247	17.1265117807291	51	14.1	85.9	67.6202272816641	40.5	65.3647273082051	3.9394235042874	9.94829100133338	16.1273537350808	51.0271336737238	G06070000	108	108	423	0.002133	25.88222222	13.7	14.4	LPA	9.1	9.7	MHLTH	19	19.5	OBESITY	491	6	70000	2411825	20825.5394799	21798241.4543	60297	3634	9177	14877	50862
124	670098	Santa Rosa city	California	38.4468158	-122.7061361	12.2	23.5	17.77081467	46.99634191	62705	30.9969580343188	173165	6.51994882534657	38	18.9	81.1	77.6700322026101	38	56.283891086536	1.98712210897121	5.25799093350273	31.4012646897468	51.4497733375682	G06070098	42	42	2176	0.010975	46.99634191	18.6	19.3	LPA	12	12.4	MHLTH	23.3	23.7	OBESITY	380	6	70098	2411827	209753.69644	107478261.266	97464	3441	9105	54376	82602
125	672016	Simi Valley city	California	34.2668875	-118.7484575	10.8	21.1	7.179350285	30.45913662	91196	32.5359350045136	126126	4.66479284359682	37	17.3	82.7	80.0178085894643	40	61.1214182642754	1.16470830756545	9.05760905760906	25.1264608407466	51.168672597244	G06072016	100	100	2108	0.010632	30.45913662	17	17.7	LPA	10.6	11	MHLTH	20.9	21.3	OBESITY	354	6	72016	2411904	86951.8526356	109405923.227	77090	1469	11424	31691	62891
126	673080	South Gate city	California	33.9441585	-118.1927614	15	30	3.840657783	22.8889011	45522	8.11305621425582	95219	20.2336442022178	65	28.7	71.3	70.7833893374793	31.2	3.09076969932471	0.724645291380922	0.493598966592802	95.3486173977883	50.6999653430513	G06073080	107	107	364	0.001836	22.8889011	28.1	29.4	LPA	14.6	15.4	MHLTH	29.8	30.3	OBESITY	314	6	73080	2411935	31446.1508651	19044392.0467	2943	690	470	90790	39878
127	675000	Stockton city	California	37.9763417	-121.3133043	13.8	28.9	6.656577747	35.98871362	46033	17.4042726482274	301443	7.27392689342051	38	27.2	72.8	76.8751413195858	31.8	21.5234720992028	10.9987626184718	21.3161360522553	41.6871514681051	50.964859028075	G06075000	72	72	3436	0.01733	35.98871362	27	27.5	LPA	13.7	14	MHLTH	28.8	29	OBESITY	546	6	75000	2411987	217556.970319	167701807.027	64881	33155	64256	125663	110565
128	677000	Sunnyvale city	California	37.385797	-122.0263165	8.1	16.8	8.400802401	25.27054852	109799	61.6033124281482	149596	10.6290258755863	44	15.6	84.4	74.8122669747414	35.4	33.1974116954999	1.8723762667451	43.0606433327094	17.781224096901	48.7519719778604	G06077000	43	43	1185	0.005977	25.27054852	15.3	16	LPA	7.9	8.3	MHLTH	16.7	17	OBESITY	272	6	77000	2412009	52178.5890942	56945948.9931	49662	2801	64417	26600	76172
129	678120	Temecula city	California	33.4930818	-117.1317297	11	23.7	4.347497552	30.96419226	83840	32.201843097361	108965	5.64375124298302	19	19.2	80.8	77.4981968057702	34.3	54.2752259899968	3.86362593493324	10.3363465332905	26.0790161978617	51.1154958014041	G06078120	87	87	1498	0.007555	30.96419226	18.8	19.6	LPA	10.8	11.3	MHLTH	23.4	24	OBESITY	375	6	78120	2412044	72390.2654686	96548761.3273	59141	4210	11263	28417	48525
130	678582	Thousand Oaks city	California	34.1932896	-118.874235	9.9	19.9	8.899348257	34.52168295	101045	49.6157562411523	128623	3.64208668874156	39	15.5	84.5	79.7932867087266	42.8	68.3213733158144	0.97649720500999	9.38168134781493	18.3031028665169	50.6822263514301	G06078582	99	99	2763	0.013935	34.52168295	15.1	15.9	LPA	9.7	10.2	MHLTH	19.6	20.1	OBESITY	355	6	78582	2412065	105267.147114	143307680.688	87877	1256	12067	23542	61341
131	680000	Torrance city	California	33.8349663	-118.3414307	9.1	17	4.645573044	24.39368876	80862	47.0606814701378	147307	11.1985588266598	54	16.1	83.9	81.7653359994287	41.7	40.3171607595023	2.44251800661204	33.882979084497	17.6264535969099	50.9310487621091	G06080000	106	106	1041	0.00525	24.39368876	15.9	16.4	LPA	8.9	9.3	MHLTH	16.9	17.1	OBESITY	338	6	80000	2412087	40771.5799219	53232641.6705	59390	3598	49912	25965	70015
132	680238	Tracy city	California	37.7245975	-121.4455377	11.7	25.8	4.577702066	28.25479275	81022	22.2328463244856	86382	6.09658680031966	23	22	78	74.1463289581624	33.9	34.4053159222986	5.36685883633164	14.1950869394087	39.4804473154129	49.0970341043273	G06080238	71	71	1158	0.00584	28.25479275	21.6	22.4	LPA	11.4	11.9	MHLTH	25.5	26	OBESITY	411	6	80238	2412090	87297.9531703	57701104.9039	29720	4636	12262	34104	39008
133	680812	Turlock city	California	37.5045611	-120.8569962	13.3	28	3.828024301	40.36438127	51555	22.9183153081861	71166	6.56866656196389	32	22.5	77.5	82.0535531784425	34.4	51.1297529719248	2.07402411263806	5.64033386729618	37.6092516089144	52.4843324059242	G06080812	62	62	897	0.004524	40.36438127	21.9	23	LPA	13	13.6	MHLTH	27.6	28.3	OBESITY	292	6	80812	2412114	49065.5695057	43900318.4789	36387	1476	4014	26765	29354
134	680854	Tustin city	California	33.7309083	-117.8106005	11	20	3.60345693	28.78223022	70822	40.1431484973256	79396	11.1948441389862	37	19.3	80.7	77.6856426425681	34.2	29.837775202781	2.33261121467076	22.2328580784926	41.4819386367071	50.6763564915109	G06080854	25	25	556	0.002804	28.78223022	18.9	19.8	LPA	10.7	11.3	MHLTH	19.8	20.3	OBESITY	394	6	80854	2412117	46157.5919968	28777036.0919	23690	1852	17652	32935	40279
135	681204	Union City city	California	37.6029595	-122.0187225	9.3	16.3	19.28487272	33.33221248	91629	36.2139443836721	73500	5.89876314596958	37	19.3	80.7	73.0700249532127	37.5	15.1850340136054	4.94285714285714	52.1591836734694	21.4721088435374	49.9891156462585	G06081204	131	131	1026	0.005175	33.33221248	18.9	19.8	LPA	9.1	9.5	MHLTH	16.2	16.5	OBESITY	634	6	81204	2412130	54173.1488381	50244984.2187	11161	3633	38337	15782	25648
136	681344	Upland city	California	34.1160731	-117.6599224	11.7	27.6	4.798307757	29.20786172	62369	30.0961671372998	75851	7.57269767277696	40	22.4	77.6	80.338783077701	37.6	42.4173708982083	5.70064995847121	8.07108673583737	40.7417173142081	52.5002966341907	G06081344	75	75	781	0.003939	29.20786172	21.9	22.8	LPA	11.5	12	MHLTH	27.3	27.8	OBESITY	641	6	81344	2412137	29188.1588786	40547517.135	32174	4324	6122	30903	35598
137	681554	Vacaville city	California	38.3586211	-121.9686015	11.7	27.2	7.407895377	33.51328289	76188	22.9514078465018	95607	5.22607034881252	33	19.6	80.4	83.3901456461109	37.1	53.8119593753595	9.54323428200864	7.17834468187476	22.5987636888512	47.9149016285418	G06081554	142	142	1520	0.007666	33.51328289	19.1	20	LPA	11.5	12	MHLTH	26.9	27.4	OBESITY	578	6	81554	2412139	78320.0754617	75157158.6774	51448	9124	6863	21606	41951
138	681666	Vallejo city	California	38.1079211	-122.2639644	12	27.3	5.452114079	9.89913826	59600	24.4430476144427	119644	6.04778678948966	44	22.6	77.4	72.428031404478	38.3	24.4717662398449	20.8050549964896	23.2656882083514	24.6656748353449	51.5521045769115	G06081666	141	141	2611	0.013169	9.89913826	22.3	22.8	LPA	11.9	12.2	MHLTH	27.2	27.5	OBESITY	260	6	81666	2412142	98572.4913885	80059485.6325	29279	24892	27836	29511	51585
139	682590	Victorville city	California	34.5277346	-117.3535789	14.6	33.4	1.326131619	13.66483428	45895	12.1499070233157	121320	2.57065467865449	21	28.5	71.5	76.9797755133709	29.4	23.060501153973	17.0680844048797	3.46191889218595	52.9863171777118	50.9907682162875	G06082590	74	74	3711	0.018717	13.66483428	28	29	LPA	14.3	14.9	MHLTH	33.1	33.6	OBESITY	553	6	82590	2412156	117905.370926	191378783.966	27977	20707	4200	64283	38666
140	682954	Visalia city	California	36.3272719	-119.328862	13.2	30.6	3.8971152	34.52058414	52099	23.5344849779883	128738	5.54664896916708	32	22.8	77.2	80.8024227069396	31.7	41.1269399866395	1.50538302599077	5.14222684832761	49.4422781152418	51.5154810545449	G06082954	53	53	1866	0.009411	34.52058414	22.4	23.3	LPA	12.9	13.5	MHLTH	30.3	31	OBESITY	339	6	82954	2412160	114341.674192	97108853.1095	52946	1938	6620	63651	50522
141	682996	Vista city	California	33.1895407	-117.2386078	13.2	26.5	5.409749475	32.07587284	54203	21.1751907674844	98560	8.24481673189332	34	21.7	78.3	81.6371971185331	32.9	41.4153814935065	2.77800324675325	5.04261363636364	48.4811282467532	49.3181818181818	G06082996	54	54	928	0.00468	32.07587284	21.3	22.1	LPA	13	13.5	MHLTH	26.3	26.8	OBESITY	631	6	82996	2412161	79991.8580445	48380224.8854	40819	2738	4970	47783	45810
142	684200	West Covina city	California	34.0559412	-117.9099372	10.6	21.2	6.172510579	30.38552897	71217	27.362702680287	107634	10.4527769562138	51	20.7	79.3	79.4468668754734	37.2	12.6140438894773	3.76832599364513	27.6065183863835	53.9894457141795	51.0554285820466	G06084200	105	105	794	0.004005	30.38552897	20.4	21	LPA	10.4	10.8	MHLTH	21.1	21.4	OBESITY	285	6	84200	2412219	62306.2288679	41671161.3293	13577	4056	29714	58111	48849
143	684550	Westminster city	California	33.7522888	-117.9938733	11.7	18.1	3.139942598	25.16074597	55287	22.7606988399507	91635	14.2482909826635	47	23.4	76.6	78.3102987070887	41	24.8966006438588	0.724613957548971	47.6400938506029	23.9897419108419	50.174060129863	G06084550	24	24	496	0.002502	25.16074597	22.9	23.8	LPA	11.5	12	MHLTH	17.9	18.2	OBESITY	540	6	84550	2412236	45439.8402793	26008638.6504	22814	664	43655	21983	40374
144	685292	Whittier city	California	33.9668274	-118.0201222	11.5	24.3	8.698443534	34.12183813	67431	24.7951549697186	86630	9.23000228805786	59	20.3	79.7	80.6700318943218	36.4	24.3137481242064	1.19819923813921	4.5665473854323	68.1738427796375	51.2293662703451	G06085292	104	104	729	0.003677	34.12183813	19.9	20.7	LPA	11.3	11.8	MHLTH	24.1	24.6	OBESITY	310	6	85292	2412260	49752.6960304	37980854.6177	21063	1038	3956	59059	39819
145	803455	Arvada city	Colorado	39.8337279	-105.1503061	10.1	20.5	7.655702969	47.62062051	72010	37.8946320087641	113532	4.96078014416771	40	17	83	80.946053680574	40.7	80.8609026529965	0.87992812599091	2.07166261494557	14.1061550928373	51.3749427474192	G08003455	151	151	1950	0.009835	47.62062051	16.7	17.4	LPA	9.9	10.4	MHLTH	20.3	20.7	OBESITY	10285	8	3455	2409737	212363.079192	101930199.651	91803	999	2352	16015	60208
146	804000	Aurora city	Colorado	39.6880021	-104.6897401	11.6	24.3	2.913194041	36.94164883	55303	27.9188064459005	351131	3.52979815172388	34	22.4	77.6	76.2408993019671	34.1	46.1354878948313	15.3979568878851	5.38972634145091	28.5326559033523	51.1780503572741	G08004000	147	147	8412	0.042426	36.94164883	22.1	22.6	LPA	11.4	11.7	MHLTH	24.1	24.4	OBESITY	10190	8	4000	2409757	425585.612155	399355560.746	161996	54067	18925	100187	173201
147	807850	Boulder city	Colorado	40.0269684	-105.2519256	9.3	17.6	8.431013035	47.99100366	60569	72.1787056367432	105420	6.41340241845746	41	14.7	85.3	51.3107692307692	28.7	81.4627205463859	1.07759438436729	5.25991273003225	9.16050085372795	48.0041737810662	G08007850	153	153	1365	0.006884	47.99100366	14.2	15.1	LPA	9	9.6	MHLTH	17.4	17.9	OBESITY	10253	8	7850	2409883	145226.694897	66946355.029	85878	1136	5545	9657	56875
148	812815	Centennial city	Colorado	39.5905678	-104.8691178	8.7	18.3	8.938359132	49.6471056	96422	55.4126216824471	107862	5.83786206654918	34	15.2	84.8	78.6429068336277	41.3	81.5124881793403	2.37896571545122	5.04626281730359	7.95090022436076	50.2836958335651	G08012815	158	158	1572	0.007928	49.6471056	14.8	15.6	LPA	8.5	8.9	MHLTH	18.1	18.6	OBESITY	10169	8	12815	2409422	138326.395239	76907609.0014	87921	2566	5443	8576	56061
149	816000	Colorado Springs city	Colorado	38.8672553	-104.760749	10.8	22.3	8.836966715	45.19331823	56227	37.8456128035457	448759	3.59755612551994	33	19.1	80.9	79.1057105673648	34.5	69.0682526701414	5.96199741955036	2.95013581900307	17.4080074160073	50.2791030374878	G08016000	157	157	10373	0.052317	45.19331823	18.9	19.3	LPA	10.7	10.9	MHLTH	22.2	22.4	OBESITY	10102	8	16000	2410198	320162.454688	507614785.603	309950	26755	13239	78120	216686
150	820000	Denver city	Colorado	39.7618502	-104.8811054	10.7	20.7	5.444451935	38.77690998	56258	45.718965624019	663303	6.70245280818405	50	18.2	81.8	70.216907360951	34.2	53.3620381635542	9.39540451347273	3.3951301290662	30.7615071844994	50.0074626528148	G08020000	156	156	8343	0.042078	38.77690998	18.1	18.4	LPA	10.6	10.8	MHLTH	20.7	20.8	OBESITY	10197	8	20000	2410324	262407.435284	401359793.305	353952	62320	22520	204042	353976
151	827425	Fort Collins city	Colorado	40.5482164	-105.0648327	10.4	19.3	5.092475675	48.93152246	57831	53.4262663959168	157251	4.4244927021008	29	16.3	83.7	72.8339263390711	29.3	80.7975783937781	1.32654164361435	3.04036222345168	11.4104202834958	50.1936394681115	G08027425	146	146	3028	0.015272	48.93152246	16	16.7	LPA	10.1	10.6	MHLTH	19.1	19.5	OBESITY	10067	8	27425	2410526	202408.423838	147773274.752	127055	2086	4781	17943	83192
152	832155	Greeley city	Colorado	40.4152779	-104.7697428	12.2	28.6	3.22114067	48.32481749	50483	25.6420950196365	98975	3.31504005010903	36	22.4	77.6	77.9446910208262	30.7	56.5405405405405	2.19651427128063	1.46198534983582	37.3498358171255	50.9148774943167	G08032155	155	155	2493	0.012574	48.32481749	22	22.8	LPA	11.9	12.4	MHLTH	28.3	28.8	OBESITY	10269	8	32155	2410654	191871.999382	124208505.247	55961	2174	1447	36967	43935
153	843000	Lakewood city	Colorado	39.6989417	-105.1175507	10.5	21.4	8.858289888	47.89464557	58227	36.850769143441	149793	5.31203912309693	42	18.1	81.9	78.1029391262468	38.1	70.2262455521954	1.26307637873599	3.01616230397949	22.5698130086186	50.3675071598806	G08043000	149	149	2370	0.011953	47.89464557	17.8	18.5	LPA	10.3	10.7	MHLTH	21.2	21.6	OBESITY	10216	8	43000	2411614	147602.996356	114095349.554	105194	1892	4518	33808	78901
154	845970	Longmont city	Colorado	40.1698416	-105.0990063	10.5	19.2	4.030309123	45.84728904	62847	38.4712010317048	90719	5.12579382791482	31	17.7	82.3	74.386004011589	36.9	67.8711185088019	1.16734090984248	2.68411247919399	25.8545618889097	50.6916963370407	G08045970	154	154	1505	0.007591	45.84728904	17.3	18.2	LPA	10.2	10.8	MHLTH	18.9	19.4	OBESITY	10081	8	45970	2410869	137507.23213	74979487.8368	61572	1059	2435	23455	44870
155	846465	Loveland city	Colorado	40.41708	-105.0618552	10.6	19.4	3.332246718	41.59550892	59353	34.824549413212	73360	3.26913165390788	29	17	83	80.5982597092102	40.1	84.42066521265	0.408942202835333	1.02644492911668	11.8347873500545	50.9569247546347	G08046465	145	145	1906	0.009613	41.59550892	16.4	17.5	LPA	10.3	11	MHLTH	19.1	19.8	OBESITY	10176	8	46465	2410886	211656.232718	92105835.9452	61931	300	753	8682	35971
156	862000	Pueblo city	Colorado	38.269934	-104.6122941	12.8	30.5	4.098503995	32.08741152	35770	18.7683648553574	108385	3.11155716216962	52	25	75	80.7725799429152	37.3	42.5437099229598	2.18203625963002	0.623702541864649	52.1391336439544	50.9839922498501	G08062000	152	152	2882	0.014536	32.08741152	24.7	25.3	LPA	12.6	13	MHLTH	30.3	30.8	OBESITY	10208	8	62000	2411501	353724.964063	140836043.313	46111	2365	676	56511	41342
157	877290	Thornton city	Colorado	39.9194198	-104.9428083	10.8	24.7	3.535560689	41.5569317	69417	26.87955223151	130511	5.67226500052013	23	21.1	78.9	80.625084157453	33	58.2280420807441	1.41520638107133	5.20415903640306	32.5014749714583	49.723011853407	G08077290	148	148	1962	0.009895	41.5569317	20.7	21.4	LPA	10.6	11	MHLTH	24.5	24.9	OBESITY	10282	8	77290	2412064	214755.488082	95317106.7311	75994	1847	6792	42418	66839
158	883835	Westminster city	Colorado	39.8821897	-105.0644262	10	22.1	4.909407201	43.75626857	69805	36.4508298891294	111770	5.15932298900973	32	18.5	81.5	78.7934587964996	36.3	68.4146014136172	1.63371208732218	5.43437416122394	21.5737675583788	50.5314485103337	G08083835	150	150	1817	0.009164	43.75626857	18.2	18.9	LPA	9.8	10.2	MHLTH	21.9	22.3	OBESITY	10193	8	83835	2412237	128705.231109	88188137.5804	76467	1826	6074	24113	59194
159	908000	Bridgeport city	Connecticut	41.1873933	-73.1957567	14.9	32.1	15.92255735	45.71472948	43137	17.8696948008247	147022	14.1328930897397	68	32.5	67.5	66.8199966601388	33.2	21.7260001904477	33.0005033260328	3.102256805104	39.2376651113439	51.48277128593	G09008000	160	160	1072	0.005407	45.71472948	32.1	32.8	LPA	14.7	15.1	MHLTH	32	32.3	OBESITY	21419	9	8000	2378269	62350.8886065	42317526.1589	31942	48518	4561	57688	65871
160	918430	Danbury city	Connecticut	41.3987408	-73.4781032	12.7	25.2	52.53570276	77.13963495	67430	31.091792825909	83890	2.96942609602914	47	26	74	75.6725998088041	37.6	53.9194182858505	5.77780426749315	6.05078078436047	29.3825247347717	51.1240910716414	G09018430	159	159	2438	0.012296	77.13963495	25.5	26.7	LPA	12.3	13	MHLTH	24.9	25.5	OBESITY	21420	9	18430	2378271	47462.5903627	114450284.851	45233	4847	5076	24649	43934
161	937000	Hartford city	Connecticut	41.7659331	-72.6815789	16.5	38.2	20.55930638	53.27286432	32095	16.7035667035667	124320	10.7583115599641	66	35.4	64.6	59.1989573204791	30.6	15.4649292149292	35.0378056628057	2.76866151866152	44.0074002574003	51.7527348777349	G09037000	164	164	995	0.005018	53.27286432	35	35.8	LPA	16.2	16.7	MHLTH	38	38.4	OBESITY	21415	9	37000	2378277	33789.9264791	46764193.8794	19226	43559	3442	54710	48337
162	950370	New Britain city	Connecticut	41.6765545	-72.7861613	14.9	32.5	29.31011352	61.68831776	41844	18.1147803783264	72876	8.45566616952812	64	30.4	69.6	80.9776734706482	34	43.7249574619902	10.2557769361655	2.93923925572205	40.7459245842253	51.4915747296778	G09050370	163	163	749	0.003778	61.68831776	30	30.9	LPA	14.6	15.2	MHLTH	32.3	32.8	OBESITY	21417	9	50370	2378284	23833.4263501	34776528.1837	31865	7474	2142	29694	32383
163	952000	New Haven city	Connecticut	41.3108088	-72.924953	14.5	35.3	25.76637837	53.51213514	38126	34.2356981940392	130405	10.6883529055386	77	29.9	70.1	56.9711951110653	30.7	30.799432537096	32.9511905218358	4.63325792722672	28.5502856485564	52.9381542118784	G09052000	166	166	1110	0.005598	53.51213514	29.5	30.3	LPA	14.3	14.8	MHLTH	35	35.5	OBESITY	21434	9	52000	2378285	60833.3116323	49408911.766	40164	42970	6042	37231	58254
164	955990	Norwalk city	Connecticut	41.0927388	-73.4197955	11.2	24.6	23.23643818	37.99331666	80896	41.5686020949179	87930	5.97328085435569	56	23.4	76.6	72.4476439790576	39.3	53.1456840668714	14.6047992721483	5.33833731377232	25.1108836574548	51.894688957125	G09055990	162	162	1999	0.010082	37.99331666	22.9	23.9	LPA	10.9	11.5	MHLTH	24.4	24.8	OBESITY	21422	9	55990	2378288	85937.4396414	59620613.8616	46731	12842	4694	22080	47368
165	973000	Stamford city	Connecticut	41.0798566	-73.5460278	10.9	24.2	36.24561966	49.59185172	81634	47.2684828379631	127410	5.17776551300649	48	23.1	76.9	65.8971607551985	36.4	49.6475943803469	13.9879130366533	8.04410956753787	26.548936504199	49.9607566125108	G09073000	161	161	2873	0.01449	49.59185172	22.7	23.5	LPA	10.6	11.1	MHLTH	24	24.4	OBESITY	21414	9	73000	2378291	73460.6139671	99542620.2433	63256	17822	10249	33826	68962
166	980000	Waterbury city	Connecticut	41.5585001	-73.0366845	16	35	39.06013277	70.64628109	39681	15.0709168848356	109211	5.89593434848357	59	31.5	68.5	79.5256501154998	34.7	39.4246000860719	18.2023788812482	2.29006235635604	36.65747955792	51.6431494995925	G09080000	165	165	1608	0.00811	70.64628109	31.1	31.8	LPA	15.8	16.2	MHLTH	34.8	35.2	OBESITY	21435	9	80000	2378294	38265.6084261	74966072.1465	43056	19879	2501	40034	43723
167	1077580	Wilmington city	Delaware	39.7356508	-75.5321041	14.2	37	8.055358498	35.38012035	40065	27.0161793453396	71502	9.97715038760165	68	34.1	65.9	67.9468865658074	35.3	27.6467791110738	56.552264272328	1.43212777264972	12.2206371849738	53.1957148051803	G10077580	167	167	914	0.00461	35.38012035	33.5	34.7	LPA	13.9	14.5	MHLTH	36.7	37.3	OBESITY	21574	10	77580	2390676	48698.3667153	29002094.5979	19768	40436	1024	8738	30802
168	1150000	Washington city	District of Columbia	38.9041031	-77.017229	11.2	26.1	21.45499062	52.8119638	72935	55.3601859191312	659009	16.7610973995154	65	21.1	78.9	33.7015344121943	33.8	35.7691624848826	47.4283355766006	3.59251542846911	10.4863514762317	52.5607389276929	G11050000	168	168	3646	0.018389	52.8119638	20.9	21.3	LPA	11	11.3	MHLTH	26	26.2	OBESITY	21631	11	50000	2390665	117594.465286	159360623.913	235722	312557	23675	69106	345735
169	1207300	Boca Raton city	Florida	26.3726899	-80.103711	11.2	22.8	20.88323227	47.25080634	72970	52.405842119411	91702	4.79624546989065	36	17.6	82.4	76.6761720086689	46.3	76.9808728272012	4.27471592767879	2.79710366186125	13.3279535887985	51.4699788445181	G12007300	198	198	1451	0.007318	47.25080634	17.2	18.1	LPA	10.9	11.4	MHLTH	22.5	23	OBESITY	7960	12	7300	2403887	48204.2465395	77389421.3421	70593	3920	2565	12222	43835
170	1207875	Boynton Beach city	Florida	26.5283266	-80.0807345	13.8	28.2	17.2348445	51.91389474	47943	27.4262870441621	72748	6.96002965943603	33	23.2	76.8	81.9456193353474	42.9	51.8749656347941	29.2159234618134	2.24885907516358	14.7275526474955	53.7320613625117	G12007875	197	197	760	0.003833	51.91389474	22.8	23.7	LPA	13.5	14.1	MHLTH	27.9	28.5	OBESITY	8008	12	7875	2403906	52676.9643618	42337717.3372	37738	21254	1636	10714	33100
171	1210275	Cape Coral city	Florida	26.6431921	-81.9973643	13.4	26.3	18.3046363	53.7580089	52000	22.1080441512553	170063	2.30225134915218	21	24.6	75.4	83.0079845814978	45	73.3922134738303	3.80741254711489	1.54530967935412	19.9496657121184	51.6002893045518	G12010275	183	183	5615	0.02832	53.7580089	24.2	25	LPA	13.1	13.6	MHLTH	26	26.5	OBESITY	7903	12	10275	2403990	268835.856653	298796950.948	124813	6475	2628	33927	72640
172	1212875	Clearwater city	Florida	27.9789451	-82.7665674	14	26.8	14.48804023	27.64422102	44569	27.792349726776	111747	6.65138691373399	40	26.6	73.4	74.5821140818535	43.8	69.6698792808755	10.3922252946388	2.47970862752468	14.7279121587157	51.4080914923891	G12012875	189	189	1855	0.009356	27.64422102	26.2	27	LPA	13.7	14.2	MHLTH	26.6	27	OBESITY	8096	12	12875	2404067	299936.397578	68823549.6777	77854	11613	2771	16458	49894
173	1214400	Coral Springs city	Florida	26.2707217	-80.2593014	12.2	26.1	19.47977925	46.36000894	67702	36.9054874332659	127673	8.31516068343378	30	25.6	74.4	80.73534447869	36.4	45.9063388500309	21.2824951242628	4.17629412640104	25.6694837592913	51.4901349541407	G12014400	177	177	1119	0.005644	46.36000894	25.2	26	LPA	12	12.4	MHLTH	25.8	26.2	OBESITY	7889	12	14400	2404127	42541.1753452	62146848.2147	58610	27172	5332	32773	64242
174	1216475	Davie town	Florida	26.0791425	-80.2850284	12.2	25.6	27.20449438	50.08932686	61704	36.0343512021425	98717	4.31842731997879	29	25.7	74.3	82.5946189627262	37.6	47.8215504928229	9.23447835732447	5.58465107327005	34.8805170335403	51.3001813264179	G12016475	176	176	1649	0.008317	50.08932686	25.2	26.2	LPA	11.9	12.5	MHLTH	25.3	25.8	OBESITY	7996	12	16475	2406359	82484.3445667	92559240.9485	47208	9116	5513	34433	48801
175	1216725	Deerfield Beach city	Florida	26.3117158	-80.1253778	14.8	29.7	14.90603812	46.64831373	42106	24.6562754650901	78642	7.56427629461629	39	30.1	69.9	79.2453364282277	42.9	50.4946466264846	27.1178250807457	1.83998372370998	17.2808422980087	51.4152742809186	G12016725	175	175	765	0.003858	46.64831373	29.5	30.7	LPA	14.5	15.2	MHLTH	29.4	30	OBESITY	7890	12	16725	2404210	32793.2973665	42080869.7129	39710	21326	1447	13590	35327
176	1217200	Deltona city	Florida	28.9051205	-81.2109776	14.6	29.3	27.34221237	58.73761783	43441	16.6401138944443	87387	3.32492536100343	28	28.7	71.3	86.5287433341709	38.7	54.1911268266447	9.77605364642338	0.984128073969813	32.5380205293694	52.1427672308238	G12017200	201	201	1952	0.009845	58.73761783	28.3	29.2	LPA	14.3	14.9	MHLTH	29	29.5	OBESITY	7918	12	17200	2404213	104046.529519	105614466.68	47356	8543	860	28434	35817
177	1224000	Fort Lauderdale city	Florida	26.1412269	-80.1467315	13.7	29.1	14.60660065	40.32161435	51648	34.9221514778608	175153	7.60554367436035	47	28.1	71.9	72.6485828917664	42	48.3788459232785	31.3017761614132	1.4975478581583	16.8772444662666	47.6412051178113	G12024000	174	174	1784	0.008998	40.32161435	27.7	28.5	LPA	13.5	14	MHLTH	28.9	29.3	OBESITY	7998	12	24000	2403640	103799.819892	92986724.8735	84737	54826	2623	29561	85491
178	1225175	Gainesville city	Florida	29.6788319	-82.3461027	14	29	60.50034534	70.77871615	32716	43.1516605442687	128610	3.22080270650945	36	27.2	72.8	67.9851975140323	25.7	57.2381618847679	21.7269263665345	7.02822486587357	10.2293756317549	52.0573827851644	G12025175	199	199	2991	0.015085	70.77871615	26.7	27.7	LPA	13.7	14.3	MHLTH	28.7	29.3	OBESITY	7791	12	25175	2403676	141658.224447	164428781.675	73614	27943	9039	13156	56477
179	1230000	Hialeah city	Florida	25.8699408	-80.302865	15.3	30.6	12.02886181	35.33510536	29817	13.3176511087524	235626	16.1195686344588	43	38.8	61.2	78.5691919290761	43.5	2.74630134195717	0.549175388115064	0.28307572169455	96.2584774176025	52.4840212879733	G12030000	190	190	1044	0.005265	35.33510536	38.3	39.3	LPA	15.1	15.6	MHLTH	30.4	30.8	OBESITY	7852	12	30000	2404689	51789.9744139	59104435.5192	6471	1294	667	226810	102194
180	1232000	Hollywood city	Florida	26.0309669	-80.1646092	13.7	28.8	19.11300657	43.07876238	48579	26.451058005327	148114	7.99772118474605	48	29.3	70.7	76.2806438530494	42.6	45.5250685282958	16.1686268684932	2.09433274369742	33.0265876284484	50.392940572802	G12032000	173	173	1414	0.007132	43.07876238	28.9	29.7	LPA	13.5	13.9	MHLTH	28.6	29	OBESITY	8085	12	32000	2404719	93844.1602678	74717132.9562	67429	23948	3102	48917	71507
181	1235000	Jacksonville city	Florida	30.3368643	-81.6616028	14.2	31.3	42.61971452	59.00327819	48256	27.0499578047301	856616	1.61703974536685	34	27.3	72.7	80.2815062542997	35.7	53.2122911549633	30.2391036357014	4.45835707014578	8.76273616182747	51.6600203591808	G12035000	182	182	42130	0.212485	59.00327819	27.1	27.5	LPA	14.1	14.3	MHLTH	31.2	31.4	OBESITY	8014	12	35000	2404783	292366.372612	2143792262.13	455825	259033	38191	75063	398286
182	1238250	Lakeland city	Florida	28.0554936	-81.9549155	15.1	33.4	29.96154188	61.55931981	40918	25.8487279787568	102714	2.16037685626248	36	29.4	70.6	81.0271254959699	40.3	61.1425901045622	19.7022801176081	1.92476196039488	14.701014467356	52.9392293163542	G12038250	193	193	3499	0.017647	61.55931981	29	29.8	LPA	14.8	15.3	MHLTH	33.2	33.6	OBESITY	7776	12	38250	2404873	211079.81263	194056069.975	62802	20237	1977	15100	40073
183	1239425	Largo city	Florida	27.9063921	-82.7714674	14.6	26.6	20.1005011	51.53120231	39636	20.3524684085664	80678	6.87635942747378	40	27.4	72.6	78.0448366586275	46.8	78.0138327672972	5.2182751183718	1.81214209573862	11.5942388259501	52.640124941124	G12039425	185	185	865	0.004363	51.53120231	27	27.8	LPA	14.3	14.8	MHLTH	26.3	26.8	OBESITY	7988	12	39425	2404885	234077.272962	49157002.3165	62940	4210	1462	9354	36488
184	1239550	Lauderhill city	Florida	26.1616705	-80.2249606	16	36.1	16.7592337	46.94496278	37597	19.0574888185884	70452	12.8611430355348	41	34.2	65.8	77.4778033541598	35.9	11.0018168398342	76.3697269062624	1.4804405836598	8.49372622494748	54.9636632033157	G12039550	172	172	403	0.002033	46.94496278	33.3	35	LPA	15.5	16.5	MHLTH	35.7	36.5	OBESITY	8082	12	39550	2404888	35316.2782517	22204922.412	7751	53804	1043	5984	30410
185	1243975	Melbourne city	Florida	28.1154943	-80.6522772	13.8	30.6	19.82963347	47.23390139	41262	25.4241936036746	78911	3.58387692910189	34	25.5	74.5	80.5620126526409	45.6	73.0303759932075	9.9935370227218	3.27964415607456	10.2609268669767	51.2615478196956	G12043975	179	179	1866	0.009411	47.23390139	25	26	LPA	13.5	14.2	MHLTH	30.3	30.9	OBESITY	7780	12	43975	2405067	178992.797645	98630353.2518	57629	7886	2588	8097	33985
186	1245000	Miami city	Florida	25.775163	-80.2086152	15	29.9	10.42017999	29.9080515	31642	24.9572114707677	432622	18.6189934332808	47	36.1	63.9	70.1702095468644	39.7	11.2190318569097	16.0782392018899	0.823120414588255	71.1991068415383	50.3088146233895	G12045000	188	188	2602	0.013123	29.9080515	35.8	36.4	LPA	14.8	15.1	MHLTH	29.8	30.1	OBESITY	7827	12	45000	2404247	133070.045536	94188280.8689	48536	69558	3561	308023	198285
187	1245025	Miami Beach city	Florida	25.8105959	-80.1488517	11.9	24.2	8.293187961	23.67835461	47216	45.1180994232354	91784	17.9643071940597	49	27.5	72.5	53.5342852106469	41.5	38.9697550771376	3.11056393271158	1.79660943083762	53.8165693367036	47.6727970016561	G12045025	187	187	705	0.003556	23.67835461	27	28	LPA	11.6	12.2	MHLTH	24	24.4	OBESITY	7856	12	45025	2404248	88759.7171207	20829576.191	35768	2855	1649	49395	51057
188	1245060	Miami Gardens city	Florida	25.948892	-80.2435855	15.8	33.6	15.56531511	41.50088435	39012	14.7326507394767	112514	9.2437931144526	50	36.2	63.8	80.5107849338073	35.7	3.31425422614075	69.9272979362568	0.724354302575679	25.0679915388307	53.0600636365252	G12045060	186	186	882	0.004448	41.50088435	35.5	36.8	LPA	15.5	16.2	MHLTH	33.3	33.9	OBESITY	7842	12	45060	2404249	31721.8857182	49252572.2985	3729	78678	815	28205	45851
189	1245975	Miramar city	Florida	25.9769534	-80.3358294	11.9	29.3	20.04049927	44.55126174	64632	30.5531358885017	133741	6.67844429485866	21	27.4	72.6	87.3623772657169	35.9	10.3543416005563	44.0044563746346	5.66468024016569	36.709759909078	52.3855810858301	G12045975	171	171	1490	0.007515	44.55126174	26.9	27.9	LPA	11.6	12.1	MHLTH	29.1	29.6	OBESITY	7896	12	45975	2404275	55963.2360336	81012838.0908	13848	58852	7576	49096	65487
190	1253000	Orlando city	Florida	28.4165502	-81.2735581	13.6	26.9	25.62928978	56.64557608	44007	34.9964917751618	263306	3.71699686178229	29	26.8	73.2	79.117924871031	33.2	39.0222782617943	25.4908737362612	3.69304155621216	29.2469598110184	51.9452652047428	G12053000	195	195	5251	0.026484	56.64557608	26.6	27.1	LPA	13.4	13.8	MHLTH	26.8	27.1	OBESITY	8089	12	53000	2404443	433653.456897	294613053.564	102748	67119	9724	77009	137630
191	1254000	Palm Bay city	Florida	27.9856237	-80.6626214	14.8	32.8	26.82376993	60.57255083	43765	18.0857438579289	106573	2.52448207411744	28	27.6	72.4	82.992507204611	40.8	62.9521548609873	17.988608747056	1.57638426243045	14.9672055773977	52.8764321169527	G12054000	178	178	3246	0.016371	60.57255083	27.1	28.2	LPA	14.4	15.1	MHLTH	32.5	33.2	OBESITY	7781	12	54000	2404463	86808.4177299	170888914.013	67090	19171	1680	15951	43375
192	1254200	Palm Coast city	Florida	29.5368365	-81.242627	13.9	27.8	49.47792174	67.53837988	49207	21.5991640120679	80948	1.39241981231477	16	25.9	74.1	84.3120833472915	47.6	71.7905321935069	11.8396995602115	2.5077827741266	11.2714335128725	52.5646093788605	G12054200	196	196	4333	0.021854	67.53837988	25.3	26.5	LPA	13.6	14.3	MHLTH	27.4	28.1	OBESITY	8015	12	54200	2404465	191968.76793	248766062.154	58113	9584	2030	9124	29851
193	1255775	Pembroke Pines city	Florida	26.0210215	-80.3403914	11.5	26.6	17.09009539	44.46416304	62702	33.4045328407728	164753	7.39257672270078	25	26.1	73.9	85.1083660585574	39.9	31.4367568420605	18.5920741959175	5.32797581834625	42.6735780228585	53.1753594775209	G12055775	170	170	1607	0.008105	44.46416304	25.7	26.5	LPA	11.3	11.7	MHLTH	26.4	26.9	OBESITY	8001	12	55775	2404502	72481.4703002	90572583.7365	51793	30631	8778	70306	80468
194	1257425	Plantation city	Florida	26.1255726	-80.2618178	11.6	25.6	23.70695994	51.24388224	67510	41.3766364092506	90878	6.47541329795223	35	24.2	75.8	82.0497439962296	40.2	48.3758445388323	20.3734677259623	4.34318536939633	24.4448601421686	52.0004841655846	G12057425	169	169	1002	0.005054	51.24388224	23.7	24.7	LPA	11.3	11.9	MHLTH	25.3	25.8	OBESITY	8002	12	57425	2404536	43210.6374878	56810798.3475	43963	18515	3947	22215	46679
195	1258050	Pompano Beach city	Florida	26.2416215	-80.1338515	15.4	31.1	13.0735089	42.66857624	42641	22.9610976258778	106004	6.71351432033924	43	31.7	68.3	73.2894191550156	41.7	45.471868986076	31.4044753028188	1.49522659522282	19.3049318893627	48.3076110335459	G12058050	181	181	1187	0.005987	42.66857624	31.1	32.2	LPA	15.1	15.7	MHLTH	30.9	31.4	OBESITY	7900	12	58050	2404547	42130.5298113	63997161.2162	48202	33290	1585	20464	45847
196	1258715	Port St. Lucie city	Florida	27.2805537	-80.3882609	14.1	28.5	22.29218416	58.29332779	50829	20.170221156058	175652	2.38149278472821	18	27.2	72.8	79.1025363104271	41.1	58.0283742855191	17.1919477147997	2.27096759501742	20.1859358276592	50.9524514380707	G12058715	200	200	5412	0.027296	58.29332779	26.6	27.8	LPA	13.7	14.4	MHLTH	28.2	28.8	OBESITY	7832	12	58715	2404558	175407.097936	311540583.403	101928	30198	3989	35457	73808
197	1263000	St. Petersburg city	Florida	27.7619755	-82.644055	13.7	27.2	12.13115313	21.58311025	48183	32.1638917511796	253585	6.10312188593186	49	26.2	73.8	79.5421053060095	42.4	62.6937713192815	23.2919928229193	3.27779639962932	7.72482599522842	51.8406057140604	G12063000	184	184	6485	0.032708	21.58311025	25.9	26.5	LPA	13.5	13.8	MHLTH	27.1	27.4	OBESITY	7990	12	63000	2405401	293377.622692	168173803.145	158982	59065	8312	19589	122823
198	1269700	Sunrise city	Florida	26.171601	-80.2616325	13.3	29.1	17.74689238	46.92284897	50297	25.684233976195	91177	7.7803573589944	34	28.9	71.1	81.540139516917	38.6	32.4709082334361	33.216710354585	3.59739846671858	28.4348026366299	54.8723910635358	G12069700	180	180	874	0.004408	46.92284897	28.3	29.4	LPA	13	13.6	MHLTH	28.9	29.4	OBESITY	8060	12	69700	2405550	53495.5121185	47368243.868	29606	30286	3280	25926	44009
199	1270600	Tallahassee city	Florida	30.4551084	-84.2534187	13.4	29.9	50.87158195	72.08885623	40947	47.5985056039851	188466	2.84647257580863	30	23.4	76.6	79.834191276077	26.5	51.7552237538866	34.7755032738	4.07553617098044	6.86065391105027	52.6927933950951	G12070600	192	192	5001	0.025223	72.08885623	23.1	23.7	LPA	13.2	13.6	MHLTH	29.7	30.1	OBESITY	7985	12	70600	2405563	337634.687985	268390165.28	97541	65540	7681	12930	92275
200	1271000	Tampa city	Florida	27.9700861	-82.4796734	13.9	27.6	20.12510089	30.24852022	45874	35.534829180666	361477	4.84524599423008	39	26.2	73.8	78.3517396983731	35.1	46.0231218030469	23.0069962957533	3.93635003056903	24.2814895553521	51.6965118112632	G12071000	191	191	8258	0.04165	30.24852022	26	26.5	LPA	13.7	14	MHLTH	27.4	27.7	OBESITY	7835	12	71000	2405568	370492.228291	301914295.306	166363	83165	14229	87772	168420
201	1276600	West Palm Beach city	Florida	26.7463623	-80.1250597	13.7	28.8	21.0739592	50.92238095	46672	32.9016920338938	104978	2.89525953738468	32	23.7	76.3	78.4148631287677	39.6	40.3027300958296	32.2905751681305	2.77200937339252	22.7609594391206	51.673684009983	G12076600	194	194	2688	0.013557	50.92238095	23.3	24.2	LPA	13.4	13.9	MHLTH	28.6	29.1	OBESITY	8030	12	76600	2405713	97874.0465229	146630083.56	42309	33898	2910	23894	50595
202	1301052	Albany city	Georgia	31.5780371	-84.176225	15.6	41.4	42.0594281	61.3155401	31263	18.7166587153576	75657	2.11522461494829	42	34.7	65.3	76.2480979639157	33.2	22.6469460856233	72.0065559036176	0.952985183129122	2.43070700662199	54.2910768336043	G13001052	211	211	2731	0.013774	61.3155401	34	35.3	LPA	15.2	16	MHLTH	41	41.8	OBESITY	8818	13	1052	2403072	98226.5534459	144589190.331	17134	54478	721	1839	27602
203	1303440	Athens-Clarke County unified government (balance)	Georgia	33.9495967	-83.3700882	13.6	33.2	58.72102599	75.56665314	32959	40.7669932639314	120813	1.59767476423911	32	30.1	69.9	75.2999294283698	26.7	55.7208247456813	27.2023706058123	4.38528966253632	10.6015081158485	52.4364099889913	G13003440	202	202	5916	0.029838	75.56665314	29.7	30.6	LPA	13.3	13.8	MHLTH	32.9	33.5	OBESITY	8623	13	3440	2407405	94222.0956969	306014263.508	67318	32864	5298	12808	53846
204	1304000	Atlanta city	Georgia	33.7629088	-84.4226745	11.7	31.8	52.33273951	68.63002674	49398	48.281838905528	456378	5.3212339135744	41	26.2	73.8	68.5697688892577	33.5	37.1648063666522	51.9069718522803	3.97258412982221	4.78506851776378	50.654282195899	G13004000	210	210	6731	0.033948	68.63002674	25.9	26.4	LPA	11.6	11.8	MHLTH	31.6	31.9	OBESITY	9025	13	4000	2403126	157413.25836	347996229.311	169612	236892	18130	21838	216909
205	1304204	Augusta-Richmond County consolidated government (balance)	Georgia	33.3655309	-82.0734219	14	36.5	51.43666	69.24898473	38458	21.2180064105601	196784	1.00262488370492	39	33.5	66.5	81.2467624354066	33.5	35.4266607041223	55.6793235222376	1.71914383283194	4.59793479144646	51.5890519554435	G13004204	206	206	15257	0.07695	69.24898473	33.1	33.9	LPA	13.8	14.2	MHLTH	36.3	36.7	OBESITY	8816	13	4204	2405078	217202.18411	794242421.547	69714	109568	3383	9048	79149
206	1319000	Columbus city	Georgia	32.510197	-84.874946	13.4	37.3	55.71132113	72.54647755	42661	25.0019488922496	200303	1.41612777443585	40	31	69	78.8482567307803	33.6	41.7522453482973	44.4831080912418	2.33296555718087	7.39130217720154	50.9323375086744	G13019000	212	212	10893	0.05494	72.54647755	30.7	31.3	LPA	13.2	13.6	MHLTH	37.1	37.6	OBESITY	29470	13	19000	2404111	132410.441925	572403886.597	83631	89101	4673	14805	86877
207	1342425	Johns Creek city	Georgia	34.032739	-84.2038476	8	20	47.19648214	65.84799872	107176	64.7476237605273	82930	4.14290934631105	21	18.2	81.8	76.3262195121951	39.6	54.791993247317	9.88303388399855	25.3973230435307	6.65621608585554	52.0619799831183	G13042425	207	207	1559	0.007863	65.84799872	17.7	18.7	LPA	7.8	8.3	MHLTH	19.7	20.3	OBESITY	8892	13	42425	2404806	63062.2853331	81181743.9743	45439	8196	21062	5520	39360
208	1349000	Macon-Bibb County	Georgia	32.8088443	-83.6941934	16.1	41.2	44.50122688	69.86900752	37150	24.6126569016582	153925	4.26706338416032	42	37.9	62.1	81.6695221455107	35.8	39.8921552704239	53.5994802663635	1.8372584050674	3.11255481565698	52.7737534513562	G13049008	203	203	2791	0.014077	69.86900752	37.4	38.4	LPA	15.8	16.4	MHLTH	40.9	41.5	OBESITY	8769	13	49008	2761437	143140.001539	660092198.112	61404	82503	2828	4791	58951
209	1367284	Roswell city	Georgia	34.039453	-84.3509459	9.6	24.3	55.37387808	70.94795755	84959	56.0135218955465	93968	3.49530504598488	29	20.4	79.6	75.756584997037	38.3	64.8933679550485	13.453516090584	4.96445598501618	14.3719138430104	49.9882938872808	G13067284	209	209	2120	0.010692	70.94795755	19.8	21	LPA	9.2	9.9	MHLTH	24	24.7	OBESITY	8964	13	67284	2404651	96051.4601353	108769593.893	60979	12642	4665	13505	48937
210	1368516	Sandy Springs city	Georgia	33.9315016	-84.3686734	9.5	24.9	61.7873753	69.94032141	68629	60.7024211519269	102212	4.14561471145082	33	20.2	79.8	74.8699262477445	35.7	57.2887723554964	20.3938872148084	6.49630180409345	13.2283880561969	52.9174656596094	G13068516	208	208	1929	0.009729	69.94032141	19.7	20.7	LPA	9.2	9.7	MHLTH	24.6	25.1	OBESITY	8678	13	68516	2405417	68673.9813455	99772340.5967	58556	20845	6640	13521	57083
211	1369000	Savannah city	Georgia	32.002507	-81.1535719	13.6	38.6	39.35335619	64.29505445	37108	27.6741450760116	144717	2.12181506065261	49	32.4	67.6	73.7675360210037	31.8	36.7462012064927	53.7165640525992	2.16698798344355	5.1583435256397	52.2889501578944	G13069000	204	204	5326	0.026862	64.29505445	32	32.8	LPA	13.4	13.8	MHLTH	38.4	38.8	OBESITY	8911	13	69000	2405429	357065.752262	276631564.227	53178	77737	3136	7465	63227
212	1380508	Warner Robins city	Georgia	32.5970961	-83.653936	13.4	35.5	31.03884956	62.92621107	46446	22.3789620341344	73265	3.2378487714461	29	30.7	69.3	87.4199465774145	32.6	48.6180304374531	37.4285129325053	3.21708865078823	6.98560021838531	52.2882686139357	G13080508	205	205	1734	0.008746	62.92621107	30.1	31.3	LPA	13.1	13.7	MHLTH	35.1	35.9	OBESITY	8934	13	80508	2405673	308976.147843	94270350.9236	35620	27422	2357	5118	31073
213	1608830	Boise City city	Idaho	43.6002293	-116.2316555	10.7	26.9	3.821856021	40.12941151	52249	40.5529385143892	218677	4.26836860800802	35	17.4	82.6	79.7207272989516	35.8	82.6781051505188	1.66867114511357	3.35106115412229	8.53862088834217	50.3084457899093	G16008830	215	215	4571	0.023054	40.12941151	17.1	17.7	LPA	10.4	10.9	MHLTH	26.6	27.1	OBESITY	1948	16	8830	2409876	238266.594668	214446337.635	180798	3649	7328	18672	110931
214	1652120	Meridian city	Idaho	43.6161144	-116.3972392	10.4	26.2	3.356042363	44.88143424	64337	33.4368732139371	88247	5.13683153451174	15	16.9	83.1	82.946733270686	35.4	88.2670232415833	0.985869208018403	1.83575645631013	6.98493999796027	51.1360159552166	G16052120	214	214	1513	0.007631	44.88143424	16.2	17.7	LPA	9.9	10.9	MHLTH	25.6	26.8	OBESITY	1942	16	52120	2411083	209166.703571	77148799.3409	77893	870	1620	6164	40438
215	1656260	Nampa city	Idaho	43.5842297	-116.5638012	13.1	34.5	5.389591095	45.97774428	41210	18.6976094380627	87896	4.38172500870649	22	27.9	72.1	78.3871661202773	31.1	72.1102211704742	0.541549103485938	0.728133248384454	23.3378083189224	50.7326840811869	G16056260	213	213	1791	0.009033	45.97774428	27.2	28.7	LPA	12.7	13.5	MHLTH	34.1	34.9	OBESITY	1912	16	56260	2411208	255446.057076	82285563.912	63382	476	640	20513	37214
216	1702154	Arlington Heights village	Illinois	42.0973621	-87.9816706	8.9	24.3	14.20312924	56.8443617	79979	54.1268746141835	75721	7.11135524590089	44	19.1	80.9	80.3925679394114	43.7	83.234505619313	1.27705656290857	8.87600533537592	5.22312172316795	51.4705299718704	G17002154	230	230	940	0.004741	56.8443617	18.6	19.6	LPA	8.7	9.2	MHLTH	24	24.6	OBESITY	10925	17	2154	2397986	62706.7316009	43074641.8162	63026	967	6721	3955	38159
217	1703012	Aurora city	Illinois	41.763455	-88.290099	12	33.6	9.08069278	60.68191229	63967	31.1191431950297	200907	6.85489530655038	36	29.2	70.8	78.0244336927764	32	37.6661838562121	9.94888182094203	7.70655079215757	42.7147884344498	50.5432861970962	G17003012	232	232	2531	0.012765	60.68191229	28.8	29.6	LPA	11.8	12.2	MHLTH	33.4	33.8	OBESITY	11846	17	3012	2394031	245991.125988	118551887.282	75674	19988	15483	85817	94869
218	1706613	Bloomington city	Illinois	40.4757767	-88.9699117	10.5	30	5.819674641	56.37340879	63115	47.014368718593	78368	4.49738126863341	37	24.8	75.2	80.1945659116592	34.4	73.327123315639	10.6586872192732	7.71488362596978	5.36826255614536	51.3155879951	G17006613	233	233	1502	0.007575	56.37340879	24.3	25.4	LPA	10.2	10.8	MHLTH	29.6	30.4	OBESITY	11064	17	6613	2394197	172623.063612	70332556.8959	57465	8353	6046	4207	40706
219	1707133	Bolingbrook village	Illinois	41.6911195	-88.1015655	10.4	30	6.975515409	58.65578206	80285	36.4619154057772	74320	4.78742678973123	34	28.2	71.8	84.6098227197258	34.6	40.9956942949408	19.0460172228202	11.0858449946179	24.7403121636168	50.068622174381	G17007133	222	222	1349	0.006804	58.65578206	27.7	28.8	LPA	10.1	10.6	MHLTH	29.8	30.3	OBESITY	11355	17	7133	2398147	75836.2336624	62935436.3624	30468	14155	8239	18387	37342
220	1712385	Champaign city	Illinois	40.115057	-88.2736523	10.9	30.6	5.939447384	61.79811075	45198	52.2475907121144	84672	5.89052428094905	39	25.8	74.2	65.1366373320982	27.5	62.2649754346183	15.8730158730159	12.797619047619	6.10827664399093	48.7977135298564	G17012385	223	223	1228	0.006193	61.79811075	25.2	26.4	LPA	10.6	11.2	MHLTH	30.2	31	OBESITY	11384	17	12385	2393796	108698.136489	58876982.0866	52721	13440	10836	5172	43180
221	1714000	Chicago city	Illinois	41.8375511	-87.6818441	12	34.2	6.907970206	44.334267	50434	36.5463201875598	2714017	18.3478788852201	69	28.6	71.4	49.5423873051627	33.9	32.3413228435931	30.5739057640391	6.02464907183706	29.1283363368763	51.4627579709339	G17014000	220	220	13056	0.065849	44.334267	28.5	28.7	LPA	12	12.1	MHLTH	34.1	34.2	OBESITY	11173	17	14000	428803	247984.653826	598688926.285	877749	829781	163510	790548	1264388
222	1714351	Cicero town	Illinois	41.8445371	-87.7592895	13.8	37.5	3.523168997	34.41102484	42345	7.33837219233069	83972	22.3727659485865	77	35.7	64.3	65.003115617742	28.7	6.89872814747773	3.41423331586719	0.565664745391321	88.7855475634735	48.9794217119992	G17014351	227	227	322	0.001624	34.41102484	35	36.3	LPA	13.4	14.1	MHLTH	37.2	37.8	OBESITY	11186	17	14351	2396647	17902.16113	15190722.5363	5793	2867	475	74555	35306
223	1718823	Decatur city	Illinois	39.8559828	-88.9337462	13.7	34.9	14.65960677	65.29628963	40777	21.6038721079692	74063	2.46669806733951	57	31.3	68.7	80.9745599383271	38.6	70.0255188150629	19.9613842269419	1.19087803626642	2.49382282651256	52.8752548506002	G17018823	216	216	2555	0.012886	65.29628963	30.9	31.8	LPA	13.4	14	MHLTH	34.6	35.2	OBESITY	11824	17	18823	2394481	235886.9676	121615476.41	51863	14784	882	1847	31132
224	1723074	Elgin city	Illinois	42.0396386	-88.3217094	11.8	33	11.88273351	64.18918565	60375	24.2658202510652	111919	4.63770203278754	41	27.8	72.2	78.4802043422733	33.6	40.1138323251637	6.80134740303255	5.93464916591464	45.0834978868646	49.3678463889063	G17023074	231	231	2063	0.010405	64.18918565	27.3	28.2	LPA	11.5	12	MHLTH	32.7	33.2	OBESITY	11171	17	23074	2394641	240604.51962	98253928.137	44895	7612	6642	50457	53244
225	1724582	Evanston city	Illinois	42.0463909	-87.6943525	9	26.6	16.85222311	56.81074074	71317	65.8997346038911	75472	15.1590449858427	74	19.8	80.2	46.7864393581222	35.3	58.9145643417426	16.7757578969684	9.83278566885732	11.0464808140767	53.1534873860505	G17024582	226	226	432	0.002179	56.81074074	19.3	20.4	LPA	8.8	9.3	MHLTH	26.3	26.9	OBESITY	11327	17	24582	2394709	24630.4644597	20148529.6729	44464	12661	7421	8337	35957
226	1738570	Joliet city	Illinois	41.5177005	-88.1488463	12.2	33.1	8.446688032	69.64419457	61834	22.412648536213	147515	3.67190683387644	37	31.1	68.9	84.0770849548848	33.4	51.1310714164661	16.2044537843609	2.24383960953123	28.3923668779446	51.2829203809782	G17038570	224	224	3464	0.017471	69.64419457	30.7	31.5	LPA	12	12.4	MHLTH	32.9	33.3	OBESITY	11847	17	38570	2395477	464701.58807	168595367.042	75426	23904	3310	41883	69378
227	1751622	Naperville city	Illinois	41.7491725	-88.162019	8.2	23.9	11.88474522	62.92764436	110676	65.9740946338884	145789	5.79298406376765	29	20.6	79.4	74.4809403493354	38.5	68.1340841901652	4.95442042952486	17.7983249765071	6.00182455466462	51.0251116339367	G17051622	221	221	2182	0.011005	62.92764436	20.2	21	LPA	8	8.4	MHLTH	23.6	24.1	OBESITY	10997	17	51622	2395147	207100.011521	101627063.656	99332	7223	25948	8750	72824
228	1757225	Palatine village	Illinois	42.1180137	-88.0427961	9.6	25.9	15.92042527	60.15996053	75066	48.973771856786	69098	7.84638476841911	39	21.5	78.5	78.037230568256	37.5	65.085820139512	2.37054618078671	12.1638831804104	18.3160149353093	50.6020434744855	G17057225	229	229	760	0.003833	60.15996053	20.8	22	LPA	9.3	9.9	MHLTH	25.5	26.2	OBESITY	11867	17	57225	2399608	50928.2975469	35642207.4737	44973	1638	8405	12656	36744
229	1759000	Peoria city	Illinois	40.7515155	-89.6173597	12.4	34.3	23.06601496	64.68140123	46547	33.9108743102724	115990	3.60832296269456	54	28	72	79.500099980004	34.1	57.5385809121476	26.1944995258212	5.48236916975601	5.83153720148289	52.4140012070006	G17059000	218	218	2769	0.013966	64.68140123	27.6	28.3	LPA	12.2	12.6	MHLTH	34	34.5	OBESITY	10857	17	59000	2396178	167130.345875	130664978.332	66739	30383	6359	6764	50010
230	1765000	Rockford city	Illinois	42.2588357	-89.0645531	13.8	37	14.54101616	62.2133391	40143	21.5645037189023	149597	3.7730884231378	55	32.4	67.6	81.3943270028804	36	54.8259657613455	20.8841086385422	3.2032727929036	17.9321777843139	51.2811085783806	G17065000	217	217	3471	0.017506	62.2133391	32.1	32.8	LPA	13.7	14	MHLTH	36.8	37.2	OBESITY	11316	17	65000	2396405	283969.460144	167010853.832	82018	31242	4792	26826	61449
231	1768003	Schaumburg village	Illinois	42.0290069	-88.0836563	9	23.8	10.15515319	53.15605751	75658	46.2727805020859	74366	6.0109445743378	38	20.7	79.3	81.7898331930901	37.7	59.5796466126994	3.53118360541108	23.424683323024	10.5680015060646	51.6607051609607	G17068003	219	219	1078	0.005437	53.15605751	20.2	21.2	LPA	8.7	9.2	MHLTH	23.5	24.1	OBESITY	10937	17	68003	2399769	76691.5309142	50239710.7036	44307	2626	17420	7859	40406
232	1772000	Springfield city	Illinois	39.7910628	-89.644572	12	31.9	14.99554473	64.17413228	50191	36.2221663102277	116745	2.77380137575583	47	27.8	72.2	81.5707505191338	38.6	71.9842391537111	19.7781489571288	2.46348880037689	2.64936399845818	52.2968863762902	G17072000	225	225	3538	0.017844	64.17413228	27.4	28.2	LPA	11.8	12.3	MHLTH	31.6	32.2	OBESITY	11409	17	72000	2395940	536762.090418	171909639.021	84038	23090	2876	3093	53936
233	1779293	Waukegan city	Illinois	42.3694469	-87.8708984	13.5	36.8	16.70613825	58.62296841	46802	18.4618295336297	88159	5.77414693315468	52	34.9	65.1	73.5256363680399	31.3	20.9065438582561	15.7703694461144	5.13504009800474	55.5428260302408	49.8916729999206	G17079293	228	228	1361	0.006864	58.62296841	34.4	35.4	LPA	13.2	13.7	MHLTH	36.5	37	OBESITY	11650	17	79293	2397222	141737.009281	63156241.7278	18431	13903	4527	48966	41289
234	1805860	Bloomington city	Indiana	39.1637003	-86.5242642	12.8	30.2	22.57521913	67.10368251	31254	56.4870520533612	83093	5.55862073387995	34	26.1	73.9	62.8029421102762	23.7	78.5938647058116	4.13993958576535	9.58805194180015	4.05569662907826	50.2629583719447	G18005860	234	234	1241	0.006259	67.10368251	25.5	26.7	LPA	12.5	13.2	MHLTH	29.8	30.6	OBESITY	12504	18	5860	2394196	81732.9367369	60697450.0474	65306	3440	7967	3370	37796
235	1810342	Carmel city	Indiana	39.9654794	-86.1483688	8.6	25.5	15.1898562	64.61786538	106546	69.9572079485802	86940	2.79812151848993	22	17.2	82.8	82.9799724536567	39.7	81.9392684610076	2.59719346675868	9.73199907982517	3.27237175063262	51.7011732229124	G18010342	238	238	2600	0.013113	64.61786538	16.7	17.8	LPA	8.2	8.9	MHLTH	25.1	25.9	OBESITY	12322	18	10342	2393750	63392.8581633	125721261.621	71238	2258	8461	2845	44289
236	1822000	Evansville city	Indiana	37.9877366	-87.5347053	14.7	35.9	19.42195663	59.20369093	36330	19.5996429313866	120156	4.20709741558543	58	31.5	68.5	82.6727025803531	36.6	79.9069542927528	12.3223143247112	0.752355271480409	3.05353041046639	52.4176903358967	G18022000	236	236	2349	0.011847	59.20369093	31	32	LPA	14.5	15	MHLTH	35.7	36.2	OBESITY	12321	18	22000	2394710	76397.480221	123902868.115	96013	14806	904	3669	55225
237	1823278	Fishers city	Indiana	39.9592848	-85.9668856	8.9	26.4	12.0674263	62.6904949	97100	63.2065397503406	85887	3.7449835785213	17	17.6	82.4	84.7925039412039	35	81.567641202976	5.26622189621247	6.53183834573335	3.76308405230128	51.2906493415767	G18023278	237	237	1960	0.009885	62.6904949	16.8	18.3	LPA	8.5	9.4	MHLTH	25.9	27	OBESITY	12347	18	23278	2396939	200221.578669	96381792.9863	70056	4523	5610	3232	45037
238	1825000	Fort Wayne city	Indiana	41.0881729	-85.14388	13.5	32.1	14.10247752	57.82819608	44449	26.7873926187554	260954	3.67890299894624	46	27.6	72.4	83.6106786983776	34.9	68.6963985989868	14.9409474466764	4.03596036082988	8.48157146470259	51.6159936233972	G18025000	240	240	6120	0.030867	57.82819608	27.3	27.9	LPA	13.4	13.7	MHLTH	31.9	32.3	OBESITY	12251	18	25000	2394798	156407.606404	287037970.661	179266	38989	10532	22133	120127
239	1827000	Gary city	Indiana	41.5958827	-87.3448535	16.6	45.2	15.74849273	50.9145759	28895	12.6649443561208	77858	2.42912333503822	61	40.1	59.9	78.6736488647266	38.1	11.7187700685864	80.6378278404274	0.345500783477613	5.58067250635773	54.9603123635336	G18027000	242	242	3195	0.016114	50.9145759	39.5	40.7	LPA	16.2	16.9	MHLTH	44.9	45.6	OBESITY	12336	18	27000	2394863	69285.9087731	129723541.807	9124	62783	269	4345	25016
240	1831000	Hammond city	Indiana	41.6216378	-87.4938102	15	36.9	9.602176221	44.39374545	41685	13.9957855111602	78349	5.14578353040426	65	36.1	63.9	80.9651474530831	33.9	39.6929124813335	21.5229294566619	1.01341433840891	35.7056248324803	50.8315358204955	G18031000	241	241	1375	0.006935	44.39374545	35.6	36.6	LPA	14.7	15.3	MHLTH	36.6	37.1	OBESITY	12454	18	31000	2394280	48964.3909946	61625296.9973	31099	16863	794	27975	32078
241	1836003	Indianapolis city (balance)	Indiana	39.7766644	-86.1459355	14	33.8	16.48832952	63.60170814	43101	28.9853837689682	846674	3.59466928250384	45	30.7	69.3	81.897037655893	34	56.5212820991314	27.7677122481616	2.80509381414807	9.93404781533388	51.7663232838141	G18036003	244	244	19852	0.100125	63.60170814	30.5	30.9	LPA	13.9	14.1	MHLTH	33.7	33.9	OBESITY	11991	18	36003	2395424	245749.857293	953180795.222	478551	235102	23750	84109	397388
242	1840788	Lafayette city	Indiana	40.3990437	-86.8592371	13.9	36.5	11.34848162	59.92479098	42641	24.1087795725593	71249	4.01288587125374	46	30.8	69.2	76.2456130654655	32.5	75.7442209715224	8.86468582015186	1.79090232845373	11.5538463697736	51.7396735392777	G18040788	239	239	1507	0.007601	59.92479098	30.1	31.5	LPA	13.6	14.3	MHLTH	36.1	36.8	OBESITY	12094	18	40788	2395583	57102.1376801	76330196.3687	53967	6316	1276	8232	36187
243	1851876	Muncie city	Indiana	40.1988257	-85.3950595	16	37	13.8367101	66.40006085	31373	22.9482134014439	69583	3.96967587570107	57	32	68	75.2640579418569	28.7	82.1019501889829	9.36435623643706	1.42994696980584	2.73630053317621	52.8261213227369	G18051876	243	243	1479	0.007459	66.40006085	31.4	32.7	LPA	15.6	16.3	MHLTH	36.7	37.4	OBESITY	12223	18	51876	2395138	61016.2551932	71491409.8631	57129	6516	995	1904	29823
244	1871000	South Bend city	Indiana	41.6768497	-86.269043	14.9	37.2	14.12122545	60.73065693	35758	24.4100959334945	101037	3.77002940568362	62	31.9	68.1	78.5609636985186	33.2	53.4764492215723	26.4259627661154	1.34406207626909	14.5966329166543	51.6840365410691	G18071000	235	235	2329	0.011746	60.73065693	31.5	32.3	LPA	14.7	15.1	MHLTH	37	37.4	OBESITY	12099	18	71000	2395913	124656.094158	108303973.708	54031	26700	1358	14748	43001
245	1912000	Cedar Rapids city	Iowa	41.9670481	-91.6777599	10.7	34.7	13.47742775	66.96985056	55359	31.7934400075079	129537	2.80838417858414	44	25	75	82.811586577809	35.7	84.4168075530543	5.9805306591939	2.65329596949134	3.71399677312274	51.2378702610065	G19012000	249	249	4015	0.02025	66.96985056	24.5	25.4	LPA	10.4	10.9	MHLTH	34.3	35	OBESITY	13286	19	12000	467567	212770.958894	186636616.998	109351	7747	3437	4811	68424
246	1919000	Davenport city	Iowa	41.5541036	-90.6039968	11.2	36.2	10.9223301	71.42150249	48191	26.6979095828036	102305	2.45647203189279	54	28.6	71.4	83.9905509853084	35.1	75.0755095058892	11.3005229460926	2.16802697815356	8.27818777185866	50.847954645423	G19019000	250	250	3614	0.018227	71.42150249	28.1	29	LPA	11	11.5	MHLTH	35.9	36.4	OBESITY	13370	19	19000	2394467	79840.6875815	168387308.082	76806	11561	2218	8469	48259
247	1921000	Des Moines city	Iowa	41.5725898	-93.6102428	12	33.2	13.80881147	67.08584632	48088	25.1665953636093	212859	4.02676206154987	58	28.4	71.6	80.3297763650812	33.7	67.7561202486153	10.7352754640396	5.48954942003862	12.6449903457218	50.7660000281877	G19021000	248	248	4555	0.022973	67.08584632	28.1	28.7	LPA	11.8	12.1	MHLTH	33	33.4	OBESITY	13293	19	21000	2394522	121336.679082	234987175.695	144225	22851	11685	26916	105708
248	1938595	Iowa City city	Iowa	41.656041	-91.530588	10	28.4	14.94772777	68.07666191	42720	59.9020403886954	72385	4.47371616320839	38	23.6	76.4	56.7272818859561	26.2	75.8637839331353	6.99454306831526	8.15914899495752	5.92249775505975	50.0158872694619	G19038595	246	246	1402	0.007071	68.07666191	22.9	24.3	LPA	9.6	10.3	MHLTH	28	28.8	OBESITY	13574	19	38595	468086	84953.4764521	67902279.8405	54914	5063	5906	4287	39704
249	1973335	Sioux City city	Iowa	42.4956682	-96.3905253	12.3	34.7	13.96180562	65.39690709	46028	20.8579314574868	82666	2.20823130913979	60	30.5	69.5	82.7826805727761	34.2	70.7993612851717	3.60728715554158	3.13429947015702	18.3146638279341	50.5854885926499	G19073335	245	245	3272	0.016503	65.39690709	29.9	31	LPA	12.1	12.6	MHLTH	34.4	35.1	OBESITY	12813	19	73335	468720	119244.422849	154396187.551	58527	2982	2591	15140	41133
250	1982425	Waterloo city	Iowa	42.4923267	-92.3519473	12.2	35.7	10.54521774	71.99136719	44146	22.0157919182536	68357	1.68929908107803	57	29.8	70.2	82.4537138905479	36.5	72.6597129774566	15.6370232748658	1.93396433430373	6.2188217739222	50.7394999780564	G19082425	247	247	3584	0.018076	71.99136719	29.2	30.4	LPA	12	12.5	MHLTH	35.4	36	OBESITY	13322	19	82425	468951	80318.1541357	163754676.676	49668	10689	1322	4251	31813
251	2036000	Kansas City city	Kansas	39.1225389	-94.7417813	13	41.3	22.12656076	68.05936959	39536	16.1674088787791	149755	1.82270658041457	57	37	63	80.483364434937	33.3	38.9496177089246	24.5287302594237	3.84027244499349	29.199025074288	50.7054856265233	G20036000	251	251	6821	0.034402	68.05936959	36.7	37.3	LPA	12.9	13.2	MHLTH	41.2	41.5	OBESITY	14131	20	36000	485601	92518.0773747	332492912.149	58329	36733	5751	43727	65913
252	2038900	Lawrence city	Kansas	38.9600294	-95.26293	9.8	31	16.4397646	61.93880087	47938	53.5526000479271	92611	4.22333741098324	31	21.6	78.4	76.5671908861363	27.3	77.4476034164408	4.20468410879917	5.43887875090432	6.58777035125417	50.4680869443155	G20038900	256	256	1843	0.009295	61.93880087	21.1	22.2	LPA	9.5	10.1	MHLTH	30.6	31.4	OBESITY	14259	20	38900	485609	127705.157767	90451886.576	71725	3894	5037	6101	50297
253	2052575	Olathe city	Kansas	38.8842791	-94.819468	8.9	29.4	13.59992982	62.87894639	79691	46.5125807384556	132787	3.43415862719099	25	20.8	79.2	83.0708718140822	34.4	76.6633781921423	4.88526738310226	4.34907031561825	10.8835955326952	50.5373266961374	G20052575	253	253	3227	0.016276	62.87894639	20.4	21.3	LPA	8.6	9.1	MHLTH	29	29.7	OBESITY	13958	20	52575	485633	142698.356927	159584528.567	101799	6487	5775	14452	69407
254	2053775	Overland Park city	Kansas	38.8890422	-94.6905839	7.8	27.2	13.53481928	63.51915964	74789	58.8233438236988	183775	3.80974296190539	30	18.4	81.6	85.3271429447978	38.1	79.2964222554754	4.84668752550673	7.03523330159162	6.40620323765474	51.2229628621956	G20053775	252	252	4034	0.020346	63.51915964	18	18.7	LPA	7.7	8	MHLTH	27	27.4	OBESITY	13781	20	53775	485639	147873.823218	195872477.614	145727	8907	12929	11773	97786
255	2071000	Topeka city	Kansas	39.0346734	-95.6961908	11.7	38.1	13.51396162	61.6122462	43740	27.0072477409639	127472	3.24042641905845	51	29.8	70.2	81.0828877005348	36.9	69.1846052466424	9.56916028618049	1.38697125643279	14.0979979917158	52.1949918413455	G20071000	254	254	3290	0.016593	61.6122462	29.4	30.2	LPA	11.5	11.8	MHLTH	37.9	38.3	OBESITY	13753	20	71000	485655	156730.922572	162580286.456	88191	12198	1768	17971	58344
256	2079000	Wichita city	Kansas	37.6906692	-97.3458687	10.9	36.2	12.39465694	55.6538036	46775	28.8775670357001	388033	3.70612327154252	45	28.9	71.1	84.5293523378649	34.4	63.4850644146245	10.9988068025142	4.94133230936544	16.4055634443462	50.6974922235995	G20079000	255	255	8605	0.0434	55.6538036	28.7	29.2	LPA	10.8	11	MHLTH	36.1	36.3	OBESITY	13752	20	79000	485662	410785.311373	426660070.237	246343	42679	19174	63659	182132
257	2146027	Lexington-Fayette urban county	Kentucky	38.0406759	-84.4582738	12.4	31	14.26447188	73.51554014	50661	41.4412710421789	311529	1.70465382304392	36	27.8	72.2	79.0238671254125	34.1	72.1220175328782	14.3880666005412	3.48378481618084	6.84430662955937	50.9024841989028	G21046027	258	258	15061	0.075961	73.51554014	27.5	28.2	LPA	12.3	12.6	MHLTH	30.8	31.2	OBESITY	14532	21	46027	2405089	152990.555247	739564639.993	224681	44823	10853	21322	156659
258	2148006	Louisville/Jefferson County metro government (balance)	Kentucky	38.1653759	-85.6473774	13.6	35	27.93144396	68.14323489	46881	28.2529129391756	611573	2.79236120511009	48	31.3	68.7	80.9627199106395	37.3	67.0964872549965	22.6535507617243	2.41786344393883	4.87447941619398	51.6898228012028	G21048006	257	257	18081	0.091193	68.14323489	31.1	31.5	LPA	13.5	13.7	MHLTH	34.9	35.1	OBESITY	14500	21	48006	1967434	466959.66405	713789002.974	410344	138543	14787	29811	286480
259	2205000	Baton Rouge city	Louisiana	30.442174	-91.1308944	14.7	36.4	31.00730671	60.64241948	39969	32.3284338718371	228694	4.51724106407768	43	32.3	67.7	79.1935927728908	31.3	36.6056827026507	54.9266705729053	3.58820082730636	3.14262726612854	52.3463667608245	G22005000	264	264	3819	0.019261	60.64241948	32	32.7	LPA	14.5	14.9	MHLTH	36.2	36.6	OBESITY	4623	22	5000	2403821	211989.71811	228230595.08	83715	125614	8206	7187	105381
260	2239475	Kenner city	Louisiana	30.0102272	-90.2548196	13.9	35.4	9.092131762	57.85699862	50979	24.29614181439	66954	6.99606950965446	39	33.3	66.7	79.1139638789252	38	47.8343340203722	23.8746004719658	4.023658033874	22.930668817397	50.3674164351644	G22039475	263	263	723	0.003646	57.85699862	32.7	33.9	LPA	13.6	14.2	MHLTH	35.1	35.6	OBESITY	4488	22	39475	2404820	27720.4250603	38729341.5679	32027	15985	2694	15353	31782
261	2240735	Lafayette city	Louisiana	30.2074321	-92.028483	14.3	35	22.54252429	57.13663862	47940	35.425041670752	125808	3.98299183048893	38	31.3	68.7	81.4115418015315	34	60.7656110899148	30.4455996439018	1.93389927508585	4.71989062698716	51.0794226122345	G22040735	262	262	2377	0.011989	57.13663862	30.8	31.9	LPA	14	14.6	MHLTH	34.8	35.3	OBESITY	4581	22	40735	2404854	248920.867093	139628876.86	76448	38303	2433	5938	63335
262	2241155	Lake Charles city	Louisiana	30.202699	-93.2147422	15.4	41.3	24.73316679	50.88219478	37465	24.2481981608815	75044	2.61733249250122	44	35.1	64.9	83.4739379331124	34.1	42.7562496668621	48.4249240445605	2.00549011246735	3.76179308139225	52.1440754757209	G22041155	260	260	2146	0.010823	50.88219478	34.5	35.7	LPA	15.1	15.7	MHLTH	41	41.6	OBESITY	4484	22	41155	2404859	118539.185378	116301547.035	32086	36340	1505	2823	33190
263	2255000	New Orleans city	Louisiana	30.0534195	-89.9345018	14.3	35	9.00651873	15.35964042	37488	36.1773379694229	382922	3.05215229942377	59	32.3	67.7	69.4654666542474	35.5	30.5994432286471	59.2588046651799	2.8888389802623	5.47134925650655	52.2202955171027	G22055000	259	259	16825	0.084858	15.35964042	32	32.5	LPA	14.1	14.4	MHLTH	34.9	35.2	OBESITY	4593	22	55000	545142	305411.212644	507892363.374	117172	226915	11062	20951	171776
264	2270000	Shreveport city	Louisiana	32.466879	-93.792193	15.3	40.4	37.11625313	56.8923205	38056	25.3509190921557	198571	2.56778798354596	46	35.5	64.5	86.0825051251004	35.1	38.3384280685498	56.058538255838	1.4785643422252	2.6937468210363	53.0857980269022	G22070000	261	261	5947	0.029994	56.8923205	35.1	35.9	LPA	15.1	15.6	MHLTH	40.2	40.6	OBESITY	4517	22	70000	2405463	404704.929224	316879206.811	76129	111316	2936	5349	83413
265	2360545	Portland city	Maine	43.6331574	-70.1853051	11.7	27.5	11.59763568	8.21834337	48259	46.8939113251822	66649	4.8611549850708	75	20.7	79.3	65.7835581245986	35.8	81.5961229725877	8.17266575642545	3.50792960134436	3.2588635988537	50.4688742516767	G23060545	265	265	3984	0.020094	8.21834337	20.1	21.3	LPA	11.4	12.1	MHLTH	27.1	27.8	OBESITY	21764	23	60545	582683	128450.011725	55922031.541	54383	5447	2338	2172	37368
266	2404000	Baltimore city	Maryland	39.3000324	-76.6104761	13.6	34.8	16.45199274	48.06066815	44262	29.7196111093998	621000	11.9268010255775	73	30.9	69.1	59.7562420401031	34.7	27.6829307568438	62.4204508856683	2.52576489533011	4.75636070853462	52.9520128824477	G24004000	266	266	4954	0.024986	48.06066815	30.7	31.1	LPA	13.4	13.7	MHLTH	34.7	34.9	OBESITY	21999	24	4000	1702381	158654.04564	210699690.504	171911	387631	15685	29537	270104
267	2507000	Boston city	Massachusetts	42.33196	-71.0201725	13.4	23.8	10.87841243	15.90971286	58516	46.3778685664765	658279	20.5994784225025	77	27.9	72.1	38.879715081356	31.7	45.3269814166941	22.7923114667185	9.26430890245625	19.0021252386906	51.99467095259	G25007000	271	271	5015	0.025293	15.90971286	27.7	28.1	LPA	13.2	13.5	MHLTH	23.7	23.9	OBESITY	22397	25	7000	619463	179402.103383	129414829.649	298378	150037	60985	125087	347608
268	2509000	Brockton city	Massachusetts	42.082543	-71.0246378	16.6	34.4	35.98361344	63.68878838	49956	17.2710840430556	94813	6.88261655296174	60	35.1	64.9	78.1183688532152	35.9	39.5525929988504	39.4977481990866	1.76452596162973	10.1357408794153	51.9707213145877	G25009000	270	270	1205	0.006077	63.68878838	34.6	35.6	LPA	16.4	16.9	MHLTH	34.2	34.6	OBESITY	22408	25	9000	619467	32612.9983228	55727057.6112	37501	37449	1673	9610	43356
269	2511000	Cambridge city	Massachusetts	42.3760428	-71.1186798	10.1	22.2	17.4628996	46.86248139	83122	74.8643315244203	108757	23.9113395682703	77	21.4	78.6	28.2023125121116	30.5	62.1532407109427	9.99291999595428	15.2026995963478	8.54565683128442	51.2270474544167	G25011000	279	279	403	0.002033	46.86248139	21	21.8	LPA	9.9	10.4	MHLTH	21.9	22.4	OBESITY	22422	25	11000	619396	26408.5896855	18409775.3589	67596	10868	16534	9294	61924
270	2523000	Fall River city	Massachusetts	41.7253505	-71.0941619	18.2	32.7	46.42717382	62.85317248	36798	14.3965114969347	88902	3.59950870523591	77	35.8	64.2	82.099790402047	39.4	79.2873051224944	3.76594452318283	1.98195766124497	10.1403792940541	52.5758700591663	G25023000	268	268	2238	0.011287	62.85317248	35.2	36.3	LPA	17.8	18.5	MHLTH	32.4	33	OBESITY	22404	25	23000	618282	64228.0933958	99909528.6733	70488	3348	1762	9015	36737
271	2534550	Lawrence city	Massachusetts	42.7002733	-71.1613574	16.9	34.2	16.85582246	49.78516667	36754	11.1708807769591	79337	16.7392944198831	77	40.3	59.7	63.9788340699318	31	16.6038544437022	2.63937381045414	2.80827356718807	77.1455941111965	51.7337433984144	G25034550	273	273	420	0.002118	49.78516667	39.6	41	LPA	16.6	17.4	MHLTH	33.9	34.5	OBESITY	22431	25	34550	619449	21135.8660981	19242085.4676	13173	2094	2228	61205	33261
272	2537000	Lowell city	Massachusetts	42.63898	-71.3211407	14.5	25.8	23.72685949	58.03711679	46972	22.3027019319883	109871	11.8185034261743	69	31.5	68.5	75.3644146228598	32.9	49.4134029907801	6.66417890071083	21.0373984035824	19.4373401534527	49.7665444020715	G25037000	278	278	822	0.004146	58.03711679	31	32	LPA	14.2	14.7	MHLTH	25.6	26	OBESITY	22417	25	37000	618227	28401.1265404	37630003.4455	54291	7322	23114	21356	51864
273	2537490	Lynn city	Massachusetts	42.4748618	-70.9621851	15.3	29.8	24.38431504	51.31386632	50774	19.5661370289524	92074	12.4272879235631	77	34	66	63.0405513338354	33.8	39.0305623737429	11.4592610291722	7.72530790451159	38.0346243239134	51.3684644959489	G25037490	272	272	763	0.003848	51.31386632	33.5	34.4	LPA	15.1	15.6	MHLTH	29.6	30	OBESITY	22426	25	37490	619450	27741.0068225	29981874.3258	35937	10551	7113	35020	43821
274	2545000	New Bedford city	Massachusetts	41.6613028	-70.9379126	18.3	33.8	28.88200314	52.4928869	38178	15.8069498069498	94988	7.33593904024736	77	36.4	63.6	73.5485112319015	37.3	65.1861287741609	5.91127300290563	1.38543816060976	18.9645007790458	52.9540573546132	G25045000	267	267	1344	0.006779	52.4928869	35.9	36.8	LPA	18	18.6	MHLTH	33.6	34	OBESITY	22401	25	45000	619435	51561.5203575	52400857.3147	61919	5615	1316	18014	41578
275	2545560	Newton city	Massachusetts	42.3318764	-71.2084023	9.2	19.6	40.57739041	68.15307087	127402	76.6505969968725	88317	7.59702048018515	77	18.9	81.1	64.1987991690067	40.8	74.0740740740741	3.38100252499519	13.9305003566697	5.5753705402131	52.7305048858091	G25045560	277	277	1016	0.005124	68.15307087	18.4	19.4	LPA	8.9	9.5	MHLTH	19.4	19.9	OBESITY	22394	25	45560	619408	36715.3309015	47024681.4592	65420	2986	12303	4924	43803
276	2555745	Quincy city	Massachusetts	42.2610059	-71.0089876	11.7	21	22.17049138	28.6766489	64890	42.147695215729	93349	8.68501458322766	63	27.9	72.1	58.2218010975562	39.2	61.2111538420337	5.09807282349034	28.0056561934247	3.15804132877696	51.6213349901981	G25055745	269	269	1501	0.00757	28.6766489	27.3	28.5	LPA	11.4	12	MHLTH	20.7	21.2	OBESITY	22424	25	55745	619461	76132.4029445	43491321.8243	57140	4759	26143	2948	50658
277	2562535	Somerville city	Massachusetts	42.3904453	-71.1010331	11.6	23.5	9.503004362	38.85945378	78673	58.5794202407188	79507	29.4368929919125	77	23.8	76.2	38.7452575585716	31.6	69.8579999245349	6.38057026425346	10.32990805841	9.43438942483052	50.5477505125335	G25062535	276	276	238	0.0012	38.85945378	23.2	24.5	LPA	11.2	11.9	MHLTH	23.2	23.8	OBESITY	22395	25	62535	619409	19402.497215	10936889.4816	55542	5073	8213	7501	51134
278	2567000	Springfield city	Massachusetts	42.115454	-72.5399783	17.5	36.6	32.0422988	59.1408013	35742	17.800760945287	153991	7.27518208358327	67	34.8	65.2	74.553654062968	32.6	33.2123305907488	18.8368151385471	2.01959854796709	43.1713541700489	52.7121714905417	G25067000	274	274	1847	0.009315	59.1408013	34.4	35.1	LPA	17.3	17.7	MHLTH	36.4	36.8	OBESITY	22415	25	67000	619388	40673.260486	85681483.8416	51144	29007	3110	66480	59427
279	2582000	Worcester city	Massachusetts	42.2694781	-71.8077831	14.7	30.9	34.4664697	63.15728286	45599	29.7200178407628	183677	7.46297543334758	73	32.4	67.6	72.3636319811025	34	57.3789859372703	12.1501331141079	7.05858654050317	20.7908447982055	50.8027679023503	G25082000	275	275	2153	0.010859	63.15728286	32	32.8	LPA	14.5	14.9	MHLTH	30.7	31.1	OBESITY	22435	25	82000	619493	42662.9671176	99573278.3656	105392	22317	12965	38188	82974
280	2603000	Ann Arbor city	Michigan	42.2761471	-83.7308596	9.6	23.3	29.53358674	61.85967762	57697	72.8101685548494	118087	6.42888519336013	48	17.5	82.5	54.6064631586193	27.5	68.6764842870087	7.22179410095946	15.6833521048041	4.25449033339826	50.0359904138474	G26003000	295	295	1613	0.008135	61.85967762	17.2	17.9	LPA	9.4	9.9	MHLTH	23.1	23.6	OBESITY	15033	26	3000	1625837	112146.420039	74981551.083	81098	8528	18520	5024	58114
281	2621000	Dearborn city	Michigan	42.3130574	-83.2114879	15.1	31.9	12.4472212	42.77898108	48421	28.929551057255	95520	6.09885989489238	65	27	73	87.001617935976	32.7	87.7742881072027	3.86620603015075	1.93153266331658	3.09045226130653	51.4206448911223	G26021000	283	283	1374	0.00693	42.77898108	26.5	27.6	LPA	14.7	15.5	MHLTH	31.6	32.2	OBESITY	29545	26	21000	1626164	42519.491309	63395736.1338	83842	3693	1845	2952	34612
282	2622000	Detroit city	Michigan	42.3830375	-83.1022365	17.1	45.1	10.65153376	47.85140112	26249	13.8335425709825	683443	7.67549308070593	69	36.2	63.8	68.7820331451736	34.8	9.54461454722632	79.3993061601333	1.40992006648689	7.48811532198003	52.7268550559447	G26022000	282	282	8015	0.040424	47.85140112	36.1	36.4	LPA	17	17.3	MHLTH	45	45.2	OBESITY	29546	26	22000	1626181	146839.943248	360340168.587	65232	542649	9636	51177	215597
283	2627440	Farmington Hills city	Michigan	42.485648	-83.3759608	9.6	25.6	29.42864297	64.29966454	71463	53.3613659964931	81154	3.8069922708421	39	19.4	80.6	85.0252369814108	43.5	63.5298321709343	20.1764546417921	10.8632969416172	2.6911797323607	52.8316533997092	G26027440	294	294	1878	0.009472	64.29966454	19	19.8	LPA	9.4	9.9	MHLTH	25.3	25.9	OBESITY	15036	26	27440	1626270	55393.5631143	86268535.5324	51557	16374	8816	2184	40615
284	2629000	Flint city	Michigan	43.0244186	-83.6919636	17.4	42	15.56953473	53.36912818	25650	11.2020632428796	98918	4.53895398023055	61	36.5	63.5	77.2088526741014	34.8	37.8434663054247	54.0184799530925	0.168826704947532	3.91132048767666	51.8176671586567	G26029000	289	289	1927	0.009719	53.36912818	36.1	36.9	LPA	17.2	17.6	MHLTH	41.8	42.2	OBESITY	15184	26	29000	1626285	74841.848365	88210323.0408	37434	53434	167	3869	28963
285	2634000	Grand Rapids city	Michigan	42.961156	-85.6555701	13.4	33.6	19.74215439	59.03401646	42019	32.90438141777	193887	6.69279027487518	63	25.5	74.5	74.9918238308078	31.1	59.5460242306086	18.9502132685533	2.04655288905393	15.6168283587863	50.8290911716618	G26034000	288	288	2552	0.012871	59.03401646	25.2	25.9	LPA	13.1	13.6	MHLTH	33.3	33.8	OBESITY	14820	26	34000	1626373	90262.9552295	117355547.819	115452	36742	3968	30279	91730
286	2642160	Kalamazoo city	Michigan	42.2751635	-85.5885011	14.3	36.5	24.93685653	64.36493599	34767	33.4317718940937	75885	4.72094303509409	59	27.6	72.4	75.3889674681754	25.8	64.2458983988931	21.0581801410028	2.42867496870264	6.69170455294195	50.0059300256968	G26042160	290	290	1406	0.007091	64.36493599	27.1	28.2	LPA	14	14.6	MHLTH	36.2	36.9	OBESITY	14835	26	42160	1626547	85958.0223241	65013671.4275	48753	15980	1843	5078	36057
287	2646000	Lansing city	Michigan	42.7143399	-84.5592777	13.9	36.7	20.04505956	58.30165714	36851	25.4411460844411	114773	4.88976636652921	56	27.3	72.7	76.8755295386274	32	55.4146009950075	20.9692174988891	3.87721850957978	11.979298267014	51.9085499202774	G26046000	286	286	2100	0.010591	58.30165714	27	27.7	LPA	13.7	14.1	MHLTH	36.5	36.9	OBESITY	14840	26	46000	1626588	117303.248628	102970092.831	63601	24067	4450	13749	51932
288	2649000	Livonia city	Michigan	42.3971831	-83.3723195	10.9	26.5	20.32011436	54.11137197	71063	36.2814635412162	94849	4.13340621767687	53	20.4	79.6	88.977690400889	45.5	89.2175984986663	4.06435492203397	2.80762053369039	2.36059420763529	51.1792427964449	G26049000	281	281	2019	0.010183	54.11137197	19.9	20.8	LPA	10.7	11.2	MHLTH	26.3	26.8	OBESITY	14800	26	49000	1626633	38715.625134	92862963.8703	84622	3855	2663	2239	46796
289	2669035	Rochester Hills city	Michigan	42.6634835	-83.1591955	9.4	23.9	28.95983359	65.23885837	83507	55.3164656735241	72987	3.46521545930654	34	18.6	81.4	87.3049110757461	41.9	77.249373176045	4.78852398372313	11.4184717826462	4.31994738789099	50.8213791497116	G26069035	293	293	1857	0.009366	65.23885837	18	19.1	LPA	9.1	9.7	MHLTH	23.6	24.2	OBESITY	29549	26	69035	1626990	49100.7513952	85237457.2492	56382	3495	8334	3153	35817
290	2674900	Southfield city	Michigan	42.4746398	-83.259509	11.6	35.2	27.13803498	58.57242857	50371	36.8111401883441	73055	4.34365363784523	47	24.5	75.5	84.9797396856581	42.5	23.9011703511053	69.0931489973308	1.95332283895695	1.46464992129218	54.7368421052632	G26074900	292	292	1470	0.007414	58.57242857	23.9	25	LPA	11.3	11.8	MHLTH	34.8	35.5	OBESITY	15041	26	74900	1627095	45096.5473769	68063218.9543	17461	50476	1427	1070	32576
291	2676460	Sterling Heights city	Michigan	42.5812062	-83.0303162	12.3	32	11.06002946	49.16672155	60492	27.5321798414934	131674	5.59105671939296	40	26.6	73.4	87.3887576453836	41.1	82.986770357094	5.19085012986618	6.98011756307244	2.39227182283518	50.5354132174917	G26076460	285	285	2065	0.010415	49.16672155	26.1	27.2	LPA	12	12.6	MHLTH	31.8	32.4	OBESITY	22676	26	76460	1627126	41133.1152195	95306815.2144	109272	6835	9191	3150	61802
292	2680700	Troy city	Michigan	42.5838824	-83.1455329	9	22.6	20.6087693	54.71525092	88954	57.9835095282083	82982	3.85421625968598	40	18.7	81.3	86.766315161162	42	68.2870984068834	3.70321274493264	22.8772504880577	2.24627027548143	50.5965149068473	G26080700	291	291	1893	0.009547	54.71525092	18.2	19.1	LPA	8.8	9.3	MHLTH	22.3	22.9	OBESITY	29542	26	80700	1627176	42551.0185922	87129568.4776	56666	3073	18984	1864	40208
293	2684000	Warren city	Michigan	42.4929044	-83.0250007	14.1	35.6	6.212721974	44.71645178	44017	17.2802592093246	135069	6.12485549059481	52	30.4	69.6	86.7214774472839	39.2	70.2870384766305	17.3651985281597	6.98828006426345	2.23071171031103	51.6743294168166	G26084000	284	284	1939	0.009779	44.71645178	30	30.8	LPA	13.9	14.3	MHLTH	35.4	35.8	OBESITY	22677	26	84000	1627213	47606.3762486	89243717.8652	94936	23455	9439	3013	57288
294	2686000	Westland city	Michigan	42.3191725	-83.3807781	13.6	31.5	20.16572585	53.71816273	44808	18.8636916976801	82218	6.28500899182621	49	26	74	86.4726771070179	39	72.2092485830353	18.6200102167409	3.58802208762072	3.06137342187842	53.0711036512686	G26086000	280	280	1143	0.005765	53.71816273	25.5	26.5	LPA	13.3	13.9	MHLTH	31.3	31.8	OBESITY	14799	26	86000	1627250	51161.5939364	52939947.8584	59369	15309	2950	2517	39143
295	2688940	Wyoming city	Michigan	42.8926606	-85.7087134	13.1	31.4	16.80170126	56.28657224	48579	20.4560031448493	74692	4.69223174238028	48	25.2	74.8	80.9106461376497	33	65.6937824666631	6.54420821506989	2.81957907138649	20.9165640229208	50.7336796444064	G26088940	287	287	1412	0.007122	56.28657224	24.6	25.7	LPA	12.8	13.5	MHLTH	31.1	31.8	OBESITY	14823	26	88940	1627295	51500.6034991	64320558.6117	49068	4888	2106	15623	37995
296	2706616	Bloomington city	Minnesota	44.8296656	-93.315217	8.9	22.9	17.38909394	67.66466335	67473	40.7915298019581	85080	3.46038001332634	46	18.8	81.2	78.7559327223814	42.6	74.2101551480959	8.31452750352609	5.5841560883874	8.15115185707569	51.3422661024918	G27006616	301	301	2213	0.011161	67.66466335	18.4	19.2	LPA	8.6	9.1	MHLTH	22.7	23.2	OBESITY	15607	27	6616	2394198	45922.8635381	99549494.1073	63138	7074	4751	6935	45721
297	2707966	Brooklyn Park city	Minnesota	45.110906	-93.3490876	9.6	25	9.228674923	64.49728912	65695	29.5161421155094	78823	4.63512204548615	36	21.8	78.2	77.6777746615334	33.1	46.1933699554698	26.2981617040711	17.9541504383238	6.06675716478693	51.2020603123454	G27007966	300	300	1553	0.007833	64.49728912	21.4	22.3	LPA	9.4	9.9	MHLTH	24.7	25.2	OBESITY	15524	27	7966	2393429	42051.0790882	68780324.0024	36411	20729	14152	4782	39221
298	2717000	Duluth city	Minnesota	46.7809189	-92.1321574	11.2	30.5	24.14458473	63.36068522	45950	35.3894268811937	86164	1.98323511032357	68	25.1	74.9	74.0570822574696	33.5	88.6344645095399	2.66816768023769	1.69792488742398	2.01128081333271	50.6313541618309	G27017000	297	297	5283	0.026645	63.36068522	24.6	25.7	LPA	10.9	11.4	MHLTH	30.2	30.8	OBESITY	15995	27	17000	2394568	206891.11807	186169644.987	76371	2299	1463	1733	43376
299	2743000	Minneapolis city	Minnesota	44.9633242	-93.2683198	10	26.1	9.247987614	54.947486	52611	47.6704891282024	404670	11.0025750064388	71	21.4	78.6	61.2813121893322	31.9	60.3543628141449	18.4466355301851	5.89097289149183	9.5959670842909	49.3799886327131	G27043000	299	299	3393	0.017113	54.947486	21.1	21.6	LPA	9.9	10.1	MHLTH	26	26.2	OBESITY	15529	27	43000	2395345	60901.3869455	148885880.336	244236	74648	23839	38832	224114
300	2751730	Plymouth city	Minnesota	45.0220449	-93.4625762	7.6	20.7	16.22110162	67.86297168	88378	57.4881560613098	75105	3.32193621801848	30	15.8	84.2	81.1923920994879	40.1	79.3782038479462	5.1913987084748	8.6026229944744	4.12622328739764	50.8847613341322	G27051730	298	298	2083	0.010506	67.86297168	15.3	16.3	LPA	7.3	7.9	MHLTH	20.4	21	OBESITY	15612	27	51730	2396242	44004.2385543	91875183.5422	59617	3899	6461	3099	41010
301	2754880	Rochester city	Minnesota	44.0154424	-92.4772105	8.9	27.3	13.12832392	69.32699265	65195	43.7182503609433	111396	3.17914012793919	35	21.5	78.5	71.7780224317071	35.4	77.0270027649108	6.87906208481454	7.58465294983662	5.62856835074868	51.3492405472369	G27054880	302	302	3129	0.015781	69.32699265	21	22	LPA	8.7	9.1	MHLTH	27	27.6	OBESITY	16076	27	54880	2396395	175187.307364	141718125.654	85805	7663	8449	6270	58132
302	2758000	St. Paul city	Minnesota	44.948901	-93.1040631	10.6	27	11.88280631	60.13871756	50820	39.9693572576904	297160	8.26510505435261	67	23.2	76.8	69.0580871375546	31.4	53.4001884506663	15.2772916947099	17.2425629290618	9.35556602503702	50.6313097321308	G27058000	296	296	3275	0.016518	60.13871756	23	23.5	LPA	10.4	10.7	MHLTH	26.9	27.1	OBESITY	15722	27	58000	2396511	60787.6222699	145497628.803	158684	45398	51238	27801	146022
303	2829700	Gulfport city	Mississippi	30.4194872	-89.069022	15.2	36	33.3652664	56.05524685	37037	21.6317397478377	71265	1.94188313611273	35	38.9	61.1	84.3906177117345	35.2	53.235108398232	36.24500105241	1.37935873149512	6.21202553848313	52.366519329264	G28029700	304	304	3099	0.01563	56.05524685	38.3	39.6	LPA	14.8	15.5	MHLTH	35.7	36.2	OBESITY	4882	28	29700	2403771	86548.3565445	148571838.906	37938	25830	983	4427	30014
304	2836000	Jackson city	Mississippi	32.3158308	-90.2128226	15	40.3	50.22026034	62.96006504	32866	26.8562132304258	172039	2.37375043198151	47	38.6	61.4	84.3677498378846	32.1	16.7060957108563	80.8409721051622	0.37317119955359	1.32295584140805	53.8372113299891	G28036000	303	303	5535	0.027916	62.96006504	38.1	39.1	LPA	14.8	15.3	MHLTH	40.1	40.6	OBESITY	5133	28	36000	2404779	155696.125643	293270585.593	28741	139078	642	2276	69395
305	2915670	Columbia city	Missouri	38.9472897	-92.3263872	12.3	29.7	22.27460506	65.34632401	45221	54.7637936130166	117165	2.88759196847833	27	26.7	73.3	77.9697801746107	27.4	76.1353646566807	9.69146076046601	5.9437545342039	3.34912303162207	52.1136858276789	G29015670	310	310	3395	0.017123	65.34632401	26.1	27.4	LPA	12	12.7	MHLTH	29.3	30.1	OBESITY	16826	29	15670	2393605	233577.817205	169009993.319	89204	11355	6964	3924	60821
306	2935000	Independence city	Missouri	39.0854706	-94.3520993	14.6	35.3	20.50576239	72.20279693	44415	18.1130456105934	117217	2.34071623103721	49	27.1	72.9	86.2493087469728	40.1	78.9228524872672	7.11671515223901	1.09796360596159	9.32202666848665	52.4224301935726	G29035000	311	311	4176	0.021062	72.20279693	26.6	27.5	LPA	14.3	14.8	MHLTH	35.1	35.6	OBESITY	17011	29	35000	2395422	87103.0497353	202758051.32	92511	8342	1287	10927	52441
307	2938000	Kansas City city	Missouri	39.1251295	-94.5510277	13.5	37.2	20.00676655	68.06280115	47489	32.9961074741551	471767	2.31052962965062	51	27.7	72.3	80.0806344042994	35.3	55.3588953869177	28.8458073582934	2.50844166717892	10.029951225923	51.4887645808206	G29038000	307	307	17093	0.08621	68.06280115	27.5	27.9	LPA	13.4	13.6	MHLTH	37.1	37.4	OBESITY	16509	29	38000	2395492	343885.628246	826150948.551	261165	136085	11834	47318	232407
308	2941348	Lee's Summit city	Missouri	38.9216011	-94.3847631	10.9	30.5	15.12107523	67.04833238	80494	43.4921701297247	94257	2.25229733055652	24	20.2	79.8	86.983056457786	38.2	81.7594449218626	8.37709666125593	2.11443181938742	4.51955822909704	51.6608846027351	G29041348	306	306	3496	0.017632	67.04833238	19.6	20.8	LPA	10.6	11.2	MHLTH	30.1	30.8	OBESITY	16370	29	41348	2395669	88506.5865307	170532868.856	77064	7896	1993	4260	48337
309	2954074	O'Fallon city	Missouri	38.7835042	-90.7153509	11.5	28.8	13.95108424	60.31984526	81004	38.5694635488308	84018	4.49680454472703	18	25.4	74.6	85.9058456046408	36.5	87.9585326953748	4.07650741507772	3.66350067842605	2.43519245875884	50.7748339641505	G29054074	309	309	1551	0.007823	60.31984526	24.8	26	LPA	11.1	11.8	MHLTH	28.5	29.2	OBESITY	16725	29	54074	2395303	233498.504538	76928019.6695	73901	3425	3078	2046	44820
310	2964550	St. Joseph city	Missouri	39.7596904	-94.8211418	14.5	34.8	16.44383919	66.27532649	43543	20.1143553267576	76901	2.68367281809634	58	30.8	69.2	81.6342811556214	35.7	82.7960624699289	5.71904136487172	1.1456287954643	6.70472425586143	49.7873889806374	G29064550	308	308	2435	0.012281	66.27532649	30.3	31.4	LPA	14.1	14.8	MHLTH	34.5	35.1	OBESITY	16979	29	64550	2396498	58697.3576525	115999343.778	63671	4398	881	5156	35098
311	2965000	St. Louis city	Missouri	38.6356988	-90.2445816	14.7	36.3	8.912829553	48.9334028	36809	33.0074210993476	316030	7.47796417161767	77	30.3	69.7	71.608497413564	34.8	42.738980476537	47.7638198905167	3.02534569502895	3.86545581115717	51.6609182672531	G29065000	305	305	3503	0.017668	48.9334028	30	30.5	LPA	14.6	14.9	MHLTH	36.2	36.5	OBESITY	16951	29	65000	767557	66923.4650407	171128046.618	135068	150948	9561	12216	146727
312	2970000	Springfield city	Missouri	37.194152	-93.2913048	14.8	36.1	13.43155099	63.49732322	33769	26.9645668150695	165138	3.13482483624476	42	29.5	70.5	80.2985534801264	32.8	85.6283835337718	4.57798931802493	2.04313967711853	4.21041795346922	51.9801620462886	G29070000	312	312	4285	0.021612	63.49732322	29.1	29.9	LPA	14.6	15.1	MHLTH	35.9	36.4	OBESITY	16259	29	70000	2395942	227571.668658	214688492.643	141405	7560	3374	6953	77842
313	3006550	Billings city	Montana	45.788534	-108.5498917	11.5	26.3	9.150801319	41.16242684	52944	31.4195267793125	109089	3.91596685246577	41	23.1	76.9	81.0496679179902	36.9	86.0783397042782	0.692095445003621	0.711345781884516	5.87318611409033	51.4616505788851	G30006550	313	313	2563	0.012927	41.16242684	22.6	23.6	LPA	11.2	11.8	MHLTH	26	26.6	OBESITY	17312	30	6550	2409849	229370.432216	113467068.389	93902	755	776	6407	55408
314	3050200	Missoula city	Montana	46.8679125	-114.0104275	11	24.1	6.008681232	50.09080935	42389	47.0878712034093	70117	3.95861013179348	41	20.8	79.2	68.7795118047219	32.5	88.8814410200094	0.517706119771239	1.72426087824636	3.52268351469686	50.0349415976154	G30050200	314	314	1668	0.008413	50.09080935	20.1	21.4	LPA	10.6	11.4	MHLTH	23.7	24.5	OBESITY	17362	30	50200	2411124	210968.728605	76089532.2633	62321	363	1209	2470	37485
315	3128000	Lincoln city	Nebraska	40.8104657	-96.6803447	9.6	30.9	8.58962511	56.91196579	51126	37.1466077928277	273018	4.72097053027739	39	21.5	78.5	81.1072512924314	32.3	81.2063673457428	4.14514793896373	4.42864573031815	7.05374737196815	50.0021976572973	G31028000	315	315	4970	0.025067	56.91196579	21.2	21.8	LPA	9.4	9.7	MHLTH	30.7	31.1	OBESITY	18157	31	28000	2395713	189506.224624	242073802.777	221708	11317	12091	19258	146236
316	3137000	Omaha city	Nebraska	41.2644114	-96.0450557	10.4	32.2	11.37815873	59.20488824	50827	34.6514873608264	443072	5.30184206989531	48	27.3	72.7	81.9658169462959	34.2	67.2152607251192	12.5207641196013	3.22498374981944	13.7801531128124	50.7134280658674	G31037000	316	316	7158	0.036102	59.20488824	27.1	27.5	LPA	10.3	10.5	MHLTH	32.1	32.3	OBESITY	17848	31	37000	2396064	286759.339919	354114594.639	297812	55476	14289	61056	223093
317	3231900	Henderson city	Nevada	36.0096692	-115.0356516	11.4	23.7	1.63481778	17.4841135	64277	31.0712914502799	277872	4.03015418694382	19	22.5	77.5	82.7097951606306	41.6	67.4170121494789	5.36182127022514	7.11982495537514	15.7824465941153	51.0407669718432	G32031900	321	321	5533	0.027906	17.4841135	22.2	22.8	LPA	11.2	11.5	MHLTH	23.6	23.9	OBESITY	1984	32	31900	2410741	188956.952636	272433293.72	187333	14899	19784	43855	127124
318	3240000	Las Vegas city	Nevada	36.2292135	-115.260082	13.2	27.6	2.642416662	18.2836795	50882	22.4102060557746	613295	7.05305385530716	23	27.5	72.5	77.5103823598057	37.4	45.5629020292029	11.3754392258212	6.38355114585966	32.1965775034853	50.0069297809374	G32040000	320	320	6933	0.034967	18.2836795	27.4	27.7	LPA	13.1	13.3	MHLTH	27.5	27.7	OBESITY	1985	32	40000	2411630	333871.337454	348168243.068	279435	69765	39150	197460	269929
319	3251800	North Las Vegas city	Nevada	36.285705	-115.0938982	14	29.6	0.527653157	12.75672516	53565	16.2737384110271	230436	3.55125199878155	15	30	70	81.2510699145075	31.5	29.0423371348227	19.5308024787794	5.90532729261053	40.3526358728671	50.5489593639883	G32051800	319	319	5243	0.026443	12.75672516	29.7	30.3	LPA	13.8	14.1	MHLTH	29.4	29.7	OBESITY	1988	32	51800	2411273	180695.270864	253970811.812	66924	45006	13608	92987	99307
320	3260600	Reno city	Nevada	39.5490983	-119.8499049	13.2	24.9	5.638712388	28.02289129	48815	30.6818756000202	237121	3.49940628513878	31	22.8	77.2	76.3538408063955	35.3	61.280105937475	2.30979120364708	6.41571180958245	25.1082780521337	49.471366939242	G32060600	318	318	5731	0.028905	28.02289129	22.6	23.1	LPA	13	13.3	MHLTH	24.7	25.1	OBESITY	1989	32	60600	2410923	365344.3152	285268226.476	145308	5477	15213	59537	115080
321	3268400	Sparks city	Nevada	39.5692555	-119.7069225	13.2	24.9	3.82014298	26.51144181	54196	22.5637743154214	94718	4.11948755285858	27	23.2	76.8	80.9741723776146	37.5	59.3488038176482	2.72387508182183	5.60505922844655	27.6473320804916	51.1676766823624	G32068400	317	317	1942	0.009795	26.51144181	22.8	23.6	LPA	13	13.5	MHLTH	24.6	25.1	OBESITY	1990	32	68400	2411949	103132.055372	94112738.1068	56214	2580	5309	26187	44797
322	3345140	Manchester city	New Hampshire	42.9849406	-71.4441315	13	29.5	34.22909814	65.41993448	54899	27.9755436561449	110231	4.92629374197129	58	27.3	72.7	79.0417391304348	36.6	79.6209777648756	4.418902123722	4.80354891092342	8.88316353838757	49.6920104144932	G33045140	323	323	1984	0.010006	65.41993448	26.9	27.8	LPA	12.7	13.3	MHLTH	29.2	29.7	OBESITY	22707	33	45140	873658	52861.9668873	90477167.7827	87767	4871	5295	9792	57500
323	3350260	Nashua city	New Hampshire	42.7490744	-71.4905435	11.8	27.6	35.83791736	65.86113092	68944	34.928245270711	87279	4.27672310494231	43	25.1	74.9	80.9843254743606	38.6	75.1956369802587	2.42440907893079	7.31562002314417	12.2595355125517	50.9584206968457	G33050260	322	322	1795	0.009053	65.86113092	24.5	25.8	LPA	11.4	12.1	MHLTH	27.3	27.9	OBESITY	22708	33	50260	873672	47641.6671325	82175662.3528	65630	2116	6385	10700	46062
324	3410000	Camden city	New Jersey	39.9367868	-75.1066438	17.3	40.9	10.42651161	41.43868705	26214	8.19419470845107	76005	11.4839797876396	68	44.8	55.2	59.093695092551	28.9	5.27991579501349	42.3695809486218	2.73008354713506	48.0968357344912	51.4755608183672	G34010000	330	330	556	0.002804	41.43868705	44.3	45.4	LPA	17	17.6	MHLTH	40.6	41.2	OBESITY	22917	34	10000	885177	28034.2415465	26782594.2385	4013	32203	2075	36556	24473
325	3413690	Clifton city	New Jersey	40.8621369	-74.1603932	11.3	27.5	17.75548169	53.064752	71830	31.2805507163033	85578	11.7323774701441	62	29.3	70.7	72.4321671457618	38	47.7949940405244	5.5364696534156	9.23017597980789	35.6014396223328	52.0963331697399	G34013690	332	332	625	0.003152	53.064752	28.7	29.8	LPA	11	11.5	MHLTH	27.3	27.8	OBESITY	22935	34	13690	885188	28471.8440207	29598118.897	40902	4738	7899	30467	42789
326	3421000	Elizabeth city	New Jersey	40.6663674	-74.1935028	14.1	32.9	5.511573298	31.84235054	43831	11.7632469835444	128042	16.093406093998	60	36.5	63.5	56.3472265530264	33.3	14.0500773183799	17.524718451758	1.66898361475141	63.1214757657644	50.5888692772684	G34021000	331	331	736	0.003712	31.84235054	36.1	36.9	LPA	13.9	14.4	MHLTH	32.7	33.1	OBESITY	22885	34	21000	885205	28247.699088	32194532.2632	17990	22439	2137	80822	57726
327	3436000	Jersey City city	New Jersey	40.7114174	-74.0647599	11.3	24.2	6.304643075	27.61311304	60703	44.1051970396264	261666	27.3676423720227	60	31.7	68.3	32.3614113620912	33.7	21.4399272354834	22.6445162917613	24.9096176041213	28.0812180413199	50.7884096519991	G34036000	324	324	1150	0.0058	27.61311304	31.4	32	LPA	11.2	11.5	MHLTH	24.1	24.3	OBESITY	22881	34	36000	885264	54701.5831435	38693299.3601	56101	59253	65180	73479	130909
328	3451000	Newark city	New Jersey	40.7242204	-74.1725735	15.2	38.1	8.282755408	34.91467787	33025	13.6545778467176	280139	17.8549037674344	57	38.2	61.8	49.9109190413975	33	10.6907642277584	48.3924051988477	1.70986545964682	36.0356822862936	50.5955971856828	G34051000	329	329	1428	0.007202	34.91467787	37.9	38.4	LPA	15	15.3	MHLTH	38	38.3	OBESITY	23017	34	51000	885317	56334.5531305	63372565.4313	29949	135566	4790	100950	109451
329	3456550	Passaic city	New Jersey	40.8575524	-74.1290888	15.5	37	13.20222317	42.88457627	33859	14.8531341475724	70536	33.9764566653861	67	42.3	57.7	46.5308432371251	29	15.2390268798911	8.33333333333333	3.11613927639787	72.1106952478167	49.9475445162754	G34056550	326	326	177	0.000893	42.88457627	41.5	43.1	LPA	15.1	16	MHLTH	36.6	37.4	OBESITY	23033	34	56550	885342	14270.6499132	8394081.67962	10749	5878	2198	50864	26505
330	3457000	Paterson city	New Jersey	40.9147662	-74.1628291	15.5	38.7	13.09984829	44.01783333	34042	10.403055473478	146894	26.3688569455321	61	41.8	58.2	63.0959203876413	33	8.60824812449794	26.222990728008	3.71968902746198	60.3373861423884	51.8618868027285	G34057000	327	327	480	0.002421	44.01783333	41.4	42.2	LPA	15.2	15.7	MHLTH	38.5	38.9	OBESITY	23070	34	57000	885343	22203.9809558	22552814.3732	12645	38520	5464	88632	57579
331	3474000	Trenton city	New Jersey	40.2237484	-74.7640005	16.2	37.2	14.22222222	53.46153153	34412	11.8984470743173	84559	16.2009324290804	77	39.2	60.8	60.2001775274708	33.7	13.6248063482302	48.2526992987145	1.41557965444246	35.4734564032214	48.9539847916839	G34074000	328	328	444	0.002239	53.46153153	38.8	39.7	LPA	16	16.5	MHLTH	37	37.4	OBESITY	22809	34	74000	885421	28877.859899	21249190.1644	11521	40802	1197	29996	32671
333	3502000	Albuquerque city	New Mexico	35.1055517	-106.6473884	11.9	26	4.861268773	21.91800083	48127	33.751907273068	556859	4.59045141352344	36	21.4	78.6	79.6552653878746	36	40.6305725506816	2.82944156420207	2.46310107226425	47.9361921060807	51.3217888190727	G35002000	334	334	9619	0.048514	21.91800083	21.2	21.6	LPA	11.8	12	MHLTH	25.9	26.1	OBESITY	5281	35	2000	2409678	374708.721162	492012829.33	226255	15756	13716	266937	259620
334	3539380	Las Cruces city	New Mexico	32.3264441	-106.7896951	12.5	31.8	6.858395041	18.24612687	41215	33.2682238235149	101459	2.06877347504021	28	24.5	75.5	80.3547223562387	32.1	35.0801801713007	2.19004721118876	1.87267763332972	58.1308705979755	50.8175716299195	G35039380	335	335	3736	0.018843	18.24612687	24	25.1	LPA	12.2	12.8	MHLTH	31.4	32	OBESITY	5274	35	39380	2411629	172570.922903	199521229.93	35592	2222	1900	58979	43527
335	3563460	Rio Rancho city	New Mexico	35.2850704	-106.6988665	11.1	25.3	2.515394671	18.5941085	62637	30.0014694597286	92966	1.4011282213076	20	18.2	81.8	84.4096920552177	37.4	50.6088247316223	2.72034937504034	1.49517027730568	40.2803175354431	51.0907213389841	G35063460	333	333	5272	0.02659	18.5941085	17.7	18.5	LPA	10.8	11.3	MHLTH	25	25.6	OBESITY	29483	35	63460	2410954	128260.645679	268816107.213	47049	2529	1390	37447	41436
336	3570500	Santa Fe city	New Mexico	35.6619812	-105.9818147	11	21	11.76517473	27.08316886	51572	40.8891483860205	82927	2.81412930449336	33	18.8	81.2	75.9994936067857	42.9	40.2209171922293	0.768145477347547	1.23602686700351	54.4237703040023	52.549832985638	G35070500	336	336	2351	0.011857	27.08316886	18.4	19.3	LPA	10.7	11.3	MHLTH	20.7	21.2	OBESITY	18225	35	70500	2411821	104291.598178	135579124.706	33354	637	1025	45132	39495
337	3601000	Albany city	New York	42.6657453	-73.7983532	13.6	30.8	29.07441772	58.17969281	42335	37.2778102311608	98425	7.01081174391278	77	31.2	68.8	63.1615002568933	31.2	51.0764541529083	28.1676403352807	6.65379730759462	9.87655575311151	52.6898653797308	G36001000	341	341	1237	0.006239	58.17969281	30.7	31.7	LPA	13.3	13.8	MHLTH	30.6	31.1	OBESITY	23880	36	1000	978659	52274.0537164	56813815.3031	50272	27724	6549	9721	46712
338	3611000	Buffalo city	New York	42.8924919	-78.8596862	15.5	38.4	14.43623761	33.58916386	33119	25.2631006937526	258989	9.85720261039086	77	35.3	64.7	67.0910242233501	32.9	44.6285363471035	36.5436369884435	4.84190448242976	10.8568317573333	52.3547332126075	G36011000	345	345	2966	0.014959	33.58916386	35	35.6	LPA	15.3	15.6	MHLTH	38.2	38.5	OBESITY	23850	36	11000	978764	66351.4378906	106326224.414	115583	94644	12540	28118	105807
339	3649121	Mount Vernon city	New York	40.9131051	-73.8293172	13.2	30.9	22.73809148	54.23945833	51886	29.0645546921698	68217	24.2089124201295	74	33	67	53.540102227551	38.1	16.0238650189835	62.972572819092	2.37770643681194	16.2745356729261	54.3867364439949	G36049121	344	344	240	0.00121	54.23945833	32.4	33.6	LPA	12.9	13.5	MHLTH	30.7	31.2	OBESITY	23350	36	49121	979245	16021.1829906	11403440.2176	10931	42958	1622	11102	31694
340	3650617	New Rochelle city	New York	40.9232433	-73.7793439	11.3	24.8	27.6821392	53.55199446	73178	43.5271975103889	79299	11.7842954356668	64	28.4	71.6	55.4082252568742	38.9	46.4873453637499	17.8577283446197	4.20434053392855	29.016759353838	50.6992521973795	G36050617	343	343	722	0.003641	53.55199446	27.8	29	LPA	11	11.6	MHLTH	24.6	25.1	OBESITY	23481	36	50617	979271	49858.6605578	27232135.4873	36864	14161	3334	23010	37859
342	3663000	Rochester city	New York	43.1699272	-77.6168907	16	35.9	23.87545945	56.29000946	31684	23.6610759853103	210291	8.93023507988063	77	36	64	69.5525280607242	31.3	36.7419433071315	38.6283768682445	3.30637069584528	17.6388908702702	51.2827462896653	G36063000	338	338	2115	0.010667	56.29000946	35.7	36.3	LPA	15.9	16.2	MHLTH	35.8	36.1	OBESITY	23468	36	63000	979426	108694.537965	95291153.6405	77265	81232	6953	37093	86687
343	3665508	Schenectady city	New York	42.8018398	-73.927295	15.3	31.8	27.37115232	60.6062701	41243	21.0722365684773	65554	9.34180972548024	77	32.6	67.4	71.9024696525743	35.8	54.5397687402752	19.0865545962108	5.7403057021692	10.667541263691	51.3835921530341	G36065508	337	337	622	0.003137	60.6062701	32	33.1	LPA	15	15.6	MHLTH	31.6	32.1	OBESITY	23675	36	65508	979468	28636.3382548	28430445.0397	35753	12512	3763	6993	28668
344	3673000	Syracuse city	New York	43.0409981	-76.1435544	16.2	31.9	17.24298393	56.51758076	32704	26.8042307293048	144350	8.80751738057348	70	33.8	66.2	63.9548890557078	30.6	51.172151021822	27.9210252857638	6.63318323519224	8.65812261863526	52.7183927952892	G36073000	340	340	1455	0.007338	56.51758076	33.4	34.2	LPA	16	16.5	MHLTH	31.7	32.1	OBESITY	23739	36	73000	979539	52255.9629335	66330582.4015	73867	40304	9575	12498	57281
345	3684000	Yonkers city	New York	40.9458622	-73.8674464	12.6	26.5	27.19845211	55.35017969	61272	32.0321469575201	199725	16.930656632022	61	31.8	68.2	54.5684656556646	38.5	40.0395543872825	15.7216172236826	6.6606584053073	35.5784203279509	52.8747027162348	G36084000	342	342	1113	0.005613	55.35017969	31.4	32.1	LPA	12.4	12.7	MHLTH	26.3	26.7	OBESITY	23484	36	84000	979660	33150.9170467	47739926.0164	79969	31400	13303	71059	89680
346	3702140	Asheville city	North Carolina	35.570977	-82.5527383	11.7	24.8	45.39448111	67.98698748	44946	46.9619081069	87531	3.02366527853611	43	21.4	78.6	76.2744557729402	38	77.6879048565651	12.1625481258069	2.11125201357233	5.72254401297826	52.9663776262124	G37002140	357	357	2317	0.011686	67.98698748	20.9	21.8	LPA	11.5	12	MHLTH	24.5	25	OBESITY	24568	37	2140	2403120	210843.733067	118902006.672	68001	10646	1848	5009	43548
347	3710740	Cary town	North Carolina	35.7808779	-78.813274	8.7	19.8	48.23760737	65.83608481	94617	64.1836965112341	155822	4.39182032533616	20	18.2	81.8	78.2693726937269	38.8	65.2205721913465	8.16765283464466	15.4002644042561	7.87116068334382	51.123076330685	G37010740	356	356	2830	0.014273	65.83608481	17.8	18.5	LPA	8.5	8.9	MHLTH	19.6	20	OBESITY	24851	37	10740	2406229	367748.175311	149138774.938	101628	12727	23997	12265	81300
348	3712000	Charlotte city	North Carolina	35.2077883	-80.831022	11.5	28.9	47.77364873	65.21904978	55599	41.9891915497571	808834	4.21736841182007	27	24.1	75.9	76.4848469933925	33.8	42.7650172965034	34.684249178447	5.93966129020293	13.6565723003731	52.0580242670313	G37012000	348	348	15228	0.076803	65.21904978	24	24.3	LPA	11.4	11.6	MHLTH	28.8	29	OBESITY	24538	37	12000	2404032	361877.020928	796141391.468	345898	280538	48042	110459	406355
349	3714100	Concord city	North Carolina	35.3920933	-80.6355105	12.5	31.2	43.44154377	67.79343546	56459	32.8901027815712	85753	2.22195192161564	23	26	74	82.9111132889063	35.8	62.6508693573403	18.8005084370226	3.85992326799062	12.4893589728639	51.5981948153417	G37014100	351	351	3068	0.015474	67.79343546	25.5	26.6	LPA	12.2	12.8	MHLTH	30.9	31.6	OBESITY	24956	37	14100	2404117	254329.261969	159981704.502	53725	16122	3310	10710	40816
350	3719000	Durham city	North Carolina	35.9811488	-78.9029252	11.8	27.8	56.62970023	69.23664084	52115	48.3200307029905	251761	3.63294267283415	29	24.1	75.9	74.6194211267495	33.3	38.5786519754847	39.4878476014951	5.07425693415581	13.9215366955168	53.018934624505	G37019000	355	355	5549	0.027987	69.23664084	23.8	24.4	LPA	11.6	12	MHLTH	27.6	28	OBESITY	24995	37	19000	2403521	449816.165853	286662340.629	97126	99415	12775	35049	127109
351	3722920	Fayetteville city	North Carolina	35.0827658	-78.9735152	12.9	34.1	41.61072572	64.89998266	43882	25.5342787534422	203670	2.15447233418226	34	27.4	72.6	80.4797578344476	30.7	39.1280011783768	40.7541611430255	2.68129817842588	11.6487455197133	50.8332105857515	G37022920	346	346	7495	0.037802	64.89998266	27	27.7	LPA	12.7	13	MHLTH	33.9	34.2	OBESITY	24634	37	22920	2403604	260019.290813	387425625.348	79692	83004	5461	23725	91838
352	3725580	Gastonia city	North Carolina	35.2498813	-81.1860638	14.3	32.7	53.13802149	72.19363075	43003	23.8992805755396	73877	2.2754199475035	41	30.7	69.3	83.4473150962513	37.4	58.828864193186	27.1018043504744	1.89774896111104	9.20313494050922	52.7701449706945	G37025580	358	358	2589	0.013058	72.19363075	30.2	31.1	LPA	14.1	14.6	MHLTH	32.4	32.9	OBESITY	24878	37	25580	2403684	183112.82159	134219291.532	43461	20022	1402	6799	31584
353	3728000	Greensboro city	North Carolina	36.0951477	-79.8269963	12.5	32.8	41.21757664	65.23424597	42802	36.8204883031087	282177	3.34519702286953	34	26.8	73.2	81.6575272854142	34.7	44.2123206356294	41.1433249343497	4.34124680608271	7.41095128235115	53.2881843665501	G37028000	349	349	6757	0.034079	65.23424597	26.5	27.1	LPA	12.4	12.7	MHLTH	32.6	32.9	OBESITY	24584	37	28000	2403745	501183.46988	346046233.097	124757	116097	12250	20912	131847
354	3728080	Greenville city	North Carolina	35.5964312	-77.3752557	13.2	31.4	29.16586104	67.77372872	35069	37.1665426719099	89745	3.96548550191282	21	28.2	71.8	83.32354943997	26.2	51.4223633628614	38.2316563596858	2.7979274611399	4.6442698757591	54.4487158058945	G37028080	350	350	1821	0.009184	67.77372872	27.7	28.8	LPA	12.8	13.5	MHLTH	31.1	31.7	OBESITY	24974	37	28080	2403753	327226.747687	92597281.8618	46149	34311	2511	4168	42587
355	3731400	High Point city	North Carolina	35.9899818	-79.9904687	13.5	32.7	39.23142091	66.41643033	43322	29.7016255676754	108982	3.07120833642175	33	28.6	71.4	80.3742476900907	36.1	46.2801196527867	32.5007799453121	8.20961259657558	9.96036042649245	52.812391037052	G37031400	352	352	2849	0.014369	66.41643033	28.1	29	LPA	13.2	13.8	MHLTH	32.5	32.9	OBESITY	24991	37	31400	2404696	274885.814958	146898000.554	50437	35420	8947	10855	47188
356	3734200	Jacksonville city	North Carolina	34.7363499	-77.3929929	12.8	31.4	37.7428638	63.58022984	41095	22.7576717545039	68404	2.28794310598666	28	28.2	71.8	63.6423172428848	23.8	58.0273083445413	18.4155897315946	2.72498684287469	14.9611133851822	41.6905444126075	G37034200	359	359	2567	0.012947	63.58022984	27.5	28.8	LPA	12.5	13.1	MHLTH	31.1	31.8	OBESITY	24934	37	34200	2404784	153505.33029	121059854.884	39693	12597	1864	10234	36647
357	3755000	Raleigh city	North Carolina	35.8305982	-78.6417683	10.9	25.4	47.49916988	67.08048652	58641	49.1993639546399	441326	4.7886257115291	25	22.6	77.4	78.630701822345	32.9	53.6385800972524	28.3994144917816	4.57552920063626	10.8135482613759	51.8802427230664	G37055000	354	354	7379	0.037216	67.08048652	22.4	22.9	LPA	10.8	11.1	MHLTH	25.3	25.6	OBESITY	25011	37	55000	2404590	623326.514399	378616948.697	236721	125334	20193	47723	232338
358	3774440	Wilmington city	North Carolina	34.209225	-77.8857671	12.8	28.1	37.3673634	64.74076577	43855	40.4283512263717	113724	3.40033858686338	32	24.8	75.2	78.4577567370721	35.4	72.3242235587915	18.0445640322184	1.50364039252928	5.98994055784179	52.9035208047554	G37074440	353	353	2664	0.013436	64.74076577	24.3	25.3	LPA	12.5	13.1	MHLTH	27.8	28.4	OBESITY	9135	37	74440	2405754	129880.749861	135645945.774	82250	20521	1710	6812	54920
359	3775000	Winston-Salem city	North Carolina	36.1026843	-80.2610274	13.2	32.6	45.39059832	71.03855835	40898	34.1843088418431	238474	2.78704596253371	41	26.8	73.2	82.4538040572723	35	46.1865863783893	34.3630752199401	2.00399204944774	14.8951248354118	53.1324169511142	G37075000	347	347	6881	0.034705	71.03855835	26.5	27.1	LPA	13	13.4	MHLTH	32.4	32.7	OBESITY	24595	37	75000	2405771	237156.891331	346346025.396	110143	81947	4779	35521	102877
360	3825700	Fargo city	North Dakota	46.8651815	-96.8290402	9.2	32	2.623111035	55.08185739	48060	38.241175386099	115950	3.7109335929207	31	23.6	76.4	82.3589085646939	30.5	85.4851228978008	4.54247520482967	3.33419577404053	3.00646830530401	49.5687796463993	G38025700	360	360	2945	0.014853	55.08185739	23.1	24.2	LPA	9	9.5	MHLTH	31.6	32.3	OBESITY	18630	38	25700	1036030	139825.210411	127714762.442	99120	5267	3866	3486	67031
361	3901000	Akron city	Ohio	41.0804559	-81.5214295	15.1	34.9	26.54216478	62.86383661	35240	20.2138211443671	198508	4.97284105427981	64	32	68	81.8906540223122	36.7	59.5305982630423	30.2360610151732	3.58423841860278	2.28000886614142	51.8704535837347	G39001000	368	368	3464	0.017471	62.86383661	31.7	32.3	LPA	14.9	15.3	MHLTH	34.7	35.1	OBESITY	25531	39	1000	1086993	159372.45015	161540205.597	118173	60021	7115	4526	86679
362	3912000	Canton city	Ohio	40.8076499	-81.3672284	16.3	38.3	17.89984861	55.3562	30444	14.6086658674431	72163	4.4255696239623	68	33.3	66.7	78.3228497196773	35.8	65.8703213558195	24.0330917506201	0.426811523911146	3.21494394634369	53.1518922439477	G39012000	365	365	1400	0.007061	55.3562	32.8	33.8	LPA	15.9	16.6	MHLTH	38	38.6	OBESITY	25692	39	12000	1086974	171005.830768	66883540.4105	47534	17343	308	2320	29252
363	3915000	Cincinnati city	Ohio	39.140183	-84.5058289	13.8	35.6	34.09843385	62.77331141	34629	33.7830480079577	298011	5.85368591047267	67	29.6	70.4	71.9808266471081	32.3	48.8277278355497	42.8222448164665	1.77745116790991	3.20592192905631	52.1024391717084	G39015000	363	363	4258	0.021475	62.77331141	29.3	29.9	LPA	13.7	14	MHLTH	35.4	35.7	OBESITY	19020	39	15000	1086201	202590.824295	204589879.655	145512	127615	5297	9554	134979
364	3916000	Cleveland city	Ohio	41.4784623	-81.6794351	16.6	40.1	11.60390683	41.7976021	26583	16.0730758511319	389165	7.7804125296452	77	36.8	63.2	69.5423537074492	35.8	34.3155216938831	50.0944329526037	1.96831678079992	10.8419308005602	51.9178240592037	G39016000	369	369	4579	0.023094	41.7976021	36.6	37	LPA	16.5	16.8	MHLTH	40	40.2	OBESITY	25619	39	16000	1085963	156126.412894	202419662.703	133544	194950	7660	42193	145855
365	3918000	Columbus city	Ohio	39.9852399	-82.9847747	13.2	32.5	15.68460367	58.60909512	47156	34.813954808571	837038	5.86213300558814	40	28.8	71.2	80.1060594244717	32.1	57.5169825025865	27.5928930347248	4.87122448443201	5.77405087941049	51.3109321201666	G39018000	361	361	12079	0.060921	58.60909512	28.6	29	LPA	13.1	13.3	MHLTH	32.5	32.6	OBESITY	25305	39	18000	1086101	961393.505759	581031328.998	481439	230963	40774	48331	423159
366	3921000	Dayton city	Ohio	39.7773943	-84.1996317	16.6	39.7	17.22198647	61.99024406	28745	17.6355553534274	141143	3.90295622181312	68	35.5	64.5	73.50273911756	33.3	52.0606760519473	39.4217212330757	1.05141593986241	3.92934824964752	51.5463041029311	G39021000	362	362	3073	0.015499	61.99024406	35.1	35.9	LPA	16.4	16.9	MHLTH	39.5	39.9	OBESITY	19076	39	21000	1086167	230688.219015	146405997.647	73480	55641	1484	5546	54032
367	3961000	Parma city	Ohio	41.3835687	-81.728641	12.9	28.8	22.21706245	55.71929091	51383	19.9884570988842	80088	6.23394262031092	58	26.6	73.4	85.5669584465238	41.9	88.0294176405953	2.806912396364	2.00904005593847	5.55014484067526	51.1961841973829	G39061000	367	367	1100	0.005548	55.71929091	26.1	27.1	LPA	12.6	13.1	MHLTH	28.5	29.1	OBESITY	25678	39	61000	1085991	40536.3985483	51992698.5539	70501	2248	1609	4445	39756
368	3977000	Toledo city	Ohio	41.664071	-83.5818608	15.4	33.7	17.81784345	51.55199271	34548	18.0480214153967	280854	5.21827370822923	63	32.3	67.7	83.1963415981708	35.3	59.9923803826899	26.7975531770956	1.25082783225448	8.21565653328776	51.4541363128173	G39077000	366	366	4667	0.023538	51.55199271	32.1	32.6	LPA	15.3	15.6	MHLTH	33.6	33.8	OBESITY	18937	39	77000	1086537	98277.1775904	217879802.866	168491	75262	3513	23074	117647
369	3988000	Youngstown city	Ohio	41.099095	-80.6459017	17.1	40.6	28.55937362	66.33775186	24448	12.0440546790923	65161	2.9434297940948	68	39.3	60.7	76.5266997100907	39	42.3719709642271	42.2185049339329	0.517180522091435	10.6566811436289	51.1947330458403	G39088000	364	364	1886	0.009512	66.33775186	38.7	39.8	LPA	16.8	17.3	MHLTH	40.3	40.9	OBESITY	25405	39	88000	1086573	56908.7930507	89615251.9086	27610	27510	337	6944	21386
370	4009050	Broken Arrow city	Oklahoma	36.0365287	-95.7809963	11.7	29.8	17.17376882	62.1515806	68596	32.6627891721695	104869	2.6349695370632	27	28.3	71.7	85.4656453814652	36.8	73.5555788650602	3.9020110804909	3.24976875911852	7.37205465866939	50.9788402673812	G40009050	372	372	3176	0.016018	62.1515806	27.9	28.8	LPA	11.4	11.9	MHLTH	29.5	30	OBESITY	19258	40	9050	2409914	289106.152243	161469113.037	77137	4092	3408	7731	52744
371	4023200	Edmond city	Oklahoma	35.6738074	-97.4130764	10.6	25.5	32.04067362	62.73197641	74632	53.045465999496	88342	1.57112872466494	28	24.6	75.4	84.7183948621012	34.6	76.7256797446288	5.60322383464264	3.23175839351611	5.55002150732381	51.2689321047746	G40023200	370	370	4493	0.022661	62.73197641	24	25.2	LPA	10.3	10.9	MHLTH	25.2	25.8	OBESITY	5595	40	23200	2410402	93249.7565316	227548157.713	67781	4950	2855	4903	43909
372	4041850	Lawton city	Oklahoma	34.6170477	-98.4204004	14	36.7	10.22956591	56.59845721	43674	19.4691620586984	96728	1.8651210404866	43	35.5	64.5	70.4500145599534	30.7	52.3178397154909	19.8835911008188	2.45120337441072	13.9018691588785	47.7700355636424	G40041850	374	374	4090	0.020628	56.59845721	35.1	36	LPA	13.8	14.2	MHLTH	36.4	37	OBESITY	5500	40	41850	2411638	122698.686643	209876251.307	50606	19233	2371	13447	44643
373	4052500	Norman city	Oklahoma	35.240569	-97.3452994	12.5	33.5	39.39597782	67.98419415	52484	42.0935731174321	118974	0.981414941232377	33	31.1	68.9	80.5642099528406	30.3	74.0044043236337	4.16981861583203	4.7363289458201	7.42515171381983	49.8108830500782	G40052500	375	375	9642	0.04863	67.98419415	30.5	31.7	LPA	12.2	12.8	MHLTH	33.2	33.8	OBESITY	5552	40	52500	2411267	117116.057446	490588315.405	88046	4961	5635	8834	58737
374	4055000	Oklahoma City city	Oklahoma	35.4670795	-97.5136565	13.4	31.5	22.15060091	57.23142271	50070	29.3436274241739	620015	1.56047042131437	40	32.5	67.5	82.2175371151848	34	54.8535116085901	14.165947598042	4.36924913106941	18.5311645685991	50.9305420030161	G40055000	371	371	31658	0.159669	57.23142271	32.4	32.7	LPA	13.3	13.5	MHLTH	31.4	31.6	OBESITY	5712	40	55000	2411311	458853.816424	1607563168.49	340100	87831	27090	114896	295499
375	4075000	Tulsa city	Oklahoma	36.1279488	-95.9023162	13.7	34.1	18.25448279	56.58535061	43045	30.7364488275661	399906	3.1088977359446	45	33.1	66.9	80.3596933726336	34.9	55.6148194825784	14.7727215895736	2.96369646867014	15.3656109185659	51.3740729071332	G40075000	373	373	10339	0.052145	56.58535061	32.8	33.3	LPA	13.5	13.8	MHLTH	34	34.3	OBESITY	19224	40	75000	2412110	349690.978394	520790596.127	222407	59077	11852	61448	186937
376	4105350	Beaverton city	Oregon	45.4778288	-122.8169358	11.9	29.5	21.54007272	55.32246812	59620	44.7594345346439	94865	7.91470485385064	31	16.5	83.5	68.3490909090909	35.9	65.3855478838349	1.93749011753544	11.2876192484056	16.6858166868708	50.4980762135666	G41005350	382	382	1098	0.005538	55.32246812	16.1	17	LPA	11.6	12.2	MHLTH	29.2	29.8	OBESITY	2130	41	5350	2409808	150419.516092	50563918.154	62028	1838	10708	15829	48125
377	4105800	Bend city	Oregon	44.0566827	-121.3079909	12.1	23.6	15.79153826	44.11166405	55625	41.6469547164032	84416	3.96557563979884	22	15.4	84.6	75.0879320800485	38.3	86.9918025018954	0.443043972706596	1.56842304776346	8.67371114480667	51.7212376800607	G41005800	383	383	1911	0.009638	44.11166405	14.9	15.9	LPA	11.6	12.5	MHLTH	23.1	24	OBESITY	2312	41	5800	2409832	66295.3518998	86144044.0238	73435	374	1324	7322	41225
378	4123850	Eugene city	Oregon	44.0567484	-123.1162068	14	29.4	19.82785524	54.01410975	44859	39.7246610110906	161649	5.77377708617214	40	19	81	64.9396955740738	33.9	79.408471441209	1.66038762998843	4.23943235033931	8.99046699948654	50.7878180502199	G41023850	377	377	2533	0.012775	54.01410975	18.6	19.3	LPA	13.7	14.2	MHLTH	29.1	29.6	OBESITY	2289	41	23850	2410460	256857.964215	114332446.969	128363	2684	6853	14533	74041
379	4131250	Gresham city	Oregon	45.502319	-122.4416088	14.8	28.3	22.25577565	57.72104542	49866	19.8278998181055	110042	7.33963486722726	36	19.6	80.4	70.7972252940585	35.2	65.6549317533305	4.92266589120518	4.082077752131	19.4262190799876	49.8064375420294	G41031250	379	379	1387	0.006995	57.72104542	19.2	19.9	LPA	14.6	15.1	MHLTH	28.1	28.6	OBESITY	2147	41	31250	2410663	57339.2229245	60875734.2958	72248	5417	4492	21377	49735
380	4134100	Hillsboro city	Oregon	45.5280392	-122.9356522	12.2	30.2	13.80649052	50.38927516	70180	36.5406523563977	100462	6.56491618464808	22	17.2	82.8	73.1807406522042	34	59.4164957894527	1.49608807310227	10.7304254344926	22.7200334454819	51.0849873584042	G41034100	381	381	1421	0.007167	50.38927516	16.7	17.6	LPA	11.9	12.5	MHLTH	29.9	30.5	OBESITY	2241	41	34100	2410765	66346.1754985	64738402.3125	59691	1503	10780	22825	50199
381	4147000	Medford city	Oregon	42.3368964	-122.8542443	15.6	29.7	12.99277691	43.50814116	44130	24.6629718394248	78856	4.78695920596507	35	19.8	80.2	78.8053949903661	37.3	77.8761286395455	0.694937607791417	1.50907984173684	14.6393425991681	50.6911332048291	G41047000	378	378	1431	0.007217	43.50814116	19.3	20.3	LPA	15.2	16	MHLTH	29.3	30	OBESITY	2204	41	47000	2411069	102647.687578	66739333.8581	61410	548	1190	11544	34254
382	4159000	Portland city	Oregon	45.5369506	-122.649971	12.4	25.4	23.81154006	53.65437056	58423	46.9506668107545	620589	6.68343929441272	57	16	84	57.7637002406706	36.8	71.5529923991563	5.55826803246593	7.49094811541938	9.6746800217213	50.6262598918125	G41059000	380	380	8587	0.043309	53.65437056	15.9	16.2	LPA	12.3	12.5	MHLTH	25.3	25.5	OBESITY	2133	41	59000	2411471	192442.186058	375805468.435	444050	34494	46488	60040	325341
383	4164900	Salem city	Oregon	44.9237118	-123.0231893	14	32.7	15.50099332	52.95807706	49126	26.9826975033053	161975	5.22464145584531	39	20.6	79.4	73.1574886405853	34.6	68.8272881617534	1.2822966507177	2.80104954468282	21.7089056953234	50.3392498842414	G41064900	376	376	2829	0.014268	52.95807706	20.3	20.9	LPA	13.8	14.3	MHLTH	32.4	32.9	OBESITY	2250	41	64900	2411764	169841.619795	127220891.034	111483	2077	4537	35163	69986
384	4202000	Allentown city	Pennsylvania	40.5936476	-75.4783928	15.2	38.6	19.04222094	56.81278739	37256	15.3720225914709	119624	10.37027718245	64	35.7	64.3	67.3396772858916	32.3	35.8489935130074	10.7252725205644	2.03721661205109	48.9809737176486	51.671069350632	G42002000	388	388	983	0.004958	56.81278739	35.2	36.1	LPA	14.9	15.4	MHLTH	38.3	38.8	OBESITY	26115	42	2000	1215372	62454.5924158	46686574.5885	42884	12830	2437	58593	48340
385	4206088	Bethlehem city	Pennsylvania	40.6264238	-75.3678976	13	34	24.99551706	61.54392891	49349	26.6364345220996	75110	6.03330161191067	61	29.6	70.4	76.6242406711021	35.3	60.9545999201172	5.72626814006124	2.75063240580482	27.8870989215817	51.0504593263214	G42006088	390	390	1069	0.005392	61.54392891	29.1	30.2	LPA	12.7	13.3	MHLTH	33.7	34.4	OBESITY	26230	42	6088	1217330	49162.0501511	50380275.5991	45783	4301	2066	20946	34570
386	4224000	Erie city	Pennsylvania	42.1165941	-80.0735032	15	36.2	16.1304434	51.95075419	35205	21.735983862772	100157	8.18515240204106	68	32.2	67.8	74.0100876779485	34.2	70.3136076360115	15.402817576405	2.86949489301796	7.22266042313568	50.8621464301047	G42024000	385	385	1074	0.005417	51.95075419	31.8	32.7	LPA	14.7	15.3	MHLTH	35.9	36.4	OBESITY	26776	42	24000	1215209	42912.0645833	49615103.3549	70424	15427	2874	7234	42428
387	4260000	Philadelphia city	Pennsylvania	40.0093755	-75.1333459	14.6	31.6	15.02581104	46.82801086	39770	26.349719681778	1559938	17.2666254362647	69	31.2	68.8	50.813052630262	33.9	35.2678760309705	41.55210014757	6.83629734002249	13.7678548762835	52.6969020563638	G42060000	389	389	7737	0.039022	46.82801086	31.1	31.4	LPA	14.5	14.7	MHLTH	31.6	31.7	OBESITY	26919	42	60000	1215531	123727.638982	365603584.974	550157	648187	106642	214770	639442
388	4261000	Pittsburgh city	Pennsylvania	40.4397525	-79.9765919	12.6	34.5	28.087851	61.14379755	42450	40.7312074679845	305305	8.17722391988621	77	28.6	71.4	55.9503563330094	32.9	64.3651430536676	24.0264653379407	5.50334910990649	2.83388742405136	51.1144593111806	G42061000	384	384	3181	0.016044	61.14379755	28.3	28.8	LPA	12.4	12.7	MHLTH	34.3	34.6	OBESITY	26326	42	61000	1214818	123793.777341	151116163.894	196510	73354	16802	8652	148176
389	4263624	Reading city	Pennsylvania	40.33922	-75.9262773	17.4	43.8	21.19233801	55.54457038	27247	9.22815096606267	87899	13.5460883432776	77	41.9	58.1	58.0467145790554	29.4	24.4667174825652	8.98531268842649	0.804332244962969	63.1497514192425	50.9277693716652	G42063624	386	386	547	0.002759	55.54457038	41.4	42.3	LPA	17.1	17.6	MHLTH	43.6	44.1	OBESITY	26123	42	63624	1214924	36457.3124523	26235351.3386	21506	7898	707	55508	31168
390	4269000	Scranton city	Pennsylvania	41.4041782	-75.6659078	14.2	32.5	40.49004559	66.76429178	38232	21.5683522476641	76380	4.67320016423252	77	31.5	68.5	72.0986430386021	36.7	75.0785545954438	5.86279130662477	4.28908091123331	12.5831369468447	51.1482063367374	G42069000	387	387	1412	0.007122	66.76429178	30.9	32.1	LPA	13.9	14.6	MHLTH	32.2	32.8	OBESITY	26376	42	69000	1215328	53107.6053959	66142861.1421	57345	4478	3276	9611	32278
391	4419180	Cranston city	Rhode Island	41.7697341	-71.4850489	12.8	26	35.80299689	66.37648292	61646	30.6367459472665	80882	4.37379034880597	59	28	72	85.234342596433	40.8	73.5268662990529	4.67100220073688	5.46104201181969	13.2823125046364	51.0286590341485	G44019180	394	394	1669	0.008418	66.37648292	27.4	28.7	LPA	12.4	13.1	MHLTH	25.7	26.3	OBESITY	27730	44	19180	1220069	49983.8324861	74837786.3592	59470	3778	4417	10743	38576
392	4454640	Pawtucket city	Rhode Island	41.8743679	-71.3756776	15.7	30.4	16.0540237	48.5197012	44120	19.0275453061393	71389	12.6218302971883	71	33.3	66.7	78.951006913135	36.4	50.387314572273	16.7995069268375	1.58147613778033	22.6687584922047	49.8830352015016	G44054640	393	393	502	0.002532	48.5197012	32.8	33.9	LPA	15.4	16	MHLTH	30.2	30.7	OBESITY	27733	44	54640	1219816	25639.9317117	22986140.9513	35971	11993	1129	16183	33270
393	4459000	Providence city	Rhode Island	41.8230558	-71.4187841	15.4	31.9	13.89591851	46.90428822	37366	29.4421644626843	178851	14.8552654823049	77	35.2	64.8	61.8446539670323	29.4	34.7859391336923	12.9672185226809	6.44447053692739	41.717407227245	51.6301278718039	G44059000	392	392	1138	0.00574	46.90428822	34.8	35.6	LPA	15.2	15.6	MHLTH	31.8	32.1	OBESITY	27734	44	59000	1220076	44232.1246905	48722109.5934	62215	23192	11526	74612	77955
394	4474300	Warwick city	Rhode Island	41.7007569	-71.4203343	12.8	26.9	26.10957145	45.24198987	66602	32.4709283440525	81881	3.5725999277029	57	25.2	74.8	87.8652693197375	45	88.8374592396282	1.36295355454867	2.65873645900758	4.97429196028383	52.0914497868858	G44074300	391	391	2764	0.01394	45.24198987	24.6	25.8	LPA	12.5	13.1	MHLTH	26.5	27.2	OBESITY	27735	44	74300	1220058	104942.095769	92735606.8915	72741	1116	2177	4073	42366
395	4513330	Charleston city	South Carolina	32.8179302	-79.9589603	12	26.1	38.71172517	59.29583227	57603	50.2234258632363	129888	1.79703388411135	32	20.8	79.2	75.8636218367762	34	70.8725979305248	23.0898928307465	1.53593865484109	2.77392830746489	52.2611788617886	G45013330	398	398	6296	0.031754	59.29583227	20.3	21.2	LPA	11.7	12.3	MHLTH	25.8	26.4	OBESITY	9314	45	13330	2404030	1128212.24698	292642787.174	92055	29991	1995	3603	68838
396	4516000	Columbia city	South Carolina	34.0290952	-80.8980371	14.5	35.8	48.3051019	66.39872671	42875	41.6250652461956	132537	1.53479675142324	45	28.4	71.6	64.8848836491575	28.2	47.902095263964	40.8708511585444	2.49666130967202	5.81497996785803	48.235587043618	G45016000	395	395	6762	0.034105	66.39872671	28	28.8	LPA	14.3	14.8	MHLTH	35.6	36.1	OBESITY	9413	45	16000	2404107	467911.687404	352804042.287	63488	54169	3309	7707	64804
397	4548535	Mount Pleasant town	South Carolina	32.8500852	-79.8299027	10	21.4	37.34325549	56.48124567	83490	59.2835180030202	77907	2.65795175180462	21	16.6	83.4	82.25323777191	39.3	88.1974662097116	5.17668502188507	1.52232790378272	3.15247667090249	51.7065218786502	G45048535	397	397	2601	0.013118	56.48124567	15.8	17.4	LPA	9.5	10.5	MHLTH	20.9	21.9	OBESITY	9309	45	48535	2406211	264531.586604	118730357.242	68712	4033	1186	2456	39765
398	4550875	North Charleston city	South Carolina	32.9178245	-80.065028	15.2	32.7	46.2470537	62.05877664	39703	21.1666836341424	106113	2.24850787667252	32	28.9	71.1	78.6454706432423	32.2	37.9190108657752	46.7416810381386	2.27776050059842	10.070396652625	50.8627595110872	G45050875	396	396	3801	0.019171	62.05877664	28.5	29.3	LPA	14.9	15.4	MHLTH	32.5	33	OBESITY	9304	45	50875	2404391	273684.378129	192220070.32	40237	49599	2417	10686	50261
399	4561405	Rock Hill city	South Carolina	34.9422191	-81.0255997	14	34.7	45.9303578	66.40560482	41291	26.8634067900256	70251	3.0590418352017	25	27.1	72.9	84.5365126676602	33.4	50.1103187143244	39.4841354571465	2.64337874193962	4.87537543949552	52.0149179371112	G45061405	399	399	1827	0.009215	66.40560482	26.5	27.6	LPA	13.7	14.3	MHLTH	34.3	35	OBESITY	29524	45	61405	2404635	276324.1632	97075798.3468	35203	27738	1857	3425	33550
400	4652980	Rapid City city	South Dakota	44.0710712	-103.2179242	10.3	29.9	7.216394592	43.47191389	47300	30.5332509779699	72441	2.03995749656784	40	21.1	78.9	82.1545345035278	36.7	76.7866263580017	1.20925994947613	1.38181416601096	5.18628953217101	50.020016289118	G46052980	401	401	3182	0.016049	43.47191389	20.6	21.6	LPA	10	10.5	MHLTH	29.5	30.2	OBESITY	19642	46	52980	1267543	162129.357944	141216224.088	55625	876	1001	3757	34866
401	4659020	Sioux Falls city	South Dakota	43.5383351	-96.7319985	9.3	32.2	7.16169359	56.40705195	54110	33.4489395700174	167884	3.57019975426445	33	21	79	84.5889514334337	34.3	82.5272211765266	4.84143813585571	2.34804984393986	5.0290676895952	50.1203211741441	G46059020	400	400	4196	0.021163	56.40705195	20.6	21.5	LPA	9.1	9.5	MHLTH	31.9	32.5	OBESITY	19542	46	59020	1267566	171895.264432	196630078.972	138550	8128	3942	8443	91668
402	4714000	Chattanooga city	Tennessee	35.065958	-85.248386	15.7	33.4	46.16212331	63.6069551	41278	27.8479742442614	175462	1.89667503192026	45	32.6	67.4	80.1559022909404	37	57.1206301079436	33.4522574688537	2.09447059762228	5.23874115193033	52.6581254060708	G47014000	406	406	7350	0.03707	63.6069551	32.1	33	LPA	15.4	15.9	MHLTH	33.2	33.6	OBESITY	5969	47	14000	2404035	266910.42121	390504011.598	100225	58696	3675	9192	77741
403	4715160	Clarksville city	Tennessee	36.5664303	-87.3452162	14.5	32.9	28.67062193	74.28206477	48675	24.5556287030941	146281	2.32565621795413	23	30	70	86.2221341825773	29	59.363827154586	22.1190721966626	2.32155919087236	10.7929259439025	50.1459519691553	G47015160	402	402	5095	0.025697	74.28206477	29.6	30.5	LPA	14.3	14.7	MHLTH	32.7	33.2	OBESITY	20046	47	15160	2404061	112357.522999	256282837.574	86838	32356	3396	15788	65627
404	4740000	Knoxville city	Tennessee	35.9706805	-83.9492703	15.7	35	35.12848741	66.18223571	34556	30.51738805393	183927	2.75881939742746	45	30	70	80.6076587938546	33	72.0889265850038	17.7211611128328	1.91108428887548	4.88237181055528	52.2402909850104	G47040000	404	404	5354	0.027003	66.18223571	29.6	30.4	LPA	15.4	15.9	MHLTH	34.8	35.2	OBESITY	27828	47	40000	2404842	555741.201431	269793608.753	132591	32594	3515	8980	87220
405	4748000	Memphis city	Tennessee	35.1028283	-89.9774026	16.4	38.2	37.77022115	64.75047103	36975	25.0907083893262	655857	3.16285721132629	47	32.7	67.3	80.1326006832234	33.5	26.6279082177975	63.4033028541283	1.53981736872519	6.77022582666648	52.3335117258793	G47048000	407	407	16411	0.08277	64.75047103	32.5	33	LPA	16.3	16.6	MHLTH	38.1	38.3	OBESITY	5980	47	48000	2405068	253810.765427	845184338.223	174641	415835	10099	44403	281899
406	4751560	Murfreesboro city	Tennessee	35.8521638	-86.4160223	13.6	34.3	14.90674834	64.38255521	53241	37.7655672585847	122007	3.43568255425505	21	28.1	71.9	85.7715109758052	30.3	69.7648495578123	16.8187071233618	3.62438220757825	6.06112764021736	50.7429901563025	G47051560	403	403	2853	0.014389	64.38255521	27.5	28.8	LPA	13.3	13.9	MHLTH	33.9	34.6	OBESITY	19957	47	51560	2404342	278868.873577	145105511.434	85118	20520	4422	7395	62410
407	4752006	Nashville-Davidson metropolitan government (balance)	Tennessee	36.1718001	-86.7850016	14	33	45.36385934	75.13054958	49891	37.6277641221409	643771	2.02454576664514	38	29.4	70.6	79.3931405546765	34	55.730531508875	27.9029344285468	3.51910850286826	10.2513160735727	51.82634818903	G47052006	405	405	25547	0.128848	75.13054958	29.2	29.6	LPA	13.9	14.2	MHLTH	32.8	33.1	OBESITY	19995	47	52006	2405092	289847.524176	1288855489.96	358777	179631	22655	65995	333059
408	4801000	Abilene city	Texas	32.4545143	-99.7381473	12.4	35	15.91458149	42.18875249	44108	22.0356697798443	122612	1.70740317749852	45	31.9	68.1	80.2849575303681	31.2	59.0423449580791	9.85140116791179	2.05363259713568	26.6401331027958	48.3606824780609	G48001000	426	426	5531	0.027896	42.18875249	31.5	32.4	LPA	12.2	12.6	MHLTH	34.7	35.2	OBESITY	7053	48	1000	2409657	178669.024417	290334741.61	72393	12079	2518	32664	54745
409	4801924	Allen city	Texas	33.1097362	-96.6730316	8.6	27.8	12.13060478	44.78884793	102215	53.1020554861456	94710	5.60695683199596	16	21.2	78.8	81.6097661907718	35.6	62.3598352866646	9.71175166297118	14.1241685144124	10.577552528772	49.9545982472812	G48001924	447	447	1302	0.006567	44.78884793	20.6	21.9	LPA	8.3	8.9	MHLTH	27.4	28.3	OBESITY	7086	48	1924	2409684	50010.6872033	68597165.6626	59061	9198	13377	10018	48330
410	4803000	Amarillo city	Texas	35.1998752	-101.8301992	12.2	33.4	4.967145099	34.21055221	49684	22.3494076955643	197570	3.0514972844052	46	31.5	68.5	81.2966688081221	33.4	56.3278837880245	6.10872095965987	3.86900845270031	31.0578529128916	51.2142531760895	G48003000	442	442	5143	0.025939	34.21055221	31.1	31.8	LPA	12	12.3	MHLTH	33.2	33.6	OBESITY	6831	48	3000	2409694	131272.234134	266556136.961	111287	12069	7644	61361	94951
411	4804000	Arlington city	Texas	32.7007082	-97.1246912	11.5	30.9	20.62795548	49.48191057	53574	29.3025941867615	383899	6.02111843278224	32	29.6	70.4	81.401467427555	32.8	41.5400925764329	20.3881750147825	6.87368292181016	28.6635286885353	50.9725214183939	G48004000	428	428	4920	0.024814	49.48191057	29.3	29.8	LPA	11.3	11.6	MHLTH	30.7	31	OBESITY	6461	48	4000	2409731	124022.801782	257883170.894	159472	78270	26388	110039	188902
412	4805000	Austin city	Texas	30.3039398	-97.7543577	10	27.2	41.74443923	52.46474708	60939	47.7083456381785	907779	4.64955870157723	30	24.2	75.8	73.697392388074	32.4	48.8894323398096	7.22984338699177	6.74547439409812	34.4601494416593	49.5059920971955	G48005000	425	425	14708	0.074181	52.46474708	24.1	24.4	LPA	9.9	10.1	MHLTH	27.1	27.3	OBESITY	6765	48	5000	2409761	666658.772975	827512796.78	443808	65631	61234	312822	500688
413	4806128	Baytown city	Texas	29.7593673	-94.9629553	12.8	34.6	27.8475049	55.03647432	49930	14.7069078230551	75310	3.23051173058967	40	33.6	66.4	82.7236229323912	32.4	35.6274067188952	14.8174213251892	2.2639755676537	45.4680653299695	49.4197317753286	G48006128	443	443	1733	0.00874	55.03647432	33.1	34.1	LPA	12.6	13.1	MHLTH	34.4	34.8	OBESITY	6440	48	6128	2409801	300939.577685	102469296.386	26831	11159	1705	34242	31135
414	4807000	Beaumont city	Texas	30.084912	-94.1453303	12.6	37.4	34.52728348	62.6099245	42395	22.9739186606734	117729	2.14313455273747	42	34.3	65.7	89.8954222573007	33.8	33.1065412939887	48.0017667694451	3.09949120437615	14.3872792599954	51.9736003873302	G48007000	450	450	4106	0.020709	62.6099245	33.9	34.7	LPA	12.4	12.8	MHLTH	37.2	37.6	OBESITY	6830	48	7000	2409806	122351.816806	220303468.635	38976	56512	3649	16938	50680
415	4810768	Brownsville city	Texas	25.9991334	-97.4550173	13.7	37.9	16.28030744	42.44810775	34255	18.0394892363735	182110	1.94521022565357	27	37.7	62.3	82.2710367973876	30.7	4.75811322826863	0.253143704354511	0.718796331887321	93.9536543847125	52.1552907583329	G48010768	441	441	6775	0.03417	42.44810775	37.1	38.2	LPA	13.5	14	MHLTH	37.6	38.2	OBESITY	6933	48	10768	2409924	391889.479148	378856461.34	8665	461	1309	171099	66146
416	4810912	Bryan city	Texas	30.6656165	-96.3665857	12.6	34.5	30.52930339	54.02866171	41587	26.6915433142292	80552	2.82833964791746	32	30.6	69.4	75.680800632078	30	40.6544840599861	16.5520409176681	2.33762041910815	38.5105273612077	48.9509881815473	G48010912	422	422	2152	0.010854	54.02866171	30	31.2	LPA	12.3	13	MHLTH	34.2	34.8	OBESITY	6536	48	10912	2409927	119570.853959	118170024.582	32748	13333	1883	31021	37970
417	4813024	Carrollton city	Texas	32.98836	-96.8997703	10	28	12.94952182	44.54739154	70072	37.5144308473794	129266	5.44290477644104	30	27.5	72.5	82.3347345387539	36.5	42.5641700060341	8.14212553958504	14.8198288799839	32.2242507697306	50.8122785573933	G48013024	415	415	1844	0.0093	44.54739154	27.1	28	LPA	9.7	10.2	MHLTH	27.7	28.2	OBESITY	6450	48	13024	2409992	90582.3797724	96007752.8271	55021	10525	19157	41655	69464
418	4815976	College Station city	Texas	30.5851598	-96.2963598	10.6	28.8	32.85871864	55.03921667	36471	55.687511597699	104684	3.29663192898672	24	24.6	75.4	76.8087315970596	22.6	66.7389476901914	6.73837453670093	9.60987352412976	14.9287379160139	49.3704864162623	G48015976	421	421	2400	0.012105	55.03921667	24	25.1	LPA	10.3	10.9	MHLTH	28.4	29.2	OBESITY	6537	48	15976	2410193	111581.341581	132440061.879	69865	7054	10060	15628	49109
419	4817000	Corpus Christi city	Texas	27.7542524	-97.1733853	11.7	36.3	3.175901915	0.05055925	52154	21.1168319903812	320050	2.97813846953241	39	32	68	82.4108299478442	34.7	30.8423683799406	3.98219028276832	1.92438681456022	61.9331354475863	50.7239493829089	G48017000	448	448	23013	0.116068	0.05055925	31.7	32.3	LPA	11.6	11.9	MHLTH	36.2	36.5	OBESITY	6959	48	17000	2410234	736586.151086	471015611.243	98711	12745	6159	198217	147443
420	4819000	Dallas city	Texas	32.7933334	-96.7665128	12.3	36.7	26.30942859	48.1630407	45215	31.0108078402638	1278433	5.17708345763629	40	34.2	65.8	76.3442247787871	32.5	29.1917527160203	24.2561792444344	3.22840539942257	41.4786695900372	50.2652857052345	G48019000	414	414	19068	0.096171	48.1630407	34	34.3	LPA	12.2	12.3	MHLTH	36.6	36.8	OBESITY	6877	48	19000	2410288	501285.28146	996577669.323	373197	310099	41273	530277	612193
421	4819972	Denton city	Texas	33.2166293	-97.141376	11.3	29.7	17.80449188	57.16311106	50487	36.89852700491	128421	2.24662357270731	25	27.7	72.3	75.6745720119365	28.5	59.9021966812281	9.7149220143123	3.85840322065706	23.3988210650906	52.2204312378817	G48019972	454	454	4439	0.022388	57.16311106	27.2	28.3	LPA	11	11.5	MHLTH	29.5	30	OBESITY	6453	48	19972	2410323	382843.061492	246273465.464	76927	12476	4955	30049	63670
422	4822660	Edinburg city	Texas	26.317285	-98.1632082	12	37	9.974067279	37.75922152	43760	29.9322681486627	84399	3.4986492599518	20	33.4	66.6	77.1782178217822	27.9	7.41833434045427	1.08769061244801	2.10310548703184	89.0674060119196	52.5349826419744	G48022660	433	433	1747	0.008811	37.75922152	32.4	34.5	LPA	11.5	12.5	MHLTH	36.4	37.5	OBESITY	6561	48	22660	2410401	105350.028408	103949821.76	6261	918	1775	75172	36360
423	4824000	El Paso city	Texas	31.8483598	-106.426979	11.8	34.4	8.03446382	17.98965438	43322	23.6045017779039	678058	4.13442006043351	36	32.2	67.8	80.401480987559	32.6	13.9595727799097	3.33437552539753	1.17748039253279	80.2322220223049	51.2698028782199	G48024000	440	440	12557	0.063332	17.98965438	31.9	32.5	LPA	11.7	12	MHLTH	34.3	34.6	OBESITY	7072	48	24000	2410414	250365.265448	667289044.412	94654	22609	7984	544021	284945
424	4827000	Fort Worth city	Texas	32.7815183	-97.346746	12.1	32.7	15.16221972	50.2520994	54876	27.5944454526781	815930	3.66492548870908	31	31.5	68.5	81.6816551339854	32	40.6666013015822	18.8306594928486	3.7850060666969	34.0868701971983	51.0484968073242	G48027000	429	429	17243	0.086966	50.2520994	31.3	31.7	LPA	12	12.2	MHLTH	32.6	32.8	OBESITY	6889	48	27000	2410531	791044.243777	909610998.448	331811	153645	30883	278125	373287
425	4827684	Frisco city	Texas	33.1554266	-96.8225959	8.1	26	11.03058859	43.94130294	117642	59.877977599859	145646	3.64816551802815	12	20.2	79.8	79.528714587206	36.2	62.6395506914024	7.49763124287656	15.0577427461104	11.8945937409884	51.0697169850185	G48027684	446	446	3093	0.0156	43.94130294	19.8	20.6	LPA	7.9	8.3	MHLTH	25.7	26.3	OBESITY	7088	48	27684	2410549	102332.596772	176721276.466	91232	10920	21931	17324	71549
426	4829000	Garland city	Texas	32.9098262	-96.6303341	11.9	33.6	15.59826075	47.7902355	53220	22.4555204010355	234810	6.41236756120189	38	33.5	66.5	78.7757601959937	34.1	31.064264724671	13.5360504237469	10.4527064435075	41.46032962821	50.9820706102807	G48029000	413	413	2845	0.014349	47.7902355	33.2	33.9	LPA	11.8	12.1	MHLTH	33.4	33.8	OBESITY	6362	48	29000	2410572	101669.338403	148053076.322	72942	31784	24544	97353	111024
427	4830464	Grand Prairie city	Texas	32.6869482	-97.0210972	11.3	33.4	22.32423296	47.89501621	60246	23.7391035001549	185631	3.57683684320222	28	32	68	81.5947755460432	32.5	23.9431991423846	21.5599765125437	6.90779018590645	45.6620930771261	50.983402556685	G48030464	411	411	4011	0.02023	47.89501621	31.6	32.3	LPA	11.1	11.4	MHLTH	33.2	33.5	OBESITY	6823	48	30464	2410632	167614.91554	210210038.5	44446	40022	12823	84763	91110
428	4835000	Houston city	Texas	29.7866424	-95.3908995	12.1	34.4	26.67258609	49.05850401	47010	31.1530007373228	2240582	5.59265328582409	39	33.1	66.9	76.2746782074342	32.7	25.0933462823499	22.3618238475539	6.61243373373525	44.3137541942227	49.8882879537549	G48035000	420	420	30067	0.151645	49.05850401	33	33.2	LPA	12	12.1	MHLTH	34.3	34.4	OBESITY	6911	48	35000	2410796	2405257.73859	1720634409.63	562237	501035	148157	992886	1074683
429	4837000	Irving city	Texas	32.8577478	-96.9700224	11	32.1	15.68430893	45.07553046	54868	35.021785381703	232013	5.32968830946425	32	31.8	68.2	78.2851597113802	32	26.0722459517355	12.7234249804968	17.2343791080672	41.2882036782422	51.0988608396943	G48037000	409	409	3365	0.016972	45.07553046	31.5	32.2	LPA	10.9	11.2	MHLTH	31.9	32.3	OBESITY	7189	48	37000	2410117	79241.7519218	176221217.374	60491	29520	39986	95794	118495
430	4839148	Killeen city	Texas	31.0776691	-97.731952	11.8	36.3	17.33215054	45.55403183	48157	18.0373315938684	138745	3.99598299672435	24	30.1	69.9	82.9322805357522	28.1	32.2757576849616	32.8501927997405	3.33921943133086	24.8268406068687	50.6432664240153	G48039148	449	449	2639	0.01331	45.55403183	29.7	30.4	LPA	11.7	12	MHLTH	36.1	36.6	OBESITY	6627	48	39148	2411542	175700.923624	140398082.969	44781	45578	4633	34446	61297
431	4841464	Laredo city	Texas	27.5604064	-99.4892314	13.3	40.2	9.202441529	30.88062324	39548	17.9314752145938	251671	4.35197124051393	24	40	60	81.2021623936199	28.5	3.52841606700812	0.282909036003354	0.551116338394173	95.3784901716924	51.370638651255	G48041464	418	418	4268	0.021526	30.88062324	39.5	40.5	LPA	13	13.5	MHLTH	39.9	40.5	OBESITY	6773	48	41464	2411626	300292.485521	265689953.642	8880	712	1387	240040	93415
432	4841980	League City city	Texas	29.4900638	-95.1090929	9.2	27.5	17.59879737	54.70490551	97087	42.4724582431428	94976	2.80019728426733	16	24.9	75.1	83.4383732076934	35.4	65.6144710242588	7.23130053908356	5.3855710916442	19.4343834231806	50.6580609838275	G48041980	435	435	2540	0.012811	54.70490551	24.1	25.6	LPA	8.9	9.6	MHLTH	27.1	27.9	OBESITY	6244	48	41980	2411642	82573.3521053	136985789.017	62318	6868	5115	18458	49029
433	4842508	Lewisville city	Texas	33.0465513	-96.9818258	10.4	28.4	18.94575616	42.74145549	57549	32.1327470938987	102327	3.76468251349244	24	27.3	72.7	80.9899880724329	32.3	44.4516110117564	11.7818366609008	9.02010222131011	30.7289376215466	50.9738387717807	G48042508	410	410	2123	0.010707	42.74145549	26.8	27.7	LPA	10.2	10.6	MHLTH	28.2	28.6	OBESITY	6451	48	42508	2410829	121989.020104	110708197.515	45486	12056	9230	31444	55334
434	4843888	Longview city	Texas	32.5193375	-94.7645924	12.5	35.1	38.15075217	58.98301375	44304	20.8995668186936	82184	2.30137179997757	40	32.4	67.6	85.0005554321262	34.9	54.5653655212693	21.886255232162	1.41511729777086	19.7568869853013	51.196096563808	G48043888	439	439	2764	0.01394	58.98301375	31.9	32.9	LPA	12.3	12.8	MHLTH	34.8	35.4	OBESITY	6152	48	43888	2410870	92643.3082453	144503541	44844	17987	1163	16237	36008
435	4845000	Lubbock city	Texas	33.5656357	-101.8866715	12	35.7	7.110687377	33.70846781	45499	28.7366007984174	244507	3.0921066620609	38	32.3	67.7	80.6650151295657	29.3	53.3996981681506	7.51839415640452	2.31077228872793	34.5347985947233	50.9715468268802	G48045000	437	437	6135	0.030942	33.70846781	32	32.6	LPA	11.8	12.2	MHLTH	35.5	35.9	OBESITY	6366	48	45000	2410892	161585.505715	325749294.693	130566	18383	5650	84440	116659
436	4845384	McAllen city	Texas	26.2321823	-98.2464012	11.7	35.8	13.64171482	38.0710389	45568	28.2199158752666	138475	4.44766907227495	27	32.3	67.7	76.837507074137	32.4	10.5795269904315	0.688933020400794	2.84527893121502	85.2384907022928	51.2200758259614	G48045384	432	432	2262	0.011409	38.0710389	31.6	33	LPA	11.4	12.1	MHLTH	35.4	36.1	OBESITY	6563	48	45384	2411057	204653.380539	152181214.237	14650	954	3940	118034	56544
437	4845744	McKinney city	Texas	33.1984816	-96.6680224	9.5	30.6	18.04252639	51.8108781	83257	44.575131533508	156821	3.89677547729792	14	23.3	76.7	81.950150998665	34.6	62.0835219772862	11.0654823014775	5.17979097187239	18.9904413311993	50.9185632026323	G48045744	445	445	3109	0.01568	51.8108781	22.8	23.8	LPA	9.3	9.7	MHLTH	30.3	30.9	OBESITY	6689	48	45744	2411064	170451.219858	164848839.099	97360	17353	8123	29781	77153
438	4847892	Mesquite city	Texas	32.7628831	-96.588768	12.2	35	17.25662618	54.94241773	50804	17.5661873558338	143771	4.86520216425958	33	33	67	80.0658370606557	32.3	33.131855520237	24.2350682682878	2.85453951074973	38.1349507202426	51.9186762281684	G48047892	408	408	2279	0.011494	54.94241773	32.6	33.4	LPA	12	12.4	MHLTH	34.8	35.2	OBESITY	6910	48	47892	2411090	98637.0054144	122800603.967	47634	34843	4104	54827	67743
439	4848072	Midland city	Texas	32.0246419	-102.1134666	10.7	33.6	9.727717891	29.34733502	71500	27.2355369820251	128051	2.76962167502453	37	29.5	70.5	85.0554974475858	31.9	46.682181318381	7.04875401207331	1.89768139257015	42.8602666125216	50.3713364206449	G48048072	434	434	3561	0.01796	29.34733502	29	29.9	LPA	10.5	10.9	MHLTH	33.3	33.9	OBESITY	6896	48	48072	2411096	208048.653625	193082287.726	59777	9026	2430	54883	64057
440	4848768	Mission city	Texas	26.2040601	-98.3252207	12.2	36.2	12.05768976	39.06289809	43480	24.4979657550639	82200	3.77106600490565	20	33.2	66.8	83.6717948717949	30.6	10.7043795620438	0.274939172749392	1.34184914841849	87.5158150851582	51.4416058394161	G48048768	431	431	1570	0.007918	39.06289809	32.4	34	LPA	11.7	12.5	MHLTH	35.8	36.6	OBESITY	6564	48	48768	2411122	79338.7431256	92225458.8936	8799	226	1103	71938	29250
441	4848804	Missouri City city	Texas	29.5629438	-95.5359985	9.1	30.1	22.60765533	56.17740042	88591	44.6486057109411	71732	3.76091977104044	27	26.4	73.6	85.065901946727	38.4	23.9892934812915	41.6215914793955	15.7126526515363	15.7642335359393	52.1440918976189	G48048804	453	453	1431	0.007217	56.17740042	25.8	27	LPA	8.8	9.3	MHLTH	29.8	30.5	OBESITY	6850	48	48804	2411125	117686.931921	78239927.977	17208	29856	11271	11308	36266
442	4853388	Odessa city	Texas	31.8837804	-102.3410618	11.9	34	10.97291668	27.67524314	60619	18.407640521635	114258	4.22938455515094	46	32.4	67.6	82.418550044027	30.8	37.2043970662886	4.83117155910308	1.43272243519053	54.7576537310298	49.699802202034	G48053388	438	438	2077	0.010475	27.67524314	31.9	32.9	LPA	11.6	12.1	MHLTH	33.8	34.3	OBESITY	6894	48	53388	2411303	157090.155657	117676310.894	42509	5520	1637	62565	54512
443	4856000	Pasadena city	Texas	29.6585556	-95.1505639	12.8	34.2	20.89346038	50.84003777	48607	14.4604348112235	153286	5.41549042138727	42	34.7	65.3	81.0727802940994	31.2	28.1734796393669	2.24743290320055	1.85013634643738	66.4803047897394	50.0658899051446	G48056000	419	419	2118	0.010682	50.84003777	34.3	35.2	LPA	12.6	13	MHLTH	34	34.4	OBESITY	6404	48	56000	2411380	159272.94095	116409717.385	43186	3445	2836	101905	64468
444	4856348	Pearland city	Texas	29.555761	-95.3230703	8.9	27.3	16.0535049	51.70931065	96954	45.681212353279	106238	3.49738298248356	15	23.4	76.6	89.3714201521263	34.7	44.4982021498899	18.055686289275	13.403866789661	21.3868860483066	50.9356350834918	G48056348	452	452	2263	0.011414	51.70931065	22.8	24	LPA	8.6	9.1	MHLTH	27	27.6	OBESITY	6851	48	56348	2411392	176169.611594	120448312.365	47274	19182	14240	22721	54297
445	4857200	Pharr city	Texas	26.1678441	-98.1901985	14	39.8	10.4393497	34.57724011	36501	14.1358459408922	75172	5.00986486317515	18	38	62	85.4516967288291	28.3	5.82131644761347	0.0226148033842388	0.188900122385995	93.654552226893	52.9292821795349	G48057200	430	430	1087	0.005482	34.57724011	36.9	39.2	LPA	13.4	14.6	MHLTH	39.1	40.4	OBESITY	6565	48	57200	2411412	59709.9094972	61071863.0085	4376	17	142	70402	26168
446	4858016	Plano city	Texas	33.0507687	-96.747944	8.5	27.4	11.28569773	43.98166202	85085	55.5779382063059	279088	6.06136895005847	25	21.8	78.2	81.8003607528163	38.5	55.3015536318294	7.88066846299375	19.0280485008313	14.7799260448317	51.0150920139884	G48058016	444	444	3586	0.018086	43.98166202	21.5	22	LPA	8.4	8.6	MHLTH	27.3	27.6	OBESITY	6458	48	58016	2411437	78462.547748	186544998.867	154340	21994	53105	41249	146915
447	4861796	Richardson city	Texas	32.9722914	-96.7080688	8.9	27.4	13.44180857	44.25496069	74877	53.1477754813445	108350	5.9078372996532	37	24.2	75.8	78.3963957364199	37.3	53.8449469312413	10.2021227503461	15.8458698661744	16.497461928934	50.1365943700969	G48061796	412	412	1399	0.007056	44.25496069	23.6	24.7	LPA	8.6	9.1	MHLTH	27.1	27.7	OBESITY	6878	48	61796	2410933	50055.7227574	74217111.8971	58341	11054	17169	17875	54602
448	4863500	Round Rock city	Texas	30.5252432	-97.6659534	10	30.8	21.95253762	44.58761617	74087	37.4513660574562	112767	5.1199009561545	19	25.3	74.7	81.8185006576063	33.2	50.3196857236603	10.0889444607022	6.30326247927142	30.5364157954011	50.4961557902578	G48063500	424	424	1657	0.008357	44.58761617	24.8	25.8	LPA	9.8	10.2	MHLTH	30.5	31	OBESITY	6289	48	63500	2411005	164021.848907	92898203.5633	56744	11377	7108	34435	57025
449	4864472	San Angelo city	Texas	31.4410777	-100.450499	11.9	32	20.17146131	40.14939709	45481	22.6336383921353	98694	2.60736026490259	43	31.2	68.8	79.8346358101982	32.8	51.6667679899487	4.61223579954202	1.38002310170831	40.926500091191	50.670760127262	G48064472	416	416	2886	0.014556	40.14939709	30.7	31.7	LPA	11.6	12.1	MHLTH	31.7	32.3	OBESITY	6354	48	64472	2411773	128497.780144	161196240.935	50992	4552	1362	40392	46322
450	4865000	San Antonio city	Texas	29.4724026	-98.5251419	11.4	34.9	29.12667922	48.30076619	48183	25.2481987173284	1439358	4.81880428433933	35	33.6	66.4	79.0150249906706	33.1	25.4883774571719	6.64970076937079	2.6520156903286	63.6433048623067	50.8973445105387	G48065000	427	427	22292	0.112431	48.30076619	33.5	33.7	LPA	11.4	11.5	MHLTH	34.8	35	OBESITY	6424	48	65000	2411774	650711.854787	1208777315.31	366869	95713	38172	916055	653844
451	4870808	Sugar Land city	Texas	29.5992773	-95.6306475	7.7	22.6	20.07142273	49.90222977	108504	56.476561577518	85681	3.93545549144403	26	23.4	76.6	80.2825776119041	41.8	42.7796127496178	6.97587563170364	38.5044525624117	9.25526079294126	50.2923635345059	G48070808	451	451	1619	0.008166	49.90222977	22.8	24	LPA	7.4	7.9	MHLTH	22.3	22.8	OBESITY	7144	48	70808	2411994	111468.182027	92422960.8437	36654	5977	32991	7930	41263
452	4874144	Tyler city	Texas	32.3172584	-95.3058858	12.5	34.7	50.11363389	58.84150711	44507	28.1355720811312	101946	2.92886595382582	38	33.2	66.8	81.7340758325383	33.1	49.2908010123006	24.3167951660683	2.16977615600416	22.4677770584427	53.0113981911993	G48074144	417	417	2674	0.013486	58.84150711	32.7	33.7	LPA	12.2	12.7	MHLTH	34.4	35	OBESITY	6470	48	74144	2412122	165199.647858	147995595.656	50250	24790	2212	22905	45073
453	4876000	Waco city	Texas	31.5601108	-97.1860267	13.6	37.6	28.17108022	44.62211336	34099	21.206042663863	130659	2.01609157376296	42	34.6	65.4	80.3097826086957	28.5	43.3357059215209	20.6859075915169	1.89271309286004	32.2342892567676	51.2892338070856	G48076000	436	436	4940	0.024915	44.62211336	34.1	35	LPA	13.4	13.8	MHLTH	37.3	37.8	OBESITY	6973	48	76000	2412162	263656.534755	262411288.542	56622	27028	2473	42117	55200
454	4879000	Wichita Falls city	Texas	33.9066526	-98.5258534	11.9	35.4	10.28210191	50.21431692	43997	23.5803377156691	105013	2.2737662375612	46	32.5	67.5	77.0733852726816	32.8	61.6295125365431	11.9394741603421	2.48540656871054	20.9440735908887	47.2046318074905	G48079000	423	423	3616	0.018238	50.21431692	32	33	LPA	11.7	12.1	MHLTH	35.1	35.7	OBESITY	6428	48	79000	2412261	104586.666616	187088991.947	64719	12538	2610	21994	47748
455	4943660	Layton city	Utah	41.077423	-111.9607269	10.6	25.9	10.07807775	49.38959869	68507	29.9953998498898	72413	5.10259651963303	27	21.3	78.7	79.6081045827415	29.6	78.4361923963929	1.57982682667477	2.63488600113239	12.4079930399238	49.4745418640299	G49043660	463	463	1221	0.006158	49.38959869	20.9	21.9	LPA	10.4	10.9	MHLTH	25.6	26.3	OBESITY	20244	49	43660	2411639	70912.5968327	57679567.7019	56798	1144	1908	8985	34499
456	4955980	Ogden city	Utah	41.2283911	-111.9681469	13.4	31.8	13.12849155	42.6679798	42482	18.7282566679552	84900	4.89587538548076	54	27.2	72.8	76.8104492547533	30.6	61.8657243816254	1.64193168433451	1.40047114252061	31.7997644287397	48.3828032979976	G49055980	460	460	1485	0.00749	42.6679798	26.8	27.7	LPA	13.1	13.6	MHLTH	31.5	32.1	OBESITY	20294	49	55980	2411305	71327.7935255	70587164.961	52524	1394	1189	26998	37974
457	4957300	Orem city	Utah	40.298307	-111.6992831	10.9	27.6	10.88556609	42.18890782	56376	36.6192517133569	93220	7.96226348356343	35	21.2	78.8	76.3915727953999	25.9	75.079382106844	1.05020381892298	2.14653507830938	17.1068440248874	49.739326324823	G49057300	462	462	998	0.005033	42.18890782	20.8	21.7	LPA	10.6	11.1	MHLTH	27.4	27.9	OBESITY	20203	49	57300	2411333	48497.7811433	47854311.0931	69989	979	2001	15947	42434
458	4962470	Provo city	Utah	40.2453301	-111.6448069	11.7	29.1	18.92384234	54.8698319	42600	41.2999767180985	115718	4.09324980912766	36	22.4	77.6	62.4603591839503	23.6	75.9441054978482	0.35863046371351	2.43004545533106	16.4762612558115	50.27826267305	G49062470	461	461	2439	0.012301	54.8698319	22	22.9	LPA	11.5	12	MHLTH	28.8	29.4	OBESITY	20288	49	62470	2411499	90055.2132715	114397727.032	87881	415	2812	19066	58967
459	4965330	St. George city	Utah	37.0782254	-113.5772014	11.7	26.3	2.637981978	22.00959814	51228	29.2552006319755	78573	1.73134470582875	20	21.5	78.5	79.6176300763457	35.8	81.1907398215672	0.85016481488552	0.589260942053886	13.110101434335	51.854962900742	G49065330	459	459	3658	0.018449	22.00959814	20.8	22.1	LPA	11.3	12.1	MHLTH	25.8	26.7	OBESITY	2485	49	65330	2411757	104422.638859	198885595.094	63794	668	463	10301	31174
460	4967000	Salt Lake City city	Utah	40.7769281	-111.9309915	11.3	26	12.40634972	39.0209355	50353	44.4074810982889	191446	2.67732008526849	59	22.7	77.3	67.5808118081181	31.8	64.9551309507642	2.36045673453611	5.57494019201237	21.5507244862781	48.0631614136623	G49067000	458	458	6093	0.03073	39.0209355	22.4	23	LPA	11.1	11.4	MHLTH	25.9	26.2	OBESITY	20179	49	67000	2411771	129329.714579	289261277.331	124354	4519	10673	41258	101625
461	4967440	Sandy city	Utah	40.5716322	-111.8499374	10	23.1	15.3473294	46.58953025	83527	40.2348723447028	93141	6.36025829111718	33	19.3	80.7	78.3471748320779	35.4	84.8069056591619	0.611975392147389	3.15328373111734	8.61167477265651	50.6211013409777	G49067440	457	457	1256	0.006335	46.58953025	18.8	19.7	LPA	9.8	10.3	MHLTH	22.8	23.4	OBESITY	20182	49	67440	2411810	119893.744482	61246778.972	78990	570	2937	8021	46599
462	4982950	West Jordan city	Utah	40.6024469	-112.0007652	11.1	25	4.028581828	35.02547991	69503	23.6086875233703	110928	5.34014250601145	23	22	78	79.4962656054081	30.5	73.5450021635656	1.24495168036925	2.43401125054089	18.0937184480023	49.6529280253858	G49082950	456	456	1792	0.009038	35.02547991	21.5	22.4	LPA	10.8	11.4	MHLTH	24.7	25.3	OBESITY	20181	49	82950	2412222	51187.7044502	83717629.2603	81582	1381	2700	20071	55029
463	4983470	West Valley City city	Utah	40.6884927	-112.0117586	13.3	28.7	6.004264663	33.35072597	55933	13.2464809440403	134609	5.90653511637553	35	27.9	72.1	75.4165135856109	30.4	47.9462740232822	2.12615798349293	4.94989190915912	37.9476855187989	49.9840278138906	G49083470	455	455	1956	0.009865	33.35072597	27.5	28.3	LPA	13.1	13.6	MHLTH	28.5	28.9	OBESITY	20178	49	83470	2412231	56856.6330885	91990797.3081	64540	2862	6663	51081	62603
464	5010675	Burlington city	Vermont	44.491927	-73.2388823	11.5	22.9	22.89264079	58.27481768	46754	50.9125458482478	42556	4.29184740211898	62	19.7	80.3	52.9258894166144	26.7	83.8824137606918	4.70438951029232	5.95685684744807	2.56133095215716	50.9328884293637	G50010675	464	464	905	0.004564	58.27481768	18.9	20.6	LPA	10.9	12	MHLTH	22.4	23.4	OBESITY	27913	50	10675	1462060	37420.9547106	40126792.9012	35697	2002	2535	1090	22318
465	5101000	Alexandria city	Virginia	38.8200709	-77.0840628	8.9	25.8	21.50138149	53.87472087	89200	62.0888186460106	151473	15.5217479809271	46	20.1	79.9	58.3215079953405	36.2	52.0363365088168	21.0684412403531	6.32786041076628	16.741597512428	51.7709426762525	G51001000	473	473	824	0.004156	53.87472087	19.8	20.5	LPA	8.7	9.1	MHLTH	25.6	26	OBESITY	28165	51	1000	1498415	34523.6616483	39537550.0948	78821	31913	9585	25359	94430
466	5116000	Chesapeake city	Virginia	36.6793761	-76.3017884	11	32.4	54.04157625	76.75891341	69978	30.3752676555637	233194	1.03969196039982	29	26.1	73.9	86.0615811274466	36.7	58.8964553118862	29.265761554757	3.19219190888273	5.2720052831548	51.1616936970934	G51016000	465	465	18167	0.091626	76.75891341	25.7	26.4	LPA	10.8	11.2	MHLTH	32.2	32.6	OBESITY	28046	51	16000	1498558	149166.11788	907814874.955	137343	68246	7444	12294	112502
467	5135000	Hampton city	Virginia	37.0480303	-76.2971486	12.2	36.4	9.649367702	13.74006209	49890	24.0007082466469	136789	4.09250350496396	44	27.4	72.6	82.4917604626578	35.6	39.7151817763124	49.2715057497313	2.42344048132525	5.2898990415896	51.7629341540621	G51035000	466	466	7086	0.035739	13.74006209	27	27.8	LPA	12	12.4	MHLTH	36.1	36.6	OBESITY	28050	51	35000	1498554	171317.37821	135309827.327	54326	67398	3315	7236	64324
468	5147672	Lynchburg city	Virginia	37.3990161	-79.1954582	12.9	32.5	52.12756188	74.51440495	40728	33.2886363636364	78755	2.47860132595874	48	28.7	71.3	75.6419193679563	28.6	62.9991746555774	28.2280490127611	2.65252999809536	3.3394705098089	53.0353628341058	G51047672	469	469	2588	0.013053	74.51440495	28.1	29.4	LPA	12.6	13.2	MHLTH	32.2	32.9	OBESITY	28191	51	47672	1498429	64787.6718359	128584746.955	49615	22231	2089	2630	34428
469	5156000	Newport News city	Virginia	37.0761659	-76.5219682	12.3	34.1	21.07638745	10.00842639	50089	24.7226035973025	181606	4.05955434355882	39	28.9	71.1	79.1002620265656	32.9	44.7198881094237	39.4083895906523	2.94098212614121	8.38573615409183	51.5043555829653	G51056000	468	468	6215	0.031346	10.00842639	28.5	29.2	LPA	12.2	12.5	MHLTH	33.9	34.3	OBESITY	28186	51	56000	1498555	115355.070094	182002803.066	81214	71568	5341	15229	88159
470	5157000	Norfolk city	Virginia	36.9230149	-76.2446413	12.3	35.2	9.791450291	21.53848013	45268	26.6116482902629	245724	6.92593364717545	54	28.3	71.7	74.3183972494899	30.2	43.8426852891862	41.3533069622829	3.34725138773583	7.42459019062037	47.9045595871791	G51057000	474	474	5007	0.025253	21.53848013	27.9	28.7	LPA	12.1	12.5	MHLTH	35	35.4	OBESITY	28218	51	57000	1498557	220202.58246	141998623.312	107732	101615	8225	18244	124486
471	5164000	Portsmouth city	Virginia	36.8596232	-76.3563067	12.8	36.9	12.8404741	38.34820545	47050	21.071951853544	96071	4.3390870520368	51	30	70	81.202105068784	35	38.9430733520001	52.2217942979671	1.17100894130383	3.88046340727171	51.8002310790977	G51064000	467	467	2424	0.012226	38.34820545	29.5	30.5	LPA	12.5	13.1	MHLTH	36.6	37.2	OBESITY	28002	51	64000	1498556	113507.83905	88866969.1956	37413	50170	1125	3728	43324
472	5167000	Richmond city	Virginia	37.531399	-77.4760085	12.7	34	34.88046865	64.21598471	41187	36.691050031389	216773	5.42265072768811	61	28.5	71.5	71.0108037243663	33.2	39.8310675222468	48.3598049572594	2.1086574435008	6.33335332352276	52.5143814035881	G51067000	470	470	3270	0.016492	64.21598471	28.1	28.8	LPA	12.5	12.8	MHLTH	33.8	34.2	OBESITY	28032	51	67000	1789073	85426.9090709	161821888.802	86343	104831	4571	13729	104501
473	5168000	Roanoke city	Virginia	37.278458	-79.9581739	13.3	34.1	28.82853787	65.43136729	39201	22.9045200023091	99329	3.61749814890032	59	30.7	69.3	79.755317309355	38.1	60.0690634155181	28.1025682328424	2.70917858832768	5.96804558588126	52.1549597801246	G51068000	472	472	2238	0.011287	65.43136729	30.2	31.2	LPA	13	13.6	MHLTH	33.8	34.4	OBESITY	28023	51	68000	1498439	69013.81084	111024268.908	59666	27914	2691	5928	46264
474	5176432	Suffolk city	Virginia	36.6971573	-76.6347808	11.7	34.2	54.61692198	75.10489273	65435	26.5905834009565	87061	0.331786237746126	28	28	72	85.6968334636435	38.4	50.0430732474931	41.3686955123419	1.59887894694525	3.75024408173579	51.5925615373129	G51076432	475	475	22186	0.111897	75.10489273	27.5	28.4	LPA	11.4	11.9	MHLTH	33.9	34.5	OBESITY	28150	51	76432	1498560	212065.84511	1060949217.03	43568	36016	1392	3265	40928
475	5182000	Virginia Beach city	Virginia	36.7799854	-76.0252094	10.4	28.6	17.75913169	26.1491193	67719	34.2423215898826	449733	2.74551461466715	34	24.4	75.6	81.9308180102225	35.4	62.8686353903316	18.5510069307789	6.37978533930132	7.64631459110183	50.8546181845673	G51082000	471	471	25775	0.129998	26.1491193	24.2	24.6	LPA	10.3	10.5	MHLTH	28.4	28.7	OBESITY	28055	51	82000	1498559	772170.377177	656833231.985	282741	83430	28692	34388	235755
476	5303180	Auburn city	Washington	47.303773	-122.2100001	12.9	27.2	25.92273531	60.75702747	60262	23.0416074774051	75607	3.95252384866798	30	19.7	80.3	75.7775710714493	34.9	60.2854233073657	4.72839816419115	9.0137156612483	14.419299800283	51.619559035539	G53003180	485	485	1820	0.009179	60.75702747	19.2	20.1	LPA	12.6	13.2	MHLTH	26.9	27.4	OBESITY	2593	53	3180	2409755	71937.0076895	77397952.9503	45580	3575	6815	10902	34402
477	5305210	Bellevue city	Washington	47.5978639	-122.1564793	8.2	19.2	28.71090318	60.65812753	100703	64.1481541483567	136718	6.13327200934972	38	13.3	86.7	65.1330113185783	38.2	52.5695226670958	2.50735089746778	32.9137348410597	7.05101010839831	49.3665793823783	G53005210	484	484	2227	0.011232	60.65812753	13	13.6	LPA	8	8.4	MHLTH	19	19.3	OBESITY	2594	53	5210	2409821	61983.415229	86979346.2756	71872	3428	44999	9640	69355
478	5305280	Bellingham city	Washington	48.7534421	-122.4701786	12.4	27.2	33.06873835	53.06507911	44441	40.8145512060103	84462	4.72570836625644	37	19	81	66.9341932401768	31.1	79.0012076436741	1.41483744168975	5.89495867964292	8.1835618384599	50.6890672728564	G53005280	478	478	1833	0.009245	53.06507911	18.5	19.5	LPA	12	12.7	MHLTH	26.8	27.6	OBESITY	29370	53	5280	2409823	69278.4888692	73902170.5251	66726	1195	4979	6912	41865
479	5322640	Everett city	Washington	47.9565609	-122.191358	12.8	30.2	20.16106858	31.09147579	50933	21.6955079724123	106580	4.70218697154636	37	21.8	78.2	68.772400574988	35.2	64.7194595608932	3.72771626946894	8.74741977857009	14.7447926440233	48.6329517733158	G53022640	487	487	2995	0.015105	31.09147579	21.4	22.2	LPA	12.6	13.1	MHLTH	30	30.4	OBESITY	2738	53	22640	2410469	118758.707681	91248988.214	68978	3973	9323	15715	52175
480	5323515	Federal Way city	Washington	47.3088368	-122.336104	12.2	26.2	30.86970442	57.29905317	58855	25.1528157107556	93986	6.53853640906702	35	19.2	80.8	73.4233335550088	35.9	48.9530355584874	10.7569212435895	13.4509395016279	17.7366841870066	50.504330432192	G53023515	483	483	1373	0.006925	57.29905317	18.9	19.5	LPA	11.9	12.4	MHLTH	25.9	26.4	OBESITY	2598	53	23515	2410494	41564.4853875	58221578.2871	46009	10110	12642	16670	45111
481	5335275	Kennewick city	Washington	46.1982651	-119.1736445	13.5	31.1	3.759431015	42.88480542	52134	22.5557231093392	77975	4.2960120209184	39	22.5	77.5	81.6463360604897	33.6	66.4969541519718	1.99422891952549	1.91343379288233	25.0516191086887	50.4687399807631	G53035275	479	479	1696	0.008554	42.88480542	22	23.1	LPA	13.2	13.9	MHLTH	30.7	31.4	OBESITY	2706	53	35275	2410184	70457.1630684	74660004.3394	51851	1555	1492	19534	33857
482	5335415	Kent city	Washington	47.3879703	-122.2127275	12.7	26.7	21.0992331	55.76096251	61033	24.1945781357431	125492	6.71884072560936	32	20.1	79.9	72.4071788371085	34	46.6491887929111	10.4628183469863	18.3398144901667	16.3874988047047	50.1402479839352	G53035415	482	482	1787	0.009013	55.76096251	19.8	20.5	LPA	12.5	13	MHLTH	26.5	26.9	OBESITY	2636	53	35415	2410185	86713.9125024	89130265.6934	58541	13130	23015	20565	59954
483	5357745	Renton city	Washington	47.4760585	-122.1919765	10.9	23.8	23.10672316	57.53586471	66050	35.441306972752	98499	6.61542965198824	31	17.5	82.5	74.0617421763732	35.8	46.2969167199667	10.0376653570087	23.0723154549792	12.4488573488056	49.6147169006792	G53057745	481	481	1434	0.007232	57.53586471	17.2	17.9	LPA	10.6	11.1	MHLTH	23.6	24	OBESITY	2602	53	57745	2410926	70148.0363305	61019317.577	45602	9887	22726	12262	51958
484	5363000	Seattle city	Washington	47.6204993	-122.3508761	9.7	22.6	11.82196102	18.82956502	74458	60.4163028956847	668849	12.3070217886472	53	14.7	85.3	49.1611774392754	35.8	65.7076559881229	6.95717568539386	14.0508545277036	6.55872999735366	49.8728412541545	G53063000	480	480	8759	0.044177	18.82956502	14.5	14.8	LPA	9.6	9.8	MHLTH	22.5	22.7	OBESITY	2753	53	63000	2411856	166026.424667	219662831.331	439485	46533	93979	43868	388640
485	5367000	Spokane city	Washington	47.6669347	-117.433322	13.4	30	10.52364824	46.74919412	43274	28.7801093281608	212078	5.52106734191264	58	21.6	78.4	75.976252014145	35.8	81.9934175161969	2.25577381906657	3.02152981450221	6.0878544686389	51.400428144362	G53067000	489	489	3673	0.018525	46.74919412	21.3	21.9	LPA	13.2	13.6	MHLTH	29.8	30.2	OBESITY	2587	53	67000	2411956	132035.784967	180018460.138	173890	4784	6408	12911	92471
486	5367167	Spokane Valley city	Washington	47.6633532	-117.2327795	12.8	29.1	5.931665845	42.76756514	47567	21.7783445753883	93322	3.83140523228953	39	20.7	79.3	80.3303943875616	38.1	88.5578963159812	0.872248773065301	1.83986626947558	5.19598808426738	49.1641842223699	G53067167	488	488	2341	0.011807	42.76756514	20.2	21.1	LPA	12.6	13.1	MHLTH	28.8	29.3	OBESITY	2546	53	67167	2411957	69451.8857537	98419269.5346	82644	814	1717	4849	42192
487	5370000	Tacoma city	Washington	47.2521991	-122.4598318	13.1	32.4	11.99731318	32.74669031	53553	26.6957783320588	205602	6.43086805096017	51	22.8	77.2	75.4533705757285	36	59.7338547290396	9.98531142693164	9.00331708835517	11.2883143160086	50.5019406426008	G53070000	486	486	3807	0.019201	32.74669031	22.5	23.1	LPA	12.9	13.3	MHLTH	32.2	32.5	OBESITY	2577	53	70000	2412025	128522.209329	129383143.855	122814	20530	18511	23209	95948
488	5374060	Vancouver city	Washington	45.634918	-122.5957341	12.8	29.5	15.10612111	51.9101492	52004	26.6579376365717	169982	5.32742697521786	33	21.2	78.8	76.3130806084713	36.5	72.9889047075573	2.50908919767975	5.10348154510478	12.3936652116106	51.3366121118707	G53074060	477	477	2949	0.014873	51.9101492	20.9	21.5	LPA	12.6	13	MHLTH	29.3	29.7	OBESITY	2698	53	74060	2412146	107323.508888	131041782.441	124068	4265	8675	21067	78689
489	5380010	Yakima city	Washington	46.5909379	-120.5494001	15	36	5.335140903	47.65499103	40951	17.5918645489333	93338	5.26713154408913	48	27	73	76.110320847163	33.1	48.4754333711886	1.03387687758469	1.27172212817931	45.7744969894362	50.8249587520624	G53080010	476	476	1673	0.008438	47.65499103	26.5	27.5	LPA	14.6	15.3	MHLTH	35.7	36.3	OBESITY	2670	53	80010	2412314	77162.3029758	72988467.5921	45246	965	1187	42725	37962
490	5414600	Charleston city	West Virginia	38.3486917	-81.632324	14.5	35.9	52.61308719	73.71396433	46720	38.6713681241185	50210	2.40223873407737	59	30.2	69.8	75.114780151863	41.6	79.4005178251344	11.2527384983071	2.2585142401912	1.58135829516033	51.3881696873133	G54014600	490	490	1738	0.008766	73.71396433	29.5	30.9	LPA	14.1	14.9	MHLTH	35.6	36.3	OBESITY	28667	54	14600	2390575	120363.598967	84535396.5608	39867	5650	1134	794	22652
491	5502375	Appleton city	Wisconsin	44.2779475	-88.3882643	10.8	30.3	10.30040173	59.69683995	53878	32.0849356294934	73446	4.62452574008858	48	21.5	78.5	82.3699196505188	35.3	83.4041336492117	2.23293303923971	5.95811889006889	5.68853307191678	50.6807722680609	G55002375	491	491	1462	0.007374	59.69683995	21	22	LPA	10.5	11.1	MHLTH	30	30.7	OBESITY	20563	55	2375	1582703	119525.59654	64675474.8751	61257	1640	4376	4178	38457
492	5531000	Green Bay city	Wisconsin	44.5206763	-87.9841686	12.4	33.2	14.92529906	51.84978828	43473	24.1392154233526	104951	3.54574177951063	48	24.3	75.7	79.8606887079368	34	71.6677306552582	3.45875694371659	4.13240464597765	14.4314966031767	50.3292012462959	G55031000	497	497	3259	0.016437	51.84978828	23.8	24.7	LPA	12.1	12.6	MHLTH	33	33.5	OBESITY	20813	55	31000	1583309	97773.7119154	119627568.424	75216	3630	4337	15146	50965
493	5539225	Kenosha city	Wisconsin	42.5858816	-87.8763984	12.1	33.7	8.300691215	51.20832232	49636	22.9274875641408	99865	5.78092116871816	50	26.2	73.8	83.287773907676	35.1	68.1900565763781	10.5602563460672	1.31377359435238	17.3023581835478	51.1120012016222	G55039225	492	492	1514	0.007636	51.20832232	25.7	26.7	LPA	11.9	12.4	MHLTH	33.4	34	OBESITY	20835	55	39225	1583472	181994.105231	72070444.9569	68098	10546	1312	17279	45362
494	5548000	Madison city	Wisconsin	43.0878147	-89.4298563	9.9	27.1	12.62528681	55.60911732	56464	56.3375833892551	246034	4.08829072540244	40	19.2	80.8	63.3709545341261	30.8	74.8128307469699	6.85230496598031	8.50654787549688	6.54787549688255	50.6551939975776	G55048000	496	496	5336	0.026912	55.60911732	18.9	19.5	LPA	9.7	10.1	MHLTH	26.9	27.3	OBESITY	21002	55	48000	1583625	347462.399228	243830502.594	184065	16859	20929	16110	140435
495	5553000	Milwaukee city	Wisconsin	43.0633484	-87.9666952	13.9	38.3	11.97494642	49.31073596	36801	23.5177399816927	598672	9.66744820938385	65	28.5	71.5	71.366097697794	31	35.9582542694497	38.8032177887057	3.81060079642943	18.2216639495417	51.8298834754256	G55053000	494	494	5503	0.027755	49.31073596	28.4	28.7	LPA	13.8	14	MHLTH	38.2	38.4	OBESITY	20470	55	53000	1583724	183026.612897	250800513.643	215272	232304	22813	109088	262053
496	5566000	Racine city	Wisconsin	42.7282842	-87.8070858	12.9	37.1	9.064846861	43.88364415	41178	17.5250313534407	77931	7.76199469895096	65	27.8	72.2	78.9526199619025	34	51.2376332909882	21.755142369532	0.863584452913475	22.740629531252	50.9630313995714	G55066000	493	493	1051	0.005301	43.88364415	27.4	28.3	LPA	12.6	13.1	MHLTH	36.8	37.3	OBESITY	20826	55	66000	1583991	79610.1469692	40639628.0342	39930	16954	673	17722	33073
497	5584250	Waukesha city	Wisconsin	43.0090837	-88.2450618	10.4	27.7	13.68235115	61.33625	59866	35.5501635193586	72016	4.48963233342875	40	21.6	78.4	82.8961497162141	35	78.1131970673184	3.90329926682959	3.71584092423906	11.8931904021329	50.8456454121306	G55084250	495	495	1432	0.007222	61.33625	21	22.2	LPA	10.1	10.7	MHLTH	27.3	28	OBESITY	20451	55	84250	1584371	122351.61318	66557555.326	56254	2811	2676	8565	39114
498	5613900	Cheyenne city	Wyoming	41.1420306	-104.7939443	11.2	29.5	3.580787566	40.93886245	58895	29.2735549338518	62879	3.98900220542199	44	26.5	73.5	83.0076817645746	35.7	77.2404141287234	3.38904880802812	1.43132047265383	14.721926239285	50.6846482927527	G56013900	498	498	1345	0.006784	40.93886245	25.8	27.2	LPA	10.8	11.5	MHLTH	29.1	29.9	OBESITY	21219	56	13900	2409445	164653.837107	70247092.8847	48568	2131	900	9257	31373
[truncated: 30 more columns]
