# Supplementary material for: Do Income, Race and Ethnicity, and Sprawl Influence the Greenspace-Human Health Link in City-Level Analyses? Findings from 496 Cities in the United States
Source: Int J Environ Res Public Health. 2018 Jul 20;15(7):1541. doi: 10.3390/ijerph15071541 (PMC6068800; doi:10.3390/ijerph15071541)
Supplement: Supplementary file 1 [file ijerph-15-01541-s001.zip › data/nhgis0060_ds225_20165_2016_place.csv]

GISJOIN	YEAR	REGIONA	DIVISIONA	STATE	STATEA	COUNTYA	COUSUBA	PLACE	PLACEA	TRACTA	BLKGRPA	CONCITA	AIANHHA	RES_ONLYA	TRUSTA	AITSCEA	ANRCA	CBSAA	CSAA	METDIVA	NECTAA	CNECTAA	NECTADIVA	UAA	CDCURRA	SLDUA	SLDLA	ZCTA5A	SUBMCDA	SDELMA	SDSECA	SDUNIA	PUMA5A	BTTRA	BTBGA	NAME_E	AF8IE001	NAME_M	AF8IM001
G01000100	2012-2016			Alabama	01			Abanda CDP	00100																											Abanda CDP, Alabama	1962	Abanda CDP, Alabama	11
G01000124	2012-2016			Alabama	01			Abbeville city	00124																											Abbeville city, Alabama	1971	Abbeville city, Alabama	3
G01000460	2012-2016			Alabama	01			Adamsville city	00460																											Adamsville city, Alabama	1969	Adamsville city, Alabama	3
G01000484	2012-2016			Alabama	01			Addison town	00484																											Addison town, Alabama	1979	Addison town, Alabama	5
G01000676	2012-2016			Alabama	01			Akron town	00676																											Akron town, Alabama	1960	Akron town, Alabama	11
G01000820	2012-2016			Alabama	01			Alabaster city	00820																											Alabaster city, Alabama	1993	Alabaster city, Alabama	1
G01000988	2012-2016			Alabama	01			Albertville city	00988																											Albertville city, Alabama	1977	Albertville city, Alabama	2
G01001132	2012-2016			Alabama	01			Alexander City city	01132																											Alexander City city, Alabama	1975	Alexander City city, Alabama	3
G01001180	2012-2016			Alabama	01			Alexandria CDP	01180																											Alexandria CDP, Alabama	1988	Alexandria CDP, Alabama	2
G01001228	2012-2016			Alabama	01			Aliceville city	01228																											Aliceville city, Alabama	1971	Aliceville city, Alabama	2
G01001396	2012-2016			Alabama	01			Allgood town	01396																											Allgood town, Alabama	1977	Allgood town, Alabama	5
G01001660	2012-2016			Alabama	01			Altoona town	01660																											Altoona town, Alabama	1977	Altoona town, Alabama	5
G01001708	2012-2016			Alabama	01			Andalusia city	01708																											Andalusia city, Alabama	1970	Andalusia city, Alabama	3
G01001756	2012-2016			Alabama	01			Anderson town	01756																											Anderson town, Alabama	1974	Anderson town, Alabama	5
G01001852	2012-2016			Alabama	01			Anniston city	01852																											Anniston city, Alabama	1964	Anniston city, Alabama	2
G01002116	2012-2016			Alabama	01			Arab city	02116																											Arab city, Alabama	1979	Arab city, Alabama	1
G01002260	2012-2016			Alabama	01			Ardmore town	02260																											Ardmore town, Alabama	1980	Ardmore town, Alabama	4
G01002320	2012-2016			Alabama	01			Argo town	02320																											Argo town, Alabama	1997	Argo town, Alabama	2
G01002428	2012-2016			Alabama	01			Ariton town	02428																											Ariton town, Alabama	1963	Ariton town, Alabama	5
G01002500	2012-2016			Alabama	01			Arley town	02500																											Arley town, Alabama	1981	Arley town, Alabama	7
G01002836	2012-2016			Alabama	01			Ashford town	02836																											Ashford town, Alabama	1974	Ashford town, Alabama	3
G01002860	2012-2016			Alabama	01			Ashland town	02860																											Ashland town, Alabama	1968	Ashland town, Alabama	6
G01002908	2012-2016			Alabama	01			Ashville city	02908																											Ashville city, Alabama	1991	Ashville city, Alabama	6
G01002956	2012-2016			Alabama	01			Athens city	02956																											Athens city, Alabama	1981	Athens city, Alabama	3
G01003004	2012-2016			Alabama	01			Atmore city	03004																											Atmore city, Alabama	1980	Atmore city, Alabama	4
G01003028	2012-2016			Alabama	01			Attalla city	03028																											Attalla city, Alabama	1964	Attalla city, Alabama	4
G01003076	2012-2016			Alabama	01			Auburn city	03076																											Auburn city, Alabama	1994	Auburn city, Alabama	1
G01003220	2012-2016			Alabama	01			Autaugaville town	03220																											Autaugaville town, Alabama	1983	Autaugaville town, Alabama	6
G01003364	2012-2016			Alabama	01			Avon town	03364																											Avon town, Alabama	1986	Avon town, Alabama	6
G01003508	2012-2016			Alabama	01			Axis CDP	03508																											Axis CDP, Alabama	1994	Axis CDP, Alabama	8
G01003556	2012-2016			Alabama	01			Babbie town	03556																											Babbie town, Alabama	1985	Babbie town, Alabama	6
G01003676	2012-2016			Alabama	01			Baileyton town	03676																											Baileyton town, Alabama	1978	Baileyton town, Alabama	4
G01003724	2012-2016			Alabama	01			Bakerhill town	03724																											Bakerhill town, Alabama	1978	Bakerhill town, Alabama	7
G01003820	2012-2016			Alabama	01			Ballplay CDP	03820																											Ballplay CDP, Alabama	1976	Ballplay CDP, Alabama	5
G01003940	2012-2016			Alabama	01			Banks town	03940																											Banks town, Alabama	1972	Banks town, Alabama	12
G01004660	2012-2016			Alabama	01			Bay Minette city	04660																											Bay Minette city, Alabama	1977	Bay Minette city, Alabama	2
G01004684	2012-2016			Alabama	01			Bayou La Batre city	04684																											Bayou La Batre city, Alabama	1980	Bayou La Batre city, Alabama	7
G01004852	2012-2016			Alabama	01			Bear Creek town	04852																											Bear Creek town, Alabama	1981	Bear Creek town, Alabama	5
G01004900	2012-2016			Alabama	01			Beatrice town	04900																											Beatrice town, Alabama	1980	Beatrice town, Alabama	7
G01004948	2012-2016			Alabama	01			Beaverton town	04948																											Beaverton town, Alabama	1972	Beaverton town, Alabama	7
G01005140	2012-2016			Alabama	01			Belgreen CDP	05140																											Belgreen CDP, Alabama	1972	Belgreen CDP, Alabama	11
G01005164	2012-2016			Alabama	01			Belk town	05164																											Belk town, Alabama	1968	Belk town, Alabama	10
G01005188	2012-2016			Alabama	01			Bellamy CDP	05188																											Bellamy CDP, Alabama	1991	Bellamy CDP, Alabama	20
G01005212	2012-2016			Alabama	01			Belle Fontaine CDP	05212																											Belle Fontaine CDP, Alabama	1990	Belle Fontaine CDP, Alabama	7
G01005692	2012-2016			Alabama	01			Benton town	05692																											Benton town, Alabama	1995	Benton town, Alabama	93
G01005932	2012-2016			Alabama	01			Berry town	05932																											Berry town, Alabama	1980	Berry town, Alabama	5
G01005980	2012-2016			Alabama	01			Bessemer city	05980																											Bessemer city, Alabama	1963	Bessemer city, Alabama	2
G01006460	2012-2016			Alabama	01			Billingsley town	06460																											Billingsley town, Alabama	1965	Billingsley town, Alabama	47
G01007000	2012-2016			Alabama	01			Birmingham city	07000																											Birmingham city, Alabama	1963	Birmingham city, Alabama	1
G01007120	2012-2016			Alabama	01			Black town	07120																											Black town, Alabama	1975	Black town, Alabama	9
G01007456	2012-2016			Alabama	01			Blountsville town	07456																											Blountsville town, Alabama	1974	Blountsville town, Alabama	2
G01007588	2012-2016			Alabama	01			Blue Ridge CDP	07588																											Blue Ridge CDP, Alabama	1983	Blue Ridge CDP, Alabama	7
G01007672	2012-2016			Alabama	01			Blue Springs town	07672																											Blue Springs town, Alabama	1966	Blue Springs town, Alabama	25
G01007912	2012-2016			Alabama	01			Boaz city	07912																											Boaz city, Alabama	1972	Boaz city, Alabama	2
G01008104	2012-2016			Alabama	01			Boligee town	08104																											Boligee town, Alabama	1984	Boligee town, Alabama	2
G01008248	2012-2016			Alabama	01			Bon Air town	08248																											Bon Air town, Alabama	1975	Bon Air town, Alabama	18
G01008272	2012-2016			Alabama	01			Bon Secour CDP	08272																											Bon Secour CDP, Alabama	1979	Bon Secour CDP, Alabama	18
G01008680	2012-2016			Alabama	01			Boykin CDP	08680																											Boykin CDP, Alabama	1982	Boykin CDP, Alabama	9
G01009016	2012-2016			Alabama	01			Brantley town	09016																											Brantley town, Alabama	1971	Brantley town, Alabama	3
G01009064	2012-2016			Alabama	01			Brantleyville CDP	09064																											Brantleyville CDP, Alabama	1998	Brantleyville CDP, Alabama	3
G01009136	2012-2016			Alabama	01			Brent city	09136																											Brent city, Alabama	1973	Brent city, Alabama	6
G01009208	2012-2016			Alabama	01			Brewton city	09208																											Brewton city, Alabama	1974	Brewton city, Alabama	3
G01009328	2012-2016			Alabama	01			Bridgeport city	09328																											Bridgeport city, Alabama	1972	Bridgeport city, Alabama	2
G01009400	2012-2016			Alabama	01			Brighton city	09400																											Brighton city, Alabama	1958	Brighton city, Alabama	3
G01009424	2012-2016			Alabama	01			Brilliant town	09424																											Brilliant town, Alabama	1971	Brilliant town, Alabama	4
G01009457	2012-2016			Alabama	01			Bristow Cove CDP	09457																											Bristow Cove CDP, Alabama	1996	Bristow Cove CDP, Alabama	3
G01009500	2012-2016			Alabama	01			Brook Highland CDP	09500																											Brook Highland CDP, Alabama	1993	Brook Highland CDP, Alabama	2
G01009736	2012-2016			Alabama	01			Brookside town	09736																											Brookside town, Alabama	1976	Brookside town, Alabama	2
G01009808	2012-2016			Alabama	01			Brookwood town	09808																											Brookwood town, Alabama	1997	Brookwood town, Alabama	3
G01009880	2012-2016			Alabama	01			Broomtown CDP	09880																											Broomtown CDP, Alabama	1990	Broomtown CDP, Alabama	25
G01010240	2012-2016			Alabama	01			Brundidge city	10240																											Brundidge city, Alabama	1967	Brundidge city, Alabama	4
G01010456	2012-2016			Alabama	01			Bucks CDP	10456																											Bucks CDP, Alabama	1975	Bucks CDP, Alabama	49
G01011032	2012-2016			Alabama	01			Butler town	11032																											Butler town, Alabama	1979	Butler town, Alabama	6
G01011416	2012-2016			Alabama	01			Calera city	11416																											Calera city, Alabama	2004	Calera city, Alabama	1
G01011488	2012-2016			Alabama	01			Calvert CDP	11488																											Calvert CDP, Alabama	1975	Calvert CDP, Alabama	7
G01011512	2012-2016			Alabama	01			Camden city	11512																											Camden city, Alabama	1976	Camden city, Alabama	2
G01011680	2012-2016			Alabama	01			Camp Hill town	11680																											Camp Hill town, Alabama	1965	Camp Hill town, Alabama	13
G01012016	2012-2016			Alabama	01			Carbon Hill city	12016																											Carbon Hill city, Alabama	1972	Carbon Hill city, Alabama	3
G01012040	2012-2016			Alabama	01			Cardiff town	12040																											Cardiff town, Alabama	1973	Cardiff town, Alabama	11
G01012070	2012-2016			Alabama	01			Carlisle-Rockledge CDP	12070																											Carlisle-Rockledge CDP, Alabama	1982	Carlisle-Rockledge CDP, Alabama	6
G01012112	2012-2016			Alabama	01			Carlton CDP	12112																											Carlton CDP, Alabama	1989	Carlton CDP, Alabama	7
G01012160	2012-2016			Alabama	01			Carolina town	12160																											Carolina town, Alabama	1988	Carolina town, Alabama	21
G01012304	2012-2016			Alabama	01			Carrollton town	12304																											Carrollton town, Alabama	1971	Carrollton town, Alabama	4
G01012496	2012-2016			Alabama	01			Castleberry town	12496																											Castleberry town, Alabama	1978	Castleberry town, Alabama	5
G01012544	2012-2016			Alabama	01			Catherine CDP	12544																											Catherine CDP, Alabama		Catherine CDP, Alabama
G01012760	2012-2016			Alabama	01			Cedar Bluff town	12760																											Cedar Bluff town, Alabama	1987	Cedar Bluff town, Alabama	6
G01013264	2012-2016			Alabama	01			Center Point city	13264																											Center Point city, Alabama	1971	Center Point city, Alabama	2
G01013648	2012-2016			Alabama	01			Centre city	13648																											Centre city, Alabama	1974	Centre city, Alabama	4
G01013672	2012-2016			Alabama	01			Centreville city	13672																											Centreville city, Alabama	1971	Centreville city, Alabama	6
G01014008	2012-2016			Alabama	01			Chatom town	14008																											Chatom town, Alabama	1969	Chatom town, Alabama	13
G01014104	2012-2016			Alabama	01			Chelsea city	14104																											Chelsea city, Alabama	2004	Chelsea city, Alabama	2
G01014152	2012-2016			Alabama	01			Cherokee town	14152																											Cherokee town, Alabama	1967	Cherokee town, Alabama	2
G01014392	2012-2016			Alabama	01			Chickasaw city	14392																											Chickasaw city, Alabama	1962	Chickasaw city, Alabama	1
G01014464	2012-2016			Alabama	01			Childersburg city	14464																											Childersburg city, Alabama	1970	Childersburg city, Alabama	5
G01014728	2012-2016			Alabama	01			Choccolocco CDP	14728																											Choccolocco CDP, Alabama	1995	Choccolocco CDP, Alabama	4
G01014968	2012-2016			Alabama	01			Chunchula CDP	14968																											Chunchula CDP, Alabama	1973	Chunchula CDP, Alabama	22
G01015064	2012-2016			Alabama	01			Citronelle city	15064																											Citronelle city, Alabama	1983	Citronelle city, Alabama	4
G01015136	2012-2016			Alabama	01			Clanton city	15136																											Clanton city, Alabama	1978	Clanton city, Alabama	4
G01015256	2012-2016			Alabama	01			Clay city	15256																											Clay city, Alabama	1992	Clay city, Alabama	2
G01015304	2012-2016			Alabama	01			Clayhatchee town	15304																											Clayhatchee town, Alabama	1982	Clayhatchee town, Alabama	6
G01015376	2012-2016			Alabama	01			Clayton town	15376																											Clayton town, Alabama	1972	Clayton town, Alabama	4
G01015472	2012-2016			Alabama	01			Cleveland town	15472																											Cleveland town, Alabama	1981	Cleveland town, Alabama	4
G01015640	2012-2016			Alabama	01			Clio city	15640																											Clio city, Alabama	1975	Clio city, Alabama	5
G01016000	2012-2016			Alabama	01			Coaling town	16000																											Coaling town, Alabama	1991	Coaling town, Alabama	4
G01016080	2012-2016			Alabama	01			Coats Bend CDP	16080																											Coats Bend CDP, Alabama	1992	Coats Bend CDP, Alabama	5
G01016240	2012-2016			Alabama	01			Coffee Springs town	16240																											Coffee Springs town, Alabama	1968	Coffee Springs town, Alabama	6
G01016264	2012-2016			Alabama	01			Coffeeville town	16264																											Coffeeville town, Alabama	1981	Coffeeville town, Alabama	4
G01016312	2012-2016			Alabama	01			Coker town	16312																											Coker town, Alabama	1974	Coker town, Alabama	9
G01016600	2012-2016			Alabama	01			Collinsville town	16600																											Collinsville town, Alabama	1980	Collinsville town, Alabama	5
G01016684	2012-2016			Alabama	01			Colony town	16684																											Colony town, Alabama	1988	Colony town, Alabama	10
G01016744	2012-2016			Alabama	01			Columbia town	16744																											Columbia town, Alabama	1964	Columbia town, Alabama	6
G01016768	2012-2016			Alabama	01			Columbiana city	16768																											Columbiana city, Alabama	1980	Columbiana city, Alabama	4
G01016936	2012-2016			Alabama	01			Concord CDP	16936																											Concord CDP, Alabama	1963	Concord CDP, Alabama	7
G01017176	2012-2016			Alabama	01			Coosada town	17176																											Coosada town, Alabama	1989	Coosada town, Alabama	6
G01017368	2012-2016			Alabama	01			Cordova city	17368																											Cordova city, Alabama	1965	Cordova city, Alabama	4
G01017704	2012-2016			Alabama	01			Cottondale CDP	17704																											Cottondale CDP, Alabama	1980	Cottondale CDP, Alabama	8
G01017824	2012-2016			Alabama	01			Cottonwood town	17824																											Cottonwood town, Alabama	1975	Cottonwood town, Alabama	4
G01017968	2012-2016			Alabama	01			County Line town	17968																											County Line town, Alabama	1995	County Line town, Alabama	3
G01018040	2012-2016			Alabama	01			Courtland town	18040																											Courtland town, Alabama	1966	Courtland town, Alabama	8
G01018088	2012-2016			Alabama	01			Cowarts town	18088																											Cowarts town, Alabama	1990	Cowarts town, Alabama	4
G01018304	2012-2016			Alabama	01			Creola city	18304																											Creola city, Alabama	1983	Creola city, Alabama	5
G01018856	2012-2016			Alabama	01			Crossville town	18856																											Crossville town, Alabama	1976	Crossville town, Alabama	3
G01018952	2012-2016			Alabama	01			Cuba town	18952																											Cuba town, Alabama	1968	Cuba town, Alabama	7
G01018976	2012-2016			Alabama	01			Cullman city	18976																											Cullman city, Alabama	1976	Cullman city, Alabama	3
G01019024	2012-2016			Alabama	01			Cullomburg CDP	19024																											Cullomburg CDP, Alabama	1991	Cullomburg CDP, Alabama	50
G01019216	2012-2016			Alabama	01			Cusseta town	19216																											Cusseta town, Alabama	1969	Cusseta town, Alabama	13
G01019336	2012-2016			Alabama	01			Dadeville city	19336																											Dadeville city, Alabama	1977	Dadeville city, Alabama	5
G01019360	2012-2016			Alabama	01			Daleville city	19360																											Daleville city, Alabama	1981	Daleville city, Alabama	3
G01019648	2012-2016			Alabama	01			Daphne city	19648																											Daphne city, Alabama	1991	Daphne city, Alabama	2
G01019744	2012-2016			Alabama	01			Dauphin Island town	19744																											Dauphin Island town, Alabama	1990	Dauphin Island town, Alabama	3
G01019816	2012-2016			Alabama	01			Daviston town	19816																											Daviston town, Alabama	1968	Daviston town, Alabama	22
G01019912	2012-2016			Alabama	01			Dayton town	19912																											Dayton town, Alabama	2001	Dayton town, Alabama	36
G01020008	2012-2016			Alabama	01			Deatsville town	20008																											Deatsville town, Alabama	2002	Deatsville town, Alabama	2
G01020104	2012-2016			Alabama	01			Decatur city	20104																											Decatur city, Alabama	1977	Decatur city, Alabama	1
G01020152	2012-2016			Alabama	01			Deer Park CDP	20152																											Deer Park CDP, Alabama	1943	Deer Park CDP, Alabama	15
G01020272	2012-2016			Alabama	01			Delta CDP	20272																											Delta CDP, Alabama	1982	Delta CDP, Alabama	7
G01020296	2012-2016			Alabama	01			Demopolis city	20296																											Demopolis city, Alabama	1976	Demopolis city, Alabama	3
G01020392	2012-2016			Alabama	01			Detroit town	20392																											Detroit town, Alabama	1971	Detroit town, Alabama	4
G01020955	2012-2016			Alabama	01			Dodge City town	20955																											Dodge City town, Alabama	1977	Dodge City town, Alabama	5
G01021136	2012-2016			Alabama	01			Dora city	21136																											Dora city, Alabama	1982	Dora city, Alabama	6
G01021184	2012-2016			Alabama	01			Dothan city	21184																											Dothan city, Alabama	1979	Dothan city, Alabama	1
G01021280	2012-2016			Alabama	01			Double Springs town	21280																											Double Springs town, Alabama	1976	Double Springs town, Alabama	6
G01021328	2012-2016			Alabama	01			Douglas town	21328																											Douglas town, Alabama	1977	Douglas town, Alabama	3
G01021448	2012-2016			Alabama	01			Dozier town	21448																											Dozier town, Alabama	1962	Dozier town, Alabama	8
G01021890	2012-2016			Alabama	01			Dunnavant CDP	21890																											Dunnavant CDP, Alabama	1985	Dunnavant CDP, Alabama	4
G01021952	2012-2016			Alabama	01			Dutton town	21952																											Dutton town, Alabama	1978	Dutton town, Alabama	5
G01022216	2012-2016			Alabama	01			East Brewton city	22216																											East Brewton city, Alabama	1979	East Brewton city, Alabama	4
G01022504	2012-2016			Alabama	01			East Point CDP	22504																											East Point CDP, Alabama	1956	East Point CDP, Alabama	16
G01022816	2012-2016			Alabama	01			Eclectic town	22816																											Eclectic town, Alabama	1974	Eclectic town, Alabama	5
G01023032	2012-2016			Alabama	01			Edgewater CDP	23032																											Edgewater CDP, Alabama	1989	Edgewater CDP, Alabama	9
G01023176	2012-2016			Alabama	01			Edwardsville town	23176																											Edwardsville town, Alabama	1969	Edwardsville town, Alabama	20
G01023224	2012-2016			Alabama	01			Egypt CDP	23224																											Egypt CDP, Alabama	1981	Egypt CDP, Alabama	7
G01023296	2012-2016			Alabama	01			Elba city	23296																											Elba city, Alabama	1970	Elba city, Alabama	3
G01023320	2012-2016			Alabama	01			Elberta town	23320																											Elberta town, Alabama	1991	Elberta town, Alabama	3
G01023344	2012-2016			Alabama	01			Eldridge town	23344																											Eldridge town, Alabama	1963	Eldridge town, Alabama	16
G01023488	2012-2016			Alabama	01			Elkmont town	23488																											Elkmont town, Alabama	1976	Elkmont town, Alabama	9
G01023656	2012-2016			Alabama	01			Elmore town	23656																											Elmore town, Alabama	1994	Elmore town, Alabama	2
G01023872	2012-2016			Alabama	01			Emelle town	23872																											Emelle town, Alabama	1959	Emelle town, Alabama	23
G01023880	2012-2016			Alabama	01			Emerald Mountain CDP	23880																											Emerald Mountain CDP, Alabama	2002	Emerald Mountain CDP, Alabama	3
G01024184	2012-2016			Alabama	01			Enterprise city	24184																											Enterprise city, Alabama	1985	Enterprise city, Alabama	2
G01024256	2012-2016			Alabama	01			Epes town	24256																											Epes town, Alabama	1969	Epes town, Alabama	20
G01024472	2012-2016			Alabama	01			Ethelsville town	24472																											Ethelsville town, Alabama	1981	Ethelsville town, Alabama	18
G01024568	2012-2016			Alabama	01			Eufaula city	24568																											Eufaula city, Alabama	1978	Eufaula city, Alabama	2
G01024616	2012-2016			Alabama	01			Eunola CDP	24616																											Eunola CDP, Alabama	1984	Eunola CDP, Alabama	13
G01024664	2012-2016			Alabama	01			Eutaw town	24664																											Eutaw town, Alabama	1972	Eutaw town, Alabama	4
G01024688	2012-2016			Alabama	01			Eva town	24688																											Eva town, Alabama	1977	Eva town, Alabama	6
G01024808	2012-2016			Alabama	01			Evergreen city	24808																											Evergreen city, Alabama	1981	Evergreen city, Alabama	4
G01024880	2012-2016			Alabama	01			Excel town	24880																											Excel town, Alabama	1980	Excel town, Alabama	5
G01025120	2012-2016			Alabama	01			Fairfield city	25120																											Fairfield city, Alabama	1965	Fairfield city, Alabama	3
G01025216	2012-2016			Alabama	01			Fairford CDP	25216																											Fairford CDP, Alabama	1939	Fairford CDP, Alabama
G01025240	2012-2016			Alabama	01			Fairhope city	25240																											Fairhope city, Alabama	1992	Fairhope city, Alabama	2
G01025384	2012-2016			Alabama	01			Fairview town	25384																											Fairview town, Alabama	1979	Fairview town, Alabama	8
G01025648	2012-2016			Alabama	01			Falkville town	25648																											Falkville town, Alabama	1972	Falkville town, Alabama	5
G01025816	2012-2016			Alabama	01			Faunsdale town	25816																											Faunsdale town, Alabama	1971	Faunsdale town, Alabama	7
G01025840	2012-2016			Alabama	01			Fayette city	25840																											Fayette city, Alabama	1972	Fayette city, Alabama	3
G01025864	2012-2016			Alabama	01			Fayetteville CDP	25864																											Fayetteville CDP, Alabama	1983	Fayetteville CDP, Alabama	6
G01026152	2012-2016			Alabama	01			Fitzpatrick CDP	26152																											Fitzpatrick CDP, Alabama	1969	Fitzpatrick CDP, Alabama	46
G01026200	2012-2016			Alabama	01			Five Points town	26200																											Five Points town, Alabama	1976	Five Points town, Alabama	20
G01026824	2012-2016			Alabama	01			Flomaton town	26824																											Flomaton town, Alabama	1980	Flomaton town, Alabama	4
G01026848	2012-2016			Alabama	01			Florala town	26848																											Florala town, Alabama	1970	Florala town, Alabama	8
G01026896	2012-2016			Alabama	01			Florence city	26896																											Florence city, Alabama	1972	Florence city, Alabama	1
G01026992	2012-2016			Alabama	01			Foley city	26992																											Foley city, Alabama	1997	Foley city, Alabama	2
G01027088	2012-2016			Alabama	01			Forestdale CDP	27088																											Forestdale CDP, Alabama	1970	Forestdale CDP, Alabama	2
G01027376	2012-2016			Alabama	01			Forkland town	27376																											Forkland town, Alabama	1981	Forkland town, Alabama	6
G01027520	2012-2016			Alabama	01			Fort Deposit town	27520																											Fort Deposit town, Alabama	1986	Fort Deposit town, Alabama	9
G01027616	2012-2016			Alabama	01			Fort Payne city	27616																											Fort Payne city, Alabama	1977	Fort Payne city, Alabama	2
G01027640	2012-2016			Alabama	01			Fort Rucker CDP	27640																											Fort Rucker CDP, Alabama	2002	Fort Rucker CDP, Alabama	2
G01028024	2012-2016			Alabama	01			Franklin town	28024																											Franklin town, Alabama	1984	Franklin town, Alabama	5
G01028120	2012-2016			Alabama	01			Fredonia CDP	28120																											Fredonia CDP, Alabama	1975	Fredonia CDP, Alabama	19
G01028312	2012-2016			Alabama	01			Frisco City town	28312																											Frisco City town, Alabama	1979	Frisco City town, Alabama	8
G01028408	2012-2016			Alabama	01			Fruitdale CDP	28408																											Fruitdale CDP, Alabama	1956	Fruitdale CDP, Alabama	19
G01028432	2012-2016			Alabama	01			Fruithurst town	28432																											Fruithurst town, Alabama	1975	Fruithurst town, Alabama	6
G01028504	2012-2016			Alabama	01			Fulton town	28504																											Fulton town, Alabama	1974	Fulton town, Alabama	5
G01028552	2012-2016			Alabama	01			Fultondale city	28552																											Fultondale city, Alabama	1984	Fultondale city, Alabama	6
G01028672	2012-2016			Alabama	01			Fyffe town	28672																											Fyffe town, Alabama	1977	Fyffe town, Alabama	3
G01028696	2012-2016			Alabama	01			Gadsden city	28696																											Gadsden city, Alabama	1957	Gadsden city, Alabama	2
G01028768	2012-2016			Alabama	01			Gainesville town	28768																											Gainesville town, Alabama	1970	Gainesville town, Alabama	19
G01028816	2012-2016			Alabama	01			Gallant CDP	28816																											Gallant CDP, Alabama	1979	Gallant CDP, Alabama	10
G01028936	2012-2016			Alabama	01			Gantt town	28936																											Gantt town, Alabama	1974	Gantt town, Alabama	11
G01029032	2012-2016			Alabama	01			Garden City town	29032																											Garden City town, Alabama	1968	Garden City town, Alabama	5
G01029056	2012-2016			Alabama	01			Gardendale city	29056																											Gardendale city, Alabama	1986	Gardendale city, Alabama	4
G01029296	2012-2016			Alabama	01			Gaylesville town	29296																											Gaylesville town, Alabama	1966	Gaylesville town, Alabama	9
G01029392	2012-2016			Alabama	01			Geiger town	29392																											Geiger town, Alabama	1985	Geiger town, Alabama	14
G01029464	2012-2016			Alabama	01			Geneva city	29464																											Geneva city, Alabama	1975	Geneva city, Alabama	5
G01029560	2012-2016			Alabama	01			Georgiana town	29560																											Georgiana town, Alabama	1976	Georgiana town, Alabama	3
G01029608	2012-2016			Alabama	01			Geraldine town	29608																											Geraldine town, Alabama	1977	Geraldine town, Alabama	3
G01029704	2012-2016			Alabama	01			Gilbertown town	29704																											Gilbertown town, Alabama	1981	Gilbertown town, Alabama	15
G01029944	2012-2016			Alabama	01			Glen Allen town	29944																											Glen Allen town, Alabama	1985	Glen Allen town, Alabama	7
G01029992	2012-2016			Alabama	01			Glencoe city	29992																											Glencoe city, Alabama	1977	Glencoe city, Alabama	4
G01030160	2012-2016			Alabama	01			Glenwood town	30160																											Glenwood town, Alabama	1974	Glenwood town, Alabama	4
G01030448	2012-2016			Alabama	01			Goldville town	30448																											Goldville town, Alabama	1966	Goldville town, Alabama	39
G01030496	2012-2016			Alabama	01			Good Hope town	30496																											Good Hope town, Alabama	1981	Good Hope town, Alabama	5
G01030640	2012-2016			Alabama	01			Goodwater town	30640																											Goodwater town, Alabama	1974	Goodwater town, Alabama	5
G01030736	2012-2016			Alabama	01			Gordo town	30736																											Gordo town, Alabama	1970	Gordo town, Alabama	4
G01030760	2012-2016			Alabama	01			Gordon town	30760																											Gordon town, Alabama	1979	Gordon town, Alabama	5
G01030808	2012-2016			Alabama	01			Gordonville town	30808																											Gordonville town, Alabama	1979	Gordonville town, Alabama	4
G01030880	2012-2016			Alabama	01			Goshen town	30880																											Goshen town, Alabama	1971	Goshen town, Alabama	9
G01031000	2012-2016			Alabama	01			Graham CDP	31000																											Graham CDP, Alabama	1985	Graham CDP, Alabama	6
G01031024	2012-2016			Alabama	01			Grand Bay CDP	31024																											Grand Bay CDP, Alabama	1985	Grand Bay CDP, Alabama	9
G01031096	2012-2016			Alabama	01			Grant town	31096																											Grant town, Alabama	1982	Grant town, Alabama	5
G01031348	2012-2016			Alabama	01			Grayson Valley CDP	31348																											Grayson Valley CDP, Alabama	1985	Grayson Valley CDP, Alabama	3
G01031384	2012-2016			Alabama	01			Graysville city	31384																											Graysville city, Alabama	1967	Graysville city, Alabama	4
G01031720	2012-2016			Alabama	01			Greensboro city	31720																											Greensboro city, Alabama	1974	Greensboro city, Alabama	3
G01031912	2012-2016			Alabama	01			Greenville city	31912																											Greenville city, Alabama	1977	Greenville city, Alabama	3
G01032056	2012-2016			Alabama	01			Grimes town	32056																											Grimes town, Alabama	1991	Grimes town, Alabama	3
G01032080	2012-2016			Alabama	01			Grove Hill town	32080																											Grove Hill town, Alabama	1973	Grove Hill town, Alabama	7
G01032224	2012-2016			Alabama	01			Guin city	32224																											Guin city, Alabama	1973	Guin city, Alabama	3
G01032248	2012-2016			Alabama	01			Gulfcrest CDP	32248																											Gulfcrest CDP, Alabama	1984	Gulfcrest CDP, Alabama	6
G01032272	2012-2016			Alabama	01			Gulf Shores city	32272																											Gulf Shores city, Alabama	1997	Gulf Shores city, Alabama	2
G01032416	2012-2016			Alabama	01			Guntersville city	32416																											Guntersville city, Alabama	1974	Guntersville city, Alabama	2
G01032440	2012-2016			Alabama	01			Gurley town	32440																											Gurley town, Alabama	1967	Gurley town, Alabama	6
G01032536	2012-2016			Alabama	01			Gu-Win town	32536																											Gu-Win town, Alabama	1990	Gu-Win town, Alabama	7
G01032560	2012-2016			Alabama	01			Hackleburg town	32560																											Hackleburg town, Alabama	1983	Hackleburg town, Alabama	5
G01032584	2012-2016			Alabama	01			Hackneyville CDP	32584																											Hackneyville CDP, Alabama	1988	Hackneyville CDP, Alabama	13
G01032656	2012-2016			Alabama	01			Haleburg town	32656																											Haleburg town, Alabama	1974	Haleburg town, Alabama	7
G01032704	2012-2016			Alabama	01			Haleyville city	32704																											Haleyville city, Alabama	1970	Haleyville city, Alabama	3
G01032848	2012-2016			Alabama	01			Hamilton city	32848																											Hamilton city, Alabama	1980	Hamilton city, Alabama	3
G01032896	2012-2016			Alabama	01			Hammondville town	32896																											Hammondville town, Alabama	1984	Hammondville town, Alabama	5
G01032968	2012-2016			Alabama	01			Hanceville city	32968																											Hanceville city, Alabama	1979	Hanceville city, Alabama	5
G01033256	2012-2016			Alabama	01			Harpersville town	33256																											Harpersville town, Alabama	1981	Harpersville town, Alabama	6
G01033424	2012-2016			Alabama	01			Hartford city	33424																											Hartford city, Alabama	1970	Hartford city, Alabama	4
G01033448	2012-2016			Alabama	01			Hartselle city	33448																											Hartselle city, Alabama	1978	Hartselle city, Alabama	3
G01033472	2012-2016			Alabama	01			Harvest CDP	33472																											Harvest CDP, Alabama	2000	Harvest CDP, Alabama	3
G01033544	2012-2016			Alabama	01			Hatton CDP	33544																											Hatton CDP, Alabama	1978	Hatton CDP, Alabama	5
G01033640	2012-2016			Alabama	01			Hayden town	33640																											Hayden town, Alabama	1990	Hayden town, Alabama	4
G01033712	2012-2016			Alabama	01			Hayneville town	33712																											Hayneville town, Alabama	1989	Hayneville town, Alabama	6
G01033808	2012-2016			Alabama	01			Hazel Green CDP	33808																											Hazel Green CDP, Alabama	1990	Hazel Green CDP, Alabama	4
G01033856	2012-2016			Alabama	01			Headland city	33856																											Headland city, Alabama	1975	Headland city, Alabama	3
G01033904	2012-2016			Alabama	01			Heath town	33904																											Heath town, Alabama	1975	Heath town, Alabama	4
G01033976	2012-2016			Alabama	01			Heflin city	33976																											Heflin city, Alabama	1975	Heflin city, Alabama	3
G01034024	2012-2016			Alabama	01			Helena city	34024																											Helena city, Alabama	1998	Helena city, Alabama	2
G01034096	2012-2016			Alabama	01			Henagar city	34096																											Henagar city, Alabama	1982	Henagar city, Alabama	5
G01034480	2012-2016			Alabama	01			Highland Lake town	34480																											Highland Lake town, Alabama	1985	Highland Lake town, Alabama	4
G01034490	2012-2016			Alabama	01			Highland Lakes CDP	34490																											Highland Lakes CDP, Alabama	2004	Highland Lakes CDP, Alabama	2
G01034816	2012-2016			Alabama	01			Hillsboro town	34816																											Hillsboro town, Alabama	1979	Hillsboro town, Alabama	3
G01034984	2012-2016			Alabama	01			Hissop CDP	34984																											Hissop CDP, Alabama	1978	Hissop CDP, Alabama	13
G01035130	2012-2016			Alabama	01			Hobson CDP	35130																											Hobson CDP, Alabama	1953	Hobson CDP, Alabama	11
G01035152	2012-2016			Alabama	01			Hobson City town	35152																											Hobson City town, Alabama	1974	Hobson City town, Alabama	7
G01035200	2012-2016			Alabama	01			Hodges town	35200																											Hodges town, Alabama	1975	Hodges town, Alabama	8
G01035392	2012-2016			Alabama	01			Hokes Bluff city	35392																											Hokes Bluff city, Alabama	1978	Hokes Bluff city, Alabama	4
G01035512	2012-2016			Alabama	01			Hollins CDP	35512																											Hollins CDP, Alabama	1975	Hollins CDP, Alabama	6
G01035536	2012-2016			Alabama	01			Hollis Crossroads CDP	35536																											Hollis Crossroads CDP, Alabama	1980	Hollis Crossroads CDP, Alabama	18
G01035560	2012-2016			Alabama	01			Holly Pond town	35560																											Holly Pond town, Alabama	1982	Holly Pond town, Alabama	7
G01035632	2012-2016			Alabama	01			Hollywood town	35632																											Hollywood town, Alabama	1977	Hollywood town, Alabama	2
G01035704	2012-2016			Alabama	01			Holt CDP	35704																											Holt CDP, Alabama	1968	Holt CDP, Alabama	5
G01035752	2012-2016			Alabama	01			Holtville CDP	35752																											Holtville CDP, Alabama	1992	Holtville CDP, Alabama	4
G01035800	2012-2016			Alabama	01			Homewood city	35800																											Homewood city, Alabama	1964	Homewood city, Alabama	2
G01035896	2012-2016			Alabama	01			Hoover city	35896																											Hoover city, Alabama	1991	Hoover city, Alabama	1
G01036088	2012-2016			Alabama	01			Horn Hill town	36088																											Horn Hill town, Alabama	1988	Horn Hill town, Alabama	7
G01036448	2012-2016			Alabama	01			Hueytown city	36448																											Hueytown city, Alabama	1969	Hueytown city, Alabama	2
G01036592	2012-2016			Alabama	01			Huguley CDP	36592																											Huguley CDP, Alabama	1978	Huguley CDP, Alabama	4
G01037000	2012-2016			Alabama	01			Huntsville city	37000																											Huntsville city, Alabama	1978	Huntsville city, Alabama	1
G01037096	2012-2016			Alabama	01			Hurtsboro town	37096																											Hurtsboro town, Alabama	1973	Hurtsboro town, Alabama	12
G01037264	2012-2016			Alabama	01			Hytop town	37264																											Hytop town, Alabama	1983	Hytop town, Alabama	7
G01037312	2012-2016			Alabama	01			Ider town	37312																											Ider town, Alabama	1983	Ider town, Alabama	4
G01037465	2012-2016			Alabama	01			Indian Springs Village city	37465																											Indian Springs Village city, Alabama	1979	Indian Springs Village city, Alabama	2
G01037864	2012-2016			Alabama	01			Irondale city	37864																											Irondale city, Alabama	1978	Irondale city, Alabama	2
G01038032	2012-2016			Alabama	01			Ivalee CDP	38032																											Ivalee CDP, Alabama	1988	Ivalee CDP, Alabama	7
G01038152	2012-2016			Alabama	01			Jackson city	38152																											Jackson city, Alabama	1979	Jackson city, Alabama	4
G01038248	2012-2016			Alabama	01			Jacksons' Gap town	38248																											Jacksons' Gap town, Alabama	1976	Jacksons' Gap town, Alabama	5
G01038272	2012-2016			Alabama	01			Jacksonville city	38272																											Jacksonville city, Alabama	1984	Jacksonville city, Alabama	2
G01038416	2012-2016			Alabama	01			Jasper city	38416																											Jasper city, Alabama	1976	Jasper city, Alabama	2
G01038608	2012-2016			Alabama	01			Jemison city	38608																											Jemison city, Alabama	1984	Jemison city, Alabama	6
G01039064	2012-2016			Alabama	01			Joppa CDP	39064																											Joppa CDP, Alabama	1980	Joppa CDP, Alabama	20
G01039280	2012-2016			Alabama	01			Kansas town	39280																											Kansas town, Alabama	1976	Kansas town, Alabama	9
G01039472	2012-2016			Alabama	01			Kellyton town	39472																											Kellyton town, Alabama	1968	Kellyton town, Alabama	15
G01039520	2012-2016			Alabama	01			Kennedy town	39520																											Kennedy town, Alabama	1966	Kennedy town, Alabama	8
G01039784	2012-2016			Alabama	01			Killen town	39784																											Killen town, Alabama	1976	Killen town, Alabama	5
G01039856	2012-2016			Alabama	01			Kimberly city	39856																											Kimberly city, Alabama	1999	Kimberly city, Alabama	3
G01040072	2012-2016			Alabama	01			Kinsey town	40072																											Kinsey town, Alabama	1984	Kinsey town, Alabama	4
G01040096	2012-2016			Alabama	01			Kinston town	40096																											Kinston town, Alabama	1974	Kinston town, Alabama	6
G01040648	2012-2016			Alabama	01			Ladonia CDP	40648																											Ladonia CDP, Alabama	1979	Ladonia CDP, Alabama	4
G01040672	2012-2016			Alabama	01			La Fayette city	40672																											La Fayette city, Alabama	1973	La Fayette city, Alabama	4
G01040888	2012-2016			Alabama	01			Lakeview town	40888																											Lakeview town, Alabama	1975	Lakeview town, Alabama	8
G01040928	2012-2016			Alabama	01			Lake View town	40928																											Lake View town, Alabama	2000	Lake View town, Alabama	2
G01041296	2012-2016			Alabama	01			Lanett city	41296																											Lanett city, Alabama	1962	Lanett city, Alabama	4
G01041368	2012-2016			Alabama	01			Langston town	41368																											Langston town, Alabama	1985	Langston town, Alabama	7
G01041968	2012-2016			Alabama	01			Leeds city	41968																											Leeds city, Alabama	1978	Leeds city, Alabama	3
G01042016	2012-2016			Alabama	01			Leesburg town	42016																											Leesburg town, Alabama	1989	Leesburg town, Alabama	5
G01042160	2012-2016			Alabama	01			Leighton town	42160																											Leighton town, Alabama	1970	Leighton town, Alabama	5
G01042304	2012-2016			Alabama	01			Leroy CDP	42304																											Leroy CDP, Alabama	1977	Leroy CDP, Alabama	4
G01042352	2012-2016			Alabama	01			Lester town	42352																											Lester town, Alabama	1981	Lester town, Alabama	14
G01042472	2012-2016			Alabama	01			Level Plains town	42472																											Level Plains town, Alabama	1992	Level Plains town, Alabama	5
G01042640	2012-2016			Alabama	01			Lexington town	42640																											Lexington town, Alabama	1974	Lexington town, Alabama	4
G01042808	2012-2016			Alabama	01			Libertyville town	42808																											Libertyville town, Alabama	1974	Libertyville town, Alabama	13
G01042928	2012-2016			Alabama	01			Lillian CDP	42928																											Lillian CDP, Alabama	2000	Lillian CDP, Alabama	5
G01043120	2012-2016			Alabama	01			Lincoln city	43120																											Lincoln city, Alabama	1995	Lincoln city, Alabama	3
G01043240	2012-2016			Alabama	01			Linden city	43240																											Linden city, Alabama	1971	Linden city, Alabama	4
G01043264	2012-2016			Alabama	01			Lineville city	43264																											Lineville city, Alabama	1970	Lineville city, Alabama	5
G01043336	2012-2016			Alabama	01			Lipscomb city	43336																											Lipscomb city, Alabama	1965	Lipscomb city, Alabama	3
G01043384	2012-2016			Alabama	01			Lisman town	43384																											Lisman town, Alabama	1973	Lisman town, Alabama	4
G01043648	2012-2016			Alabama	01			Littleville town	43648																											Littleville town, Alabama	1975	Littleville town, Alabama	2
G01043720	2012-2016			Alabama	01			Livingston city	43720																											Livingston city, Alabama	1981	Livingston city, Alabama	3
G01043744	2012-2016			Alabama	01			Loachapoka town	43744																											Loachapoka town, Alabama	1979	Loachapoka town, Alabama	5
G01043816	2012-2016			Alabama	01			Lockhart town	43816																											Lockhart town, Alabama	1953	Lockhart town, Alabama	34
G01043888	2012-2016			Alabama	01			Locust Fork town	43888																											Locust Fork town, Alabama	1993	Locust Fork town, Alabama	2
G01044160	2012-2016			Alabama	01			Lookout Mountain CDP	44160																											Lookout Mountain CDP, Alabama	1977	Lookout Mountain CDP, Alabama	8
G01044344	2012-2016			Alabama	01			Louisville town	44344																											Louisville town, Alabama	1974	Louisville town, Alabama	9
G01044536	2012-2016			Alabama	01			Lowndesboro town	44536																											Lowndesboro town, Alabama	1944	Lowndesboro town, Alabama	17
G01044608	2012-2016			Alabama	01			Loxley town	44608																											Loxley town, Alabama	1987	Loxley town, Alabama	7
G01044728	2012-2016			Alabama	01			Luverne city	44728																											Luverne city, Alabama	1973	Luverne city, Alabama	3
G01044800	2012-2016			Alabama	01			Lynn town	44800																											Lynn town, Alabama	1968	Lynn town, Alabama	6
G01045208	2012-2016			Alabama	01			McDonald Chapel CDP	45208																											McDonald Chapel CDP, Alabama	1959	McDonald Chapel CDP, Alabama	6
G01045316	2012-2016			Alabama	01			Macedonia CDP	45316																											Macedonia CDP, Alabama	1988	Macedonia CDP, Alabama	14
G01045472	2012-2016			Alabama	01			McIntosh town	45472																											McIntosh town, Alabama	1973	McIntosh town, Alabama	6
G01045496	2012-2016			Alabama	01			McKenzie town	45496																											McKenzie town, Alabama	1976	McKenzie town, Alabama	9
G01045640	2012-2016			Alabama	01			McMullen town	45640																											McMullen town, Alabama	1991	McMullen town, Alabama	33
G01045784	2012-2016			Alabama	01			Madison city	45784																											Madison city, Alabama	1995	Madison city, Alabama	1
G01045904	2012-2016			Alabama	01			Madrid town	45904																											Madrid town, Alabama	1987	Madrid town, Alabama	5
G01046072	2012-2016			Alabama	01			Magnolia Springs town	46072																											Magnolia Springs town, Alabama	1981	Magnolia Springs town, Alabama	7
G01046192	2012-2016			Alabama	01			Malcolm CDP	46192																											Malcolm CDP, Alabama	1991	Malcolm CDP, Alabama	14
G01046264	2012-2016			Alabama	01			Malvern town	46264																											Malvern town, Alabama	1989	Malvern town, Alabama	4
G01046504	2012-2016			Alabama	01			Maplesville town	46504																											Maplesville town, Alabama	1975	Maplesville town, Alabama	15
G01046600	2012-2016			Alabama	01			Marbury CDP	46600																											Marbury CDP, Alabama	1988	Marbury CDP, Alabama	22
G01046696	2012-2016			Alabama	01			Margaret town	46696																											Margaret town, Alabama	2004	Margaret town, Alabama	1
G01046768	2012-2016			Alabama	01			Marion city	46768																											Marion city, Alabama	1969	Marion city, Alabama	6
G01047728	2012-2016			Alabama	01			Maytown town	47728																											Maytown town, Alabama	1970	Maytown town, Alabama	7
G01047740	2012-2016			Alabama	01			Meadowbrook CDP	47740																											Meadowbrook CDP, Alabama	1987	Meadowbrook CDP, Alabama	1
G01047848	2012-2016			Alabama	01			Megargel CDP	47848																											Megargel CDP, Alabama		Megargel CDP, Alabama
G01048052	2012-2016			Alabama	01			Memphis town	48052																											Memphis town, Alabama	1973	Memphis town, Alabama	23
G01048064	2012-2016			Alabama	01			Mentone town	48064																											Mentone town, Alabama	1974	Mentone town, Alabama	4
G01048112	2012-2016			Alabama	01			Meridianville CDP	48112																											Meridianville CDP, Alabama	1996	Meridianville CDP, Alabama	2
G01048376	2012-2016			Alabama	01			Midfield city	48376																											Midfield city, Alabama	1958	Midfield city, Alabama	2
G01048400	2012-2016			Alabama	01			Midland City town	48400																											Midland City town, Alabama	1978	Midland City town, Alabama	2
G01048424	2012-2016			Alabama	01			Midway town	48424																											Midway town, Alabama	1981	Midway town, Alabama	4
G01048616	2012-2016			Alabama	01			Mignon CDP	48616																											Mignon CDP, Alabama	1955	Mignon CDP, Alabama	5
G01048712	2012-2016			Alabama	01			Millbrook city	48712																											Millbrook city, Alabama	1994	Millbrook city, Alabama	2
G01048784	2012-2016			Alabama	01			Millerville CDP	48784																											Millerville CDP, Alabama	1990	Millerville CDP, Alabama	6
G01048808	2012-2016			Alabama	01			Millport town	48808																											Millport town, Alabama	1973	Millport town, Alabama	4
G01048832	2012-2016			Alabama	01			Millry town	48832																											Millry town, Alabama	1970	Millry town, Alabama	6
G01049072	2012-2016			Alabama	01			Minor CDP	49072																											Minor CDP, Alabama	1959	Minor CDP, Alabama	5
G01050000	2012-2016			Alabama	01			Mobile city	50000																											Mobile city, Alabama	1972	Mobile city, Alabama	1
G01050192	2012-2016			Alabama	01			Monroeville city	50192																											Monroeville city, Alabama	1980	Monroeville city, Alabama	3
G01050312	2012-2016			Alabama	01			Montevallo city	50312																											Montevallo city, Alabama	1987	Montevallo city, Alabama	4
G01051000	2012-2016			Alabama	01			Montgomery city	51000																											Montgomery city, Alabama	1977	Montgomery city, Alabama	1
G01051096	2012-2016			Alabama	01			Moody city	51096																											Moody city, Alabama	2000	Moody city, Alabama	3
G01051216	2012-2016			Alabama	01			Moores Mill CDP	51216																											Moores Mill CDP, Alabama	1993	Moores Mill CDP, Alabama	2
G01051264	2012-2016			Alabama	01			Mooresville town	51264																											Mooresville town, Alabama	1939	Mooresville town, Alabama
G01051456	2012-2016			Alabama	01			Morris town	51456																											Morris town, Alabama	1993	Morris town, Alabama	2
G01051469	2012-2016			Alabama	01			Morrison Crossroads CDP	51469																											Morrison Crossroads CDP, Alabama	1992	Morrison Crossroads CDP, Alabama	4
G01051520	2012-2016			Alabama	01			Mosses town	51520																											Mosses town, Alabama	1985	Mosses town, Alabama	4
G01051600	2012-2016			Alabama	01			Moulton city	51600																											Moulton city, Alabama	1975	Moulton city, Alabama	3
G01051648	2012-2016			Alabama	01			Moundville town	51648																											Moundville town, Alabama	1995	Moundville town, Alabama	3
G01051696	2012-2016			Alabama	01			Mountain Brook city	51696																											Mountain Brook city, Alabama	1964	Mountain Brook city, Alabama	1
G01052320	2012-2016			Alabama	01			Mount Olive CDP (Coosa County)	52320																											Mount Olive CDP (Coosa County), Alabama	1993	Mount Olive CDP (Coosa County), Alabama	6
G01052344	2012-2016			Alabama	01			Mount Olive CDP (Jefferson County)	52344																											Mount Olive CDP (Jefferson County), Alabama	1982	Mount Olive CDP (Jefferson County), Alabama	5
G01052608	2012-2016			Alabama	01			Mount Vernon town	52608																											Mount Vernon town, Alabama	1972	Mount Vernon town, Alabama	4
G01052680	2012-2016			Alabama	01			Movico CDP	52680																											Movico CDP, Alabama	1980	Movico CDP, Alabama	13
G01052776	2012-2016			Alabama	01			Mulga town	52776																											Mulga town, Alabama	1944	Mulga town, Alabama	3
G01052848	2012-2016			Alabama	01			Munford town	52848																											Munford town, Alabama	1982	Munford town, Alabama	4
G01053016	2012-2016			Alabama	01			Muscle Shoals city	53016																											Muscle Shoals city, Alabama	1983	Muscle Shoals city, Alabama	3
G01053112	2012-2016			Alabama	01			Myrtlewood town	53112																											Myrtlewood town, Alabama	1965	Myrtlewood town, Alabama	16
G01053208	2012-2016			Alabama	01			Nanafalia CDP	53208																											Nanafalia CDP, Alabama	1974	Nanafalia CDP, Alabama	7
G01053232	2012-2016			Alabama	01			Nances Creek CDP	53232																											Nances Creek CDP, Alabama	1964	Nances Creek CDP, Alabama	41
G01053256	2012-2016			Alabama	01			Napier Field town	53256																											Napier Field town, Alabama	1966	Napier Field town, Alabama	3
G01053376	2012-2016			Alabama	01			Natural Bridge town	53376																											Natural Bridge town, Alabama	1978	Natural Bridge town, Alabama	9
G01053400	2012-2016			Alabama	01			Nauvoo town	53400																											Nauvoo town, Alabama	1965	Nauvoo town, Alabama	9
G01053448	2012-2016			Alabama	01			Nectar town	53448																											Nectar town, Alabama	1976	Nectar town, Alabama	4
G01053472	2012-2016			Alabama	01			Needham town	53472																											Needham town, Alabama	1981	Needham town, Alabama	24
G01053784	2012-2016			Alabama	01			Newbern town	53784																											Newbern town, Alabama	1971	Newbern town, Alabama	15
G01053856	2012-2016			Alabama	01			New Brockton town	53856																											New Brockton town, Alabama	1971	New Brockton town, Alabama	7
G01054168	2012-2016			Alabama	01			New Hope city	54168																											New Hope city, Alabama	1981	New Hope city, Alabama	4
G01054312	2012-2016			Alabama	01			New Market CDP	54312																											New Market CDP, Alabama	1986	New Market CDP, Alabama	6
G01054432	2012-2016			Alabama	01			New Site town	54432																											New Site town, Alabama	1973	New Site town, Alabama	4
G01054480	2012-2016			Alabama	01			Newton town	54480																											Newton town, Alabama	1976	Newton town, Alabama	3
G01054582	2012-2016			Alabama	01			New Union CDP	54582																											New Union CDP, Alabama	1977	New Union CDP, Alabama	5
G01054600	2012-2016			Alabama	01			Newville town	54600																											Newville town, Alabama	1970	Newville town, Alabama	5
G01055044	2012-2016			Alabama	01			North Courtland town	55044																											North Courtland town, Alabama	1987	North Courtland town, Alabama	4
G01055152	2012-2016			Alabama	01			North Johns town	55152																											North Johns town, Alabama	1974	North Johns town, Alabama	5
G01055200	2012-2016			Alabama	01			Northport city	55200																											Northport city, Alabama	1984	Northport city, Alabama	2
G01055440	2012-2016			Alabama	01			Notasulga town	55440																											Notasulga town, Alabama	1973	Notasulga town, Alabama	10
G01055752	2012-2016			Alabama	01			Oak Grove town	55752																											Oak Grove town, Alabama	1983	Oak Grove town, Alabama	6
G01055848	2012-2016			Alabama	01			Oak Hill town	55848																											Oak Hill town, Alabama	1982	Oak Hill town, Alabama	24
G01055992	2012-2016			Alabama	01			Oakman town	55992																											Oakman town, Alabama	1973	Oakman town, Alabama	4
G01056400	2012-2016			Alabama	01			Odenville town	56400																											Odenville town, Alabama	1993	Odenville town, Alabama	8
G01056472	2012-2016			Alabama	01			Ohatchee town	56472																											Ohatchee town, Alabama	1985	Ohatchee town, Alabama	4
G01057000	2012-2016			Alabama	01			Oneonta city	57000																											Oneonta city, Alabama	1978	Oneonta city, Alabama	5
G01057024	2012-2016			Alabama	01			Onycha town	57024																											Onycha town, Alabama	1990	Onycha town, Alabama	6
G01057048	2012-2016			Alabama	01			Opelika city	57048																											Opelika city, Alabama	1983	Opelika city, Alabama	3
G01057120	2012-2016			Alabama	01			Opp city	57120																											Opp city, Alabama	1970	Opp city, Alabama	3
G01057144	2012-2016			Alabama	01			Orange Beach city	57144																											Orange Beach city, Alabama	1998	Orange Beach city, Alabama	2
G01057240	2012-2016			Alabama	01			Orrville town	57240																											Orrville town, Alabama	1963	Orrville town, Alabama	28
G01057384	2012-2016			Alabama	01			Our Town CDP	57384																											Our Town CDP, Alabama	1986	Our Town CDP, Alabama	4
G01057504	2012-2016			Alabama	01			Owens Cross Roads town	57504																											Owens Cross Roads town, Alabama	2000	Owens Cross Roads town, Alabama	3
G01057576	2012-2016			Alabama	01			Oxford city	57576																											Oxford city, Alabama	1982	Oxford city, Alabama	3
G01057648	2012-2016			Alabama	01			Ozark city	57648																											Ozark city, Alabama	1977	Ozark city, Alabama	2
G01057696	2012-2016			Alabama	01			Paint Rock town	57696																											Paint Rock town, Alabama	1963	Paint Rock town, Alabama	6
G01057912	2012-2016			Alabama	01			Panola CDP	57912																											Panola CDP, Alabama	1969	Panola CDP, Alabama	30
G01058272	2012-2016			Alabama	01			Parrish town	58272																											Parrish town, Alabama	1966	Parrish town, Alabama	4
G01058848	2012-2016			Alabama	01			Pelham city	58848																											Pelham city, Alabama	1996	Pelham city, Alabama	1
G01058896	2012-2016			Alabama	01			Pell City city	58896																											Pell City city, Alabama	1992	Pell City city, Alabama	2
G01058968	2012-2016			Alabama	01			Pennington town	58968																											Pennington town, Alabama	1976	Pennington town, Alabama	6
G01059016	2012-2016			Alabama	01			Penton CDP	59016																											Penton CDP, Alabama	1974	Penton CDP, Alabama	3
G01059064	2012-2016			Alabama	01			Perdido CDP	59064																											Perdido CDP, Alabama	1967	Perdido CDP, Alabama	16
G01059088	2012-2016			Alabama	01			Perdido Beach town	59088																											Perdido Beach town, Alabama	1984	Perdido Beach town, Alabama	3
G01059232	2012-2016			Alabama	01			Peterman CDP	59232																											Peterman CDP, Alabama	1996	Peterman CDP, Alabama	17
G01059328	2012-2016			Alabama	01			Petrey town	59328																											Petrey town, Alabama	1939	Petrey town, Alabama
G01059472	2012-2016			Alabama	01			Phenix City city	59472																											Phenix City city, Alabama	1982	Phenix City city, Alabama	2
G01059496	2012-2016			Alabama	01			Phil Campbell town	59496																											Phil Campbell town, Alabama	1977	Phil Campbell town, Alabama	5
G01059592	2012-2016			Alabama	01			Pickensville town	59592																											Pickensville town, Alabama	1991	Pickensville town, Alabama	3
G01059640	2012-2016			Alabama	01			Piedmont city	59640																											Piedmont city, Alabama	1964	Piedmont city, Alabama	4
G01059760	2012-2016			Alabama	01			Pike Road town	59760																											Pike Road town, Alabama	2000	Pike Road town, Alabama	2
G01059832	2012-2016			Alabama	01			Pinckard town	59832																											Pinckard town, Alabama	1975	Pinckard town, Alabama	3
G01059880	2012-2016			Alabama	01			Pine Apple town	59880																											Pine Apple town, Alabama	1964	Pine Apple town, Alabama	16
G01060240	2012-2016			Alabama	01			Pine Hill town	60240																											Pine Hill town, Alabama	1983	Pine Hill town, Alabama	4
G01060264	2012-2016			Alabama	01			Pine Level CDP	60264																											Pine Level CDP, Alabama	1998	Pine Level CDP, Alabama	3
G01060372	2012-2016			Alabama	01			Pine Ridge town	60372																											Pine Ridge town, Alabama	1971	Pine Ridge town, Alabama	7
G01060648	2012-2016			Alabama	01			Pinson city	60648																											Pinson city, Alabama	1984	Pinson city, Alabama	4
G01060720	2012-2016			Alabama	01			Pisgah town	60720																											Pisgah town, Alabama	1976	Pisgah town, Alabama	4
G01061008	2012-2016			Alabama	01			Pleasant Grove city	61008																											Pleasant Grove city, Alabama	1983	Pleasant Grove city, Alabama	2
G01061038	2012-2016			Alabama	01			Pleasant Groves town	61038																											Pleasant Groves town, Alabama	1982	Pleasant Groves town, Alabama	5
G01061488	2012-2016			Alabama	01			Point Clear CDP	61488																											Point Clear CDP, Alabama	1991	Point Clear CDP, Alabama	9
G01061536	2012-2016			Alabama	01			Pollard town	61536																											Pollard town, Alabama	1979	Pollard town, Alabama	10
G01062075	2012-2016			Alabama	01			Powell town	62075																											Powell town, Alabama	1978	Powell town, Alabama	3
G01062328	2012-2016			Alabama	01			Prattville city	62328																											Prattville city, Alabama	1991	Prattville city, Alabama	2
G01062472	2012-2016			Alabama	01			Priceville town	62472																											Priceville town, Alabama	1997	Priceville town, Alabama	5
G01062496	2012-2016			Alabama	01			Prichard city	62496																											Prichard city, Alabama	1964	Prichard city, Alabama	1
G01062688	2012-2016			Alabama	01			Providence town	62688																											Providence town, Alabama	1972	Providence town, Alabama	12
G01062952	2012-2016			Alabama	01			Putnam CDP	62952																											Putnam CDP, Alabama	1975	Putnam CDP, Alabama	6
G01063216	2012-2016			Alabama	01			Ragland town	63216																											Ragland town, Alabama	1978	Ragland town, Alabama	6
G01063288	2012-2016			Alabama	01			Rainbow City city	63288																											Rainbow City city, Alabama	1984	Rainbow City city, Alabama	2
G01063336	2012-2016			Alabama	01			Rainsville city	63336																											Rainsville city, Alabama	1983	Rainsville city, Alabama	4
G01063408	2012-2016			Alabama	01			Ranburne town	63408																											Ranburne town, Alabama	1971	Ranburne town, Alabama	5
G01063495	2012-2016			Alabama	01			Ray CDP	63495																											Ray CDP, Alabama	1966	Ray CDP, Alabama	4
G01063576	2012-2016			Alabama	01			Red Bay city	63576																											Red Bay city, Alabama	1977	Red Bay city, Alabama	3
G01063730	2012-2016			Alabama	01			Redland CDP	63730																											Redland CDP, Alabama	2000	Redland CDP, Alabama	3
G01063768	2012-2016			Alabama	01			Red Level town	63768																											Red Level town, Alabama	1975	Red Level town, Alabama	3
G01063912	2012-2016			Alabama	01			Redstone Arsenal CDP	63912																											Redstone Arsenal CDP, Alabama	1986	Redstone Arsenal CDP, Alabama	5
G01063984	2012-2016			Alabama	01			Reece City town	63984																											Reece City town, Alabama	1975	Reece City town, Alabama	4
G01064040	2012-2016			Alabama	01			Reeltown CDP	64040																											Reeltown CDP, Alabama	1985	Reeltown CDP, Alabama	11
G01064104	2012-2016			Alabama	01			Reform town	64104																											Reform town, Alabama	1960	Reform town, Alabama	4
G01064152	2012-2016			Alabama	01			Rehobeth town	64152																											Rehobeth town, Alabama	1995	Rehobeth town, Alabama	3
G01064368	2012-2016			Alabama	01			Repton town	64368																											Repton town, Alabama	1981	Repton town, Alabama	8
G01064656	2012-2016			Alabama	01			Ridgeville town	64656																											Ridgeville town, Alabama	1981	Ridgeville town, Alabama	13
G01064776	2012-2016			Alabama	01			River Falls town	64776																											River Falls town, Alabama	1977	River Falls town, Alabama	5
G01064920	2012-2016			Alabama	01			Riverside town	64920																											Riverside town, Alabama	1992	Riverside town, Alabama	3
G01065016	2012-2016			Alabama	01			Riverview town	65016																											Riverview town, Alabama	1975	Riverview town, Alabama	5
G01065040	2012-2016			Alabama	01			Roanoke city	65040																											Roanoke city, Alabama	1972	Roanoke city, Alabama	6
G01065208	2012-2016			Alabama	01			Robertsdale city	65208																											Robertsdale city, Alabama	1993	Robertsdale city, Alabama	2
G01065412	2012-2016			Alabama	01			Rock Creek CDP	65412																											Rock Creek CDP, Alabama	1979	Rock Creek CDP, Alabama	5
G01065472	2012-2016			Alabama	01			Rockford town	65472																											Rockford town, Alabama	1974	Rockford town, Alabama	7
G01065592	2012-2016			Alabama	01			Rock Mills CDP	65592																											Rock Mills CDP, Alabama	1956	Rock Mills CDP, Alabama	3
G01065784	2012-2016			Alabama	01			Rockville CDP	65784																											Rockville CDP, Alabama	1982	Rockville CDP, Alabama	11
G01066216	2012-2016			Alabama	01			Rogersville town	66216																											Rogersville town, Alabama	1977	Rogersville town, Alabama	4
G01066408	2012-2016			Alabama	01			Rosa town	66408																											Rosa town, Alabama	1988	Rosa town, Alabama	9
G01067056	2012-2016			Alabama	01			Russellville city	67056																											Russellville city, Alabama	1975	Russellville city, Alabama	3
G01067176	2012-2016			Alabama	01			Rutledge town	67176																											Rutledge town, Alabama	1972	Rutledge town, Alabama	10
G01067536	2012-2016			Alabama	01			St. Florian town	67536																											St. Florian town, Alabama	1983	St. Florian town, Alabama	7
G01067584	2012-2016			Alabama	01			St. Stephens CDP	67584																											St. Stephens CDP, Alabama	1974	St. Stephens CDP, Alabama	35
G01067608	2012-2016			Alabama	01			Saks CDP	67608																											Saks CDP, Alabama	1975	Saks CDP, Alabama	2
G01067800	2012-2016			Alabama	01			Samson city	67800																											Samson city, Alabama	1970	Samson city, Alabama	3
G01067920	2012-2016			Alabama	01			Sand Rock town	67920																											Sand Rock town, Alabama	1986	Sand Rock town, Alabama	9
G01068016	2012-2016			Alabama	01			Sanford town	68016																											Sanford town, Alabama	1989	Sanford town, Alabama	7
G01068160	2012-2016			Alabama	01			Saraland city	68160																											Saraland city, Alabama	1979	Saraland city, Alabama	2
G01068280	2012-2016			Alabama	01			Sardis City town	68280																											Sardis City town, Alabama	1987	Sardis City town, Alabama	4
G01068352	2012-2016			Alabama	01			Satsuma city	68352																											Satsuma city, Alabama	1982	Satsuma city, Alabama	6
G01068736	2012-2016			Alabama	01			Scottsboro city	68736																											Scottsboro city, Alabama	1977	Scottsboro city, Alabama	2
G01069000	2012-2016			Alabama	01			Section town	69000																											Section town, Alabama	1977	Section town, Alabama	2
G01069120	2012-2016			Alabama	01			Selma city	69120																											Selma city, Alabama	1965	Selma city, Alabama	2
G01069180	2012-2016			Alabama	01			Selmont-West Selmont CDP	69180																											Selmont-West Selmont CDP, Alabama	1974	Selmont-West Selmont CDP, Alabama	6
G01069240	2012-2016			Alabama	01			Semmes city	69240																											Semmes city, Alabama	1985	Semmes city, Alabama	3
G01069648	2012-2016			Alabama	01			Sheffield city	69648																											Sheffield city, Alabama	1959	Sheffield city, Alabama	2
G01069672	2012-2016			Alabama	01			Shelby CDP	69672																											Shelby CDP, Alabama	1973	Shelby CDP, Alabama	10
G01069840	2012-2016			Alabama	01			Shiloh town	69840																											Shiloh town, Alabama	1982	Shiloh town, Alabama	7
G01069978	2012-2016			Alabama	01			Shoal Creek CDP	69978																											Shoal Creek CDP, Alabama	2004	Shoal Creek CDP, Alabama	1
G01070128	2012-2016			Alabama	01			Shorter town	70128																											Shorter town, Alabama	1977	Shorter town, Alabama	2
G01070416	2012-2016			Alabama	01			Silas town	70416																											Silas town, Alabama	1973	Silas town, Alabama	9
G01070536	2012-2016			Alabama	01			Silverhill town	70536																											Silverhill town, Alabama	1987	Silverhill town, Alabama	8
G01070632	2012-2016			Alabama	01			Sims Chapel CDP	70632																											Sims Chapel CDP, Alabama		Sims Chapel CDP, Alabama
G01070704	2012-2016			Alabama	01			Sipsey town	70704																											Sipsey town, Alabama	1971	Sipsey town, Alabama	15
G01070896	2012-2016			Alabama	01			Skyline town	70896																											Skyline town, Alabama	1976	Skyline town, Alabama	3
G01071040	2012-2016			Alabama	01			Slocomb city	71040																											Slocomb city, Alabama	1970	Slocomb city, Alabama	5
G01071190	2012-2016			Alabama	01			Smiths Station city	71190																											Smiths Station city, Alabama	1988	Smiths Station city, Alabama	4
G01071201	2012-2016			Alabama	01			Smoke Rise CDP	71201																											Smoke Rise CDP, Alabama	1980	Smoke Rise CDP, Alabama	6
G01071280	2012-2016			Alabama	01			Snead town	71280																											Snead town, Alabama	1985	Snead town, Alabama	5
G01071496	2012-2016			Alabama	01			Somerville town	71496																											Somerville town, Alabama	1983	Somerville town, Alabama	5
G01071832	2012-2016			Alabama	01			Southside city	71832																											Southside city, Alabama	1993	Southside city, Alabama	3
G01071900	2012-2016			Alabama	01			South Vinemont town	71900																											South Vinemont town, Alabama	1990	South Vinemont town, Alabama	5
G01071976	2012-2016			Alabama	01			Spanish Fort city	71976																											Spanish Fort city, Alabama	1994	Spanish Fort city, Alabama	2
G01072408	2012-2016			Alabama	01			Spring Garden CDP	72408																											Spring Garden CDP, Alabama	1991	Spring Garden CDP, Alabama	39
G01072600	2012-2016			Alabama	01			Springville city	72600																											Springville city, Alabama	1995	Springville city, Alabama	4
G01072672	2012-2016			Alabama	01			Spruce Pine CDP	72672																											Spruce Pine CDP, Alabama		Spruce Pine CDP, Alabama
G01072720	2012-2016			Alabama	01			Standing Rock CDP	72720																											Standing Rock CDP, Alabama	1987	Standing Rock CDP, Alabama	20
G01072816	2012-2016			Alabama	01			Stapleton CDP	72816																											Stapleton CDP, Alabama	1976	Stapleton CDP, Alabama	9
G01072888	2012-2016			Alabama	01			Steele town	72888																											Steele town, Alabama	1971	Steele town, Alabama	6
G01073056	2012-2016			Alabama	01			Sterrett CDP	73056																											Sterrett CDP, Alabama	1983	Sterrett CDP, Alabama	12
G01073080	2012-2016			Alabama	01			Stevenson city	73080																											Stevenson city, Alabama	1975	Stevenson city, Alabama	3
G01073152	2012-2016			Alabama	01			Stewartville CDP	73152																											Stewartville CDP, Alabama	1981	Stewartville CDP, Alabama	4
G01073272	2012-2016			Alabama	01			Stockton CDP	73272																											Stockton CDP, Alabama	1981	Stockton CDP, Alabama	7
G01073728	2012-2016			Alabama	01			Sulligent city	73728																											Sulligent city, Alabama	1977	Sulligent city, Alabama	6
G01073848	2012-2016			Alabama	01			Sumiton city	73848																											Sumiton city, Alabama	1978	Sumiton city, Alabama	4
G01073872	2012-2016			Alabama	01			Summerdale town	73872																											Summerdale town, Alabama	1976	Summerdale town, Alabama	5
G01074160	2012-2016			Alabama	01			Susan Moore town	74160																											Susan Moore town, Alabama	1976	Susan Moore town, Alabama	4
G01074304	2012-2016			Alabama	01			Sweet Water town	74304																											Sweet Water town, Alabama	1989	Sweet Water town, Alabama	10
G01074352	2012-2016			Alabama	01			Sylacauga city	74352																											Sylacauga city, Alabama	1968	Sylacauga city, Alabama	3
G01074400	2012-2016			Alabama	01			Sylvania town	74400																											Sylvania town, Alabama	1984	Sylvania town, Alabama	4
G01074424	2012-2016			Alabama	01			Sylvan Springs town	74424																											Sylvan Springs town, Alabama	1980	Sylvan Springs town, Alabama	4
G01074592	2012-2016			Alabama	01			Talladega city	74592																											Talladega city, Alabama	1971	Talladega city, Alabama	2
G01074616	2012-2016			Alabama	01			Talladega Springs town	74616																											Talladega Springs town, Alabama	1973	Talladega Springs town, Alabama	37
G01074688	2012-2016			Alabama	01			Tallassee city	74688																											Tallassee city, Alabama	1961	Tallassee city, Alabama	7
G01074976	2012-2016			Alabama	01			Tarrant city	74976																											Tarrant city, Alabama	1957	Tarrant city, Alabama	2
G01075096	2012-2016			Alabama	01			Taylor town	75096																											Taylor town, Alabama	1988	Taylor town, Alabama	3
G01075768	2012-2016			Alabama	01			Theodore CDP	75768																											Theodore CDP, Alabama	1983	Theodore CDP, Alabama	5
G01075936	2012-2016			Alabama	01			Thomaston town	75936																											Thomaston town, Alabama	1974	Thomaston town, Alabama	4
G01075960	2012-2016			Alabama	01			Thomasville city	75960																											Thomasville city, Alabama	1977	Thomasville city, Alabama	5
G01076080	2012-2016			Alabama	01			Thorsby town	76080																											Thorsby town, Alabama	1978	Thorsby town, Alabama	4
G01076200	2012-2016			Alabama	01			Tibbie CDP	76200																											Tibbie CDP, Alabama		Tibbie CDP, Alabama
G01076208	2012-2016			Alabama	01			Tidmore Bend CDP	76208																											Tidmore Bend CDP, Alabama	1982	Tidmore Bend CDP, Alabama	6
G01076320	2012-2016			Alabama	01			Tillmans Corner CDP	76320																											Tillmans Corner CDP, Alabama	1980	Tillmans Corner CDP, Alabama	3
G01076584	2012-2016			Alabama	01			Town Creek town	76584																											Town Creek town, Alabama	1970	Town Creek town, Alabama	6
G01076632	2012-2016			Alabama	01			Toxey town	76632																											Toxey town, Alabama	1974	Toxey town, Alabama	9
G01076680	2012-2016			Alabama	01			Trafford town	76680																											Trafford town, Alabama	1968	Trafford town, Alabama	4
G01076824	2012-2016			Alabama	01			Triana town	76824																											Triana town, Alabama	2001	Triana town, Alabama	4
G01076872	2012-2016			Alabama	01			Trinity town	76872																											Trinity town, Alabama	1988	Trinity town, Alabama	6
G01076920	2012-2016			Alabama	01			Troy city	76920																											Troy city, Alabama	1987	Troy city, Alabama	3
G01076944	2012-2016			Alabama	01			Trussville city	76944																											Trussville city, Alabama	1997	Trussville city, Alabama	1
G01077256	2012-2016			Alabama	01			Tuscaloosa city	77256																											Tuscaloosa city, Alabama	1985	Tuscaloosa city, Alabama	2
G01077280	2012-2016			Alabama	01			Tuscumbia city	77280																											Tuscumbia city, Alabama	1973	Tuscumbia city, Alabama	3
G01077304	2012-2016			Alabama	01			Tuskegee city	77304																											Tuskegee city, Alabama	1971	Tuskegee city, Alabama	2
G01077352	2012-2016			Alabama	01			Twin town	77352																											Twin town, Alabama	1978	Twin town, Alabama	4
G01077580	2012-2016			Alabama	01			Underwood-Petersville CDP	77580																											Underwood-Petersville CDP, Alabama	1976	Underwood-Petersville CDP, Alabama	3
G01077616	2012-2016			Alabama	01			Union town	77616																											Union town, Alabama	1974	Union town, Alabama	9
G01077784	2012-2016			Alabama	01			Union Grove town	77784																											Union Grove town, Alabama	1970	Union Grove town, Alabama	6
G01077880	2012-2016			Alabama	01			Union Springs city	77880																											Union Springs city, Alabama	1965	Union Springs city, Alabama	6
G01077904	2012-2016			Alabama	01			Uniontown town	77904																											Uniontown town, Alabama	1978	Uniontown town, Alabama	4
G01078120	2012-2016			Alabama	01			Uriah CDP	78120																											Uriah CDP, Alabama	1979	Uriah CDP, Alabama	8
G01078204	2012-2016			Alabama	01			Valley city	78204																											Valley city, Alabama	1970	Valley city, Alabama	3
G01078232	2012-2016			Alabama	01			Valley Grande city	78232																											Valley Grande city, Alabama	1982	Valley Grande city, Alabama	4
G01078240	2012-2016			Alabama	01			Valley Head town	78240																											Valley Head town, Alabama	1970	Valley Head town, Alabama	7
G01078264	2012-2016			Alabama	01			Vance town	78264																											Vance town, Alabama	2001	Vance town, Alabama	2
G01078312	2012-2016			Alabama	01			Vandiver CDP	78312																											Vandiver CDP, Alabama	1990	Vandiver CDP, Alabama	4
G01078480	2012-2016			Alabama	01			Vernon city	78480																											Vernon city, Alabama	1977	Vernon city, Alabama	4
G01078552	2012-2016			Alabama	01			Vestavia Hills city	78552																											Vestavia Hills city, Alabama	1978	Vestavia Hills city, Alabama	1
G01078984	2012-2016			Alabama	01			Vina town	78984																											Vina town, Alabama	1974	Vina town, Alabama	6
G01079008	2012-2016			Alabama	01			Vincent town	79008																											Vincent town, Alabama	1989	Vincent town, Alabama	6
G01079032	2012-2016			Alabama	01			Vinegar Bend CDP	79032																											Vinegar Bend CDP, Alabama	1982	Vinegar Bend CDP, Alabama	31
G01079272	2012-2016			Alabama	01			Vredenburgh town	79272																											Vredenburgh town, Alabama	1985	Vredenburgh town, Alabama	6
G01079344	2012-2016			Alabama	01			Wadley town	79344																											Wadley town, Alabama	1975	Wadley town, Alabama	6
G01079488	2012-2016			Alabama	01			Waldo town	79488																											Waldo town, Alabama	1979	Waldo town, Alabama	5
G01079728	2012-2016			Alabama	01			Walnut Grove town	79728																											Walnut Grove town, Alabama	1979	Walnut Grove town, Alabama	4
G01079944	2012-2016			Alabama	01			Warrior city	79944																											Warrior city, Alabama	1975	Warrior city, Alabama	5
G01080064	2012-2016			Alabama	01			Waterloo town	80064																											Waterloo town, Alabama	1979	Waterloo town, Alabama	11
G01080256	2012-2016			Alabama	01			Waverly town	80256																											Waverly town, Alabama	1957	Waverly town, Alabama	28
G01080352	2012-2016			Alabama	01			Weaver city	80352																											Weaver city, Alabama	1975	Weaver city, Alabama	3
G01080376	2012-2016			Alabama	01			Webb town	80376																											Webb town, Alabama	1986	Webb town, Alabama	2
G01080496	2012-2016			Alabama	01			Wedowee town	80496																											Wedowee town, Alabama	1979	Wedowee town, Alabama	6
G01080736	2012-2016			Alabama	01			Weogufka CDP	80736																											Weogufka CDP, Alabama	1994	Weogufka CDP, Alabama	10
G01080928	2012-2016			Alabama	01			West Blocton town	80928																											West Blocton town, Alabama	1977	West Blocton town, Alabama	6
G01081084	2012-2016			Alabama	01			West End-Cobb Town CDP	81084																											West End-Cobb Town CDP, Alabama	1966	West End-Cobb Town CDP, Alabama	4
G01081336	2012-2016			Alabama	01			West Jefferson town	81336																											West Jefferson town, Alabama	1967	West Jefferson town, Alabama	4
G01081504	2012-2016			Alabama	01			Westover town	81504																											Westover town, Alabama	1998	Westover town, Alabama	4
G01081528	2012-2016			Alabama	01			West Point town	81528																											West Point town, Alabama	1984	West Point town, Alabama	9
G01081720	2012-2016			Alabama	01			Wetumpka city	81720																											Wetumpka city, Alabama	1978	Wetumpka city, Alabama	3
G01081744	2012-2016			Alabama	01			Whatley CDP	81744																											Whatley CDP, Alabama	1981	Whatley CDP, Alabama	49
G01081912	2012-2016			Alabama	01			White Hall town	81912																											White Hall town, Alabama	1988	White Hall town, Alabama	4
G01082104	2012-2016			Alabama	01			White Plains CDP	82104																											White Plains CDP, Alabama	1986	White Plains CDP, Alabama	5
G01082176	2012-2016			Alabama	01			Whitesboro CDP	82176																											Whitesboro CDP, Alabama	1979	Whitesboro CDP, Alabama	4
G01082848	2012-2016			Alabama	01			Wilsonville town	82848																											Wilsonville town, Alabama	1988	Wilsonville town, Alabama	4
G01082872	2012-2016			Alabama	01			Wilton town	82872																											Wilton town, Alabama	1974	Wilton town, Alabama	4
G01082992	2012-2016			Alabama	01			Winfield city	82992																											Winfield city, Alabama	1975	Winfield city, Alabama	4
G01083400	2012-2016			Alabama	01			Woodland town	83400																											Woodland town, Alabama	1972	Woodland town, Alabama	6
G01083640	2012-2016			Alabama	01			Woodstock town	83640																											Woodstock town, Alabama	1988	Woodstock town, Alabama	3
G01083664	2012-2016			Alabama	01			Woodville town	83664																											Woodville town, Alabama	1973	Woodville town, Alabama	3
G01083976	2012-2016			Alabama	01			Yellow Bluff town	83976																											Yellow Bluff town, Alabama	1979	Yellow Bluff town, Alabama	18
G01084096	2012-2016			Alabama	01			York city	84096																											York city, Alabama	1978	York city, Alabama	3
G02000065	2012-2016			Alaska	02			Adak city	00065																											Adak city, Alaska	1977	Adak city, Alaska	1
G02000650	2012-2016			Alaska	02			Akhiok city	00650																											Akhiok city, Alaska	1978	Akhiok city, Alaska	3
G02000760	2012-2016			Alaska	02			Akiachak CDP	00760																											Akiachak CDP, Alaska	1986	Akiachak CDP, Alaska	3
G02000870	2012-2016			Alaska	02			Akiak city	00870																											Akiak city, Alaska	1984	Akiak city, Alaska	2
G02001090	2012-2016			Alaska	02			Akutan city	01090																											Akutan city, Alaska	1992	Akutan city, Alaska	4
G02001200	2012-2016			Alaska	02			Alakanuk city	01200																											Alakanuk city, Alaska	1985	Alakanuk city, Alaska	3
G02001305	2012-2016			Alaska	02			Alatna CDP	01305																											Alatna CDP, Alaska		Alatna CDP, Alaska
G02001390	2012-2016			Alaska	02			Alcan Border CDP	01390																											Alcan Border CDP, Alaska		Alcan Border CDP, Alaska
G02001420	2012-2016			Alaska	02			Aleknagik city	01420																											Aleknagik city, Alaska	1988	Aleknagik city, Alaska	4
G02001560	2012-2016			Alaska	02			Aleneva CDP	01560																											Aleneva CDP, Alaska		Aleneva CDP, Alaska
G02001860	2012-2016			Alaska	02			Allakaket city	01860																											Allakaket city, Alaska	1984	Allakaket city, Alaska	5
G02001970	2012-2016			Alaska	02			Ambler city	01970																											Ambler city, Alaska	1979	Ambler city, Alaska	2
G02002080	2012-2016			Alaska	02			Anaktuvuk Pass city	02080																											Anaktuvuk Pass city, Alaska	1982	Anaktuvuk Pass city, Alaska	4
G02003000	2012-2016			Alaska	02			Anchorage municipality	03000																											Anchorage municipality, Alaska	1981	Anchorage municipality, Alaska	1
G02003110	2012-2016			Alaska	02			Anchor Point CDP	03110																											Anchor Point CDP, Alaska	1990	Anchor Point CDP, Alaska	2
G02003220	2012-2016			Alaska	02			Anderson city	03220																											Anderson city, Alaska	1975	Anderson city, Alaska	2
G02003440	2012-2016			Alaska	02			Angoon city	03440																											Angoon city, Alaska	1979	Angoon city, Alaska	3
G02003550	2012-2016			Alaska	02			Aniak city	03550																											Aniak city, Alaska	1986	Aniak city, Alaska	2
G02003880	2012-2016			Alaska	02			Anvik city	03880																											Anvik city, Alaska	1983	Anvik city, Alaska	5
G02003990	2012-2016			Alaska	02			Arctic Village CDP	03990																											Arctic Village CDP, Alaska	1990	Arctic Village CDP, Alaska	5
G02004210	2012-2016			Alaska	02			Atka city	04210																											Atka city, Alaska	1981	Atka city, Alaska	5
G02004430	2012-2016			Alaska	02			Atmautluak CDP	04430																											Atmautluak CDP, Alaska	1984	Atmautluak CDP, Alaska	3
G02004500	2012-2016			Alaska	02			Atqasuk city	04500																											Atqasuk city, Alaska	1980	Atqasuk city, Alaska	5
G02004670	2012-2016			Alaska	02			Attu Station CDP	04670																											Attu Station CDP, Alaska		Attu Station CDP, Alaska
G02005000	2012-2016			Alaska	02			Badger CDP	05000																											Badger CDP, Alaska	1986	Badger CDP, Alaska	2
G02005200	2012-2016			Alaska	02			Barrow city	05200																											Barrow city, Alaska	1985	Barrow city, Alaska	2
G02005585	2012-2016			Alaska	02			Bear Creek CDP	05585																											Bear Creek CDP, Alaska	1991	Bear Creek CDP, Alaska	5
G02005750	2012-2016			Alaska	02			Beaver CDP	05750																											Beaver CDP, Alaska	1982	Beaver CDP, Alaska	4
G02006245	2012-2016			Alaska	02			Beluga CDP	06245																											Beluga CDP, Alaska	1972	Beluga CDP, Alaska	7
G02006520	2012-2016			Alaska	02			Bethel city	06520																											Bethel city, Alaska	1985	Bethel city, Alaska	2
G02006630	2012-2016			Alaska	02			Bettles city	06630																											Bettles city, Alaska	1968	Bettles city, Alaska	18
G02006850	2012-2016			Alaska	02			Big Delta CDP	06850																											Big Delta CDP, Alaska	1981	Big Delta CDP, Alaska	2
G02007070	2012-2016			Alaska	02			Big Lake CDP	07070																											Big Lake CDP, Alaska	1989	Big Lake CDP, Alaska	2
G02007620	2012-2016			Alaska	02			Birch Creek CDP	07620																											Birch Creek CDP, Alaska	1988	Birch Creek CDP, Alaska	7
G02008740	2012-2016			Alaska	02			Brevig Mission city	08740																											Brevig Mission city, Alaska	1988	Brevig Mission city, Alaska	2
G02009600	2012-2016			Alaska	02			Buckland city	09600																											Buckland city, Alaska	1980	Buckland city, Alaska	2
G02009657	2012-2016			Alaska	02			Buffalo Soapstone CDP	09657																											Buffalo Soapstone CDP, Alaska	1992	Buffalo Soapstone CDP, Alaska	4
G02009710	2012-2016			Alaska	02			Butte CDP	09710																											Butte CDP, Alaska	1986	Butte CDP, Alaska	2
G02010150	2012-2016			Alaska	02			Cantwell CDP	10150																											Cantwell CDP, Alaska	1988	Cantwell CDP, Alaska	4
G02011690	2012-2016			Alaska	02			Central CDP	11690																											Central CDP, Alaska	1985	Central CDP, Alaska	4
G02011800	2012-2016			Alaska	02			Chalkyitsik CDP	11800																											Chalkyitsik CDP, Alaska	1981	Chalkyitsik CDP, Alaska	5
G02012350	2012-2016			Alaska	02			Chase CDP	12350																											Chase CDP, Alaska	1993	Chase CDP, Alaska	6
G02012680	2012-2016			Alaska	02			Chefornak city	12680																											Chefornak city, Alaska	1986	Chefornak city, Alaska	2
G02012920	2012-2016			Alaska	02			Chena Ridge CDP	12920																											Chena Ridge CDP, Alaska	1994	Chena Ridge CDP, Alaska	3
G02012970	2012-2016			Alaska	02			Chenega CDP	12970																											Chenega CDP, Alaska	1984	Chenega CDP, Alaska	2
G02013230	2012-2016			Alaska	02			Chevak city	13230																											Chevak city, Alaska	1983	Chevak city, Alaska	2
G02013340	2012-2016			Alaska	02			Chickaloon CDP	13340																											Chickaloon CDP, Alaska	1986	Chickaloon CDP, Alaska	3
G02013450	2012-2016			Alaska	02			Chicken CDP	13450																											Chicken CDP, Alaska	1980	Chicken CDP, Alaska	11
G02013550	2012-2016			Alaska	02			Chignik city	13550																											Chignik city, Alaska	1984	Chignik city, Alaska	2
G02013670	2012-2016			Alaska	02			Chignik Lagoon CDP	13670																											Chignik Lagoon CDP, Alaska	1983	Chignik Lagoon CDP, Alaska	5
G02013780	2012-2016			Alaska	02			Chignik Lake CDP	13780																											Chignik Lake CDP, Alaska	1986	Chignik Lake CDP, Alaska	3
G02013860	2012-2016			Alaska	02			Chiniak CDP	13860																											Chiniak CDP, Alaska	1992	Chiniak CDP, Alaska	38
G02013890	2012-2016			Alaska	02			Chisana CDP	13890																											Chisana CDP, Alaska		Chisana CDP, Alaska
G02014000	2012-2016			Alaska	02			Chistochina CDP	14000																											Chistochina CDP, Alaska	1974	Chistochina CDP, Alaska	12
G02014110	2012-2016			Alaska	02			Chitina CDP	14110																											Chitina CDP, Alaska	1990	Chitina CDP, Alaska	6
G02014330	2012-2016			Alaska	02			Chuathbaluk city	14330																											Chuathbaluk city, Alaska	1985	Chuathbaluk city, Alaska	4
G02014880	2012-2016			Alaska	02			Circle CDP	14880																											Circle CDP, Alaska	1986	Circle CDP, Alaska	5
G02015320	2012-2016			Alaska	02			Clam Gulch CDP	15320																											Clam Gulch CDP, Alaska	1991	Clam Gulch CDP, Alaska	4
G02015430	2012-2016			Alaska	02			Clark's Point city	15430																											Clark's Point city, Alaska	1982	Clark's Point city, Alaska	3
G02016360	2012-2016			Alaska	02			Coffman Cove city	16360																											Coffman Cove city, Alaska	1995	Coffman Cove city, Alaska	3
G02016420	2012-2016			Alaska	02			Cohoe CDP	16420																											Cohoe CDP, Alaska	1993	Cohoe CDP, Alaska	2
G02016530	2012-2016			Alaska	02			Cold Bay city	16530																											Cold Bay city, Alaska	1976	Cold Bay city, Alaska	3
G02016630	2012-2016			Alaska	02			Coldfoot CDP	16630																											Coldfoot CDP, Alaska		Coldfoot CDP, Alaska
G02016750	2012-2016			Alaska	02			College CDP	16750																											College CDP, Alaska	1980	College CDP, Alaska	2
G02017190	2012-2016			Alaska	02			Cooper Landing CDP	17190																											Cooper Landing CDP, Alaska	1978	Cooper Landing CDP, Alaska	7
G02017300	2012-2016			Alaska	02			Copper Center CDP	17300																											Copper Center CDP, Alaska	1986	Copper Center CDP, Alaska	4
G02017410	2012-2016			Alaska	02			Cordova city	17410																											Cordova city, Alaska	1975	Cordova city, Alaska	3
G02017670	2012-2016			Alaska	02			Covenant Life CDP	17670																											Covenant Life CDP, Alaska	2003	Covenant Life CDP, Alaska	3
G02017740	2012-2016			Alaska	02			Craig city	17740																											Craig city, Alaska	1983	Craig city, Alaska	2
G02017850	2012-2016			Alaska	02			Crooked Creek CDP	17850																											Crooked Creek CDP, Alaska	1991	Crooked Creek CDP, Alaska	7
G02017960	2012-2016			Alaska	02			Crown Point CDP	17960																											Crown Point CDP, Alaska	1979	Crown Point CDP, Alaska	7
G02018510	2012-2016			Alaska	02			Deering city	18510																											Deering city, Alaska	1983	Deering city, Alaska	5
G02018620	2012-2016			Alaska	02			Delta Junction city	18620																											Delta Junction city, Alaska	1981	Delta Junction city, Alaska	3
G02018675	2012-2016			Alaska	02			Deltana CDP	18675																											Deltana CDP, Alaska	1987	Deltana CDP, Alaska	3
G02018805	2012-2016			Alaska	02			Denali Park CDP	18805																											Denali Park CDP, Alaska	1992	Denali Park CDP, Alaska	3
G02018925	2012-2016			Alaska	02			Diamond Ridge CDP	18925																											Diamond Ridge CDP, Alaska	1991	Diamond Ridge CDP, Alaska	3
G02018950	2012-2016			Alaska	02			Dillingham city	18950																											Dillingham city, Alaska	1984	Dillingham city, Alaska	2
G02019060	2012-2016			Alaska	02			Diomede city	19060																											Diomede city, Alaska	1978	Diomede city, Alaska	4
G02019720	2012-2016			Alaska	02			Dot Lake CDP	19720																											Dot Lake CDP, Alaska	1960	Dot Lake CDP, Alaska	11
G02019750	2012-2016			Alaska	02			Dot Lake Village CDP	19750																											Dot Lake Village CDP, Alaska	1980	Dot Lake Village CDP, Alaska	10
G02020020	2012-2016			Alaska	02			Dry Creek CDP	20020																											Dry Creek CDP, Alaska	1983	Dry Creek CDP, Alaska	16
G02020380	2012-2016			Alaska	02			Eagle city	20380																											Eagle city, Alaska	1981	Eagle city, Alaska	4
G02020600	2012-2016			Alaska	02			Eagle Village CDP	20600																											Eagle Village CDP, Alaska	1996	Eagle Village CDP, Alaska	5
G02020970	2012-2016			Alaska	02			Edna Bay city	20970																											Edna Bay city, Alaska	1987	Edna Bay city, Alaska	3
G02021040	2012-2016			Alaska	02			Eek city	21040																											Eek city, Alaska	1991	Eek city, Alaska	7
G02021150	2012-2016			Alaska	02			Egegik city	21150																											Egegik city, Alaska	1984	Egegik city, Alaska	2
G02021370	2012-2016			Alaska	02			Eielson AFB CDP	21370																											Eielson AFB CDP, Alaska	1998	Eielson AFB CDP, Alaska	3
G02021810	2012-2016			Alaska	02			Ekwok city	21810																											Ekwok city, Alaska	1990	Ekwok city, Alaska	3
G02022140	2012-2016			Alaska	02			Elfin Cove CDP	22140																											Elfin Cove CDP, Alaska	1990	Elfin Cove CDP, Alaska	12
G02022250	2012-2016			Alaska	02			Elim city	22250																											Elim city, Alaska	1982	Elim city, Alaska	4
G02022910	2012-2016			Alaska	02			Emmonak city	22910																											Emmonak city, Alaska	1985	Emmonak city, Alaska	4
G02023460	2012-2016			Alaska	02			Ester CDP	23460																											Ester CDP, Alaska	1991	Ester CDP, Alaska	9
G02023720	2012-2016			Alaska	02			Eureka Roadhouse CDP	23720																											Eureka Roadhouse CDP, Alaska	1993	Eureka Roadhouse CDP, Alaska	9
G02023790	2012-2016			Alaska	02			Evansville CDP	23790																											Evansville CDP, Alaska	1991	Evansville CDP, Alaska	10
G02023900	2012-2016			Alaska	02			Excursion Inlet CDP	23900																											Excursion Inlet CDP, Alaska		Excursion Inlet CDP, Alaska
G02024230	2012-2016			Alaska	02			Fairbanks city	24230																											Fairbanks city, Alaska	1977	Fairbanks city, Alaska	1
G02024660	2012-2016			Alaska	02			False Pass city	24660																											False Pass city, Alaska	1988	False Pass city, Alaska	4
G02024980	2012-2016			Alaska	02			Farmers Loop CDP	24980																											Farmers Loop CDP, Alaska	1986	Farmers Loop CDP, Alaska	3
G02025000	2012-2016			Alaska	02			Farm Loop CDP	25000																											Farm Loop CDP, Alaska	1988	Farm Loop CDP, Alaska	2
G02025220	2012-2016			Alaska	02			Ferry CDP	25220																											Ferry CDP, Alaska	1989	Ferry CDP, Alaska	14
G02025550	2012-2016			Alaska	02			Fishhook CDP	25550																											Fishhook CDP, Alaska	1998	Fishhook CDP, Alaska	3
G02025880	2012-2016			Alaska	02			Flat CDP	25880																											Flat CDP, Alaska		Flat CDP, Alaska
G02026100	2012-2016			Alaska	02			Fort Greely CDP	26100																											Fort Greely CDP, Alaska	1966	Fort Greely CDP, Alaska	4
G02026760	2012-2016			Alaska	02			Fort Yukon city	26760																											Fort Yukon city, Alaska	1983	Fort Yukon city, Alaska	3
G02026835	2012-2016			Alaska	02			Four Mile Road CDP	26835																											Four Mile Road CDP, Alaska		Four Mile Road CDP, Alaska
G02026870	2012-2016			Alaska	02			Fox CDP	26870																											Fox CDP, Alaska	2004	Fox CDP, Alaska	14
G02026910	2012-2016			Alaska	02			Fox River CDP	26910																											Fox River CDP, Alaska	1991	Fox River CDP, Alaska	2
G02027090	2012-2016			Alaska	02			Fritz Creek CDP	27090																											Fritz Creek CDP, Alaska	1990	Fritz Creek CDP, Alaska	2
G02027145	2012-2016			Alaska	02			Funny River CDP	27145																											Funny River CDP, Alaska	1995	Funny River CDP, Alaska	4
G02027420	2012-2016			Alaska	02			Gakona CDP	27420																											Gakona CDP, Alaska	1984	Gakona CDP, Alaska	6
G02027530	2012-2016			Alaska	02			Galena city	27530																											Galena city, Alaska	1984	Galena city, Alaska	3
G02027640	2012-2016			Alaska	02			Gambell city	27640																											Gambell city, Alaska	1977	Gambell city, Alaska	2
G02027700	2012-2016			Alaska	02			Game Creek CDP	27700																											Game Creek CDP, Alaska		Game Creek CDP, Alaska
G02028200	2012-2016			Alaska	02			Gateway CDP	28200																											Gateway CDP, Alaska	1991	Gateway CDP, Alaska	3
G02028590	2012-2016			Alaska	02			Glacier View CDP	28590																											Glacier View CDP, Alaska	1990	Glacier View CDP, Alaska	4
G02028740	2012-2016			Alaska	02			Glennallen CDP	28740																											Glennallen CDP, Alaska	1979	Glennallen CDP, Alaska	5
G02029130	2012-2016			Alaska	02			Goldstream CDP	29130																											Goldstream CDP, Alaska	1991	Goldstream CDP, Alaska	6
G02029180	2012-2016			Alaska	02			Golovin city	29180																											Golovin city, Alaska	1985	Golovin city, Alaska	8
G02029290	2012-2016			Alaska	02			Goodnews Bay city	29290																											Goodnews Bay city, Alaska	1985	Goodnews Bay city, Alaska	4
G02030060	2012-2016			Alaska	02			Grayling city	30060																											Grayling city, Alaska	1974	Grayling city, Alaska	2
G02030500	2012-2016			Alaska	02			Gulkana CDP	30500																											Gulkana CDP, Alaska	1978	Gulkana CDP, Alaska	7
G02030940	2012-2016			Alaska	02			Gustavus city	30940																											Gustavus city, Alaska	1991	Gustavus city, Alaska	2
G02031050	2012-2016			Alaska	02			Haines CDP	31050																											Haines CDP, Alaska	1980	Haines CDP, Alaska	4
G02031270	2012-2016			Alaska	02			Halibut Cove CDP	31270																											Halibut Cove CDP, Alaska	1984	Halibut Cove CDP, Alaska	6
G02031710	2012-2016			Alaska	02			Happy Valley CDP	31710																											Happy Valley CDP, Alaska	1995	Happy Valley CDP, Alaska	1
G02031765	2012-2016			Alaska	02			Harding-Birch Lakes CDP	31765																											Harding-Birch Lakes CDP, Alaska	1980	Harding-Birch Lakes CDP, Alaska	5
G02032150	2012-2016			Alaska	02			Healy CDP	32150																											Healy CDP, Alaska	1991	Healy CDP, Alaska	3
G02032310	2012-2016			Alaska	02			Healy Lake CDP	32310																											Healy Lake CDP, Alaska	1978	Healy Lake CDP, Alaska	12
G02032550	2012-2016			Alaska	02			Hobart Bay CDP	32550																											Hobart Bay CDP, Alaska		Hobart Bay CDP, Alaska
G02032810	2012-2016			Alaska	02			Hollis CDP	32810																											Hollis CDP, Alaska	1995	Hollis CDP, Alaska	9
G02033030	2012-2016			Alaska	02			Holy Cross city	33030																											Holy Cross city, Alaska	1982	Holy Cross city, Alaska	2
G02033140	2012-2016			Alaska	02			Homer city	33140																											Homer city, Alaska	1988	Homer city, Alaska	1
G02033360	2012-2016			Alaska	02			Hoonah city	33360																											Hoonah city, Alaska	1979	Hoonah city, Alaska	2
G02033470	2012-2016			Alaska	02			Hooper Bay city	33470																											Hooper Bay city, Alaska	1985	Hooper Bay city, Alaska	2
G02033580	2012-2016			Alaska	02			Hope CDP	33580																											Hope CDP, Alaska	1993	Hope CDP, Alaska	4
G02033800	2012-2016			Alaska	02			Houston city	33800																											Houston city, Alaska	1996	Houston city, Alaska	2
G02033910	2012-2016			Alaska	02			Hughes city	33910																											Hughes city, Alaska	1988	Hughes city, Alaska	11
G02034350	2012-2016			Alaska	02			Huslia city	34350																											Huslia city, Alaska	1988	Huslia city, Alaska	5
G02034460	2012-2016			Alaska	02			Hydaburg city	34460																											Hydaburg city, Alaska	1979	Hydaburg city, Alaska	3
G02034570	2012-2016			Alaska	02			Hyder CDP	34570																											Hyder CDP, Alaska	1985	Hyder CDP, Alaska	11
G02034790	2012-2016			Alaska	02			Igiugig CDP	34790																											Igiugig CDP, Alaska	1989	Igiugig CDP, Alaska	8
G02035120	2012-2016			Alaska	02			Iliamna CDP	35120																											Iliamna CDP, Alaska	1983	Iliamna CDP, Alaska	3
G02035890	2012-2016			Alaska	02			Ivanof Bay CDP	35890																											Ivanof Bay CDP, Alaska	1984	Ivanof Bay CDP, Alaska	7
G02036400	2012-2016			Alaska	02			Juneau city and borough	36400																											Juneau city and borough, Alaska	1980	Juneau city and borough, Alaska	1
G02036540	2012-2016			Alaska	02			Kachemak city	36540																											Kachemak city, Alaska	1991	Kachemak city, Alaska	3
G02036770	2012-2016			Alaska	02			Kake city	36770																											Kake city, Alaska	1978	Kake city, Alaska	2
G02036990	2012-2016			Alaska	02			Kaktovik city	36990																											Kaktovik city, Alaska	1979	Kaktovik city, Alaska	3
G02037250	2012-2016			Alaska	02			Kalifornsky CDP	37250																											Kalifornsky CDP, Alaska	1990	Kalifornsky CDP, Alaska	3
G02037430	2012-2016			Alaska	02			Kaltag city	37430																											Kaltag city, Alaska	1984	Kaltag city, Alaska	4
G02037540	2012-2016			Alaska	02			Karluk CDP	37540																											Karluk CDP, Alaska	1979	Karluk CDP, Alaska	5
G02037650	2012-2016			Alaska	02			Kasaan city	37650																											Kasaan city, Alaska	1994	Kasaan city, Alaska	3
G02037975	2012-2016			Alaska	02			Kasigluk CDP	37975																											Kasigluk CDP, Alaska	1984	Kasigluk CDP, Alaska	2
G02038090	2012-2016			Alaska	02			Kasilof CDP	38090																											Kasilof CDP, Alaska	2001	Kasilof CDP, Alaska	4
G02038420	2012-2016			Alaska	02			Kenai city	38420																											Kenai city, Alaska	1980	Kenai city, Alaska	2
G02038910	2012-2016			Alaska	02			Kenny Lake CDP	38910																											Kenny Lake CDP, Alaska	1983	Kenny Lake CDP, Alaska	5
G02038970	2012-2016			Alaska	02			Ketchikan city	38970																											Ketchikan city, Alaska	1971	Ketchikan city, Alaska	1
G02039300	2012-2016			Alaska	02			Kiana city	39300																											Kiana city, Alaska	1981	Kiana city, Alaska	3
G02039410	2012-2016			Alaska	02			King Cove city	39410																											King Cove city, Alaska	1983	King Cove city, Alaska	2
G02039630	2012-2016			Alaska	02			King Salmon CDP	39630																											King Salmon CDP, Alaska	1986	King Salmon CDP, Alaska	2
G02039740	2012-2016			Alaska	02			Kipnuk CDP	39740																											Kipnuk CDP, Alaska	1979	Kipnuk CDP, Alaska	2
G02039960	2012-2016			Alaska	02			Kivalina city	39960																											Kivalina city, Alaska	1981	Kivalina city, Alaska	3
G02040400	2012-2016			Alaska	02			Klawock city	40400																											Klawock city, Alaska	1985	Klawock city, Alaska	3
G02040510	2012-2016			Alaska	02			Klukwan CDP	40510																											Klukwan CDP, Alaska	1975	Klukwan CDP, Alaska	2
G02040645	2012-2016			Alaska	02			Knik-Fairview CDP	40645																											Knik-Fairview CDP, Alaska	2000	Knik-Fairview CDP, Alaska	2
G02040670	2012-2016			Alaska	02			Knik River CDP	40670																											Knik River CDP, Alaska	1989	Knik River CDP, Alaska	3
G02040840	2012-2016			Alaska	02			Kobuk city	40840																											Kobuk city, Alaska	1982	Kobuk city, Alaska	6
G02040950	2012-2016			Alaska	02			Kodiak city	40950																											Kodiak city, Alaska	1973	Kodiak city, Alaska	2
G02041210	2012-2016			Alaska	02			Kodiak Station CDP	41210																											Kodiak Station CDP, Alaska	1983	Kodiak Station CDP, Alaska	5
G02041280	2012-2016			Alaska	02			Kokhanok CDP	41280																											Kokhanok CDP, Alaska	1986	Kokhanok CDP, Alaska	3
G02041500	2012-2016			Alaska	02			Koliganek CDP	41500																											Koliganek CDP, Alaska	1985	Koliganek CDP, Alaska	4
G02041610	2012-2016			Alaska	02			Kongiganak CDP	41610																											Kongiganak CDP, Alaska	1991	Kongiganak CDP, Alaska	2
G02041720	2012-2016			Alaska	02			Kotlik city	41720																											Kotlik city, Alaska	1984	Kotlik city, Alaska	2
G02041830	2012-2016			Alaska	02			Kotzebue city	41830																											Kotzebue city, Alaska	1983	Kotzebue city, Alaska	2
G02041940	2012-2016			Alaska	02			Koyuk city	41940																											Koyuk city, Alaska	1988	Koyuk city, Alaska	4
G02042050	2012-2016			Alaska	02			Koyukuk city	42050																											Koyukuk city, Alaska	1983	Koyukuk city, Alaska	3
G02042160	2012-2016			Alaska	02			Kupreanof city	42160																											Kupreanof city, Alaska	1971	Kupreanof city, Alaska	23
G02042380	2012-2016			Alaska	02			Kwethluk city	42380																											Kwethluk city, Alaska	1987	Kwethluk city, Alaska	3
G02042490	2012-2016			Alaska	02			Kwigillingok CDP	42490																											Kwigillingok CDP, Alaska	1988	Kwigillingok CDP, Alaska	5
G02042805	2012-2016			Alaska	02			Lake Louise CDP	42805																											Lake Louise CDP, Alaska	1992	Lake Louise CDP, Alaska	4
G02042820	2012-2016			Alaska	02			Lake Minchumina CDP	42820																											Lake Minchumina CDP, Alaska	1984	Lake Minchumina CDP, Alaska	8
G02042832	2012-2016			Alaska	02			Lakes CDP	42832																											Lakes CDP, Alaska	1988	Lakes CDP, Alaska	2
G02043040	2012-2016			Alaska	02			Larsen Bay city	43040																											Larsen Bay city, Alaska	1979	Larsen Bay city, Alaska	4
G02043260	2012-2016			Alaska	02			Lazy Mountain CDP	43260																											Lazy Mountain CDP, Alaska	1990	Lazy Mountain CDP, Alaska	3
G02043810	2012-2016			Alaska	02			Levelock CDP	43810																											Levelock CDP, Alaska	1983	Levelock CDP, Alaska	2
G02044030	2012-2016			Alaska	02			Lime Village CDP	44030																											Lime Village CDP, Alaska	1985	Lime Village CDP, Alaska	5
G02044580	2012-2016			Alaska	02			Livengood CDP	44580																											Livengood CDP, Alaska	1982	Livengood CDP, Alaska	3
G02045020	2012-2016			Alaska	02			Loring CDP	45020																											Loring CDP, Alaska		Loring CDP, Alaska
G02045295	2012-2016			Alaska	02			Lowell Point CDP	45295																											Lowell Point CDP, Alaska	1993	Lowell Point CDP, Alaska	10
G02045460	2012-2016			Alaska	02			Lower Kalskag city	45460																											Lower Kalskag city, Alaska	1982	Lower Kalskag city, Alaska	3
G02045700	2012-2016			Alaska	02			Lutak CDP	45700																											Lutak CDP, Alaska		Lutak CDP, Alaska
G02045790	2012-2016			Alaska	02			McCarthy CDP	45790																											McCarthy CDP, Alaska	1991	McCarthy CDP, Alaska	12
G02046010	2012-2016			Alaska	02			McGrath city	46010																											McGrath city, Alaska	1980	McGrath city, Alaska	2
G02046780	2012-2016			Alaska	02			Manley Hot Springs CDP	46780																											Manley Hot Springs CDP, Alaska	1980	Manley Hot Springs CDP, Alaska	4
G02046890	2012-2016			Alaska	02			Manokotak city	46890																											Manokotak city, Alaska	1986	Manokotak city, Alaska	4
G02047000	2012-2016			Alaska	02			Marshall city	47000																											Marshall city, Alaska	1983	Marshall city, Alaska	7
G02047735	2012-2016			Alaska	02			Meadow Lakes CDP	47735																											Meadow Lakes CDP, Alaska	1995	Meadow Lakes CDP, Alaska	3
G02047990	2012-2016			Alaska	02			Mekoryuk city	47990																											Mekoryuk city, Alaska	1983	Mekoryuk city, Alaska	2
G02048200	2012-2016			Alaska	02			Mendeltna CDP	48200																											Mendeltna CDP, Alaska	1977	Mendeltna CDP, Alaska	27
G02048540	2012-2016			Alaska	02			Mentasta Lake CDP	48540																											Mentasta Lake CDP, Alaska	1983	Mentasta Lake CDP, Alaska	5
G02048590	2012-2016			Alaska	02			Mertarvik CDP	48590																											Mertarvik CDP, Alaska		Mertarvik CDP, Alaska
G02048870	2012-2016			Alaska	02			Metlakatla CDP	48870																											Metlakatla CDP, Alaska	1979	Metlakatla CDP, Alaska	4
G02049530	2012-2016			Alaska	02			Minto CDP	49530																											Minto CDP, Alaska	1981	Minto CDP, Alaska	2
G02050080	2012-2016			Alaska	02			Moose Creek CDP	50080																											Moose Creek CDP, Alaska	1988	Moose Creek CDP, Alaska	12
G02050190	2012-2016			Alaska	02			Moose Pass CDP	50190																											Moose Pass CDP, Alaska	1991	Moose Pass CDP, Alaska	19
G02050800	2012-2016			Alaska	02			Mosquito Lake CDP	50800																											Mosquito Lake CDP, Alaska	1985	Mosquito Lake CDP, Alaska	4
G02051180	2012-2016			Alaska	02			Mountain Village city	51180																											Mountain Village city, Alaska	1983	Mountain Village city, Alaska	2
G02051455	2012-2016			Alaska	02			Mud Bay CDP	51455																											Mud Bay CDP, Alaska	1993	Mud Bay CDP, Alaska	4
G02051960	2012-2016			Alaska	02			Nabesna CDP	51960																											Nabesna CDP, Alaska	1975	Nabesna CDP, Alaska	4
G02052060	2012-2016			Alaska	02			Naknek CDP	52060																											Naknek CDP, Alaska	1984	Naknek CDP, Alaska	2
G02052210	2012-2016			Alaska	02			Nanwalek CDP	52210																											Nanwalek CDP, Alaska	1989	Nanwalek CDP, Alaska	7
G02052390	2012-2016			Alaska	02			Napakiak city	52390																											Napakiak city, Alaska	1983	Napakiak city, Alaska	5
G02052720	2012-2016			Alaska	02			Napaskiak city	52720																											Napaskiak city, Alaska	1987	Napaskiak city, Alaska	3
G02052845	2012-2016			Alaska	02			Naukati Bay CDP	52845																											Naukati Bay CDP, Alaska	1995	Naukati Bay CDP, Alaska	10
G02052915	2012-2016			Alaska	02			Nelchina CDP	52915																											Nelchina CDP, Alaska	1980	Nelchina CDP, Alaska	23
G02052940	2012-2016			Alaska	02			Nelson Lagoon CDP	52940																											Nelson Lagoon CDP, Alaska	1979	Nelson Lagoon CDP, Alaska	6
G02053050	2012-2016			Alaska	02			Nenana city	53050																											Nenana city, Alaska	1982	Nenana city, Alaska	3
G02053162	2012-2016			Alaska	02			New Allakaket CDP	53162																											New Allakaket CDP, Alaska	1997	New Allakaket CDP, Alaska	3
G02053270	2012-2016			Alaska	02			Newhalen city	53270																											Newhalen city, Alaska	1984	Newhalen city, Alaska	4
G02053710	2012-2016			Alaska	02			New Stuyahok city	53710																											New Stuyahok city, Alaska	1987	New Stuyahok city, Alaska	3
G02053820	2012-2016			Alaska	02			Newtok CDP	53820																											Newtok CDP, Alaska	1983	Newtok CDP, Alaska	4
G02053930	2012-2016			Alaska	02			Nightmute city	53930																											Nightmute city, Alaska	1986	Nightmute city, Alaska	2
G02054050	2012-2016			Alaska	02			Nikiski CDP	54050																											Nikiski CDP, Alaska	1982	Nikiski CDP, Alaska	2
G02054085	2012-2016			Alaska	02			Nikolaevsk CDP	54085																											Nikolaevsk CDP, Alaska	1985	Nikolaevsk CDP, Alaska	9
G02054150	2012-2016			Alaska	02			Nikolai city	54150																											Nikolai city, Alaska	1977	Nikolai city, Alaska	2
G02054260	2012-2016			Alaska	02			Nikolski CDP	54260																											Nikolski CDP, Alaska	1984	Nikolski CDP, Alaska	1
G02054480	2012-2016			Alaska	02			Ninilchik CDP	54480																											Ninilchik CDP, Alaska	1993	Ninilchik CDP, Alaska	2
G02054700	2012-2016			Alaska	02			Noatak CDP	54700																											Noatak CDP, Alaska	1985	Noatak CDP, Alaska	7
G02054920	2012-2016			Alaska	02			Nome city	54920																											Nome city, Alaska	1981	Nome city, Alaska	2
G02055030	2012-2016			Alaska	02			Nondalton city	55030																											Nondalton city, Alaska	1990	Nondalton city, Alaska	3
G02055140	2012-2016			Alaska	02			Noorvik city	55140																											Noorvik city, Alaska	1982	Noorvik city, Alaska	4
G02055910	2012-2016			Alaska	02			North Pole city	55910																											North Pole city, Alaska	1987	North Pole city, Alaska	3
G02056220	2012-2016			Alaska	02			Northway CDP	56220																											Northway CDP, Alaska	1984	Northway CDP, Alaska	5
G02056250	2012-2016			Alaska	02			Northway Junction CDP	56250																											Northway Junction CDP, Alaska	1982	Northway Junction CDP, Alaska	15
G02056260	2012-2016			Alaska	02			Northway Village CDP	56260																											Northway Village CDP, Alaska	1984	Northway Village CDP, Alaska	5
G02056320	2012-2016			Alaska	02			Nuiqsut city	56320																											Nuiqsut city, Alaska	1983	Nuiqsut city, Alaska	2
G02056350	2012-2016			Alaska	02			Nulato city	56350																											Nulato city, Alaska	1985	Nulato city, Alaska	2
G02056600	2012-2016			Alaska	02			Nunam Iqua city	56600																											Nunam Iqua city, Alaska	1979	Nunam Iqua city, Alaska	5
G02056680	2012-2016			Alaska	02			Nunapitchuk city	56680																											Nunapitchuk city, Alaska	1983	Nunapitchuk city, Alaska	2
G02057340	2012-2016			Alaska	02			Old Harbor city	57340																											Old Harbor city, Alaska	1976	Old Harbor city, Alaska	2
G02058330	2012-2016			Alaska	02			Oscarville CDP	58330																											Oscarville CDP, Alaska	1994	Oscarville CDP, Alaska	5
G02058550	2012-2016			Alaska	02			Ouzinkie city	58550																											Ouzinkie city, Alaska	1978	Ouzinkie city, Alaska	3
G02058660	2012-2016			Alaska	02			Palmer city	58660																											Palmer city, Alaska	1988	Palmer city, Alaska	1
G02059320	2012-2016			Alaska	02			Paxson CDP	59320																											Paxson CDP, Alaska	1983	Paxson CDP, Alaska	6
G02059540	2012-2016			Alaska	02			Pedro Bay CDP	59540																											Pedro Bay CDP, Alaska	1985	Pedro Bay CDP, Alaska	3
G02059650	2012-2016			Alaska	02			Pelican city	59650																											Pelican city, Alaska	1959	Pelican city, Alaska	14
G02060200	2012-2016			Alaska	02			Perryville CDP	60200																											Perryville CDP, Alaska	1985	Perryville CDP, Alaska	11
G02060310	2012-2016			Alaska	02			Petersburg CDP	60310																											Petersburg CDP, Alaska	1973	Petersburg CDP, Alaska	3
G02060460	2012-2016			Alaska	02			Petersville CDP	60460																											Petersville CDP, Alaska	1993	Petersville CDP, Alaska	3
G02060640	2012-2016			Alaska	02			Pilot Point city	60640																											Pilot Point city, Alaska	1985	Pilot Point city, Alaska	2
G02060750	2012-2016			Alaska	02			Pilot Station city	60750																											Pilot Station city, Alaska	1986	Pilot Station city, Alaska	3
G02060860	2012-2016			Alaska	02			Pitkas Point CDP	60860																											Pitkas Point CDP, Alaska	1984	Pitkas Point CDP, Alaska	2
G02061080	2012-2016			Alaska	02			Platinum city	61080																											Platinum city, Alaska	1980	Platinum city, Alaska	5
G02061120	2012-2016			Alaska	02			Pleasant Valley CDP	61120																											Pleasant Valley CDP, Alaska	1989	Pleasant Valley CDP, Alaska	28
G02061190	2012-2016			Alaska	02			Point Baker CDP	61190																											Point Baker CDP, Alaska	1985	Point Baker CDP, Alaska	4
G02061630	2012-2016			Alaska	02			Point Hope city	61630																											Point Hope city, Alaska	1979	Point Hope city, Alaska	2
G02061700	2012-2016			Alaska	02			Point Lay CDP	61700																											Point Lay CDP, Alaska	1981	Point Lay CDP, Alaska	2
G02061788	2012-2016			Alaska	02			Point MacKenzie CDP	61788																											Point MacKenzie CDP, Alaska	1994	Point MacKenzie CDP, Alaska	6
G02061825	2012-2016			Alaska	02			Point Possession CDP	61825																											Point Possession CDP, Alaska	1986	Point Possession CDP, Alaska	4
G02062125	2012-2016			Alaska	02			Pope-Vannoy Landing CDP	62125																											Pope-Vannoy Landing CDP, Alaska	1992	Pope-Vannoy Landing CDP, Alaska	5
G02062285	2012-2016			Alaska	02			Portage Creek CDP	62285																											Portage Creek CDP, Alaska	1985	Portage Creek CDP, Alaska	5
G02062510	2012-2016			Alaska	02			Port Alexander city	62510																											Port Alexander city, Alaska	1983	Port Alexander city, Alaska	6
G02062620	2012-2016			Alaska	02			Port Alsworth CDP	62620																											Port Alsworth CDP, Alaska	1991	Port Alsworth CDP, Alaska	4
G02063170	2012-2016			Alaska	02			Port Clarence CDP	63170																											Port Clarence CDP, Alaska		Port Clarence CDP, Alaska
G02063280	2012-2016			Alaska	02			Port Graham CDP	63280																											Port Graham CDP, Alaska	1982	Port Graham CDP, Alaska	2
G02063390	2012-2016			Alaska	02			Port Heiden city	63390																											Port Heiden city, Alaska	1985	Port Heiden city, Alaska	2
G02063610	2012-2016			Alaska	02			Port Lions city	63610																											Port Lions city, Alaska	1982	Port Lions city, Alaska	3
G02063870	2012-2016			Alaska	02			Port Protection CDP	63870																											Port Protection CDP, Alaska	1992	Port Protection CDP, Alaska	14
G02064240	2012-2016			Alaska	02			Primrose CDP	64240																											Primrose CDP, Alaska	1972	Primrose CDP, Alaska	55
G02064380	2012-2016			Alaska	02			Prudhoe Bay CDP	64380																											Prudhoe Bay CDP, Alaska		Prudhoe Bay CDP, Alaska
G02064600	2012-2016			Alaska	02			Quinhagak city	64600																											Quinhagak city, Alaska	1980	Quinhagak city, Alaska	2
G02064820	2012-2016			Alaska	02			Rampart CDP	64820																											Rampart CDP, Alaska	1990	Rampart CDP, Alaska	7
G02064930	2012-2016			Alaska	02			Red Devil CDP	64930																											Red Devil CDP, Alaska	1990	Red Devil CDP, Alaska	4
G02064980	2012-2016			Alaska	02			Red Dog Mine CDP	64980																											Red Dog Mine CDP, Alaska		Red Dog Mine CDP, Alaska
G02065345	2012-2016			Alaska	02			Ridgeway CDP	65345																											Ridgeway CDP, Alaska	1984	Ridgeway CDP, Alaska	4
G02065590	2012-2016			Alaska	02			Ruby city	65590																											Ruby city, Alaska	1983	Ruby city, Alaska	4
G02065700	2012-2016			Alaska	02			Russian Mission city	65700																											Russian Mission city, Alaska	1987	Russian Mission city, Alaska	4
G02065800	2012-2016			Alaska	02			St. George city	65800																											St. George city, Alaska	1969	St. George city, Alaska	13
G02066140	2012-2016			Alaska	02			St. Mary's city	66140																											St. Mary's city, Alaska	1988	St. Mary's city, Alaska	2
G02066360	2012-2016			Alaska	02			St. Michael city	66360																											St. Michael city, Alaska	1980	St. Michael city, Alaska	5
G02066470	2012-2016			Alaska	02			St. Paul city	66470																											St. Paul city, Alaska	1977	St. Paul city, Alaska	4
G02066510	2012-2016			Alaska	02			Salamatof CDP	66510																											Salamatof CDP, Alaska	1983	Salamatof CDP, Alaska	3
G02066550	2012-2016			Alaska	02			Salcha CDP	66550																											Salcha CDP, Alaska	1992	Salcha CDP, Alaska	5
G02067020	2012-2016			Alaska	02			Sand Point city	67020																											Sand Point city, Alaska	1979	Sand Point city, Alaska	2
G02067460	2012-2016			Alaska	02			Savoonga city	67460																											Savoonga city, Alaska	1978	Savoonga city, Alaska	2
G02067570	2012-2016			Alaska	02			Saxman city	67570																											Saxman city, Alaska	1988	Saxman city, Alaska	3
G02067680	2012-2016			Alaska	02			Scammon Bay city	67680																											Scammon Bay city, Alaska	1981	Scammon Bay city, Alaska	2
G02068230	2012-2016			Alaska	02			Selawik city	68230																											Selawik city, Alaska	1981	Selawik city, Alaska	2
G02068340	2012-2016			Alaska	02			Seldovia city	68340																											Seldovia city, Alaska	1977	Seldovia city, Alaska	3
G02068370	2012-2016			Alaska	02			Seldovia Village CDP	68370																											Seldovia Village CDP, Alaska	1988	Seldovia Village CDP, Alaska	2
G02068560	2012-2016			Alaska	02			Seward city	68560																											Seward city, Alaska	1976	Seward city, Alaska	7
G02068670	2012-2016			Alaska	02			Shageluk city	68670																											Shageluk city, Alaska	1985	Shageluk city, Alaska	10
G02068890	2012-2016			Alaska	02			Shaktoolik city	68890																											Shaktoolik city, Alaska	1979	Shaktoolik city, Alaska	2
G02069770	2012-2016			Alaska	02			Shishmaref city	69770																											Shishmaref city, Alaska	1980	Shishmaref city, Alaska	3
G02070100	2012-2016			Alaska	02			Shungnak city	70100																											Shungnak city, Alaska	1980	Shungnak city, Alaska	6
G02070320	2012-2016			Alaska	02			Silver Springs CDP	70320																											Silver Springs CDP, Alaska	1986	Silver Springs CDP, Alaska	4
G02070540	2012-2016			Alaska	02			Sitka city and borough	70540																											Sitka city and borough, Alaska	1979	Sitka city and borough, Alaska	2
G02070760	2012-2016			Alaska	02			Skagway CDP	70760																											Skagway CDP, Alaska	1976	Skagway CDP, Alaska	2
G02070870	2012-2016			Alaska	02			Skwentna CDP	70870																											Skwentna CDP, Alaska	1985	Skwentna CDP, Alaska	2
G02070930	2012-2016			Alaska	02			Slana CDP	70930																											Slana CDP, Alaska	1982	Slana CDP, Alaska	3
G02071090	2012-2016			Alaska	02			Sleetmute CDP	71090																											Sleetmute CDP, Alaska	1991	Sleetmute CDP, Alaska	5
G02071640	2012-2016			Alaska	02			Soldotna city	71640																											Soldotna city, Alaska	1984	Soldotna city, Alaska	2
G02072190	2012-2016			Alaska	02			South Naknek CDP	72190																											South Naknek CDP, Alaska	1975	South Naknek CDP, Alaska	4
G02072230	2012-2016			Alaska	02			South Van Horn CDP	72230																											South Van Horn CDP, Alaska	1981	South Van Horn CDP, Alaska	4
G02072960	2012-2016			Alaska	02			Stebbins city	72960																											Stebbins city, Alaska	1990	Stebbins city, Alaska	3
G02072985	2012-2016			Alaska	02			Steele Creek CDP	72985																											Steele Creek CDP, Alaska	1988	Steele Creek CDP, Alaska	2
G02073070	2012-2016			Alaska	02			Sterling CDP	73070																											Sterling CDP, Alaska	1992	Sterling CDP, Alaska	2
G02073290	2012-2016			Alaska	02			Stevens Village CDP	73290																											Stevens Village CDP, Alaska	1987	Stevens Village CDP, Alaska	2
G02073400	2012-2016			Alaska	02			Stony River CDP	73400																											Stony River CDP, Alaska	1989	Stony River CDP, Alaska	6
G02073950	2012-2016			Alaska	02			Sunrise CDP	73950																											Sunrise CDP, Alaska	1986	Sunrise CDP, Alaska	2
G02074340	2012-2016			Alaska	02			Susitna CDP	74340																											Susitna CDP, Alaska	1979	Susitna CDP, Alaska	4
G02074350	2012-2016			Alaska	02			Susitna North CDP	74350																											Susitna North CDP, Alaska	1995	Susitna North CDP, Alaska	3
G02074525	2012-2016			Alaska	02			Sutton-Alpine CDP	74525																											Sutton-Alpine CDP, Alaska	1989	Sutton-Alpine CDP, Alaska	3
G02074610	2012-2016			Alaska	02			Takotna CDP	74610																											Takotna CDP, Alaska	1982	Takotna CDP, Alaska	4
G02074830	2012-2016			Alaska	02			Talkeetna CDP	74830																											Talkeetna CDP, Alaska	1994	Talkeetna CDP, Alaska	3
G02075050	2012-2016			Alaska	02			Tanacross CDP	75050																											Tanacross CDP, Alaska	1987	Tanacross CDP, Alaska	10
G02075077	2012-2016			Alaska	02			Tanaina CDP	75077																											Tanaina CDP, Alaska	1994	Tanaina CDP, Alaska	3
G02075160	2012-2016			Alaska	02			Tanana city	75160																											Tanana city, Alaska	1987	Tanana city, Alaska	2
G02075380	2012-2016			Alaska	02			Tatitlek CDP	75380																											Tatitlek CDP, Alaska	1988	Tatitlek CDP, Alaska	4
G02075480	2012-2016			Alaska	02			Tazlina CDP	75480																											Tazlina CDP, Alaska	1988	Tazlina CDP, Alaska	4
G02075930	2012-2016			Alaska	02			Teller city	75930																											Teller city, Alaska	1979	Teller city, Alaska	2
G02076260	2012-2016			Alaska	02			Tenakee Springs city	76260																											Tenakee Springs city, Alaska	1980	Tenakee Springs city, Alaska	5
G02076590	2012-2016			Alaska	02			Tetlin CDP	76590																											Tetlin CDP, Alaska	1987	Tetlin CDP, Alaska	4
G02077140	2012-2016			Alaska	02			Thorne Bay city	77140																											Thorne Bay city, Alaska	1991	Thorne Bay city, Alaska	3
G02077690	2012-2016			Alaska	02			Togiak city	77690																											Togiak city, Alaska	1984	Togiak city, Alaska	3
G02077800	2012-2016			Alaska	02			Tok CDP	77800																											Tok CDP, Alaska	1985	Tok CDP, Alaska	3
G02078240	2012-2016			Alaska	02			Toksook Bay city	78240																											Toksook Bay city, Alaska	1978	Toksook Bay city, Alaska	2
G02078297	2012-2016			Alaska	02			Tolsona CDP	78297																											Tolsona CDP, Alaska	1980	Tolsona CDP, Alaska	11
G02078350	2012-2016			Alaska	02			Tonsina CDP	78350																											Tonsina CDP, Alaska	1978	Tonsina CDP, Alaska	5
G02078680	2012-2016			Alaska	02			Trapper Creek CDP	78680																											Trapper Creek CDP, Alaska	1987	Trapper Creek CDP, Alaska	2
G02078790	2012-2016			Alaska	02			Tuluksak CDP	78790																											Tuluksak CDP, Alaska	1984	Tuluksak CDP, Alaska	4
G02079120	2012-2016			Alaska	02			Tuntutuliak CDP	79120																											Tuntutuliak CDP, Alaska	1982	Tuntutuliak CDP, Alaska	2
G02079230	2012-2016			Alaska	02			Tununak CDP	79230																											Tununak CDP, Alaska	1976	Tununak CDP, Alaska	2
G02079780	2012-2016			Alaska	02			Twin Hills CDP	79780																											Twin Hills CDP, Alaska	1987	Twin Hills CDP, Alaska	5
G02079830	2012-2016			Alaska	02			Two Rivers CDP	79830																											Two Rivers CDP, Alaska	1986	Two Rivers CDP, Alaska	30
G02079890	2012-2016			Alaska	02			Tyonek CDP	79890																											Tyonek CDP, Alaska	1969	Tyonek CDP, Alaska	2
G02080100	2012-2016			Alaska	02			Ugashik CDP	80100																											Ugashik CDP, Alaska	1983	Ugashik CDP, Alaska	5
G02080660	2012-2016			Alaska	02			Unalakleet city	80660																											Unalakleet city, Alaska	1981	Unalakleet city, Alaska	3
G02080770	2012-2016			Alaska	02			Unalaska city	80770																											Unalaska city, Alaska	1986	Unalaska city, Alaska	1
G02081320	2012-2016			Alaska	02			Upper Kalskag city	81320																											Upper Kalskag city, Alaska	1992	Upper Kalskag city, Alaska	2
G02082200	2012-2016			Alaska	02			Valdez city	82200																											Valdez city, Alaska	1979	Valdez city, Alaska	3
G02082420	2012-2016			Alaska	02			Venetie CDP	82420																											Venetie CDP, Alaska	1985	Venetie CDP, Alaska	3
G02082750	2012-2016			Alaska	02			Wainwright city	82750																											Wainwright city, Alaska	1979	Wainwright city, Alaska	2
G02082860	2012-2016			Alaska	02			Wales city	82860																											Wales city, Alaska	1978	Wales city, Alaska	2
G02083080	2012-2016			Alaska	02			Wasilla city	83080																											Wasilla city, Alaska	1992	Wasilla city, Alaska	2
G02084000	2012-2016			Alaska	02			Whale Pass CDP	84000																											Whale Pass CDP, Alaska	2003	Whale Pass CDP, Alaska	3
G02084070	2012-2016			Alaska	02			White Mountain city	84070																											White Mountain city, Alaska	1986	White Mountain city, Alaska	4
G02084120	2012-2016			Alaska	02			Whitestone CDP	84120																											Whitestone CDP, Alaska		Whitestone CDP, Alaska
G02084200	2012-2016			Alaska	02			Whitestone Logging Camp CDP	84200																											Whitestone Logging Camp CDP, Alaska		Whitestone Logging Camp CDP, Alaska
G02084510	2012-2016			Alaska	02			Whittier city	84510																											Whittier city, Alaska	1954	Whittier city, Alaska	2
G02085280	2012-2016			Alaska	02			Willow CDP	85280																											Willow CDP, Alaska	1994	Willow CDP, Alaska	2
G02085290	2012-2016			Alaska	02			Willow Creek CDP	85290																											Willow Creek CDP, Alaska	1983	Willow Creek CDP, Alaska	5
G02085610	2012-2016			Alaska	02			Wiseman CDP	85610																											Wiseman CDP, Alaska	1977	Wiseman CDP, Alaska	37
G02085680	2012-2016			Alaska	02			Womens Bay CDP	85680																											Womens Bay CDP, Alaska	1988	Womens Bay CDP, Alaska	4
G02086380	2012-2016			Alaska	02			Wrangell city and borough	86380																											Wrangell city and borough, Alaska	1977	Wrangell city and borough, Alaska	2
G02086490	2012-2016			Alaska	02			Yakutat CDP	86490																											Yakutat CDP, Alaska	1983	Yakutat CDP, Alaska	3
G04000730	2012-2016			Arizona	04			Aguila CDP	00730																											Aguila CDP, Arizona	1994	Aguila CDP, Arizona	3
G04000870	2012-2016			Arizona	04			Ajo CDP	00870																											Ajo CDP, Arizona	1963	Ajo CDP, Arizona	4
G04000940	2012-2016			Arizona	04			Ak Chin CDP	00940																											Ak Chin CDP, Arizona	1983	Ak Chin CDP, Arizona	28
G04001090	2012-2016			Arizona	04			Ak-Chin Village CDP	01090																											Ak-Chin Village CDP, Arizona	1999	Ak-Chin Village CDP, Arizona	3
G04001170	2012-2016			Arizona	04			Alamo Lake CDP	01170																											Alamo Lake CDP, Arizona	1983	Alamo Lake CDP, Arizona	9
G04001560	2012-2016			Arizona	04			Ali Chuk CDP	01560																											Ali Chuk CDP, Arizona	1993	Ali Chuk CDP, Arizona	13
G04001570	2012-2016			Arizona	04			Ali Chukson CDP	01570																											Ali Chukson CDP, Arizona	1939	Ali Chukson CDP, Arizona
G04001620	2012-2016			Arizona	04			Ali Molina CDP	01620																											Ali Molina CDP, Arizona	1986	Ali Molina CDP, Arizona	10
G04001920	2012-2016			Arizona	04			Alpine CDP	01920																											Alpine CDP, Arizona	1982	Alpine CDP, Arizona	6
G04001990	2012-2016			Arizona	04			Amado CDP	01990																											Amado CDP, Arizona	1988	Amado CDP, Arizona	23
G04002270	2012-2016			Arizona	04			Anegam CDP	02270																											Anegam CDP, Arizona	1981	Anegam CDP, Arizona	51
G04002410	2012-2016			Arizona	04			Antares CDP	02410																											Antares CDP, Arizona	1986	Antares CDP, Arizona	3
G04002430	2012-2016			Arizona	04			Anthem CDP	02430																											Anthem CDP, Arizona	2004	Anthem CDP, Arizona	1
G04002830	2012-2016			Arizona	04			Apache Junction city	02830																											Apache Junction city, Arizona	1992	Apache Junction city, Arizona	2
G04003320	2012-2016			Arizona	04			Arivaca CDP	03320																											Arivaca CDP, Arizona	1984	Arivaca CDP, Arizona	7
G04003380	2012-2016			Arizona	04			Arivaca Junction CDP	03380																											Arivaca Junction CDP, Arizona	1977	Arivaca Junction CDP, Arizona	4
G04003530	2012-2016			Arizona	04			Arizona City CDP	03530																											Arizona City CDP, Arizona	2001	Arizona City CDP, Arizona	1
G04003915	2012-2016			Arizona	04			Arizona Village CDP	03915																											Arizona Village CDP, Arizona	1987	Arizona Village CDP, Arizona	5
G04004020	2012-2016			Arizona	04			Arlington CDP	04020																											Arlington CDP, Arizona	1985	Arlington CDP, Arizona	3
G04004440	2012-2016			Arizona	04			Ash Fork CDP	04440																											Ash Fork CDP, Arizona	1973	Ash Fork CDP, Arizona	14
G04004710	2012-2016			Arizona	04			Avenue B and C CDP	04710																											Avenue B and C CDP, Arizona	1978	Avenue B and C CDP, Arizona	4
G04004720	2012-2016			Arizona	04			Avondale city	04720																											Avondale city, Arizona	2001	Avondale city, Arizona	1
G04004880	2012-2016			Arizona	04			Avra Valley CDP	04880																											Avra Valley CDP, Arizona	1994	Avra Valley CDP, Arizona	3
G04004930	2012-2016			Arizona	04			Aztec CDP	04930																											Aztec CDP, Arizona	1996	Aztec CDP, Arizona	10
G04005140	2012-2016			Arizona	04			Bagdad CDP	05140																											Bagdad CDP, Arizona	1977	Bagdad CDP, Arizona	2
G04005450	2012-2016			Arizona	04			Bear Flat CDP	05450																											Bear Flat CDP, Arizona		Bear Flat CDP, Arizona
G04005490	2012-2016			Arizona	04			Beaver Dam CDP	05490																											Beaver Dam CDP, Arizona	1986	Beaver Dam CDP, Arizona	3
G04005495	2012-2016			Arizona	04			Beaver Valley CDP	05495																											Beaver Valley CDP, Arizona	1986	Beaver Valley CDP, Arizona	5
G04005770	2012-2016			Arizona	04			Benson city	05770																											Benson city, Arizona	1986	Benson city, Arizona	11
G04005970	2012-2016			Arizona	04			Beyerville CDP	05970																											Beyerville CDP, Arizona	1970	Beyerville CDP, Arizona	6
G04006260	2012-2016			Arizona	04			Bisbee city	06260																											Bisbee city, Arizona	1939	Bisbee city, Arizona
G04006470	2012-2016			Arizona	04			Bitter Springs CDP	06470																											Bitter Springs CDP, Arizona	1987	Bitter Springs CDP, Arizona	2
G04006610	2012-2016			Arizona	04			Black Canyon City CDP	06610																											Black Canyon City CDP, Arizona	1986	Black Canyon City CDP, Arizona	2
G04006820	2012-2016			Arizona	04			Blackwater CDP	06820																											Blackwater CDP, Arizona	2002	Blackwater CDP, Arizona	3
G04007025	2012-2016			Arizona	04			Bluewater CDP	07025																											Bluewater CDP, Arizona	1982	Bluewater CDP, Arizona	3
G04007310	2012-2016			Arizona	04			Bouse CDP	07310																											Bouse CDP, Arizona	1990	Bouse CDP, Arizona	5
G04007380	2012-2016			Arizona	04			Bowie CDP	07380																											Bowie CDP, Arizona	1960	Bowie CDP, Arizona	7
G04007590	2012-2016			Arizona	04			Brenda CDP	07590																											Brenda CDP, Arizona	1991	Brenda CDP, Arizona	9
G04007915	2012-2016			Arizona	04			Bryce CDP	07915																											Bryce CDP, Arizona	1939	Bryce CDP, Arizona
G04007940	2012-2016			Arizona	04			Buckeye city	07940																											Buckeye city, Arizona	2004	Buckeye city, Arizona	1
G04008020	2012-2016			Arizona	04			Buckshot CDP	08020																											Buckshot CDP, Arizona	1998	Buckshot CDP, Arizona	14
G04008220	2012-2016			Arizona	04			Bullhead City city	08220																											Bullhead City city, Arizona	1990	Bullhead City city, Arizona	2
G04008535	2012-2016			Arizona	04			Burnside CDP	08535																											Burnside CDP, Arizona	1993	Burnside CDP, Arizona	3
G04008710	2012-2016			Arizona	04			Bylas CDP	08710																											Bylas CDP, Arizona	1980	Bylas CDP, Arizona	5
G04008920	2012-2016			Arizona	04			Cactus Flats CDP	08920																											Cactus Flats CDP, Arizona	1995	Cactus Flats CDP, Arizona	4
G04008990	2012-2016			Arizona	04			Cactus Forest CDP	08990																											Cactus Forest CDP, Arizona	1989	Cactus Forest CDP, Arizona	5
G04009340	2012-2016			Arizona	04			Cameron CDP	09340																											Cameron CDP, Arizona	1985	Cameron CDP, Arizona	4
G04009580	2012-2016			Arizona	04			Campo Bonito CDP	09580																											Campo Bonito CDP, Arizona		Campo Bonito CDP, Arizona
G04009690	2012-2016			Arizona	04			Camp Verde town	09690																											Camp Verde town, Arizona	1990	Camp Verde town, Arizona	3
G04009900	2012-2016			Arizona	04			Cane Beds CDP	09900																											Cane Beds CDP, Arizona	1998	Cane Beds CDP, Arizona	7
G04010040	2012-2016			Arizona	04			Canyon Day CDP	10040																											Canyon Day CDP, Arizona	1985	Canyon Day CDP, Arizona	3
G04010180	2012-2016			Arizona	04			Carefree town	10180																											Carefree town, Arizona	1988	Carefree town, Arizona	4
G04010320	2012-2016			Arizona	04			Carrizo CDP	10320																											Carrizo CDP, Arizona	1995	Carrizo CDP, Arizona	9
G04010460	2012-2016			Arizona	04			Casa Blanca CDP	10460																											Casa Blanca CDP, Arizona	1992	Casa Blanca CDP, Arizona	4
G04010530	2012-2016			Arizona	04			Casa Grande city	10530																											Casa Grande city, Arizona	2001	Casa Grande city, Arizona	2
G04010670	2012-2016			Arizona	04			Casas Adobes CDP	10670																											Casas Adobes CDP, Arizona	1986	Casas Adobes CDP, Arizona	1
G04011160	2012-2016			Arizona	04			Catalina CDP	11160																											Catalina CDP, Arizona	1992	Catalina CDP, Arizona	2
G04011230	2012-2016			Arizona	04			Catalina Foothills CDP	11230																											Catalina Foothills CDP, Arizona	1985	Catalina Foothills CDP, Arizona	1
G04011300	2012-2016			Arizona	04			Cave Creek town	11300																											Cave Creek town, Arizona	1994	Cave Creek town, Arizona	2
G04011370	2012-2016			Arizona	04			Cedar Creek CDP	11370																											Cedar Creek CDP, Arizona	1990	Cedar Creek CDP, Arizona	12
G04011500	2012-2016			Arizona	04			Centennial Park CDP	11500																											Centennial Park CDP, Arizona	1997	Centennial Park CDP, Arizona	5
G04011580	2012-2016			Arizona	04			Central CDP	11580																											Central CDP, Arizona	1982	Central CDP, Arizona	19
G04011720	2012-2016			Arizona	04			Central Heights-Midland City CDP	11720																											Central Heights-Midland City CDP, Arizona	1970	Central Heights-Midland City CDP, Arizona	14
G04012000	2012-2016			Arizona	04			Chandler city	12000																											Chandler city, Arizona	1995	Chandler city, Arizona	1
G04012150	2012-2016			Arizona	04			Charco CDP	12150																											Charco CDP, Arizona	1975	Charco CDP, Arizona	33
G04012560	2012-2016			Arizona	04			Chiawuli Tak CDP	12560																											Chiawuli Tak CDP, Arizona		Chiawuli Tak CDP, Arizona
G04012630	2012-2016			Arizona	04			Chilchinbito CDP	12630																											Chilchinbito CDP, Arizona	1987	Chilchinbito CDP, Arizona	4
G04012770	2012-2016			Arizona	04			Chinle CDP	12770																											Chinle CDP, Arizona	1985	Chinle CDP, Arizona	2
G04012840	2012-2016			Arizona	04			Chino Valley town	12840																											Chino Valley town, Arizona	1994	Chino Valley town, Arizona	3
G04012910	2012-2016			Arizona	04			Chloride CDP	12910																											Chloride CDP, Arizona	1967	Chloride CDP, Arizona	18
G04013140	2012-2016			Arizona	04			Christopher Creek CDP	13140																											Christopher Creek CDP, Arizona	1985	Christopher Creek CDP, Arizona	5
G04013190	2012-2016			Arizona	04			Chuichu CDP	13190																											Chuichu CDP, Arizona	1987	Chuichu CDP, Arizona	16
G04013400	2012-2016			Arizona	04			Cibecue CDP	13400																											Cibecue CDP, Arizona	1986	Cibecue CDP, Arizona	10
G04013470	2012-2016			Arizona	04			Cibola CDP	13470																											Cibola CDP, Arizona	1977	Cibola CDP, Arizona	9
G04013540	2012-2016			Arizona	04			Cienega Springs CDP	13540																											Cienega Springs CDP, Arizona	1986	Cienega Springs CDP, Arizona	3
G04013820	2012-2016			Arizona	04			Citrus Park CDP	13820																											Citrus Park CDP, Arizona	1996	Citrus Park CDP, Arizona	3
G04013850	2012-2016			Arizona	04			Clacks Canyon CDP	13850																											Clacks Canyon CDP, Arizona	1987	Clacks Canyon CDP, Arizona	9
G04013890	2012-2016			Arizona	04			Clarkdale town	13890																											Clarkdale town, Arizona	1989	Clarkdale town, Arizona	4
G04013960	2012-2016			Arizona	04			Claypool CDP	13960																											Claypool CDP, Arizona	1955	Claypool CDP, Arizona	8
G04014030	2012-2016			Arizona	04			Clay Springs CDP	14030																											Clay Springs CDP, Arizona	1980	Clay Springs CDP, Arizona	11
G04014380	2012-2016			Arizona	04			Clifton town	14380																											Clifton town, Arizona	1973	Clifton town, Arizona	3
G04014870	2012-2016			Arizona	04			Colorado City town	14870																											Colorado City town, Arizona	1990	Colorado City town, Arizona	4
G04015080	2012-2016			Arizona	04			Comobabi CDP	15080																											Comobabi CDP, Arizona		Comobabi CDP, Arizona
G04015150	2012-2016			Arizona	04			Concho CDP	15150																											Concho CDP, Arizona	1986	Concho CDP, Arizona	26
G04015220	2012-2016			Arizona	04			Congress CDP	15220																											Congress CDP, Arizona	1996	Congress CDP, Arizona	3
G04015500	2012-2016			Arizona	04			Coolidge city	15500																											Coolidge city, Arizona	1990	Coolidge city, Arizona	6
G04015600	2012-2016			Arizona	04			Copper Hill CDP	15600																											Copper Hill CDP, Arizona		Copper Hill CDP, Arizona
G04015765	2012-2016			Arizona	04			Cordes Lakes CDP	15765																											Cordes Lakes CDP, Arizona	1991	Cordes Lakes CDP, Arizona	5
G04015850	2012-2016			Arizona	04			Cornfields CDP	15850																											Cornfields CDP, Arizona	1992	Cornfields CDP, Arizona	5
G04015920	2012-2016			Arizona	04			Cornville CDP	15920																											Cornville CDP, Arizona	1987	Cornville CDP, Arizona	4
G04016030	2012-2016			Arizona	04			Corona de Tucson CDP	16030																											Corona de Tucson CDP, Arizona	2004	Corona de Tucson CDP, Arizona	1
G04016360	2012-2016			Arizona	04			Cottonwood CDP	16360																											Cottonwood CDP, Arizona	1987	Cottonwood CDP, Arizona	4
G04016410	2012-2016			Arizona	04			Cottonwood city	16410																											Cottonwood city, Arizona	1991	Cottonwood city, Arizona	3
G04016830	2012-2016			Arizona	04			Cowlic CDP	16830																											Cowlic CDP, Arizona	1988	Cowlic CDP, Arizona	10
G04017460	2012-2016			Arizona	04			Crozier CDP	17460																											Crozier CDP, Arizona	1975	Crozier CDP, Arizona	4
G04017500	2012-2016			Arizona	04			Crystal Beach CDP	17500																											Crystal Beach CDP, Arizona	1977	Crystal Beach CDP, Arizona	4
G04017810	2012-2016			Arizona	04			Cutter CDP	17810																											Cutter CDP, Arizona		Cutter CDP, Arizona
G04018160	2012-2016			Arizona	04			Dateland CDP	18160																											Dateland CDP, Arizona	1988	Dateland CDP, Arizona	4
G04018448	2012-2016			Arizona	04			Deer Creek CDP	18448																											Deer Creek CDP, Arizona	1996	Deer Creek CDP, Arizona	3
G04018490	2012-2016			Arizona	04			Del Muerto CDP	18490																											Del Muerto CDP, Arizona	1994	Del Muerto CDP, Arizona	14
G04018580	2012-2016			Arizona	04			Dennehotso CDP	18580																											Dennehotso CDP, Arizona	1985	Dennehotso CDP, Arizona	3
G04018740	2012-2016			Arizona	04			Desert Hills CDP	18740																											Desert Hills CDP, Arizona	1994	Desert Hills CDP, Arizona	4
G04019145	2012-2016			Arizona	04			Dewey-Humboldt town	19145																											Dewey-Humboldt town, Arizona	1991	Dewey-Humboldt town, Arizona	4
G04019280	2012-2016			Arizona	04			Dilkon CDP	19280																											Dilkon CDP, Arizona	1982	Dilkon CDP, Arizona	3
G04019630	2012-2016			Arizona	04			Dolan Springs CDP	19630																											Dolan Springs CDP, Arizona	1987	Dolan Springs CDP, Arizona	4
G04019740	2012-2016			Arizona	04			Doney Park CDP	19740																											Doney Park CDP, Arizona	1993	Doney Park CDP, Arizona	2
G04019790	2012-2016			Arizona	04			Donovan Estates CDP	19790																											Donovan Estates CDP, Arizona	1977	Donovan Estates CDP, Arizona	2
G04020050	2012-2016			Arizona	04			Douglas city	20050																											Douglas city, Arizona	1958	Douglas city, Arizona	3
G04020330	2012-2016			Arizona	04			Dragoon CDP	20330																											Dragoon CDP, Arizona	1979	Dragoon CDP, Arizona	54
G04020540	2012-2016			Arizona	04			Drexel Heights CDP	20540																											Drexel Heights CDP, Arizona	1984	Drexel Heights CDP, Arizona	2
G04020560	2012-2016			Arizona	04			Dripping Springs CDP	20560																											Dripping Springs CDP, Arizona	1980	Dripping Springs CDP, Arizona	7
G04020570	2012-2016			Arizona	04			Drysdale CDP	20570																											Drysdale CDP, Arizona	1979	Drysdale CDP, Arizona	9
G04020680	2012-2016			Arizona	04			Dudleyville CDP	20680																											Dudleyville CDP, Arizona	1975	Dudleyville CDP, Arizona	6
G04020750	2012-2016			Arizona	04			Duncan town	20750																											Duncan town, Arizona	1976	Duncan town, Arizona	3
G04020960	2012-2016			Arizona	04			Eagar town	20960																											Eagar town, Arizona	1979	Eagar town, Arizona	3
G04021310	2012-2016			Arizona	04			East Fork CDP	21310																											East Fork CDP, Arizona	1978	East Fork CDP, Arizona	5
G04021410	2012-2016			Arizona	04			East Globe CDP	21410																											East Globe CDP, Arizona	2001	East Globe CDP, Arizona	15
G04021545	2012-2016			Arizona	04			East Verde Estates CDP	21545																											East Verde Estates CDP, Arizona	1988	East Verde Estates CDP, Arizona	8
G04021800	2012-2016			Arizona	04			Ehrenberg CDP	21800																											Ehrenberg CDP, Arizona	1980	Ehrenberg CDP, Arizona	4
G04021900	2012-2016			Arizona	04			El Capitan CDP	21900																											El Capitan CDP, Arizona	1994	El Capitan CDP, Arizona	13
G04021980	2012-2016			Arizona	04			Elephant Head CDP	21980																											Elephant Head CDP, Arizona	1993	Elephant Head CDP, Arizona	3
G04022080	2012-2016			Arizona	04			Elfrida CDP	22080																											Elfrida CDP, Arizona	1971	Elfrida CDP, Arizona	8
G04022150	2012-2016			Arizona	04			Elgin CDP	22150																											Elgin CDP, Arizona	1988	Elgin CDP, Arizona	16
G04022220	2012-2016			Arizona	04			El Mirage city	22220																											El Mirage city, Arizona	2003	El Mirage city, Arizona	1
G04022360	2012-2016			Arizona	04			Eloy city	22360																											Eloy city, Arizona	1981	Eloy city, Arizona	4
G04022400	2012-2016			Arizona	04			El Prado Estates CDP	22400																											El Prado Estates CDP, Arizona	1987	El Prado Estates CDP, Arizona	2
G04023512	2012-2016			Arizona	04			First Mesa CDP	23512																											First Mesa CDP, Arizona	1982	First Mesa CDP, Arizona	4
G04023620	2012-2016			Arizona	04			Flagstaff city	23620																											Flagstaff city, Arizona	1988	Flagstaff city, Arizona	2
G04023760	2012-2016			Arizona	04			Florence town	23760																											Florence town, Arizona	1999	Florence town, Arizona	3
G04023955	2012-2016			Arizona	04			Flowing Springs CDP	23955																											Flowing Springs CDP, Arizona		Flowing Springs CDP, Arizona
G04023960	2012-2016			Arizona	04			Flowing Wells CDP	23960																											Flowing Wells CDP, Arizona	1979	Flowing Wells CDP, Arizona	1
G04024250	2012-2016			Arizona	04			Fort Apache CDP	24250																											Fort Apache CDP, Arizona	1976	Fort Apache CDP, Arizona	5
G04024460	2012-2016			Arizona	04			Fort Defiance CDP	24460																											Fort Defiance CDP, Arizona	1983	Fort Defiance CDP, Arizona	2
G04024895	2012-2016			Arizona	04			Fort Mohave CDP	24895																											Fort Mohave CDP, Arizona	1998	Fort Mohave CDP, Arizona	2
G04024950	2012-2016			Arizona	04			Fort Thomas CDP	24950																											Fort Thomas CDP, Arizona	1992	Fort Thomas CDP, Arizona	3
G04025030	2012-2016			Arizona	04			Fortuna Foothills CDP	25030																											Fortuna Foothills CDP, Arizona	1996	Fortuna Foothills CDP, Arizona	1
G04025045	2012-2016			Arizona	04			Fort Valley CDP	25045																											Fort Valley CDP, Arizona	2000	Fort Valley CDP, Arizona	22
G04025300	2012-2016			Arizona	04			Fountain Hills town	25300																											Fountain Hills town, Arizona	1992	Fountain Hills town, Arizona	2
G04025650	2012-2016			Arizona	04			Franklin CDP	25650																											Franklin CDP, Arizona	1982	Franklin CDP, Arizona	18
G04025720	2012-2016			Arizona	04			Fredonia town	25720																											Fredonia town, Arizona	1981	Fredonia town, Arizona	5
G04025735	2012-2016			Arizona	04			Freedom Acres CDP	25735																											Freedom Acres CDP, Arizona	1986	Freedom Acres CDP, Arizona	3
G04026070	2012-2016			Arizona	04			Gadsden CDP	26070																											Gadsden CDP, Arizona	1985	Gadsden CDP, Arizona	7
G04026210	2012-2016			Arizona	04			Ganado CDP	26210																											Ganado CDP, Arizona	1984	Ganado CDP, Arizona	2
G04026780	2012-2016			Arizona	04			Geronimo Estates CDP	26780																											Geronimo Estates CDP, Arizona	1986	Geronimo Estates CDP, Arizona	11
G04027050	2012-2016			Arizona	04			Gila Bend town	27050																											Gila Bend town, Arizona	1984	Gila Bend town, Arizona	3
G04027260	2012-2016			Arizona	04			Gila Crossing CDP	27260																											Gila Crossing CDP, Arizona	2004	Gila Crossing CDP, Arizona	3
G04027400	2012-2016			Arizona	04			Gilbert town	27400																											Gilbert town, Arizona	2000	Gilbert town, Arizona	1
G04027540	2012-2016			Arizona	04			Gisela CDP	27540																											Gisela CDP, Arizona	1983	Gisela CDP, Arizona	6
G04027820	2012-2016			Arizona	04			Glendale city	27820																											Glendale city, Arizona	1985	Glendale city, Arizona	1
G04028030	2012-2016			Arizona	04			Globe city	28030																											Globe city, Arizona	1966	Globe city, Arizona	6
G04028140	2012-2016			Arizona	04			Gold Canyon CDP	28140																											Gold Canyon CDP, Arizona	2002	Gold Canyon CDP, Arizona	1
G04028190	2012-2016			Arizona	04			Golden Shores CDP	28190																											Golden Shores CDP, Arizona	1988	Golden Shores CDP, Arizona	4
G04028195	2012-2016			Arizona	04			Golden Valley CDP	28195																											Golden Valley CDP, Arizona	1992	Golden Valley CDP, Arizona	2
G04028380	2012-2016			Arizona	04			Goodyear city	28380																											Goodyear city, Arizona	2004	Goodyear city, Arizona	1
G04028465	2012-2016			Arizona	04			Goodyear Village CDP	28465																											Goodyear Village CDP, Arizona	1994	Goodyear Village CDP, Arizona	5
G04028981	2012-2016			Arizona	04			Grand Canyon Village CDP	28981																											Grand Canyon Village CDP, Arizona	1985	Grand Canyon Village CDP, Arizona	14
G04028985	2012-2016			Arizona	04			Grand Canyon West CDP	28985																											Grand Canyon West CDP, Arizona	2003	Grand Canyon West CDP, Arizona	4
G04029430	2012-2016			Arizona	04			Greasewood CDP	29430																											Greasewood CDP, Arizona	1976	Greasewood CDP, Arizona	2
G04029710	2012-2016			Arizona	04			Green Valley CDP	29710																											Green Valley CDP, Arizona	1987	Green Valley CDP, Arizona	1
G04029850	2012-2016			Arizona	04			Greer CDP	29850																											Greer CDP, Arizona	1983	Greer CDP, Arizona	6
G04030270	2012-2016			Arizona	04			Guadalupe town	30270																											Guadalupe town, Arizona	1984	Guadalupe town, Arizona	7
G04030550	2012-2016			Arizona	04			Gu Oidak CDP	30550																											Gu Oidak CDP, Arizona	1975	Gu Oidak CDP, Arizona	14
G04030830	2012-2016			Arizona	04			Hackberry CDP	30830																											Hackberry CDP, Arizona	1995	Hackberry CDP, Arizona	12
G04030840	2012-2016			Arizona	04			Haigler Creek CDP	30840																											Haigler Creek CDP, Arizona	1983	Haigler Creek CDP, Arizona	11
G04030850	2012-2016			Arizona	04			Haivana Nakya CDP	30850																											Haivana Nakya CDP, Arizona	1945	Haivana Nakya CDP, Arizona	4
G04031182	2012-2016			Arizona	04			Hard Rock CDP	31182																											Hard Rock CDP, Arizona	1986	Hard Rock CDP, Arizona	2
G04032020	2012-2016			Arizona	04			Hayden town	32020																											Hayden town, Arizona	1950	Hayden town, Arizona	17
G04032310	2012-2016			Arizona	04			Heber-Overgaard CDP	32310																											Heber-Overgaard CDP, Arizona	1988	Heber-Overgaard CDP, Arizona	2
G04033280	2012-2016			Arizona	04			Holbrook city	33280																											Holbrook city, Arizona	1971	Holbrook city, Arizona	4
G04033440	2012-2016			Arizona	04			Hondah CDP	33440																											Hondah CDP, Arizona	1999	Hondah CDP, Arizona	5
G04033945	2012-2016			Arizona	04			Hotevilla-Bacavi CDP	33945																											Hotevilla-Bacavi CDP, Arizona	1976	Hotevilla-Bacavi CDP, Arizona	6
G04033980	2012-2016			Arizona	04			Houck CDP	33980																											Houck CDP, Arizona	1988	Houck CDP, Arizona	3
G04034120	2012-2016			Arizona	04			Huachuca City town	34120																											Huachuca City town, Arizona	1975	Huachuca City town, Arizona	2
G04034700	2012-2016			Arizona	04			Hunter Creek CDP	34700																											Hunter Creek CDP, Arizona	1998	Hunter Creek CDP, Arizona	4
G04034980	2012-2016			Arizona	04			Icehouse Canyon CDP	34980																											Icehouse Canyon CDP, Arizona	1976	Icehouse Canyon CDP, Arizona	5
G04035310	2012-2016			Arizona	04			Indian Wells CDP	35310																											Indian Wells CDP, Arizona	1985	Indian Wells CDP, Arizona	2
G04036010	2012-2016			Arizona	04			Jakes Corner CDP	36010																											Jakes Corner CDP, Arizona	1970	Jakes Corner CDP, Arizona	30
G04036150	2012-2016			Arizona	04			Jeddito CDP	36150																											Jeddito CDP, Arizona	1990	Jeddito CDP, Arizona	3
G04036290	2012-2016			Arizona	04			Jerome town	36290																											Jerome town, Arizona	1939	Jerome town, Arizona
G04036430	2012-2016			Arizona	04			Joseph City CDP	36430																											Joseph City CDP, Arizona	1984	Joseph City CDP, Arizona	5
G04036475	2012-2016			Arizona	04			Kachina Village CDP	36475																											Kachina Village CDP, Arizona	1986	Kachina Village CDP, Arizona	3
G04036500	2012-2016			Arizona	04			Kaibab CDP	36500																											Kaibab CDP, Arizona	1986	Kaibab CDP, Arizona	6
G04036640	2012-2016			Arizona	04			Kaibito CDP	36640																											Kaibito CDP, Arizona	1992	Kaibito CDP, Arizona	2
G04036780	2012-2016			Arizona	04			Kaka CDP	36780																											Kaka CDP, Arizona	1980	Kaka CDP, Arizona	10
G04036920	2012-2016			Arizona	04			Katherine CDP	36920																											Katherine CDP, Arizona	1973	Katherine CDP, Arizona	4
G04036990	2012-2016			Arizona	04			Kayenta CDP	36990																											Kayenta CDP, Arizona	1991	Kayenta CDP, Arizona	2
G04037130	2012-2016			Arizona	04			Keams Canyon CDP	37130																											Keams Canyon CDP, Arizona	1984	Keams Canyon CDP, Arizona	3
G04037200	2012-2016			Arizona	04			Kearny town	37200																											Kearny town, Arizona	1962	Kearny town, Arizona	2
G04037620	2012-2016			Arizona	04			Kingman city	37620																											Kingman city, Arizona	1992	Kingman city, Arizona	1
G04037935	2012-2016			Arizona	04			Kino Springs CDP	37935																											Kino Springs CDP, Arizona	1976	Kino Springs CDP, Arizona	2
G04038250	2012-2016			Arizona	04			Klagetoh CDP	38250																											Klagetoh CDP, Arizona	1987	Klagetoh CDP, Arizona	3
G04038530	2012-2016			Arizona	04			Kohatk CDP	38530																											Kohatk CDP, Arizona		Kohatk CDP, Arizona
G04038600	2012-2016			Arizona	04			Kohls Ranch CDP	38600																											Kohls Ranch CDP, Arizona	1956	Kohls Ranch CDP, Arizona	3
G04038655	2012-2016			Arizona	04			Komatke CDP	38655																											Komatke CDP, Arizona	1982	Komatke CDP, Arizona	5
G04038950	2012-2016			Arizona	04			Ko Vaya CDP	38950																											Ko Vaya CDP, Arizona	1985	Ko Vaya CDP, Arizona	33
G04039100	2012-2016			Arizona	04			Kykotsmovi Village CDP	39100																											Kykotsmovi Village CDP, Arizona	1978	Kykotsmovi Village CDP, Arizona	4
G04039370	2012-2016			Arizona	04			Lake Havasu City city	39370																											Lake Havasu City city, Arizona	1993	Lake Havasu City city, Arizona	1
G04039720	2012-2016			Arizona	04			Lake Montezuma CDP	39720																											Lake Montezuma CDP, Arizona	1993	Lake Montezuma CDP, Arizona	3
G04039790	2012-2016			Arizona	04			Lake of the Woods CDP	39790																											Lake of the Woods CDP, Arizona	1983	Lake of the Woods CDP, Arizona	2
G04040160	2012-2016			Arizona	04			La Paz Valley CDP	40160																											La Paz Valley CDP, Arizona	1998	La Paz Valley CDP, Arizona	5
G04040400	2012-2016			Arizona	04			Lazy Y U CDP	40400																											Lazy Y U CDP, Arizona	2001	Lazy Y U CDP, Arizona	12
G04040415	2012-2016			Arizona	04			LeChee CDP	40415																											LeChee CDP, Arizona	1987	LeChee CDP, Arizona	2
G04040630	2012-2016			Arizona	04			Leupp CDP	40630																											Leupp CDP, Arizona	1990	Leupp CDP, Arizona	2
G04041085	2012-2016			Arizona	04			Linden CDP	41085																											Linden CDP, Arizona	1991	Linden CDP, Arizona	5
G04041330	2012-2016			Arizona	04			Litchfield Park city	41330																											Litchfield Park city, Arizona	1990	Litchfield Park city, Arizona	6
G04041470	2012-2016			Arizona	04			Littlefield CDP	41470																											Littlefield CDP, Arizona	1950	Littlefield CDP, Arizona	66
G04041540	2012-2016			Arizona	04			Littletown CDP	41540																											Littletown CDP, Arizona	1972	Littletown CDP, Arizona	4
G04042460	2012-2016			Arizona	04			Lower Santan Village CDP	42460																											Lower Santan Village CDP, Arizona	1993	Lower Santan Village CDP, Arizona	5
G04042590	2012-2016			Arizona	04			Low Mountain CDP	42590																											Low Mountain CDP, Arizona	1991	Low Mountain CDP, Arizona	3
G04042660	2012-2016			Arizona	04			Lukachukai CDP	42660																											Lukachukai CDP, Arizona	1991	Lukachukai CDP, Arizona	2
G04042940	2012-2016			Arizona	04			Lupton CDP	42940																											Lupton CDP, Arizona	1975	Lupton CDP, Arizona	16
G04043150	2012-2016			Arizona	04			McConnico CDP	43150																											McConnico CDP, Arizona		McConnico CDP, Arizona
G04043430	2012-2016			Arizona	04			McNary CDP	43430																											McNary CDP, Arizona	1991	McNary CDP, Arizona	5
G04043570	2012-2016			Arizona	04			McNeal CDP	43570																											McNeal CDP, Arizona	1980	McNeal CDP, Arizona	14
G04043920	2012-2016			Arizona	04			Maish Vaya CDP	43920																											Maish Vaya CDP, Arizona	1974	Maish Vaya CDP, Arizona	7
G04043990	2012-2016			Arizona	04			Mammoth town	43990																											Mammoth town, Arizona	1971	Mammoth town, Arizona	3
G04044200	2012-2016			Arizona	04			Many Farms CDP	44200																											Many Farms CDP, Arizona	1985	Many Farms CDP, Arizona	3
G04044270	2012-2016			Arizona	04			Marana town	44270																											Marana town, Arizona	2003	Marana town, Arizona	1
G04044410	2012-2016			Arizona	04			Maricopa city	44410																											Maricopa city, Arizona	2005	Maricopa city, Arizona	1
G04044450	2012-2016			Arizona	04			Maricopa Colony CDP	44450																											Maricopa Colony CDP, Arizona	1999	Maricopa Colony CDP, Arizona	10
G04044830	2012-2016			Arizona	04			Martinez Lake CDP	44830																											Martinez Lake CDP, Arizona	1980	Martinez Lake CDP, Arizona	5
G04045180	2012-2016			Arizona	04			Mayer CDP	45180																											Mayer CDP, Arizona	1986	Mayer CDP, Arizona	6
G04045275	2012-2016			Arizona	04			Mead Ranch CDP	45275																											Mead Ranch CDP, Arizona	1959	Mead Ranch CDP, Arizona	6
G04045285	2012-2016			Arizona	04			Meadview CDP	45285																											Meadview CDP, Arizona	1990	Meadview CDP, Arizona	6
G04046000	2012-2016			Arizona	04			Mesa city	46000																											Mesa city, Arizona	1986	Mesa city, Arizona	1
G04046005	2012-2016			Arizona	04			Mesa del Caballo CDP	46005																											Mesa del Caballo CDP, Arizona	1978	Mesa del Caballo CDP, Arizona	4
G04046070	2012-2016			Arizona	04			Mescal CDP	46070																											Mescal CDP, Arizona	1992	Mescal CDP, Arizona	3
G04046087	2012-2016			Arizona	04			Mesquite Creek CDP	46087																											Mesquite Creek CDP, Arizona	1998	Mesquite Creek CDP, Arizona	1
G04046350	2012-2016			Arizona	04			Miami town	46350																											Miami town, Arizona	1939	Miami town, Arizona
G04046840	2012-2016			Arizona	04			Miracle Valley CDP	46840																											Miracle Valley CDP, Arizona	1994	Miracle Valley CDP, Arizona	3
G04047190	2012-2016			Arizona	04			Moccasin CDP	47190																											Moccasin CDP, Arizona		Moccasin CDP, Arizona
G04047330	2012-2016			Arizona	04			Moenkopi CDP	47330																											Moenkopi CDP, Arizona	1979	Moenkopi CDP, Arizona	5
G04047400	2012-2016			Arizona	04			Mohave Valley CDP	47400																											Mohave Valley CDP, Arizona	1989	Mohave Valley CDP, Arizona	3
G04047495	2012-2016			Arizona	04			Mojave Ranch Estates CDP	47495																											Mojave Ranch Estates CDP, Arizona	1995	Mojave Ranch Estates CDP, Arizona	2
G04047610	2012-2016			Arizona	04			Morenci CDP	47610																											Morenci CDP, Arizona	1970	Morenci CDP, Arizona	3
G04047750	2012-2016			Arizona	04			Morristown CDP	47750																											Morristown CDP, Arizona	1984	Morristown CDP, Arizona	16
G04047820	2012-2016			Arizona	04			Mountainaire CDP	47820																											Mountainaire CDP, Arizona	1988	Mountainaire CDP, Arizona	4
G04048170	2012-2016			Arizona	04			Munds Park CDP	48170																											Munds Park CDP, Arizona	1984	Munds Park CDP, Arizona	2
G04048310	2012-2016			Arizona	04			Naco CDP	48310																											Naco CDP, Arizona	1977	Naco CDP, Arizona	6
G04049010	2012-2016			Arizona	04			Nazlini CDP	49010																											Nazlini CDP, Arizona	1982	Nazlini CDP, Arizona	3
G04049100	2012-2016			Arizona	04			Nelson CDP	49100																											Nelson CDP, Arizona	1998	Nelson CDP, Arizona	9
G04049270	2012-2016			Arizona	04			New Kingman-Butler CDP	49270																											New Kingman-Butler CDP, Arizona	1985	New Kingman-Butler CDP, Arizona	1
G04049360	2012-2016			Arizona	04			New River CDP	49360																											New River CDP, Arizona	1999	New River CDP, Arizona	2
G04049640	2012-2016			Arizona	04			Nogales city	49640																											Nogales city, Arizona	1977	Nogales city, Arizona	2
G04049710	2012-2016			Arizona	04			Nolic CDP	49710																											Nolic CDP, Arizona		Nolic CDP, Arizona
G04050000	2012-2016			Arizona	04			North Fork CDP	50000																											North Fork CDP, Arizona	1991	North Fork CDP, Arizona	3
G04050340	2012-2016			Arizona	04			Nutrioso CDP	50340																											Nutrioso CDP, Arizona	1986	Nutrioso CDP, Arizona	11
G04050480	2012-2016			Arizona	04			Oak Springs CDP	50480																											Oak Springs CDP, Arizona	1983	Oak Springs CDP, Arizona	6
G04050620	2012-2016			Arizona	04			Oatman CDP	50620																											Oatman CDP, Arizona	1991	Oatman CDP, Arizona	68
G04051142	2012-2016			Arizona	04			Oljato-Monument Valley CDP	51142																											Oljato-Monument Valley CDP, Arizona	1990	Oljato-Monument Valley CDP, Arizona	4
G04051180	2012-2016			Arizona	04			Oracle CDP	51180																											Oracle CDP, Arizona	1979	Oracle CDP, Arizona	4
G04051465	2012-2016			Arizona	04			Orange Grove Mobile Manor CDP	51465																											Orange Grove Mobile Manor CDP, Arizona	1982	Orange Grove Mobile Manor CDP, Arizona	4
G04051600	2012-2016			Arizona	04			Oro Valley town	51600																											Oro Valley town, Arizona	1995	Oro Valley town, Arizona	1
G04051775	2012-2016			Arizona	04			Oxbow Estates CDP	51775																											Oxbow Estates CDP, Arizona	1994	Oxbow Estates CDP, Arizona	2
G04051800	2012-2016			Arizona	04			Padre Ranchitos CDP	51800																											Padre Ranchitos CDP, Arizona	1980	Padre Ranchitos CDP, Arizona	25
G04051810	2012-2016			Arizona	04			Page city	51810																											Page city, Arizona	1983	Page city, Arizona	4
G04052230	2012-2016			Arizona	04			Palominas CDP	52230																											Palominas CDP, Arizona		Palominas CDP, Arizona
G04052930	2012-2016			Arizona	04			Paradise Valley town	52930																											Paradise Valley town, Arizona	1980	Paradise Valley town, Arizona	2
G04053070	2012-2016			Arizona	04			Parker town	53070																											Parker town, Arizona	1977	Parker town, Arizona	2
G04053210	2012-2016			Arizona	04			Parker Strip CDP	53210																											Parker Strip CDP, Arizona	1990	Parker Strip CDP, Arizona	3
G04053350	2012-2016			Arizona	04			Parks CDP	53350																											Parks CDP, Arizona	1990	Parks CDP, Arizona	4
G04053490	2012-2016			Arizona	04			Patagonia town	53490																											Patagonia town, Arizona	1968	Patagonia town, Arizona	5
G04053560	2012-2016			Arizona	04			Paulden CDP	53560																											Paulden CDP, Arizona	1999	Paulden CDP, Arizona	4
G04053700	2012-2016			Arizona	04			Payson town	53700																											Payson town, Arizona	1989	Payson town, Arizona	2
G04053770	2012-2016			Arizona	04			Peach Springs CDP	53770																											Peach Springs CDP, Arizona	1981	Peach Springs CDP, Arizona	2
G04053910	2012-2016			Arizona	04			Peeples Valley CDP	53910																											Peeples Valley CDP, Arizona	1990	Peeples Valley CDP, Arizona	4
G04054050	2012-2016			Arizona	04			Peoria city	54050																											Peoria city, Arizona	1996	Peoria city, Arizona	1
G04054190	2012-2016			Arizona	04			Peridot CDP	54190																											Peridot CDP, Arizona	1989	Peridot CDP, Arizona	5
G04055000	2012-2016			Arizona	04			Phoenix city	55000																											Phoenix city, Arizona	1982	Phoenix city, Arizona	1
G04055210	2012-2016			Arizona	04			Picacho CDP	55210																											Picacho CDP, Arizona	1982	Picacho CDP, Arizona	7
G04055300	2012-2016			Arizona	04			Picture Rocks CDP	55300																											Picture Rocks CDP, Arizona	1993	Picture Rocks CDP, Arizona	2
G04055560	2012-2016			Arizona	04			Pima town	55560																											Pima town, Arizona	1982	Pima town, Arizona	5
G04055575	2012-2016			Arizona	04			Pimaco Two CDP	55575																											Pimaco Two CDP, Arizona	1994	Pimaco Two CDP, Arizona	6
G04055630	2012-2016			Arizona	04			Pinal CDP	55630																											Pinal CDP, Arizona	1983	Pinal CDP, Arizona	6
G04055700	2012-2016			Arizona	04			Pine CDP	55700																											Pine CDP, Arizona	1986	Pine CDP, Arizona	2
G04055840	2012-2016			Arizona	04			Pinedale CDP	55840																											Pinedale CDP, Arizona	1998	Pinedale CDP, Arizona	6
G04055845	2012-2016			Arizona	04			Pine Lake CDP	55845																											Pine Lake CDP, Arizona	2004	Pine Lake CDP, Arizona	5
G04055880	2012-2016			Arizona	04			Pinetop Country Club CDP	55880																											Pinetop Country Club CDP, Arizona	1987	Pinetop Country Club CDP, Arizona	3
G04055980	2012-2016			Arizona	04			Pinetop-Lakeside town	55980																											Pinetop-Lakeside town, Arizona	1985	Pinetop-Lakeside town, Arizona	4
G04055983	2012-2016			Arizona	04			Pinion Pines CDP	55983																											Pinion Pines CDP, Arizona	1992	Pinion Pines CDP, Arizona	10
G04056120	2012-2016			Arizona	04			Pinon CDP	56120																											Pinon CDP, Arizona	1988	Pinon CDP, Arizona	3
G04056400	2012-2016			Arizona	04			Pirtleville CDP	56400																											Pirtleville CDP, Arizona	1970	Pirtleville CDP, Arizona	7
G04056470	2012-2016			Arizona	04			Pisinemo CDP	56470																											Pisinemo CDP, Arizona	1976	Pisinemo CDP, Arizona	4
G04057170	2012-2016			Arizona	04			Poston CDP	57170																											Poston CDP, Arizona	1976	Poston CDP, Arizona	2
G04057380	2012-2016			Arizona	04			Prescott city	57380																											Prescott city, Arizona	1990	Prescott city, Arizona	1
G04057450	2012-2016			Arizona	04			Prescott Valley town	57450																											Prescott Valley town, Arizona	1997	Prescott Valley town, Arizona	1
G04058010	2012-2016			Arizona	04			Quartzsite town	58010																											Quartzsite town, Arizona	1988	Quartzsite town, Arizona	4
G04058150	2012-2016			Arizona	04			Queen Creek town	58150																											Queen Creek town, Arizona	2005	Queen Creek town, Arizona	1
G04058290	2012-2016			Arizona	04			Queen Valley CDP	58290																											Queen Valley CDP, Arizona	1985	Queen Valley CDP, Arizona	8
G04058620	2012-2016			Arizona	04			Rainbow City CDP	58620																											Rainbow City CDP, Arizona	1987	Rainbow City CDP, Arizona	7
G04058870	2012-2016			Arizona	04			Rancho Mesa Verde CDP	58870																											Rancho Mesa Verde CDP, Arizona	1979	Rancho Mesa Verde CDP, Arizona	21
G04059550	2012-2016			Arizona	04			Red Mesa CDP	59550																											Red Mesa CDP, Arizona	2000	Red Mesa CDP, Arizona	3
G04059690	2012-2016			Arizona	04			Red Rock CDP (Apache County)	59690																											Red Rock CDP (Apache County), Arizona	1981	Red Rock CDP (Apache County), Arizona	8
G04059760	2012-2016			Arizona	04			Red Rock CDP (Pinal County)	59760																											Red Rock CDP (Pinal County), Arizona		Red Rock CDP (Pinal County), Arizona
G04059900	2012-2016			Arizona	04			Rillito CDP	59900																											Rillito CDP, Arizona		Rillito CDP, Arizona
G04060120	2012-2016			Arizona	04			Rincon Valley CDP	60120																											Rincon Valley CDP, Arizona	2002	Rincon Valley CDP, Arizona	1
G04060180	2012-2016			Arizona	04			Rio Rico CDP	60180																											Rio Rico CDP, Arizona	1997	Rio Rico CDP, Arizona	2
G04060250	2012-2016			Arizona	04			Rio Verde CDP	60250																											Rio Verde CDP, Arizona	1994	Rio Verde CDP, Arizona	2
G04060770	2012-2016			Arizona	04			Rock House CDP	60770																											Rock House CDP, Arizona	1985	Rock House CDP, Arizona	13
G04060880	2012-2016			Arizona	04			Rock Point CDP	60880																											Rock Point CDP, Arizona	1981	Rock Point CDP, Arizona	4
G04061300	2012-2016			Arizona	04			Roosevelt CDP	61300																											Roosevelt CDP, Arizona	1966	Roosevelt CDP, Arizona	7
G04061370	2012-2016			Arizona	04			Rough Rock CDP	61370																											Rough Rock CDP, Arizona	1982	Rough Rock CDP, Arizona	2
G04061440	2012-2016			Arizona	04			Round Rock CDP	61440																											Round Rock CDP, Arizona	1994	Round Rock CDP, Arizona	2
G04061448	2012-2016			Arizona	04			Round Valley CDP	61448																											Round Valley CDP, Arizona	1978	Round Valley CDP, Arizona	8
G04061690	2012-2016			Arizona	04			Rye CDP	61690																											Rye CDP, Arizona	2005	Rye CDP, Arizona	28
G04061715	2012-2016			Arizona	04			Sacate Village CDP	61715																											Sacate Village CDP, Arizona	1998	Sacate Village CDP, Arizona	9
G04061720	2012-2016			Arizona	04			Sacaton CDP	61720																											Sacaton CDP, Arizona	1996	Sacaton CDP, Arizona	4
G04061800	2012-2016			Arizona	04			Sacaton Flats Village CDP	61800																											Sacaton Flats Village CDP, Arizona	1994	Sacaton Flats Village CDP, Arizona	3
G04061940	2012-2016			Arizona	04			Saddlebrooke CDP	61940																											Saddlebrooke CDP, Arizona	2001	Saddlebrooke CDP, Arizona	1
G04062000	2012-2016			Arizona	04			Safford city	62000																											Safford city, Arizona	1977	Safford city, Arizona	3
G04062140	2012-2016			Arizona	04			Sahuarita town	62140																											Sahuarita town, Arizona	2004	Sahuarita town, Arizona	1
G04062280	2012-2016			Arizona	04			St. David CDP	62280																											St. David CDP, Arizona	1992	St. David CDP, Arizona	8
G04062350	2012-2016			Arizona	04			St. Johns city	62350																											St. Johns city, Arizona	1980	St. Johns city, Arizona	5
G04062362	2012-2016			Arizona	04			St. Johns CDP	62362																											St. Johns CDP, Arizona	2005	St. Johns CDP, Arizona	3
G04062420	2012-2016			Arizona	04			St. Michaels CDP	62420																											St. Michaels CDP, Arizona	1989	St. Michaels CDP, Arizona	5
G04062700	2012-2016			Arizona	04			Salome CDP	62700																											Salome CDP, Arizona	1988	Salome CDP, Arizona	7
G04062910	2012-2016			Arizona	04			San Carlos CDP	62910																											San Carlos CDP, Arizona	1985	San Carlos CDP, Arizona	4
G04063050	2012-2016			Arizona	04			Sanders CDP	63050																											Sanders CDP, Arizona	2003	Sanders CDP, Arizona	2
G04063260	2012-2016			Arizona	04			San Jose CDP	63260																											San Jose CDP, Arizona	1980	San Jose CDP, Arizona	11
G04063470	2012-2016			Arizona	04			San Luis city	63470																											San Luis city, Arizona	2000	San Luis city, Arizona	2
G04063540	2012-2016			Arizona	04			San Manuel CDP	63540																											San Manuel CDP, Arizona	1958	San Manuel CDP, Arizona	2
G04063610	2012-2016			Arizona	04			San Miguel CDP	63610																											San Miguel CDP, Arizona	1987	San Miguel CDP, Arizona	4
G04063820	2012-2016			Arizona	04			San Simon CDP	63820																											San Simon CDP, Arizona	1961	San Simon CDP, Arizona	17
G04063960	2012-2016			Arizona	04			Santa Cruz CDP	63960																											Santa Cruz CDP, Arizona		Santa Cruz CDP, Arizona
G04064210	2012-2016			Arizona	04			San Tan Valley CDP	64210																											San Tan Valley CDP, Arizona	2005	San Tan Valley CDP, Arizona	1
G04064310	2012-2016			Arizona	04			Santa Rosa CDP	64310																											Santa Rosa CDP, Arizona	1976	Santa Rosa CDP, Arizona	5
G04064590	2012-2016			Arizona	04			Sawmill CDP	64590																											Sawmill CDP, Arizona	1980	Sawmill CDP, Arizona	4
G04064650	2012-2016			Arizona	04			Scenic CDP	64650																											Scenic CDP, Arizona	2001	Scenic CDP, Arizona	4
G04065000	2012-2016			Arizona	04			Scottsdale city	65000																											Scottsdale city, Arizona	1988	Scottsdale city, Arizona	1
G04065167	2012-2016			Arizona	04			Seba Dalkai CDP	65167																											Seba Dalkai CDP, Arizona	1995	Seba Dalkai CDP, Arizona	4
G04065280	2012-2016			Arizona	04			Second Mesa CDP	65280																											Second Mesa CDP, Arizona	1982	Second Mesa CDP, Arizona	5
G04065350	2012-2016			Arizona	04			Sedona city	65350																											Sedona city, Arizona	1985	Sedona city, Arizona	2
G04065400	2012-2016			Arizona	04			Sehili CDP	65400																											Sehili CDP, Arizona	1979	Sehili CDP, Arizona	5
G04065420	2012-2016			Arizona	04			Seligman CDP	65420																											Seligman CDP, Arizona	1974	Seligman CDP, Arizona	6
G04065490	2012-2016			Arizona	04			Sells CDP	65490																											Sells CDP, Arizona	1982	Sells CDP, Arizona	3
G04065780	2012-2016			Arizona	04			Seven Mile CDP	65780																											Seven Mile CDP, Arizona	1981	Seven Mile CDP, Arizona	4
G04066190	2012-2016			Arizona	04			Shongopovi CDP	66190																											Shongopovi CDP, Arizona	1982	Shongopovi CDP, Arizona	4
G04066260	2012-2016			Arizona	04			Shonto CDP	66260																											Shonto CDP, Arizona	1970	Shonto CDP, Arizona	2
G04066470	2012-2016			Arizona	04			Show Low city	66470																											Show Low city, Arizona	1997	Show Low city, Arizona	2
G04066820	2012-2016			Arizona	04			Sierra Vista city	66820																											Sierra Vista city, Arizona	1988	Sierra Vista city, Arizona	2
G04066845	2012-2016			Arizona	04			Sierra Vista Southeast CDP	66845																											Sierra Vista Southeast CDP, Arizona	1992	Sierra Vista Southeast CDP, Arizona	2
G04067295	2012-2016			Arizona	04			Six Shooter Canyon CDP	67295																											Six Shooter Canyon CDP, Arizona	1974	Six Shooter Canyon CDP, Arizona	4
G04067800	2012-2016			Arizona	04			Snowflake town	67800																											Snowflake town, Arizona	1988	Snowflake town, Arizona	5
G04067920	2012-2016			Arizona	04			So-Hi CDP	67920																											So-Hi CDP, Arizona	1998	So-Hi CDP, Arizona	7
G04068010	2012-2016			Arizona	04			Solomon CDP	68010																											Solomon CDP, Arizona	1981	Solomon CDP, Arizona	7
G04068080	2012-2016			Arizona	04			Somerton city	68080																											Somerton city, Arizona	2001	Somerton city, Arizona	2
G04068220	2012-2016			Arizona	04			Sonoita CDP	68220																											Sonoita CDP, Arizona	1988	Sonoita CDP, Arizona	4
G04068670	2012-2016			Arizona	04			South Komelik CDP	68670																											South Komelik CDP, Arizona	1985	South Komelik CDP, Arizona	10
G04068850	2012-2016			Arizona	04			South Tucson city	68850																											South Tucson city, Arizona	1958	South Tucson city, Arizona	3
G04068990	2012-2016			Arizona	04			Springerville town	68990																											Springerville town, Arizona	1980	Springerville town, Arizona	3
G04069060	2012-2016			Arizona	04			Spring Valley CDP	69060																											Spring Valley CDP, Arizona	1986	Spring Valley CDP, Arizona	3
G04069130	2012-2016			Arizona	04			Stanfield CDP	69130																											Stanfield CDP, Arizona	1976	Stanfield CDP, Arizona	5
G04069480	2012-2016			Arizona	04			Star Valley town	69480																											Star Valley town, Arizona	1985	Star Valley town, Arizona	3
G04069585	2012-2016			Arizona	04			Steamboat CDP	69585																											Steamboat CDP, Arizona	1979	Steamboat CDP, Arizona	4
G04069872	2012-2016			Arizona	04			Stotonic Village CDP	69872																											Stotonic Village CDP, Arizona	2000	Stotonic Village CDP, Arizona	6
G04070040	2012-2016			Arizona	04			Strawberry CDP	70040																											Strawberry CDP, Arizona	1983	Strawberry CDP, Arizona	2
G04070175	2012-2016			Arizona	04			Summerhaven CDP	70175																											Summerhaven CDP, Arizona	1968	Summerhaven CDP, Arizona	19
G04070240	2012-2016			Arizona	04			Summit CDP	70240																											Summit CDP, Arizona	1983	Summit CDP, Arizona	5
G04070320	2012-2016			Arizona	04			Sun City CDP	70320																											Sun City CDP, Arizona	1974	Sun City CDP, Arizona	1
G04070355	2012-2016			Arizona	04			Sun City West CDP	70355																											Sun City West CDP, Arizona	1988	Sun City West CDP, Arizona	1
G04070460	2012-2016			Arizona	04			Sunizona CDP	70460																											Sunizona CDP, Arizona	1978	Sunizona CDP, Arizona	4
G04070530	2012-2016			Arizona	04			Sun Lakes CDP	70530																											Sun Lakes CDP, Arizona	1991	Sun Lakes CDP, Arizona	1
G04071160	2012-2016			Arizona	04			Sun Valley CDP	71160																											Sun Valley CDP, Arizona	1988	Sun Valley CDP, Arizona	26
G04071220	2012-2016			Arizona	04			Sunwest CDP	71220																											Sunwest CDP, Arizona	1979	Sunwest CDP, Arizona	43
G04071230	2012-2016			Arizona	04			Supai CDP	71230																											Supai CDP, Arizona	1993	Supai CDP, Arizona	99
G04071300	2012-2016			Arizona	04			Superior town	71300																											Superior town, Arizona	1957	Superior town, Arizona	3
G04071510	2012-2016			Arizona	04			Surprise city	71510																											Surprise city, Arizona	2003	Surprise city, Arizona	1
G04071642	2012-2016			Arizona	04			Sweet Water Village CDP	71642																											Sweet Water Village CDP, Arizona	1979	Sweet Water Village CDP, Arizona	18
G04071650	2012-2016			Arizona	04			Swift Trail Junction CDP	71650																											Swift Trail Junction CDP, Arizona	1990	Swift Trail Junction CDP, Arizona	4
G04071790	2012-2016			Arizona	04			Tacna CDP	71790																											Tacna CDP, Arizona	1989	Tacna CDP, Arizona	5
G04072000	2012-2016			Arizona	04			Tanque Verde CDP	72000																											Tanque Verde CDP, Arizona	1981	Tanque Verde CDP, Arizona	1
G04072280	2012-2016			Arizona	04			Tat Momoli CDP	72280																											Tat Momoli CDP, Arizona		Tat Momoli CDP, Arizona
G04072420	2012-2016			Arizona	04			Taylor town	72420																											Taylor town, Arizona	1983	Taylor town, Arizona	6
G04072560	2012-2016			Arizona	04			Teec Nos Pos CDP	72560																											Teec Nos Pos CDP, Arizona	1983	Teec Nos Pos CDP, Arizona	3
G04072630	2012-2016			Arizona	04			Tees Toh CDP	72630																											Tees Toh CDP, Arizona	1993	Tees Toh CDP, Arizona	3
G04073000	2012-2016			Arizona	04			Tempe city	73000																											Tempe city, Arizona	1981	Tempe city, Arizona	1
G04073420	2012-2016			Arizona	04			Thatcher town	73420																											Thatcher town, Arizona	1982	Thatcher town, Arizona	5
G04073490	2012-2016			Arizona	04			Theba CDP	73490																											Theba CDP, Arizona	1985	Theba CDP, Arizona	18
G04073700	2012-2016			Arizona	04			Three Points CDP	73700																											Three Points CDP, Arizona	1990	Three Points CDP, Arizona	3
G04074120	2012-2016			Arizona	04			Tolani Lake CDP	74120																											Tolani Lake CDP, Arizona	1987	Tolani Lake CDP, Arizona	3
G04074190	2012-2016			Arizona	04			Tolleson city	74190																											Tolleson city, Arizona	1986	Tolleson city, Arizona	4
G04074400	2012-2016			Arizona	04			Tombstone city	74400																											Tombstone city, Arizona	1974	Tombstone city, Arizona	4
G04074470	2012-2016			Arizona	04			Tonalea CDP	74470																											Tonalea CDP, Arizona	1981	Tonalea CDP, Arizona	4
G04074540	2012-2016			Arizona	04			Tonopah CDP	74540																											Tonopah CDP, Arizona		Tonopah CDP, Arizona
G04074610	2012-2016			Arizona	04			Tonto Basin CDP	74610																											Tonto Basin CDP, Arizona	1995	Tonto Basin CDP, Arizona	4
G04074665	2012-2016			Arizona	04			Tonto Village CDP	74665																											Tonto Village CDP, Arizona	1982	Tonto Village CDP, Arizona	13
G04074680	2012-2016			Arizona	04			Topawa CDP	74680																											Topawa CDP, Arizona	1982	Topawa CDP, Arizona	7
G04074750	2012-2016			Arizona	04			Topock CDP	74750																											Topock CDP, Arizona		Topock CDP, Arizona
G04074820	2012-2016			Arizona	04			Top-of-the-World CDP	74820																											Top-of-the-World CDP, Arizona	1983	Top-of-the-World CDP, Arizona	8
G04075310	2012-2016			Arizona	04			Toyei CDP	75310																											Toyei CDP, Arizona		Toyei CDP, Arizona
G04075590	2012-2016			Arizona	04			Truxton CDP	75590																											Truxton CDP, Arizona	1983	Truxton CDP, Arizona	16
G04075660	2012-2016			Arizona	04			Tsaile CDP	75660																											Tsaile CDP, Arizona	1992	Tsaile CDP, Arizona	3
G04075940	2012-2016			Arizona	04			Tubac CDP	75940																											Tubac CDP, Arizona	1995	Tubac CDP, Arizona	5
G04076010	2012-2016			Arizona	04			Tuba City CDP	76010																											Tuba City CDP, Arizona	1985	Tuba City CDP, Arizona	3
G04077000	2012-2016			Arizona	04			Tucson city	77000																											Tucson city, Arizona	1977	Tucson city, Arizona	1
G04077035	2012-2016			Arizona	04			Tucson Estates CDP	77035																											Tucson Estates CDP, Arizona	1987	Tucson Estates CDP, Arizona	3
G04077367	2012-2016			Arizona	04			Tumacacori-Carmen CDP	77367																											Tumacacori-Carmen CDP, Arizona	1965	Tumacacori-Carmen CDP, Arizona	7
G04077415	2012-2016			Arizona	04			Turkey Creek CDP	77415																											Turkey Creek CDP, Arizona	1988	Turkey Creek CDP, Arizona	12
G04077490	2012-2016			Arizona	04			Tusayan town	77490																											Tusayan town, Arizona	1990	Tusayan town, Arizona	7
G04078300	2012-2016			Arizona	04			Upper Santan Village CDP	78300																											Upper Santan Village CDP, Arizona	1999	Upper Santan Village CDP, Arizona	7
G04078400	2012-2016			Arizona	04			Utting CDP	78400																											Utting CDP, Arizona	1993	Utting CDP, Arizona	16
G04078540	2012-2016			Arizona	04			Vail CDP	78540																											Vail CDP, Arizona	2004	Vail CDP, Arizona	1
G04078680	2012-2016			Arizona	04			Vaiva Vo CDP	78680																											Vaiva Vo CDP, Arizona		Vaiva Vo CDP, Arizona
G04078760	2012-2016			Arizona	04			Valencia West CDP	78760																											Valencia West CDP, Arizona	2003	Valencia West CDP, Arizona	1
G04078820	2012-2016			Arizona	04			Valentine CDP	78820																											Valentine CDP, Arizona	1984	Valentine CDP, Arizona	5
G04078855	2012-2016			Arizona	04			Valle CDP	78855																											Valle CDP, Arizona	1990	Valle CDP, Arizona	5
G04078865	2012-2016			Arizona	04			Valle Vista CDP	78865																											Valle Vista CDP, Arizona	1999	Valle Vista CDP, Arizona	2
G04079590	2012-2016			Arizona	04			Ventana CDP	79590																											Ventana CDP, Arizona	1977	Ventana CDP, Arizona	21
G04079830	2012-2016			Arizona	04			Verde Village CDP	79830																											Verde Village CDP, Arizona	1988	Verde Village CDP, Arizona	2
G04079870	2012-2016			Arizona	04			Vernon CDP	79870																											Vernon CDP, Arizona	1972	Vernon CDP, Arizona	23
G04079940	2012-2016			Arizona	04			Vicksburg CDP	79940																											Vicksburg CDP, Arizona	1987	Vicksburg CDP, Arizona	5
G04080095	2012-2016			Arizona	04			Village of Oak Creek (Big Park) CDP	80095																											Village of Oak Creek (Big Park) CDP, Arizona	1991	Village of Oak Creek (Big Park) CDP, Arizona	2
G04080380	2012-2016			Arizona	04			Wagon Wheel CDP	80380																											Wagon Wheel CDP, Arizona	1980	Wagon Wheel CDP, Arizona	9
G04080430	2012-2016			Arizona	04			Wahak Hotrontk CDP	80430																											Wahak Hotrontk CDP, Arizona	1982	Wahak Hotrontk CDP, Arizona	9
G04080790	2012-2016			Arizona	04			Wall Lane CDP	80790																											Wall Lane CDP, Arizona	1979	Wall Lane CDP, Arizona	15
G04080825	2012-2016			Arizona	04			Walnut Creek CDP	80825																											Walnut Creek CDP, Arizona	1997	Walnut Creek CDP, Arizona	4
G04081175	2012-2016			Arizona	04			Washington Park CDP	81175																											Washington Park CDP, Arizona	1975	Washington Park CDP, Arizona	6
G04081480	2012-2016			Arizona	04			Wellton town	81480																											Wellton town, Arizona	1996	Wellton town, Arizona	4
G04081490	2012-2016			Arizona	04			Wellton Hills CDP	81490																											Wellton Hills CDP, Arizona	2002	Wellton Hills CDP, Arizona	4
G04081550	2012-2016			Arizona	04			Wenden CDP	81550																											Wenden CDP, Arizona	1978	Wenden CDP, Arizona	2
G04082060	2012-2016			Arizona	04			Wet Camp Village CDP	82060																											Wet Camp Village CDP, Arizona	2003	Wet Camp Village CDP, Arizona	4
G04082120	2012-2016			Arizona	04			Wheatfields CDP	82120																											Wheatfields CDP, Arizona	1976	Wheatfields CDP, Arizona	3
G04082156	2012-2016			Arizona	04			Whetstone CDP	82156																											Whetstone CDP, Arizona	1993	Whetstone CDP, Arizona	4
G04082270	2012-2016			Arizona	04			Whispering Pines CDP	82270																											Whispering Pines CDP, Arizona	1967	Whispering Pines CDP, Arizona	5
G04082390	2012-2016			Arizona	04			Whitecone CDP	82390																											Whitecone CDP, Arizona	1989	Whitecone CDP, Arizona	2
G04082425	2012-2016			Arizona	04			White Hills CDP	82425																											White Hills CDP, Arizona	2001	White Hills CDP, Arizona	4
G04082450	2012-2016			Arizona	04			White Mountain Lake CDP	82450																											White Mountain Lake CDP, Arizona	1993	White Mountain Lake CDP, Arizona	4
G04082530	2012-2016			Arizona	04			Whiteriver CDP	82530																											Whiteriver CDP, Arizona	1981	Whiteriver CDP, Arizona	2
G04082670	2012-2016			Arizona	04			Why CDP	82670																											Why CDP, Arizona	1976	Why CDP, Arizona	8
G04082740	2012-2016			Arizona	04			Wickenburg town	82740																											Wickenburg town, Arizona	1988	Wickenburg town, Arizona	3
G04082810	2012-2016			Arizona	04			Wide Ruins CDP	82810																											Wide Ruins CDP, Arizona	1975	Wide Ruins CDP, Arizona	11
G04082880	2012-2016			Arizona	04			Wikieup CDP	82880																											Wikieup CDP, Arizona	1982	Wikieup CDP, Arizona	8
G04082950	2012-2016			Arizona	04			Wilhoit CDP	82950																											Wilhoit CDP, Arizona	1989	Wilhoit CDP, Arizona	3
G04083090	2012-2016			Arizona	04			Willcox city	83090																											Willcox city, Arizona	1973	Willcox city, Arizona	3
G04083160	2012-2016			Arizona	04			Williams city	83160																											Williams city, Arizona	1963	Williams city, Arizona	11
G04083388	2012-2016			Arizona	04			Williamson CDP	83388																											Williamson CDP, Arizona	1996	Williamson CDP, Arizona	2
G04083475	2012-2016			Arizona	04			Willow Canyon CDP	83475																											Willow Canyon CDP, Arizona	1957	Willow Canyon CDP, Arizona	12
G04083570	2012-2016			Arizona	04			Willow Valley CDP	83570																											Willow Valley CDP, Arizona	1985	Willow Valley CDP, Arizona	3
G04083720	2012-2016			Arizona	04			Window Rock CDP	83720																											Window Rock CDP, Arizona	1979	Window Rock CDP, Arizona	3
G04083790	2012-2016			Arizona	04			Winkelman town	83790																											Winkelman town, Arizona	1970	Winkelman town, Arizona	7
G04083930	2012-2016			Arizona	04			Winslow city	83930																											Winslow city, Arizona	1964	Winslow city, Arizona	3
G04083960	2012-2016			Arizona	04			Winslow West CDP	83960																											Winslow West CDP, Arizona	1982	Winslow West CDP, Arizona	5
G04084000	2012-2016			Arizona	04			Wintersburg CDP	84000																											Wintersburg CDP, Arizona	1989	Wintersburg CDP, Arizona	26
G04084140	2012-2016			Arizona	04			Wittmann CDP	84140																											Wittmann CDP, Arizona	1977	Wittmann CDP, Arizona	6
G04084350	2012-2016			Arizona	04			Woodruff CDP	84350																											Woodruff CDP, Arizona	1939	Woodruff CDP, Arizona
G04084980	2012-2016			Arizona	04			Yarnell CDP	84980																											Yarnell CDP, Arizona	1970	Yarnell CDP, Arizona	5
G04085260	2012-2016			Arizona	04			York CDP	85260																											York CDP, Arizona	1982	York CDP, Arizona	7
G04085330	2012-2016			Arizona	04			Young CDP	85330																											Young CDP, Arizona	1986	Young CDP, Arizona	6
G04085400	2012-2016			Arizona	04			Youngtown town	85400																											Youngtown town, Arizona	1976	Youngtown town, Arizona	3
G04085470	2012-2016			Arizona	04			Yucca CDP	85470																											Yucca CDP, Arizona	1967	Yucca CDP, Arizona	11
G04085540	2012-2016			Arizona	04			Yuma city	85540																											Yuma city, Arizona	1986	Yuma city, Arizona	1
G05000250	2012-2016			Arkansas	05			Adona city	00250																											Adona city, Arkansas	1972	Adona city, Arkansas	8
G05000580	2012-2016			Arkansas	05			Alexander city	00580																											Alexander city, Arkansas	1996	Alexander city, Arkansas	2
G05000700	2012-2016			Arkansas	05			Alicia town	00700																											Alicia town, Arkansas	1970	Alicia town, Arkansas	5
G05000940	2012-2016			Arkansas	05			Allport town	00940																											Allport town, Arkansas	1984	Allport town, Arkansas	4
G05000970	2012-2016			Arkansas	05			Alma city	00970																											Alma city, Arkansas	1988	Alma city, Arkansas	5
G05001030	2012-2016			Arkansas	05			Almyra town	01030																											Almyra town, Arkansas	1976	Almyra town, Arkansas	8
G05001060	2012-2016			Arkansas	05			Alpena town	01060																											Alpena town, Arkansas	1963	Alpena town, Arkansas	6
G05001150	2012-2016			Arkansas	05			Altheimer city	01150																											Altheimer city, Arkansas	1977	Altheimer city, Arkansas	4
G05001210	2012-2016			Arkansas	05			Altus city	01210																											Altus city, Arkansas	1983	Altus city, Arkansas	5
G05001270	2012-2016			Arkansas	05			Amagon town	01270																											Amagon town, Arkansas	1982	Amagon town, Arkansas	16
G05001360	2012-2016			Arkansas	05			Amity city	01360																											Amity city, Arkansas	1973	Amity city, Arkansas	4
G05001457	2012-2016			Arkansas	05			Anthonyville town	01457																											Anthonyville town, Arkansas	1988	Anthonyville town, Arkansas	5
G05001540	2012-2016			Arkansas	05			Antoine town	01540																											Antoine town, Arkansas	1975	Antoine town, Arkansas	5
G05001870	2012-2016			Arkansas	05			Arkadelphia city	01870																											Arkadelphia city, Arkansas	1979	Arkadelphia city, Arkansas	3
G05001990	2012-2016			Arkansas	05			Arkansas City city	01990																											Arkansas City city, Arkansas	1974	Arkansas City city, Arkansas	5
G05002380	2012-2016			Arkansas	05			Ashdown city	02380																											Ashdown city, Arkansas	1975	Ashdown city, Arkansas	2
G05002470	2012-2016			Arkansas	05			Ash Flat city	02470																											Ash Flat city, Arkansas	1980	Ash Flat city, Arkansas	5
G05002590	2012-2016			Arkansas	05			Atkins city	02590																											Atkins city, Arkansas	1980	Atkins city, Arkansas	3
G05002680	2012-2016			Arkansas	05			Aubrey town	02680																											Aubrey town, Arkansas	1977	Aubrey town, Arkansas	8
G05002740	2012-2016			Arkansas	05			Augusta city	02740																											Augusta city, Arkansas	1975	Augusta city, Arkansas	2
G05002860	2012-2016			Arkansas	05			Austin city	02860																											Austin city, Arkansas	2004	Austin city, Arkansas	1
G05003010	2012-2016			Arkansas	05			Avilla CDP	03010																											Avilla CDP, Arkansas	2001	Avilla CDP, Arkansas	4
G05003040	2012-2016			Arkansas	05			Avoca town	03040																											Avoca town, Arkansas	1989	Avoca town, Arkansas	6
G05003280	2012-2016			Arkansas	05			Bald Knob city	03280																											Bald Knob city, Arkansas	1973	Bald Knob city, Arkansas	3
G05003430	2012-2016			Arkansas	05			Banks town	03430																											Banks town, Arkansas	1973	Banks town, Arkansas	14
G05003640	2012-2016			Arkansas	05			Barling city	03640																											Barling city, Arkansas	1982	Barling city, Arkansas	3
G05003940	2012-2016			Arkansas	05			Bassett town	03940																											Bassett town, Arkansas	1972	Bassett town, Arkansas	8
G05004030	2012-2016			Arkansas	05			Batesville city	04030																											Batesville city, Arkansas	1975	Batesville city, Arkansas	2
G05004090	2012-2016			Arkansas	05			Bauxite town	04090																											Bauxite town, Arkansas	1981	Bauxite town, Arkansas	5
G05004180	2012-2016			Arkansas	05			Bay city	04180																											Bay city, Arkansas	1976	Bay city, Arkansas	2
G05004420	2012-2016			Arkansas	05			Bearden city	04420																											Bearden city, Arkansas	1971	Bearden city, Arkansas	6
G05004540	2012-2016			Arkansas	05			Beaver town	04540																											Beaver town, Arkansas	1972	Beaver town, Arkansas	6
G05004600	2012-2016			Arkansas	05			Beebe city	04600																											Beebe city, Arkansas	1989	Beebe city, Arkansas	4
G05004720	2012-2016			Arkansas	05			Beedeville town	04720																											Beedeville town, Arkansas	1973	Beedeville town, Arkansas	13
G05004840	2012-2016			Arkansas	05			Bella Vista city	04840																											Bella Vista city, Arkansas	1993	Bella Vista city, Arkansas	2
G05004900	2012-2016			Arkansas	05			Bellefonte town	04900																											Bellefonte town, Arkansas	1975	Bellefonte town, Arkansas	3
G05004960	2012-2016			Arkansas	05			Belleville city	04960																											Belleville city, Arkansas	1976	Belleville city, Arkansas	5
G05005260	2012-2016			Arkansas	05			Ben Lomond town	05260																											Ben Lomond town, Arkansas	1975	Ben Lomond town, Arkansas	6
G05005290	2012-2016			Arkansas	05			Benton city	05290																											Benton city, Arkansas	1988	Benton city, Arkansas	4
G05005320	2012-2016			Arkansas	05			Bentonville city	05320																											Bentonville city, Arkansas	1998	Bentonville city, Arkansas	2
G05005440	2012-2016			Arkansas	05			Bergman town	05440																											Bergman town, Arkansas	1985	Bergman town, Arkansas	7
G05005560	2012-2016			Arkansas	05			Berryville city	05560																											Berryville city, Arkansas	1975	Berryville city, Arkansas	3
G05005740	2012-2016			Arkansas	05			Bethel Heights city	05740																											Bethel Heights city, Arkansas	1999	Bethel Heights city, Arkansas	2
G05005920	2012-2016			Arkansas	05			Bigelow town	05920																											Bigelow town, Arkansas	1980	Bigelow town, Arkansas	13
G05005980	2012-2016			Arkansas	05			Big Flat town	05980																											Big Flat town, Arkansas	1939	Big Flat town, Arkansas
G05006040	2012-2016			Arkansas	05			Biggers town	06040																											Biggers town, Arkansas	1965	Biggers town, Arkansas	4
G05006340	2012-2016			Arkansas	05			Birdsong town	06340																											Birdsong town, Arkansas	1981	Birdsong town, Arkansas	20
G05006610	2012-2016			Arkansas	05			Black Oak town	06610																											Black Oak town, Arkansas	1974	Black Oak town, Arkansas	5
G05006700	2012-2016			Arkansas	05			Black Rock city	06700																											Black Rock city, Arkansas	1968	Black Rock city, Arkansas	3
G05006730	2012-2016			Arkansas	05			Black Springs town	06730																											Black Springs town, Arkansas	1971	Black Springs town, Arkansas	8
G05007030	2012-2016			Arkansas	05			Blevins city	07030																											Blevins city, Arkansas	1976	Blevins city, Arkansas	7
G05007150	2012-2016			Arkansas	05			Blue Eye town	07150																											Blue Eye town, Arkansas	1993	Blue Eye town, Arkansas	27
G05007210	2012-2016			Arkansas	05			Blue Mountain town	07210																											Blue Mountain town, Arkansas	1982	Blue Mountain town, Arkansas	11
G05007270	2012-2016			Arkansas	05			Bluff City town	07270																											Bluff City town, Arkansas	1976	Bluff City town, Arkansas	8
G05007330	2012-2016			Arkansas	05			Blytheville city	07330																											Blytheville city, Arkansas	1969	Blytheville city, Arkansas	2
G05007450	2012-2016			Arkansas	05			Bodcaw town	07450																											Bodcaw town, Arkansas	1981	Bodcaw town, Arkansas	9
G05007540	2012-2016			Arkansas	05			Bonanza city	07540																											Bonanza city, Arkansas	1981	Bonanza city, Arkansas	6
G05007630	2012-2016			Arkansas	05			Bono city	07630																											Bono city, Arkansas	1992	Bono city, Arkansas	6
G05007720	2012-2016			Arkansas	05			Booneville city	07720																											Booneville city, Arkansas	1971	Booneville city, Arkansas	3
G05008260	2012-2016			Arkansas	05			Bradford city	08260																											Bradford city, Arkansas	1974	Bradford city, Arkansas	4
G05008290	2012-2016			Arkansas	05			Bradley city	08290																											Bradley city, Arkansas	1968	Bradley city, Arkansas	13
G05008440	2012-2016			Arkansas	05			Branch city	08440																											Branch city, Arkansas	1972	Branch city, Arkansas	7
G05008665	2012-2016			Arkansas	05			Briarcliff city	08665																											Briarcliff city, Arkansas	1981	Briarcliff city, Arkansas	4
G05008950	2012-2016			Arkansas	05			Brinkley city	08950																											Brinkley city, Arkansas	1972	Brinkley city, Arkansas	3
G05009100	2012-2016			Arkansas	05			Brookland city	09100																											Brookland city, Arkansas	1998	Brookland city, Arkansas	5
G05009460	2012-2016			Arkansas	05			Bryant city	09460																											Bryant city, Arkansas	1997	Bryant city, Arkansas	2
G05009550	2012-2016			Arkansas	05			Buckner city	09550																											Buckner city, Arkansas	1968	Buckner city, Arkansas	6
G05009790	2012-2016			Arkansas	05			Bull Shoals city	09790																											Bull Shoals city, Arkansas	1977	Bull Shoals city, Arkansas	2
G05009880	2012-2016			Arkansas	05			Burdette town	09880																											Burdette town, Arkansas	1985	Burdette town, Arkansas	9
G05010300	2012-2016			Arkansas	05			Cabot city	10300																											Cabot city, Arkansas	1997	Cabot city, Arkansas	1
G05010360	2012-2016			Arkansas	05			Caddo Valley town	10360																											Caddo Valley town, Arkansas	1989	Caddo Valley town, Arkansas	4
G05010450	2012-2016			Arkansas	05			Caldwell town	10450																											Caldwell town, Arkansas	1979	Caldwell town, Arkansas	5
G05010480	2012-2016			Arkansas	05			Cale town	10480																											Cale town, Arkansas	1975	Cale town, Arkansas	6
G05010570	2012-2016			Arkansas	05			Calico Rock city	10570																											Calico Rock city, Arkansas	1975	Calico Rock city, Arkansas	2
G05010600	2012-2016			Arkansas	05			Calion city	10600																											Calion city, Arkansas	1985	Calion city, Arkansas	6
G05010720	2012-2016			Arkansas	05			Camden city	10720																											Camden city, Arkansas	1968	Camden city, Arkansas	3
G05010780	2012-2016			Arkansas	05			Cammack Village city	10780																											Cammack Village city, Arkansas	1952	Cammack Village city, Arkansas	3
G05010900	2012-2016			Arkansas	05			Campbell Station city	10900																											Campbell Station city, Arkansas	1971	Campbell Station city, Arkansas	4
G05011410	2012-2016			Arkansas	05			Caraway city	11410																											Caraway city, Arkansas	1971	Caraway city, Arkansas	4
G05011500	2012-2016			Arkansas	05			Carlisle city	11500																											Carlisle city, Arkansas	1974	Carlisle city, Arkansas	3
G05011830	2012-2016			Arkansas	05			Carthage city	11830																											Carthage city, Arkansas	1973	Carthage city, Arkansas	5
G05011890	2012-2016			Arkansas	05			Casa town	11890																											Casa town, Arkansas	1978	Casa town, Arkansas	6
G05011920	2012-2016			Arkansas	05			Cash town	11920																											Cash town, Arkansas	1974	Cash town, Arkansas	4
G05012190	2012-2016			Arkansas	05			Caulksville town	12190																											Caulksville town, Arkansas	1966	Caulksville town, Arkansas	6
G05012280	2012-2016			Arkansas	05			Cave City city	12280																											Cave City city, Arkansas	1978	Cave City city, Arkansas	3
G05012340	2012-2016			Arkansas	05			Cave Springs city	12340																											Cave Springs city, Arkansas	2002	Cave Springs city, Arkansas	2
G05012520	2012-2016			Arkansas	05			Cedarville city	12520																											Cedarville city, Arkansas	1992	Cedarville city, Arkansas	3
G05012790	2012-2016			Arkansas	05			Center Ridge CDP	12790																											Center Ridge CDP, Arkansas	1989	Center Ridge CDP, Arkansas	13
G05012820	2012-2016			Arkansas	05			Centerton city	12820																											Centerton city, Arkansas	2001	Centerton city, Arkansas	2
G05013120	2012-2016			Arkansas	05			Central City town	13120																											Central City town, Arkansas	1988	Central City town, Arkansas	6
G05013300	2012-2016			Arkansas	05			Charleston city	13300																											Charleston city, Arkansas	1975	Charleston city, Arkansas	2
G05013420	2012-2016			Arkansas	05			Cherokee City CDP	13420																											Cherokee City CDP, Arkansas		Cherokee City CDP, Arkansas
G05013450	2012-2016			Arkansas	05			Cherokee Village city	13450																											Cherokee Village city, Arkansas	1976	Cherokee Village city, Arkansas	1
G05013540	2012-2016			Arkansas	05			Cherry Valley city	13540																											Cherry Valley city, Arkansas	1973	Cherry Valley city, Arkansas	5
G05013570	2012-2016			Arkansas	05			Chester town	13570																											Chester town, Arkansas	1974	Chester town, Arkansas	3
G05013750	2012-2016			Arkansas	05			Chidester city	13750																											Chidester city, Arkansas	1965	Chidester city, Arkansas	8
G05013990	2012-2016			Arkansas	05			Clarendon city	13990																											Clarendon city, Arkansas	1973	Clarendon city, Arkansas	4
G05014050	2012-2016			Arkansas	05			Clarkedale city	14050																											Clarkedale city, Arkansas	2002	Clarkedale city, Arkansas	2
G05014140	2012-2016			Arkansas	05			Clarksville city	14140																											Clarksville city, Arkansas	1980	Clarksville city, Arkansas	3
G05014260	2012-2016			Arkansas	05			Clinton city	14260																											Clinton city, Arkansas	1976	Clinton city, Arkansas	5
G05014500	2012-2016			Arkansas	05			Coal Hill city	14500																											Coal Hill city, Arkansas	1973	Coal Hill city, Arkansas	4
G05014770	2012-2016			Arkansas	05			College City city	14770																											College City city, Arkansas	1972	College City city, Arkansas	18
G05014860	2012-2016			Arkansas	05			College Station CDP	14860																											College Station CDP, Arkansas	1983	College Station CDP, Arkansas	8
G05014950	2012-2016			Arkansas	05			Colt city	14950																											Colt city, Arkansas	1985	Colt city, Arkansas	5
G05015100	2012-2016			Arkansas	05			Concord town	15100																											Concord town, Arkansas	1977	Concord town, Arkansas	8
G05015190	2012-2016			Arkansas	05			Conway city	15190																											Conway city, Arkansas	1995	Conway city, Arkansas	1
G05015310	2012-2016			Arkansas	05			Corinth town	15310																											Corinth town, Arkansas	1993	Corinth town, Arkansas	6
G05015460	2012-2016			Arkansas	05			Corning city	15460																											Corning city, Arkansas	1970	Corning city, Arkansas	4
G05015490	2012-2016			Arkansas	05			Cotter city	15490																											Cotter city, Arkansas	1972	Cotter city, Arkansas	4
G05015550	2012-2016			Arkansas	05			Cotton Plant city	15550																											Cotton Plant city, Arkansas	1970	Cotton Plant city, Arkansas	5
G05015700	2012-2016			Arkansas	05			Cove town	15700																											Cove town, Arkansas	1977	Cove town, Arkansas	7
G05015790	2012-2016			Arkansas	05			Coy town	15790																											Coy town, Arkansas	1970	Coy town, Arkansas	14
G05015940	2012-2016			Arkansas	05			Crawfordsville town	15940																											Crawfordsville town, Arkansas	1962	Crawfordsville town, Arkansas	21
G05016240	2012-2016			Arkansas	05			Crossett city	16240																											Crossett city, Arkansas	1967	Crossett city, Arkansas	3
G05016930	2012-2016			Arkansas	05			Cushman city	16930																											Cushman city, Arkansas	1980	Cushman city, Arkansas	5
G05017140	2012-2016			Arkansas	05			Daisy town	17140																											Daisy town, Arkansas	1978	Daisy town, Arkansas	7
G05017290	2012-2016			Arkansas	05			Damascus town	17290																											Damascus town, Arkansas	1978	Damascus town, Arkansas	5
G05017320	2012-2016			Arkansas	05			Danville city	17320																											Danville city, Arkansas	1979	Danville city, Arkansas	3
G05017380	2012-2016			Arkansas	05			Dardanelle city	17380																											Dardanelle city, Arkansas	1975	Dardanelle city, Arkansas	3
G05017410	2012-2016			Arkansas	05			Datto town	17410																											Datto town, Arkansas	1965	Datto town, Arkansas	7
G05017740	2012-2016			Arkansas	05			Decatur city	17740																											Decatur city, Arkansas	1988	Decatur city, Arkansas	5
G05018010	2012-2016			Arkansas	05			Delaplaine town	18010																											Delaplaine town, Arkansas	1984	Delaplaine town, Arkansas	16
G05018100	2012-2016			Arkansas	05			Delight city	18100																											Delight city, Arkansas	1959	Delight city, Arkansas	15
G05018160	2012-2016			Arkansas	05			Dell town	18160																											Dell town, Arkansas	1968	Dell town, Arkansas	6
G05018340	2012-2016			Arkansas	05			Dennard CDP	18340																											Dennard CDP, Arkansas	1984	Dennard CDP, Arkansas	10
G05018370	2012-2016			Arkansas	05			Denning town	18370																											Denning town, Arkansas	1976	Denning town, Arkansas	7
G05018490	2012-2016			Arkansas	05			De Queen city	18490																											De Queen city, Arkansas	1976	De Queen city, Arkansas	3
G05018520	2012-2016			Arkansas	05			Dermott city	18520																											Dermott city, Arkansas	1971	Dermott city, Arkansas	3
G05018550	2012-2016			Arkansas	05			Des Arc city	18550																											Des Arc city, Arkansas	1977	Des Arc city, Arkansas	4
G05018640	2012-2016			Arkansas	05			De Valls Bluff city	18640																											De Valls Bluff city, Arkansas	1983	De Valls Bluff city, Arkansas	8
G05018790	2012-2016			Arkansas	05			DeWitt city	18790																											DeWitt city, Arkansas	1970	DeWitt city, Arkansas	3
G05018850	2012-2016			Arkansas	05			Diamond City city	18850																											Diamond City city, Arkansas	1977	Diamond City city, Arkansas	2
G05018940	2012-2016			Arkansas	05			Diaz city	18940																											Diaz city, Arkansas	1978	Diaz city, Arkansas	3
G05018970	2012-2016			Arkansas	05			Dierks city	18970																											Dierks city, Arkansas	1968	Dierks city, Arkansas	5
G05019450	2012-2016			Arkansas	05			Donaldson town	19450																											Donaldson town, Arkansas	1968	Donaldson town, Arkansas	9
G05019600	2012-2016			Arkansas	05			Dover city	19600																											Dover city, Arkansas	1980	Dover city, Arkansas	4
G05019990	2012-2016			Arkansas	05			Dumas city	19990																											Dumas city, Arkansas	1977	Dumas city, Arkansas	3
G05020200	2012-2016			Arkansas	05			Dyer city	20200																											Dyer city, Arkansas	1981	Dyer city, Arkansas	9
G05020230	2012-2016			Arkansas	05			Dyess town	20230																											Dyess town, Arkansas	1981	Dyess town, Arkansas	4
G05020320	2012-2016			Arkansas	05			Earle city	20320																											Earle city, Arkansas	1969	Earle city, Arkansas	4
G05020440	2012-2016			Arkansas	05			East Camden town	20440																											East Camden town, Arkansas	1973	East Camden town, Arkansas	4
G05020470	2012-2016			Arkansas	05			East End CDP	20470																											East End CDP, Arkansas	1992	East End CDP, Arkansas	2
G05020830	2012-2016			Arkansas	05			Edmondson town	20830																											Edmondson town, Arkansas	1988	Edmondson town, Arkansas	6
G05020920	2012-2016			Arkansas	05			Egypt town	20920																											Egypt town, Arkansas	1953	Egypt town, Arkansas	26
G05020950	2012-2016			Arkansas	05			Elaine city	20950																											Elaine city, Arkansas	1970	Elaine city, Arkansas	5
G05021070	2012-2016			Arkansas	05			El Dorado city	21070																											El Dorado city, Arkansas	1966	El Dorado city, Arkansas	2
G05021190	2012-2016			Arkansas	05			Elkins city	21190																											Elkins city, Arkansas	1999	Elkins city, Arkansas	3
G05021430	2012-2016			Arkansas	05			Elm Springs city	21430																											Elm Springs city, Arkansas	1984	Elm Springs city, Arkansas	7
G05021580	2012-2016			Arkansas	05			Emerson town	21580																											Emerson town, Arkansas	1980	Emerson town, Arkansas	8
G05021610	2012-2016			Arkansas	05			Emmet city	21610																											Emmet city, Arkansas	1967	Emmet city, Arkansas	4
G05021730	2012-2016			Arkansas	05			England city	21730																											England city, Arkansas	1975	England city, Arkansas	2
G05021820	2012-2016			Arkansas	05			Enola town	21820																											Enola town, Arkansas	1980	Enola town, Arkansas	10
G05022120	2012-2016			Arkansas	05			Etowah town	22120																											Etowah town, Arkansas	1988	Etowah town, Arkansas	7
G05022180	2012-2016			Arkansas	05			Eudora city	22180																											Eudora city, Arkansas	1972	Eudora city, Arkansas	5
G05022240	2012-2016			Arkansas	05			Eureka Springs city	22240																											Eureka Springs city, Arkansas	1957	Eureka Springs city, Arkansas	10
G05022360	2012-2016			Arkansas	05			Evening Shade city	22360																											Evening Shade city, Arkansas	1972	Evening Shade city, Arkansas	4
G05022450	2012-2016			Arkansas	05			Everton town	22450																											Everton town, Arkansas	1963	Everton town, Arkansas	20
G05022660	2012-2016			Arkansas	05			Fairfield Bay city	22660																											Fairfield Bay city, Arkansas	1983	Fairfield Bay city, Arkansas	2
G05023140	2012-2016			Arkansas	05			Fargo town	23140																											Fargo town, Arkansas	1982	Fargo town, Arkansas	11
G05023170	2012-2016			Arkansas	05			Farmington city	23170																											Farmington city, Arkansas	1995	Farmington city, Arkansas	2
G05023290	2012-2016			Arkansas	05			Fayetteville city	23290																											Fayetteville city, Arkansas	1992	Fayetteville city, Arkansas	2
G05023320	2012-2016			Arkansas	05			Felsenthal town	23320																											Felsenthal town, Arkansas	1988	Felsenthal town, Arkansas	3
G05023680	2012-2016			Arkansas	05			Fifty-Six city	23680																											Fifty-Six city, Arkansas	1986	Fifty-Six city, Arkansas	6
G05023800	2012-2016			Arkansas	05			Fisher city	23800																											Fisher city, Arkansas	1968	Fisher city, Arkansas	8
G05024010	2012-2016			Arkansas	05			Flippin city	24010																											Flippin city, Arkansas	1979	Flippin city, Arkansas	3
G05024220	2012-2016			Arkansas	05			Fordyce city	24220																											Fordyce city, Arkansas	1974	Fordyce city, Arkansas	2
G05024250	2012-2016			Arkansas	05			Foreman city	24250																											Foreman city, Arkansas	1973	Foreman city, Arkansas	3
G05024430	2012-2016			Arkansas	05			Forrest City city	24430																											Forrest City city, Arkansas	1980	Forrest City city, Arkansas	2
G05024550	2012-2016			Arkansas	05			Fort Smith city	24550																											Fort Smith city, Arkansas	1974	Fort Smith city, Arkansas	1
G05024640	2012-2016			Arkansas	05			Fouke city	24640																											Fouke city, Arkansas	1984	Fouke city, Arkansas	4
G05024670	2012-2016			Arkansas	05			Fountain Hill town	24670																											Fountain Hill town, Arkansas	1977	Fountain Hill town, Arkansas	5
G05024700	2012-2016			Arkansas	05			Fountain Lake town	24700																											Fountain Lake town, Arkansas	1991	Fountain Lake town, Arkansas	8
G05024760	2012-2016			Arkansas	05			Fourche town	24760																											Fourche town, Arkansas	1971	Fourche town, Arkansas	18
G05025030	2012-2016			Arkansas	05			Franklin town	25030																											Franklin town, Arkansas	1974	Franklin town, Arkansas	4
G05025060	2012-2016			Arkansas	05			Fredonia (Biscoe) town	25060																											Fredonia (Biscoe) town, Arkansas	1978	Fredonia (Biscoe) town, Arkansas	13
G05025180	2012-2016			Arkansas	05			Friendship town	25180																											Friendship town, Arkansas	1984	Friendship town, Arkansas	3
G05025360	2012-2016			Arkansas	05			Fulton town	25360																											Fulton town, Arkansas	1977	Fulton town, Arkansas	9
G05025750	2012-2016			Arkansas	05			Garfield town	25750																											Garfield town, Arkansas	1991	Garfield town, Arkansas	4
G05025780	2012-2016			Arkansas	05			Garland town	25780																											Garland town, Arkansas	1977	Garland town, Arkansas	3
G05025900	2012-2016			Arkansas	05			Garner town	25900																											Garner town, Arkansas	1978	Garner town, Arkansas	7
G05026050	2012-2016			Arkansas	05			Gassville city	26050																											Gassville city, Arkansas	1983	Gassville city, Arkansas	4
G05026110	2012-2016			Arkansas	05			Gateway town	26110																											Gateway town, Arkansas	1983	Gateway town, Arkansas	6
G05026290	2012-2016			Arkansas	05			Gentry city	26290																											Gentry city, Arkansas	1987	Gentry city, Arkansas	4
G05026440	2012-2016			Arkansas	05			Georgetown town	26440																											Georgetown town, Arkansas	1972	Georgetown town, Arkansas	13
G05026710	2012-2016			Arkansas	05			Gibson CDP	26710																											Gibson CDP, Arkansas	1978	Gibson CDP, Arkansas	2
G05026800	2012-2016			Arkansas	05			Gilbert town	26800																											Gilbert town, Arkansas	1939	Gilbert town, Arkansas
G05026980	2012-2016			Arkansas	05			Gillett city	26980																											Gillett city, Arkansas	1965	Gillett city, Arkansas	4
G05027010	2012-2016			Arkansas	05			Gillham town	27010																											Gillham town, Arkansas	1974	Gillham town, Arkansas	9
G05027040	2012-2016			Arkansas	05			Gilmore city	27040																											Gilmore city, Arkansas	1977	Gilmore city, Arkansas	6
G05027310	2012-2016			Arkansas	05			Glenwood city	27310																											Glenwood city, Arkansas	1984	Glenwood city, Arkansas	6
G05027670	2012-2016			Arkansas	05			Goshen town	27670																											Goshen town, Arkansas	2002	Goshen town, Arkansas	4
G05027700	2012-2016			Arkansas	05			Gosnell city	27700																											Gosnell city, Arkansas	1982	Gosnell city, Arkansas	4
G05027730	2012-2016			Arkansas	05			Gould city	27730																											Gould city, Arkansas	1975	Gould city, Arkansas	4
G05027790	2012-2016			Arkansas	05			Grady city	27790																											Grady city, Arkansas	1968	Grady city, Arkansas	5
G05027970	2012-2016			Arkansas	05			Grannis city	27970																											Grannis city, Arkansas	1987	Grannis city, Arkansas	4
G05028360	2012-2016			Arkansas	05			Gravette city	28360																											Gravette city, Arkansas	1982	Gravette city, Arkansas	6
G05028510	2012-2016			Arkansas	05			Greenbrier city	28510																											Greenbrier city, Arkansas	1997	Greenbrier city, Arkansas	5
G05028600	2012-2016			Arkansas	05			Green Forest city	28600																											Green Forest city, Arkansas	1975	Green Forest city, Arkansas	3
G05028660	2012-2016			Arkansas	05			Greenland city	28660																											Greenland city, Arkansas	1988	Greenland city, Arkansas	6
G05028720	2012-2016			Arkansas	05			Greenway city	28720																											Greenway city, Arkansas	1967	Greenway city, Arkansas	12
G05028780	2012-2016			Arkansas	05			Greenwood city	28780																											Greenwood city, Arkansas	1992	Greenwood city, Arkansas	2
G05028810	2012-2016			Arkansas	05			Greers Ferry city	28810																											Greers Ferry city, Arkansas	1985	Greers Ferry city, Arkansas	3
G05028990	2012-2016			Arkansas	05			Griffithville town	28990																											Griffithville town, Arkansas	1970	Griffithville town, Arkansas	6
G05029020	2012-2016			Arkansas	05			Grubbs city	29020																											Grubbs city, Arkansas	1972	Grubbs city, Arkansas	3
G05029080	2012-2016			Arkansas	05			Guion town	29080																											Guion town, Arkansas	1978	Guion town, Arkansas	32
G05029140	2012-2016			Arkansas	05			Gum Springs town	29140																											Gum Springs town, Arkansas	1969	Gum Springs town, Arkansas	9
G05029200	2012-2016			Arkansas	05			Gurdon city	29200																											Gurdon city, Arkansas	1976	Gurdon city, Arkansas	3
G05029230	2012-2016			Arkansas	05			Guy city	29230																											Guy city, Arkansas	1996	Guy city, Arkansas	4
G05029290	2012-2016			Arkansas	05			Hackett city	29290																											Hackett city, Arkansas	1975	Hackett city, Arkansas	7
G05029320	2012-2016			Arkansas	05			Hagarville CDP	29320																											Hagarville CDP, Arkansas	1978	Hagarville CDP, Arkansas	18
G05029500	2012-2016			Arkansas	05			Hamburg city	29500																											Hamburg city, Arkansas	1975	Hamburg city, Arkansas	3
G05029650	2012-2016			Arkansas	05			Hampton city	29650																											Hampton city, Arkansas	1974	Hampton city, Arkansas	3
G05029920	2012-2016			Arkansas	05			Hardy city	29920																											Hardy city, Arkansas	1979	Hardy city, Arkansas	4
G05030310	2012-2016			Arkansas	05			Harrell town	30310																											Harrell town, Arkansas	1967	Harrell town, Arkansas	12
G05030400	2012-2016			Arkansas	05			Harrisburg city	30400																											Harrisburg city, Arkansas	1974	Harrisburg city, Arkansas	3
G05030460	2012-2016			Arkansas	05			Harrison city	30460																											Harrison city, Arkansas	1975	Harrison city, Arkansas	2
G05030490	2012-2016			Arkansas	05			Hartford city	30490																											Hartford city, Arkansas	1975	Hartford city, Arkansas	6
G05030520	2012-2016			Arkansas	05			Hartman city	30520																											Hartman city, Arkansas	1970	Hartman city, Arkansas	6
G05030640	2012-2016			Arkansas	05			Haskell city	30640																											Haskell city, Arkansas	1993	Haskell city, Arkansas	5
G05030700	2012-2016			Arkansas	05			Hatfield town	30700																											Hatfield town, Arkansas	1975	Hatfield town, Arkansas	5
G05030790	2012-2016			Arkansas	05			Havana city	30790																											Havana city, Arkansas	1976	Havana city, Arkansas	8
G05030880	2012-2016			Arkansas	05			Haynes town	30880																											Haynes town, Arkansas	1971	Haynes town, Arkansas	5
G05030940	2012-2016			Arkansas	05			Hazen city	30940																											Hazen city, Arkansas	1973	Hazen city, Arkansas	3
G05031090	2012-2016			Arkansas	05			Heber Springs city	31090																											Heber Springs city, Arkansas	1981	Heber Springs city, Arkansas	3
G05031150	2012-2016			Arkansas	05			Hector town	31150																											Hector town, Arkansas	1980	Hector town, Arkansas	4
G05031190	2012-2016			Arkansas	05			Helena-West Helena city	31190																											Helena-West Helena city, Arkansas	1970	Helena-West Helena city, Arkansas	2
G05031390	2012-2016			Arkansas	05			Hensley CDP	31390																											Hensley CDP, Arkansas	1993	Hensley CDP, Arkansas	12
G05031540	2012-2016			Arkansas	05			Hermitage city	31540																											Hermitage city, Arkansas	1980	Hermitage city, Arkansas	3
G05031900	2012-2016			Arkansas	05			Hickory Ridge city	31900																											Hickory Ridge city, Arkansas	1968	Hickory Ridge city, Arkansas	6
G05032080	2012-2016			Arkansas	05			Higden town	32080																											Higden town, Arkansas	1988	Higden town, Arkansas	9
G05032140	2012-2016			Arkansas	05			Higginson town	32140																											Higginson town, Arkansas	1992	Higginson town, Arkansas	5
G05032200	2012-2016			Arkansas	05			Highfill town	32200																											Highfill town, Arkansas	1984	Highfill town, Arkansas	9
G05032257	2012-2016			Arkansas	05			Highland city	32257																											Highland city, Arkansas	1983	Highland city, Arkansas	5
G05032470	2012-2016			Arkansas	05			Hindsville town	32470																											Hindsville town, Arkansas	1974	Hindsville town, Arkansas	14
G05032650	2012-2016			Arkansas	05			Holiday Island CDP	32650																											Holiday Island CDP, Arkansas	1989	Holiday Island CDP, Arkansas	3
G05032710	2012-2016			Arkansas	05			Holland city	32710																											Holland city, Arkansas	1994	Holland city, Arkansas	5
G05032800	2012-2016			Arkansas	05			Holly Grove city	32800																											Holly Grove city, Arkansas	1973	Holly Grove city, Arkansas	8
G05033190	2012-2016			Arkansas	05			Hope city	33190																											Hope city, Arkansas	1974	Hope city, Arkansas	3
G05033310	2012-2016			Arkansas	05			Horatio city	33310																											Horatio city, Arkansas	1978	Horatio city, Arkansas	4
G05033370	2012-2016			Arkansas	05			Horseshoe Bend city	33370																											Horseshoe Bend city, Arkansas	1977	Horseshoe Bend city, Arkansas	1
G05033375	2012-2016			Arkansas	05			Horseshoe Lake town	33375																											Horseshoe Lake town, Arkansas	1975	Horseshoe Lake town, Arkansas	6
G05033400	2012-2016			Arkansas	05			Hot Springs city	33400																											Hot Springs city, Arkansas	1970	Hot Springs city, Arkansas	2
G05033482	2012-2016			Arkansas	05			Hot Springs Village CDP	33482																											Hot Springs Village CDP, Arkansas	1992	Hot Springs Village CDP, Arkansas	2
G05033490	2012-2016			Arkansas	05			Houston town	33490																											Houston town, Arkansas	1985	Houston town, Arkansas	4
G05033580	2012-2016			Arkansas	05			Hoxie city	33580																											Hoxie city, Arkansas	1974	Hoxie city, Arkansas	3
G05033760	2012-2016			Arkansas	05			Hughes city	33760																											Hughes city, Arkansas	1977	Hughes city, Arkansas	3
G05033820	2012-2016			Arkansas	05			Humnoke city	33820																											Humnoke city, Arkansas	1970	Humnoke city, Arkansas	7
G05033850	2012-2016			Arkansas	05			Humphrey city	33850																											Humphrey city, Arkansas	1974	Humphrey city, Arkansas	6
G05033910	2012-2016			Arkansas	05			Hunter town	33910																											Hunter town, Arkansas	1984	Hunter town, Arkansas	8
G05033940	2012-2016			Arkansas	05			Huntington city	33940																											Huntington city, Arkansas	1978	Huntington city, Arkansas	8
G05033970	2012-2016			Arkansas	05			Huntsville city	33970																											Huntsville city, Arkansas	1978	Huntsville city, Arkansas	3
G05034090	2012-2016			Arkansas	05			Huttig city	34090																											Huttig city, Arkansas	1976	Huttig city, Arkansas	7
G05034150	2012-2016			Arkansas	05			Imboden town	34150																											Imboden town, Arkansas	1974	Imboden town, Arkansas	4
G05034720	2012-2016			Arkansas	05			Jacksonport town	34720																											Jacksonport town, Arkansas	1981	Jacksonport town, Arkansas	10
G05034750	2012-2016			Arkansas	05			Jacksonville city	34750																											Jacksonville city, Arkansas	1978	Jacksonville city, Arkansas	1
G05034900	2012-2016			Arkansas	05			Jasper city	34900																											Jasper city, Arkansas	1982	Jasper city, Arkansas	6
G05035040	2012-2016			Arkansas	05			Jennette town	35040																											Jennette town, Arkansas	1984	Jennette town, Arkansas	7
G05035140	2012-2016			Arkansas	05			Jericho town	35140																											Jericho town, Arkansas	1994	Jericho town, Arkansas	10
G05035170	2012-2016			Arkansas	05			Jerome town	35170																											Jerome town, Arkansas	1969	Jerome town, Arkansas	27
G05035500	2012-2016			Arkansas	05			Johnson city	35500																											Johnson city, Arkansas	1997	Johnson city, Arkansas	3
G05035650	2012-2016			Arkansas	05			Joiner city	35650																											Joiner city, Arkansas	1981	Joiner city, Arkansas	5
G05035710	2012-2016			Arkansas	05			Jonesboro city	35710																											Jonesboro city, Arkansas	1989	Jonesboro city, Arkansas	2
G05036040	2012-2016			Arkansas	05			Judsonia city	36040																											Judsonia city, Arkansas	1975	Judsonia city, Arkansas	6
G05036130	2012-2016			Arkansas	05			Junction City city	36130																											Junction City city, Arkansas	1971	Junction City city, Arkansas	6
G05036310	2012-2016			Arkansas	05			Keiser city	36310																											Keiser city, Arkansas	1973	Keiser city, Arkansas	3
G05036430	2012-2016			Arkansas	05			Kensett city	36430																											Kensett city, Arkansas	1974	Kensett city, Arkansas	3
G05036550	2012-2016			Arkansas	05			Keo town	36550																											Keo town, Arkansas	1973	Keo town, Arkansas	5
G05036670	2012-2016			Arkansas	05			Kibler city	36670																											Kibler city, Arkansas	1983	Kibler city, Arkansas	5
G05036880	2012-2016			Arkansas	05			Kingsland city	36880																											Kingsland city, Arkansas	1981	Kingsland city, Arkansas	6
G05037060	2012-2016			Arkansas	05			Kirby CDP	37060																											Kirby CDP, Arkansas	1985	Kirby CDP, Arkansas	4
G05037240	2012-2016			Arkansas	05			Knobel city	37240																											Knobel city, Arkansas	1966	Knobel city, Arkansas	5
G05037300	2012-2016			Arkansas	05			Knoxville town	37300																											Knoxville town, Arkansas	1983	Knoxville town, Arkansas	4
G05037660	2012-2016			Arkansas	05			Lafe town	37660																											Lafe town, Arkansas	1982	Lafe town, Arkansas	6
G05037720	2012-2016			Arkansas	05			LaGrange town	37720																											LaGrange town, Arkansas	1978	LaGrange town, Arkansas	9
G05037780	2012-2016			Arkansas	05			Lake City city	37780																											Lake City city, Arkansas	1974	Lake City city, Arkansas	3
G05037930	2012-2016			Arkansas	05			Lake Hamilton CDP	37930																											Lake Hamilton CDP, Arkansas	1991	Lake Hamilton CDP, Arkansas	7
G05038050	2012-2016			Arkansas	05			Lakeview city	38050																											Lakeview city, Arkansas	1979	Lakeview city, Arkansas	5
G05038110	2012-2016			Arkansas	05			Lake View city	38110																											Lake View city, Arkansas	1982	Lake View city, Arkansas	4
G05038170	2012-2016			Arkansas	05			Lake Village city	38170																											Lake Village city, Arkansas	1977	Lake Village city, Arkansas	4
G05038290	2012-2016			Arkansas	05			Lamar city	38290																											Lamar city, Arkansas	1986	Lamar city, Arkansas	10
G05038540	2012-2016			Arkansas	05			Landmark CDP	38540																											Landmark CDP, Arkansas	1978	Landmark CDP, Arkansas	2
G05038890	2012-2016			Arkansas	05			Lavaca city	38890																											Lavaca city, Arkansas	1991	Lavaca city, Arkansas	6
G05039010	2012-2016			Arkansas	05			Leachville city	39010																											Leachville city, Arkansas	1974	Leachville city, Arkansas	3
G05039040	2012-2016			Arkansas	05			Lead Hill town	39040																											Lead Hill town, Arkansas	1974	Lead Hill town, Arkansas	4
G05039310	2012-2016			Arkansas	05			Leola town	39310																											Leola town, Arkansas	1970	Leola town, Arkansas	4
G05039370	2012-2016			Arkansas	05			Lepanto city	39370																											Lepanto city, Arkansas	1981	Lepanto city, Arkansas	3
G05039460	2012-2016			Arkansas	05			Leslie city	39460																											Leslie city, Arkansas	1973	Leslie city, Arkansas	8
G05039520	2012-2016			Arkansas	05			Letona town	39520																											Letona town, Arkansas	1973	Letona town, Arkansas	7
G05039640	2012-2016			Arkansas	05			Lewisville city	39640																											Lewisville city, Arkansas	1974	Lewisville city, Arkansas	6
G05039670	2012-2016			Arkansas	05			Lexa town	39670																											Lexa town, Arkansas	1977	Lexa town, Arkansas	6
G05039970	2012-2016			Arkansas	05			Lincoln city	39970																											Lincoln city, Arkansas	1978	Lincoln city, Arkansas	6
G05040120	2012-2016			Arkansas	05			Little Flock city	40120																											Little Flock city, Arkansas	1993	Little Flock city, Arkansas	2
G05041000	2012-2016			Arkansas	05			Little Rock city	41000																											Little Rock city, Arkansas	1978	Little Rock city, Arkansas	1
G05041090	2012-2016			Arkansas	05			Lockesburg city	41090																											Lockesburg city, Arkansas	1981	Lockesburg city, Arkansas	4
G05041270	2012-2016			Arkansas	05			London city	41270																											London city, Arkansas	1982	London city, Arkansas	4
G05041420	2012-2016			Arkansas	05			Lonoke city	41420																											Lonoke city, Arkansas	1980	Lonoke city, Arkansas	3
G05041450	2012-2016			Arkansas	05			Lonsdale town	41450																											Lonsdale town, Arkansas	1980	Lonsdale town, Arkansas	9
G05041555	2012-2016			Arkansas	05			Lost Bridge Village CDP	41555																											Lost Bridge Village CDP, Arkansas	1991	Lost Bridge Village CDP, Arkansas	3
G05041630	2012-2016			Arkansas	05			Louann town	41630																											Louann town, Arkansas	1972	Louann town, Arkansas	10
G05041720	2012-2016			Arkansas	05			Lowell city	41720																											Lowell city, Arkansas	1996	Lowell city, Arkansas	2
G05042170	2012-2016			Arkansas	05			Luxora city	42170																											Luxora city, Arkansas	1972	Luxora city, Arkansas	6
G05042260	2012-2016			Arkansas	05			Lynn town	42260																											Lynn town, Arkansas	1964	Lynn town, Arkansas	6
G05042350	2012-2016			Arkansas	05			McAlmont CDP	42350																											McAlmont CDP, Arkansas	1977	McAlmont CDP, Arkansas	8
G05042410	2012-2016			Arkansas	05			McCaskill town	42410																											McCaskill town, Arkansas	1985	McCaskill town, Arkansas	12
G05042500	2012-2016			Arkansas	05			McCrory city	42500																											McCrory city, Arkansas	1973	McCrory city, Arkansas	2
G05042560	2012-2016			Arkansas	05			McDougal town	42560																											McDougal town, Arkansas	1976	McDougal town, Arkansas	6
G05042770	2012-2016			Arkansas	05			McGehee city	42770																											McGehee city, Arkansas	1971	McGehee city, Arkansas	3
G05043070	2012-2016			Arkansas	05			McNab town	43070																											McNab town, Arkansas	1971	McNab town, Arkansas	32
G05043100	2012-2016			Arkansas	05			McNeil city	43100																											McNeil city, Arkansas	1969	McNeil city, Arkansas	12
G05043220	2012-2016			Arkansas	05			McRae city	43220																											McRae city, Arkansas	1977	McRae city, Arkansas	6
G05043280	2012-2016			Arkansas	05			Madison city	43280																											Madison city, Arkansas	1983	Madison city, Arkansas	4
G05043310	2012-2016			Arkansas	05			Magazine city	43310																											Magazine city, Arkansas	1974	Magazine city, Arkansas	5
G05043370	2012-2016			Arkansas	05			Magness town	43370																											Magness town, Arkansas	1980	Magness town, Arkansas	5
G05043430	2012-2016			Arkansas	05			Magnet Cove CDP	43430																											Magnet Cove CDP, Arkansas	1971	Magnet Cove CDP, Arkansas	11
G05043460	2012-2016			Arkansas	05			Magnolia city	43460																											Magnolia city, Arkansas	1974	Magnolia city, Arkansas	2
G05043610	2012-2016			Arkansas	05			Malvern city	43610																											Malvern city, Arkansas	1968	Malvern city, Arkansas	3
G05043670	2012-2016			Arkansas	05			Mammoth Spring city	43670																											Mammoth Spring city, Arkansas	1966	Mammoth Spring city, Arkansas	5
G05043820	2012-2016			Arkansas	05			Manila city	43820																											Manila city, Arkansas	1986	Manila city, Arkansas	5
G05043880	2012-2016			Arkansas	05			Mansfield city	43880																											Mansfield city, Arkansas	1971	Mansfield city, Arkansas	11
G05044120	2012-2016			Arkansas	05			Marianna city	44120																											Marianna city, Arkansas	1971	Marianna city, Arkansas	4
G05044150	2012-2016			Arkansas	05			Marie town	44150																											Marie town, Arkansas	1975	Marie town, Arkansas	5
G05044180	2012-2016			Arkansas	05			Marion city	44180																											Marion city, Arkansas	1996	Marion city, Arkansas	2
G05044210	2012-2016			Arkansas	05			Marked Tree city	44210																											Marked Tree city, Arkansas	1972	Marked Tree city, Arkansas	3
G05044240	2012-2016			Arkansas	05			Marmaduke city	44240																											Marmaduke city, Arkansas	1980	Marmaduke city, Arkansas	5
G05044300	2012-2016			Arkansas	05			Marshall city	44300																											Marshall city, Arkansas	1975	Marshall city, Arkansas	3
G05044420	2012-2016			Arkansas	05			Marvell city	44420																											Marvell city, Arkansas	1963	Marvell city, Arkansas	3
G05044600	2012-2016			Arkansas	05			Maumelle city	44600																											Maumelle city, Arkansas	1998	Maumelle city, Arkansas	2
G05044750	2012-2016			Arkansas	05			Mayflower city	44750																											Mayflower city, Arkansas	1988	Mayflower city, Arkansas	5
G05044780	2012-2016			Arkansas	05			Maynard town	44780																											Maynard town, Arkansas	1980	Maynard town, Arkansas	4
G05044810	2012-2016			Arkansas	05			Maysville CDP	44810																											Maysville CDP, Arkansas	1939	Maysville CDP, Arkansas
G05045080	2012-2016			Arkansas	05			Melbourne city	45080																											Melbourne city, Arkansas	1978	Melbourne city, Arkansas	3
G05045170	2012-2016			Arkansas	05			Mena city	45170																											Mena city, Arkansas	1975	Mena city, Arkansas	6
G05045200	2012-2016			Arkansas	05			Menifee town	45200																											Menifee town, Arkansas	1988	Menifee town, Arkansas	5
G05045500	2012-2016			Arkansas	05			Midland town	45500																											Midland town, Arkansas	1954	Midland town, Arkansas	22
G05045530	2012-2016			Arkansas	05			Midway CDP	45530																											Midway CDP, Arkansas	1977	Midway CDP, Arkansas	15
G05045560	2012-2016			Arkansas	05			Midway town	45560																											Midway town, Arkansas	1982	Midway town, Arkansas	9
G05046040	2012-2016			Arkansas	05			Mineral Springs city	46040																											Mineral Springs city, Arkansas	1977	Mineral Springs city, Arkansas	5
G05046100	2012-2016			Arkansas	05			Minturn town	46100																											Minturn town, Arkansas	1981	Minturn town, Arkansas	6
G05046190	2012-2016			Arkansas	05			Mitchellville city	46190																											Mitchellville city, Arkansas	1978	Mitchellville city, Arkansas	5
G05046400	2012-2016			Arkansas	05			Monette city	46400																											Monette city, Arkansas	1976	Monette city, Arkansas	4
G05046580	2012-2016			Arkansas	05			Monticello city	46580																											Monticello city, Arkansas	1980	Monticello city, Arkansas	3
G05046670	2012-2016			Arkansas	05			Montrose city	46670																											Montrose city, Arkansas	1972	Montrose city, Arkansas	8
G05046730	2012-2016			Arkansas	05			Moorefield town	46730																											Moorefield town, Arkansas	1975	Moorefield town, Arkansas	9
G05046910	2012-2016			Arkansas	05			Moro town	46910																											Moro town, Arkansas	1967	Moro town, Arkansas	4
G05046970	2012-2016			Arkansas	05			Morrilton city	46970																											Morrilton city, Arkansas	1976	Morrilton city, Arkansas	3
G05047030	2012-2016			Arkansas	05			Morrison Bluff town	47030																											Morrison Bluff town, Arkansas	1985	Morrison Bluff town, Arkansas	15
G05047300	2012-2016			Arkansas	05			Mountainburg city	47300																											Mountainburg city, Arkansas	1974	Mountainburg city, Arkansas	4
G05047390	2012-2016			Arkansas	05			Mountain Home city	47390																											Mountain Home city, Arkansas	1983	Mountain Home city, Arkansas	3
G05047450	2012-2016			Arkansas	05			Mountain Pine city	47450																											Mountain Pine city, Arkansas	1965	Mountain Pine city, Arkansas	12
G05047540	2012-2016			Arkansas	05			Mountain View city	47540																											Mountain View city, Arkansas	1980	Mountain View city, Arkansas	4
G05047690	2012-2016			Arkansas	05			Mount Ida city	47690																											Mount Ida city, Arkansas	1973	Mount Ida city, Arkansas	4
G05047900	2012-2016			Arkansas	05			Mount Pleasant town	47900																											Mount Pleasant town, Arkansas	1989	Mount Pleasant town, Arkansas	6
G05048020	2012-2016			Arkansas	05			Mount Vernon town	48020																											Mount Vernon town, Arkansas	1974	Mount Vernon town, Arkansas	9
G05048200	2012-2016			Arkansas	05			Mulberry city	48200																											Mulberry city, Arkansas	1979	Mulberry city, Arkansas	3
G05048290	2012-2016			Arkansas	05			Murfreesboro city	48290																											Murfreesboro city, Arkansas	1974	Murfreesboro city, Arkansas	4
G05048560	2012-2016			Arkansas	05			Nashville city	48560																											Nashville city, Arkansas	1973	Nashville city, Arkansas	3
G05048680	2012-2016			Arkansas	05			Natural Steps CDP	48680																											Natural Steps CDP, Arkansas	1994	Natural Steps CDP, Arkansas	11
G05049010	2012-2016			Arkansas	05			Newark city	49010																											Newark city, Arkansas	1973	Newark city, Arkansas	4
G05049070	2012-2016			Arkansas	05			New Blaine CDP	49070																											New Blaine CDP, Arkansas	2001	New Blaine CDP, Arkansas	9
G05049220	2012-2016			Arkansas	05			New Edinburg CDP	49220																											New Edinburg CDP, Arkansas	1993	New Edinburg CDP, Arkansas	4
G05049580	2012-2016			Arkansas	05			Newport city	49580																											Newport city, Arkansas	1971	Newport city, Arkansas	3
G05049820	2012-2016			Arkansas	05			Nimmons town	49820																											Nimmons town, Arkansas	1973	Nimmons town, Arkansas	26
G05050000	2012-2016			Arkansas	05			Norfork city	50000																											Norfork city, Arkansas	1991	Norfork city, Arkansas	6
G05050030	2012-2016			Arkansas	05			Norman town	50030																											Norman town, Arkansas	1968	Norman town, Arkansas	18
G05050060	2012-2016			Arkansas	05			Norphlet city	50060																											Norphlet city, Arkansas	1974	Norphlet city, Arkansas	7
G05050240	2012-2016			Arkansas	05			North Crossett CDP	50240																											North Crossett CDP, Arkansas	1979	North Crossett CDP, Arkansas	3
G05050450	2012-2016			Arkansas	05			North Little Rock city	50450																											North Little Rock city, Arkansas	1972	North Little Rock city, Arkansas	2
G05050810	2012-2016			Arkansas	05			Oak Grove town	50810																											Oak Grove town, Arkansas	1971	Oak Grove town, Arkansas	7
G05051060	2012-2016			Arkansas	05			Oak Grove Heights town	51060																											Oak Grove Heights town, Arkansas	1990	Oak Grove Heights town, Arkansas	5
G05051080	2012-2016			Arkansas	05			Oakhaven town	51080																											Oakhaven town, Arkansas	1946	Oakhaven town, Arkansas	2
G05051290	2012-2016			Arkansas	05			Oden town	51290																											Oden town, Arkansas	1966	Oden town, Arkansas	15
G05051350	2012-2016			Arkansas	05			Ogden city	51350																											Ogden city, Arkansas	1975	Ogden city, Arkansas	8
G05051410	2012-2016			Arkansas	05			Oil Trough town	51410																											Oil Trough town, Arkansas	1974	Oil Trough town, Arkansas	4
G05051500	2012-2016			Arkansas	05			O'Kean town	51500																											O'Kean town, Arkansas	1973	O'Kean town, Arkansas	4
G05051530	2012-2016			Arkansas	05			Okolona town	51530																											Okolona town, Arkansas	1962	Okolona town, Arkansas	13
G05051560	2012-2016			Arkansas	05			Ola city	51560																											Ola city, Arkansas	1971	Ola city, Arkansas	6
G05052160	2012-2016			Arkansas	05			Omaha town	52160																											Omaha town, Arkansas	1986	Omaha town, Arkansas	23
G05052430	2012-2016			Arkansas	05			Oppelo city	52430																											Oppelo city, Arkansas	1976	Oppelo city, Arkansas	3
G05052580	2012-2016			Arkansas	05			Osceola city	52580																											Osceola city, Arkansas	1972	Osceola city, Arkansas	3
G05052880	2012-2016			Arkansas	05			Oxford city	52880																											Oxford city, Arkansas	1975	Oxford city, Arkansas	10
G05052940	2012-2016			Arkansas	05			Ozan town	52940																											Ozan town, Arkansas	1969	Ozan town, Arkansas	26
G05052970	2012-2016			Arkansas	05			Ozark city	52970																											Ozark city, Arkansas	1975	Ozark city, Arkansas	4
G05053150	2012-2016			Arkansas	05			Palestine city	53150																											Palestine city, Arkansas	1983	Palestine city, Arkansas	7
G05053240	2012-2016			Arkansas	05			Pangburn city	53240																											Pangburn city, Arkansas	1975	Pangburn city, Arkansas	7
G05053390	2012-2016			Arkansas	05			Paragould city	53390																											Paragould city, Arkansas	1985	Paragould city, Arkansas	2
G05053480	2012-2016			Arkansas	05			Paris city	53480																											Paris city, Arkansas	1969	Paris city, Arkansas	5
G05053510	2012-2016			Arkansas	05			Parkdale city	53510																											Parkdale city, Arkansas	1971	Parkdale city, Arkansas	7
G05053600	2012-2016			Arkansas	05			Parkin city	53600																											Parkin city, Arkansas	1972	Parkin city, Arkansas	5
G05053900	2012-2016			Arkansas	05			Patmos town	53900																											Patmos town, Arkansas	1964	Patmos town, Arkansas	34
G05053990	2012-2016			Arkansas	05			Patterson city	53990																											Patterson city, Arkansas	1974	Patterson city, Arkansas	3
G05054140	2012-2016			Arkansas	05			Peach Orchard city	54140																											Peach Orchard city, Arkansas	1976	Peach Orchard city, Arkansas	18
G05054200	2012-2016			Arkansas	05			Pea Ridge city	54200																											Pea Ridge city, Arkansas	1993	Pea Ridge city, Arkansas	3
G05054620	2012-2016			Arkansas	05			Perla town	54620																											Perla town, Arkansas	1973	Perla town, Arkansas	6
G05054650	2012-2016			Arkansas	05			Perry town	54650																											Perry town, Arkansas	1966	Perry town, Arkansas	10
G05054680	2012-2016			Arkansas	05			Perrytown town	54680																											Perrytown town, Arkansas	1990	Perrytown town, Arkansas	7
G05054710	2012-2016			Arkansas	05			Perryville city	54710																											Perryville city, Arkansas	1985	Perryville city, Arkansas	4
G05055130	2012-2016			Arkansas	05			Piggott city	55130																											Piggott city, Arkansas	1971	Piggott city, Arkansas	4
G05055280	2012-2016			Arkansas	05			Pindall town	55280																											Pindall town, Arkansas	1964	Pindall town, Arkansas	11
G05055310	2012-2016			Arkansas	05			Pine Bluff city	55310																											Pine Bluff city, Arkansas	1970	Pine Bluff city, Arkansas	1
G05055580	2012-2016			Arkansas	05			Pineville town	55580																											Pineville town, Arkansas	1979	Pineville town, Arkansas	4
G05055610	2012-2016			Arkansas	05			Piney CDP	55610																											Piney CDP, Arkansas	1989	Piney CDP, Arkansas	5
G05055970	2012-2016			Arkansas	05			Plainview city	55970																											Plainview city, Arkansas	1980	Plainview city, Arkansas	6
G05056270	2012-2016			Arkansas	05			Pleasant Plains town	56270																											Pleasant Plains town, Arkansas	1976	Pleasant Plains town, Arkansas	6
G05056480	2012-2016			Arkansas	05			Plumerville city	56480																											Plumerville city, Arkansas	1973	Plumerville city, Arkansas	3
G05056540	2012-2016			Arkansas	05			Pocahontas city	56540																											Pocahontas city, Arkansas	1975	Pocahontas city, Arkansas	2
G05056600	2012-2016			Arkansas	05			Pollard city	56600																											Pollard city, Arkansas	1969	Pollard city, Arkansas	7
G05056720	2012-2016			Arkansas	05			Portia town	56720																											Portia town, Arkansas	1974	Portia town, Arkansas	3
G05056750	2012-2016			Arkansas	05			Portland city	56750																											Portland city, Arkansas	1971	Portland city, Arkansas	3
G05056990	2012-2016			Arkansas	05			Pottsville city	56990																											Pottsville city, Arkansas	1993	Pottsville city, Arkansas	4
G05057050	2012-2016			Arkansas	05			Powhatan town	57050																											Powhatan town, Arkansas	1988	Powhatan town, Arkansas	13
G05057080	2012-2016			Arkansas	05			Poyen town	57080																											Poyen town, Arkansas	1971	Poyen town, Arkansas	8
G05057125	2012-2016			Arkansas	05			Prairie Creek CDP	57125																											Prairie Creek CDP, Arkansas	1987	Prairie Creek CDP, Arkansas	3
G05057170	2012-2016			Arkansas	05			Prairie Grove city	57170																											Prairie Grove city, Arkansas	1987	Prairie Grove city, Arkansas	5
G05057230	2012-2016			Arkansas	05			Prattsville town	57230																											Prattsville town, Arkansas	1976	Prattsville town, Arkansas	6
G05057260	2012-2016			Arkansas	05			Prescott city	57260																											Prescott city, Arkansas	1967	Prescott city, Arkansas	3
G05057890	2012-2016			Arkansas	05			Pyatt town	57890																											Pyatt town, Arkansas	1971	Pyatt town, Arkansas	12
G05057950	2012-2016			Arkansas	05			Quitman city	57950																											Quitman city, Arkansas	1981	Quitman city, Arkansas	7
G05058160	2012-2016			Arkansas	05			Ratcliff city	58160																											Ratcliff city, Arkansas	1982	Ratcliff city, Arkansas	8
G05058250	2012-2016			Arkansas	05			Ravenden town	58250																											Ravenden town, Arkansas	1974	Ravenden town, Arkansas	6
G05058280	2012-2016			Arkansas	05			Ravenden Springs town	58280																											Ravenden Springs town, Arkansas	1983	Ravenden Springs town, Arkansas	31
G05058400	2012-2016			Arkansas	05			Reader CDP	58400																											Reader CDP, Arkansas	1953	Reader CDP, Arkansas	11
G05058490	2012-2016			Arkansas	05			Rector city	58490																											Rector city, Arkansas	1966	Rector city, Arkansas	3
G05058580	2012-2016			Arkansas	05			Redfield city	58580																											Redfield city, Arkansas	1988	Redfield city, Arkansas	4
G05058880	2012-2016			Arkansas	05			Reed town	58880																											Reed town, Arkansas	1992	Reed town, Arkansas	4
G05059180	2012-2016			Arkansas	05			Reyno city	59180																											Reyno city, Arkansas	1974	Reyno city, Arkansas	5
G05059480	2012-2016			Arkansas	05			Rison city	59480																											Rison city, Arkansas	1980	Rison city, Arkansas	5
G05060020	2012-2016			Arkansas	05			Rockport city	60020																											Rockport city, Arkansas	1981	Rockport city, Arkansas	5
G05060110	2012-2016			Arkansas	05			Rockwell CDP	60110																											Rockwell CDP, Arkansas	1986	Rockwell CDP, Arkansas	7
G05060380	2012-2016			Arkansas	05			Roe town	60380																											Roe town, Arkansas	1966	Roe town, Arkansas	5
G05060410	2012-2016			Arkansas	05			Rogers city	60410																											Rogers city, Arkansas	1992	Rogers city, Arkansas	1
G05060470	2012-2016			Arkansas	05			Roland CDP	60470																											Roland CDP, Arkansas	1992	Roland CDP, Arkansas	3
G05060590	2012-2016			Arkansas	05			Rondo town	60590																											Rondo town, Arkansas	1980	Rondo town, Arkansas	9
G05060770	2012-2016			Arkansas	05			Rose Bud town	60770																											Rose Bud town, Arkansas	1985	Rose Bud town, Arkansas	5
G05061040	2012-2016			Arkansas	05			Rosston town	61040																											Rosston town, Arkansas	1977	Rosston town, Arkansas	5
G05061460	2012-2016			Arkansas	05			Rudy town	61460																											Rudy town, Arkansas	1986	Rudy town, Arkansas	26
G05061640	2012-2016			Arkansas	05			Russell town	61640																											Russell town, Arkansas	1967	Russell town, Arkansas	14
G05061670	2012-2016			Arkansas	05			Russellville city	61670																											Russellville city, Arkansas	1983	Russellville city, Arkansas	3
G05061730	2012-2016			Arkansas	05			Rye CDP	61730																											Rye CDP, Arkansas	1964	Rye CDP, Arkansas	11
G05061940	2012-2016			Arkansas	05			St. Charles town	61940																											St. Charles town, Arkansas	1976	St. Charles town, Arkansas	8
G05061970	2012-2016			Arkansas	05			St. Francis city	61970																											St. Francis city, Arkansas	1967	St. Francis city, Arkansas	7
G05062030	2012-2016			Arkansas	05			St. Joe town	62030																											St. Joe town, Arkansas	1969	St. Joe town, Arkansas	7
G05062060	2012-2016			Arkansas	05			St. Paul town	62060																											St. Paul town, Arkansas	1964	St. Paul town, Arkansas	7
G05062150	2012-2016			Arkansas	05			Salem city	62150																											Salem city, Arkansas	1976	Salem city, Arkansas	3
G05062210	2012-2016			Arkansas	05			Salem CDP	62210																											Salem CDP, Arkansas	1980	Salem CDP, Arkansas	4
G05062240	2012-2016			Arkansas	05			Salesville city	62240																											Salesville city, Arkansas	1983	Salesville city, Arkansas	5
G05062900	2012-2016			Arkansas	05			Scott CDP	62900																											Scott CDP, Arkansas		Scott CDP, Arkansas
G05062960	2012-2016			Arkansas	05			Scranton city	62960																											Scranton city, Arkansas	1978	Scranton city, Arkansas	5
G05063020	2012-2016			Arkansas	05			Searcy city	63020																											Searcy city, Arkansas	1990	Searcy city, Arkansas	3
G05063110	2012-2016			Arkansas	05			Sedgwick town	63110																											Sedgwick town, Arkansas	1973	Sedgwick town, Arkansas	8
G05063470	2012-2016			Arkansas	05			Shannon Hills city	63470																											Shannon Hills city, Arkansas	2000	Shannon Hills city, Arkansas	5
G05063710	2012-2016			Arkansas	05			Sheridan city	63710																											Sheridan city, Arkansas	1989	Sheridan city, Arkansas	4
G05063740	2012-2016			Arkansas	05			Sherrill town	63740																											Sherrill town, Arkansas	1969	Sherrill town, Arkansas	18
G05063800	2012-2016			Arkansas	05			Sherwood city	63800																											Sherwood city, Arkansas	1984	Sherwood city, Arkansas	2
G05063980	2012-2016			Arkansas	05			Shirley town	63980																											Shirley town, Arkansas	1975	Shirley town, Arkansas	6
G05064280	2012-2016			Arkansas	05			Sidney town	64280																											Sidney town, Arkansas	1980	Sidney town, Arkansas	11
G05064370	2012-2016			Arkansas	05			Siloam Springs city	64370																											Siloam Springs city, Arkansas	1988	Siloam Springs city, Arkansas	3
G05064730	2012-2016			Arkansas	05			Smackover city	64730																											Smackover city, Arkansas	1969	Smackover city, Arkansas	4
G05064910	2012-2016			Arkansas	05			Smithville town	64910																											Smithville town, Arkansas	1971	Smithville town, Arkansas	9
G05065480	2012-2016			Arkansas	05			South Lead Hill town	65480																											South Lead Hill town, Arkansas	1961	South Lead Hill town, Arkansas	11
G05065630	2012-2016			Arkansas	05			Southside city	65630																											Southside city, Arkansas	1983	Southside city, Arkansas	8
G05065900	2012-2016			Arkansas	05			Sparkman city	65900																											Sparkman city, Arkansas	1973	Sparkman city, Arkansas	3
G05066080	2012-2016			Arkansas	05			Springdale city	66080																											Springdale city, Arkansas	1993	Springdale city, Arkansas	2
G05066200	2012-2016			Arkansas	05			Springtown town	66200																											Springtown town, Arkansas	1957	Springtown town, Arkansas	16
G05066320	2012-2016			Arkansas	05			Stamps city	66320																											Stamps city, Arkansas	1967	Stamps city, Arkansas	4
G05066440	2012-2016			Arkansas	05			Star City city	66440																											Star City city, Arkansas	1974	Star City city, Arkansas	3
G05066800	2012-2016			Arkansas	05			Staves CDP	66800																											Staves CDP, Arkansas	1979	Staves CDP, Arkansas	32
G05066860	2012-2016			Arkansas	05			Stephens city	66860																											Stephens city, Arkansas	1969	Stephens city, Arkansas	4
G05067250	2012-2016			Arkansas	05			Strawberry town	67250																											Strawberry town, Arkansas	1979	Strawberry town, Arkansas	7
G05067370	2012-2016			Arkansas	05			Strong city	67370																											Strong city, Arkansas	1971	Strong city, Arkansas	7
G05067490	2012-2016			Arkansas	05			Stuttgart city	67490																											Stuttgart city, Arkansas	1972	Stuttgart city, Arkansas	2
G05067520	2012-2016			Arkansas	05			Subiaco town	67520																											Subiaco town, Arkansas	1975	Subiaco town, Arkansas	4
G05067550	2012-2016			Arkansas	05			Success town	67550																											Success town, Arkansas	1971	Success town, Arkansas	3
G05067730	2012-2016			Arkansas	05			Sulphur Rock town	67730																											Sulphur Rock town, Arkansas	1991	Sulphur Rock town, Arkansas	5
G05067760	2012-2016			Arkansas	05			Sulphur Springs city	67760																											Sulphur Springs city, Arkansas	1965	Sulphur Springs city, Arkansas	10
G05067790	2012-2016			Arkansas	05			Sulphur Springs CDP	67790																											Sulphur Springs CDP, Arkansas	1985	Sulphur Springs CDP, Arkansas	5
G05067940	2012-2016			Arkansas	05			Summit city	67940																											Summit city, Arkansas	1978	Summit city, Arkansas	4
G05068060	2012-2016			Arkansas	05			Sunset town	68060																											Sunset town, Arkansas	1987	Sunset town, Arkansas	9
G05068330	2012-2016			Arkansas	05			Sweet Home CDP	68330																											Sweet Home CDP, Arkansas	1977	Sweet Home CDP, Arkansas	6
G05068360	2012-2016			Arkansas	05			Swifton city	68360																											Swifton city, Arkansas	1974	Swifton city, Arkansas	3
G05068660	2012-2016			Arkansas	05			Taylor city	68660																											Taylor city, Arkansas	1964	Taylor city, Arkansas	9
G05068810	2012-2016			Arkansas	05			Texarkana city	68810																											Texarkana city, Arkansas	1977	Texarkana city, Arkansas	2
G05069050	2012-2016			Arkansas	05			Thornton city	69050																											Thornton city, Arkansas	1975	Thornton city, Arkansas	4
G05069230	2012-2016			Arkansas	05			Tillar city	69230																											Tillar city, Arkansas	1954	Tillar city, Arkansas	13
G05069350	2012-2016			Arkansas	05			Tinsman town	69350																											Tinsman town, Arkansas	1954	Tinsman town, Arkansas	29
G05069500	2012-2016			Arkansas	05			Tollette town	69500																											Tollette town, Arkansas	1984	Tollette town, Arkansas	6
G05069740	2012-2016			Arkansas	05			Tontitown city	69740																											Tontitown city, Arkansas	1988	Tontitown city, Arkansas	4
G05069830	2012-2016			Arkansas	05			Traskwood city	69830																											Traskwood city, Arkansas	1981	Traskwood city, Arkansas	5
G05070010	2012-2016			Arkansas	05			Trumann city	70010																											Trumann city, Arkansas	1975	Trumann city, Arkansas	3
G05070100	2012-2016			Arkansas	05			Tuckerman city	70100																											Tuckerman city, Arkansas	1973	Tuckerman city, Arkansas	2
G05070220	2012-2016			Arkansas	05			Tull town	70220																											Tull town, Arkansas	1987	Tull town, Arkansas	8
G05070310	2012-2016			Arkansas	05			Tumbling Shoals CDP	70310																											Tumbling Shoals CDP, Arkansas	1996	Tumbling Shoals CDP, Arkansas	3
G05070340	2012-2016			Arkansas	05			Tupelo town	70340																											Tupelo town, Arkansas	1974	Tupelo town, Arkansas	3
G05070430	2012-2016			Arkansas	05			Turrell city	70430																											Turrell city, Arkansas	1982	Turrell city, Arkansas	7
G05070540	2012-2016			Arkansas	05			Twin Groves town	70540																											Twin Groves town, Arkansas	1978	Twin Groves town, Arkansas	4
G05070700	2012-2016			Arkansas	05			Tyronza city	70700																											Tyronza city, Arkansas	1974	Tyronza city, Arkansas	5
G05070760	2012-2016			Arkansas	05			Ulm town	70760																											Ulm town, Arkansas	1969	Ulm town, Arkansas	6
G05071390	2012-2016			Arkansas	05			Valley Springs town	71390																											Valley Springs town, Arkansas	1984	Valley Springs town, Arkansas	12
G05071480	2012-2016			Arkansas	05			Van Buren city	71480																											Van Buren city, Arkansas	1988	Van Buren city, Arkansas	2
G05071510	2012-2016			Arkansas	05			Vandervoort town	71510																											Vandervoort town, Arkansas	1976	Vandervoort town, Arkansas	8
G05071900	2012-2016			Arkansas	05			Victoria town	71900																											Victoria town, Arkansas	1967	Victoria town, Arkansas	4
G05071960	2012-2016			Arkansas	05			Vilonia city	71960																											Vilonia city, Arkansas	2001	Vilonia city, Arkansas	2
G05072140	2012-2016			Arkansas	05			Viola town	72140																											Viola town, Arkansas	1974	Viola town, Arkansas	4
G05072230	2012-2016			Arkansas	05			Wabbaseka town	72230																											Wabbaseka town, Arkansas	1973	Wabbaseka town, Arkansas	10
G05072320	2012-2016			Arkansas	05			Waldenburg town	72320																											Waldenburg town, Arkansas	1974	Waldenburg town, Arkansas	25
G05072350	2012-2016			Arkansas	05			Waldo city	72350																											Waldo city, Arkansas	1977	Waldo city, Arkansas	6
G05072380	2012-2016			Arkansas	05			Waldron city	72380																											Waldron city, Arkansas	1976	Waldron city, Arkansas	4
G05072890	2012-2016			Arkansas	05			Walnut Ridge city	72890																											Walnut Ridge city, Arkansas	1974	Walnut Ridge city, Arkansas	3
G05073130	2012-2016			Arkansas	05			Ward city	73130																											Ward city, Arkansas	2003	Ward city, Arkansas	2
G05073310	2012-2016			Arkansas	05			Warren city	73310																											Warren city, Arkansas	1973	Warren city, Arkansas	3
G05073370	2012-2016			Arkansas	05			Washington city	73370																											Washington city, Arkansas	1976	Washington city, Arkansas	12
G05073550	2012-2016			Arkansas	05			Watson city	73550																											Watson city, Arkansas	1974	Watson city, Arkansas	4
G05073940	2012-2016			Arkansas	05			Weiner city	73940																											Weiner city, Arkansas	1971	Weiner city, Arkansas	4
G05074000	2012-2016			Arkansas	05			Weldon town	74000																											Weldon town, Arkansas	1975	Weldon town, Arkansas	3
G05074270	2012-2016			Arkansas	05			West Crossett CDP	74270																											West Crossett CDP, Arkansas	1981	West Crossett CDP, Arkansas	7
G05074330	2012-2016			Arkansas	05			Western Grove town	74330																											Western Grove town, Arkansas	1977	Western Grove town, Arkansas	4
G05074360	2012-2016			Arkansas	05			West Fork city	74360																											West Fork city, Arkansas	1984	West Fork city, Arkansas	6
G05074540	2012-2016			Arkansas	05			West Memphis city	74540																											West Memphis city, Arkansas	1974	West Memphis city, Arkansas	2
G05074660	2012-2016			Arkansas	05			West Point town	74660																											West Point town, Arkansas	1970	West Point town, Arkansas	15
G05074840	2012-2016			Arkansas	05			Wheatley city	74840																											Wheatley city, Arkansas	1973	Wheatley city, Arkansas	5
G05074930	2012-2016			Arkansas	05			Whelen Springs town	74930																											Whelen Springs town, Arkansas	1966	Whelen Springs town, Arkansas	13
G05075170	2012-2016			Arkansas	05			White Hall city	75170																											White Hall city, Arkansas	1991	White Hall city, Arkansas	3
G05075500	2012-2016			Arkansas	05			Wickes town	75500																											Wickes town, Arkansas	1979	Wickes town, Arkansas	5
G05075560	2012-2016			Arkansas	05			Widener town	75560																											Widener town, Arkansas	1983	Widener town, Arkansas	6
G05075570	2012-2016			Arkansas	05			Wiederkehr Village city	75570																											Wiederkehr Village city, Arkansas	1939	Wiederkehr Village city, Arkansas
G05075740	2012-2016			Arkansas	05			Williford town	75740																											Williford town, Arkansas	1971	Williford town, Arkansas	23
G05075770	2012-2016			Arkansas	05			Willisville town	75770																											Willisville town, Arkansas	1948	Willisville town, Arkansas	19
G05075860	2012-2016			Arkansas	05			Wilmar city	75860																											Wilmar city, Arkansas	1978	Wilmar city, Arkansas	11
G05075890	2012-2016			Arkansas	05			Wilmot city	75890																											Wilmot city, Arkansas	1980	Wilmot city, Arkansas	4
G05075920	2012-2016			Arkansas	05			Wilson city	75920																											Wilson city, Arkansas	1973	Wilson city, Arkansas	3
G05075980	2012-2016			Arkansas	05			Wilton city	75980																											Wilton city, Arkansas	1978	Wilton city, Arkansas	4
G05076010	2012-2016			Arkansas	05			Winchester town	76010																											Winchester town, Arkansas	1985	Winchester town, Arkansas	20
G05076190	2012-2016			Arkansas	05			Winslow city	76190																											Winslow city, Arkansas	1978	Winslow city, Arkansas	9
G05076250	2012-2016			Arkansas	05			Winthrop city	76250																											Winthrop city, Arkansas	1976	Winthrop city, Arkansas	5
G05076690	2012-2016			Arkansas	05			Woodlawn CDP	76690																											Woodlawn CDP, Arkansas	1993	Woodlawn CDP, Arkansas	9
G05076730	2012-2016			Arkansas	05			Woodson CDP	76730																											Woodson CDP, Arkansas	1974	Woodson CDP, Arkansas	6
G05076820	2012-2016			Arkansas	05			Wooster town	76820																											Wooster town, Arkansas	1998	Wooster town, Arkansas	5
G05076970	2012-2016			Arkansas	05			Wrightsville city	76970																											Wrightsville city, Arkansas	1981	Wrightsville city, Arkansas	8
G05077090	2012-2016			Arkansas	05			Wynne city	77090																											Wynne city, Arkansas	1976	Wynne city, Arkansas	2
G05077203	2012-2016			Arkansas	05			Yarborough Landing CDP	77203																											Yarborough Landing CDP, Arkansas	1979	Yarborough Landing CDP, Arkansas	5
G05077330	2012-2016			Arkansas	05			Yellville city	77330																											Yellville city, Arkansas	1970	Yellville city, Arkansas	3
G05077600	2012-2016			Arkansas	05			Zinc town	77600																											Zinc town, Arkansas	1975	Zinc town, Arkansas	6
G06000135	2012-2016			California	06			Acalanes Ridge CDP	00135																											Acalanes Ridge CDP, California	1954	Acalanes Ridge CDP, California	8
G06000156	2012-2016			California	06			Acampo CDP	00156																											Acampo CDP, California	1996	Acampo CDP, California	6
G06000212	2012-2016			California	06			Acton CDP	00212																											Acton CDP, California	1987	Acton CDP, California	1
G06000296	2012-2016			California	06			Adelanto city	00296																											Adelanto city, California	1997	Adelanto city, California	1
G06000310	2012-2016			California	06			Adin CDP	00310																											Adin CDP, California	1982	Adin CDP, California	37
G06000394	2012-2016			California	06			Agoura Hills city	00394																											Agoura Hills city, California	1980	Agoura Hills city, California	1
G06000450	2012-2016			California	06			Agua Dulce CDP	00450																											Agua Dulce CDP, California	1983	Agua Dulce CDP, California	3
G06000464	2012-2016			California	06			Aguanga CDP	00464																											Aguanga CDP, California	1988	Aguanga CDP, California	14
G06000478	2012-2016			California	06			Ahwahnee CDP	00478																											Ahwahnee CDP, California	1991	Ahwahnee CDP, California	4
G06000535	2012-2016			California	06			Airport CDP	00535																											Airport CDP, California	1952	Airport CDP, California	3
G06000562	2012-2016			California	06			Alameda city	00562																											Alameda city, California	1962	Alameda city, California	1
G06000618	2012-2016			California	06			Alamo CDP	00618																											Alamo CDP, California	1974	Alamo CDP, California	2
G06000674	2012-2016			California	06			Albany city	00674																											Albany city, California	1953	Albany city, California	2
G06000716	2012-2016			California	06			Albion CDP	00716																											Albion CDP, California	1946	Albion CDP, California	68
G06000786	2012-2016			California	06			Alderpoint CDP	00786																											Alderpoint CDP, California	1939	Alderpoint CDP, California
G06000884	2012-2016			California	06			Alhambra city	00884																											Alhambra city, California	1958	Alhambra city, California	2
G06000898	2012-2016			California	06			Alhambra Valley CDP	00898																											Alhambra Valley CDP, California	1956	Alhambra Valley CDP, California	3
G06000947	2012-2016			California	06			Aliso Viejo city	00947																											Aliso Viejo city, California	1994	Aliso Viejo city, California	1
G06000982	2012-2016			California	06			Alleghany CDP	00982																											Alleghany CDP, California	1945	Alleghany CDP, California	64
G06000996	2012-2016			California	06			Allendale CDP	00996																											Allendale CDP, California	1984	Allendale CDP, California	3
G06001010	2012-2016			California	06			Allensworth CDP	01010																											Allensworth CDP, California	1977	Allensworth CDP, California	3
G06001094	2012-2016			California	06			Almanor CDP	01094																											Almanor CDP, California		Almanor CDP, California
G06001150	2012-2016			California	06			Alondra Park CDP	01150																											Alondra Park CDP, California	1958	Alondra Park CDP, California	2
G06001164	2012-2016			California	06			Alpaugh CDP	01164																											Alpaugh CDP, California	1974	Alpaugh CDP, California	2
G06001192	2012-2016			California	06			Alpine CDP	01192																											Alpine CDP, California	1986	Alpine CDP, California	2
G06001228	2012-2016			California	06			Alpine Village CDP	01228																											Alpine Village CDP, California	1962	Alpine Village CDP, California	12
G06001276	2012-2016			California	06			Alta CDP	01276																											Alta CDP, California	1977	Alta CDP, California	7
G06001290	2012-2016			California	06			Altadena CDP	01290																											Altadena CDP, California	1946	Altadena CDP, California	2
G06001360	2012-2016			California	06			Alta Sierra CDP	01360																											Alta Sierra CDP, California	1984	Alta Sierra CDP, California	1
G06001416	2012-2016			California	06			Alto CDP	01416																											Alto CDP, California	1952	Alto CDP, California	15
G06001444	2012-2016			California	06			Alturas city	01444																											Alturas city, California	1957	Alturas city, California	7
G06001458	2012-2016			California	06			Alum Rock CDP	01458																											Alum Rock CDP, California	1956	Alum Rock CDP, California	2
G06001514	2012-2016			California	06			Amador City city	01514																											Amador City city, California	1958	Amador City city, California	34
G06001640	2012-2016			California	06			American Canyon city	01640																											American Canyon city, California	1998	American Canyon city, California	3
G06001651	2012-2016			California	06			Amesti CDP	01651																											Amesti CDP, California	1974	Amesti CDP, California	3
G06002000	2012-2016			California	06			Anaheim city	02000																											Anaheim city, California	1972	Anaheim city, California	1
G06002028	2012-2016			California	06			Anchor Bay CDP	02028																											Anchor Bay CDP, California	1983	Anchor Bay CDP, California	16
G06002042	2012-2016			California	06			Anderson city	02042																											Anderson city, California	1976	Anderson city, California	2
G06002112	2012-2016			California	06			Angels city	02112																											Angels city, California	1984	Angels city, California	9
G06002168	2012-2016			California	06			Angwin CDP	02168																											Angwin CDP, California	1965	Angwin CDP, California	3
G06002210	2012-2016			California	06			Antelope CDP	02210																											Antelope CDP, California	1993	Antelope CDP, California	1
G06002252	2012-2016			California	06			Antioch city	02252																											Antioch city, California	1984	Antioch city, California	1
G06002294	2012-2016			California	06			Anza CDP	02294																											Anza CDP, California	1979	Anza CDP, California	4
G06002364	2012-2016			California	06			Apple Valley town	02364																											Apple Valley town, California	1986	Apple Valley town, California	2
G06002378	2012-2016			California	06			Aptos CDP	02378																											Aptos CDP, California	1973	Aptos CDP, California	3
G06002382	2012-2016			California	06			Aptos Hills-Larkin Valley CDP	02382																											Aptos Hills-Larkin Valley CDP, California	1977	Aptos Hills-Larkin Valley CDP, California	5
G06002420	2012-2016			California	06			Arbuckle CDP	02420																											Arbuckle CDP, California	1974	Arbuckle CDP, California	6
G06002462	2012-2016			California	06			Arcadia city	02462																											Arcadia city, California	1965	Arcadia city, California	2
G06002476	2012-2016			California	06			Arcata city	02476																											Arcata city, California	1973	Arcata city, California	3
G06002553	2012-2016			California	06			Arden-Arcade CDP	02553																											Arden-Arcade CDP, California	1965	Arden-Arcade CDP, California	1
G06002700	2012-2016			California	06			Armona CDP	02700																											Armona CDP, California	1972	Armona CDP, California	5
G06002770	2012-2016			California	06			Arnold CDP	02770																											Arnold CDP, California	1979	Arnold CDP, California	2
G06002812	2012-2016			California	06			Aromas CDP	02812																											Aromas CDP, California	1976	Aromas CDP, California	4
G06002868	2012-2016			California	06			Arroyo Grande city	02868																											Arroyo Grande city, California	1978	Arroyo Grande city, California	2
G06002896	2012-2016			California	06			Artesia city	02896																											Artesia city, California	1964	Artesia city, California	2
G06002910	2012-2016			California	06			Artois CDP	02910																											Artois CDP, California	2002	Artois CDP, California	5
G06002924	2012-2016			California	06			Arvin city	02924																											Arvin city, California	1985	Arvin city, California	3
G06002980	2012-2016			California	06			Ashland CDP	02980																											Ashland CDP, California	1967	Ashland CDP, California	3
G06003026	2012-2016			California	06			Aspen Springs CDP	03026																											Aspen Springs CDP, California		Aspen Springs CDP, California
G06003064	2012-2016			California	06			Atascadero city	03064																											Atascadero city, California	1979	Atascadero city, California	2
G06003092	2012-2016			California	06			Atherton town	03092																											Atherton town, California	1957	Atherton town, California	2
G06003162	2012-2016			California	06			Atwater city	03162																											Atwater city, California	1979	Atwater city, California	2
G06003190	2012-2016			California	06			Auberry CDP	03190																											Auberry CDP, California	1981	Auberry CDP, California	9
G06003204	2012-2016			California	06			Auburn city	03204																											Auburn city, California	1977	Auburn city, California	2
G06003205	2012-2016			California	06			Auburn Lake Trails CDP	03205																											Auburn Lake Trails CDP, California	1987	Auburn Lake Trails CDP, California	2
G06003209	2012-2016			California	06			August CDP	03209																											August CDP, California	1964	August CDP, California	5
G06003274	2012-2016			California	06			Avalon city	03274																											Avalon city, California	1961	Avalon city, California	16
[truncated: 27,575 more rows]
