# Supplementary material for: Do Income, Race and Ethnicity, and Sprawl Influence the Greenspace-Human Health Link in City-Level Analyses? Findings from 496 Cities in the United States
Source: Int J Environ Res Public Health. 2018 Jul 20;15(7):1541. doi: 10.3390/ijerph15071541 (PMC6068800; doi:10.3390/ijerph15071541)
Supplement: Supplementary file 1 [file ijerph-15-01541-s001.zip › data/nhgis0059_ds225_20165_2016_place.csv]

GISJOIN	YEAR	REGIONA	DIVISIONA	STATE	STATEA	COUNTYA	COUSUBA	PLACE	PLACEA	TRACTA	BLKGRPA	CONCITA	AIANHHA	RES_ONLYA	TRUSTA	AITSCEA	ANRCA	CBSAA	CSAA	METDIVA	NECTAA	CNECTAA	NECTADIVA	UAA	CDCURRA	SLDUA	SLDLA	ZCTA5A	SUBMCDA	SDELMA	SDSECA	SDUNIA	PUMA5A	BTTRA	BTBGA	NAME_E	AF2BE001	AF2BE002	AF2BE003	AF2LE001	AF2UE001	AF2UE002	AF2UE003	AF2UE004	AF2UE005	AF2UE006	AF2UE007	AF2UE008	AF2UE009
G01000100	2012-2016			Alabama	01			Abanda CDP	00100																											Abanda CDP, Alabama	32.9	32.4	57.1	151	151	151	138	13	0	0	0	0	0
G01000124	2012-2016			Alabama	01			Abbeville city	00124																											Abbeville city, Alabama	50.4	43.3	53.4	2627	2627	2588	1347	1211	0	0	0	0	30
G01000460	2012-2016			Alabama	01			Adamsville city	00460																											Adamsville city, Alabama	42.0	37.1	44.2	4422	4422	4394	2147	2223	0	0	0	0	24
G01000484	2012-2016			Alabama	01			Addison town	00484																											Addison town, Alabama	46.2	42.8	51.3	757	757	757	722	0	2	0	0	0	33
G01000676	2012-2016			Alabama	01			Akron town	00676																											Akron town, Alabama	43.9	30.4	45.5	252	252	252	36	216	0	0	0	0	0
G01000820	2012-2016			Alabama	01			Alabaster city	00820																											Alabaster city, Alabama	37.2	37.3	37.1	32269	32269	29228	23803	4348	64	294	10	28	681
G01000988	2012-2016			Alabama	01			Albertville city	00988																											Albertville city, Alabama	33.4	32.4	35.4	21434	21434	15659	14853	568	26	11	0	38	163
G01001132	2012-2016			Alabama	01			Alexander City city	01132																											Alexander City city, Alabama	39.5	39.5	39.4	14859	14859	14117	8001	5684	38	203	0	0	191
G01001180	2012-2016			Alabama	01			Alexandria CDP	01180																											Alexandria CDP, Alabama	40.2	40.8	39.0	3980	3980	3915	3616	283	16	0	0	0	0
G01001228	2012-2016			Alabama	01			Aliceville city	01228																											Aliceville city, Alabama	32.7	30.7	35.3	3218	3218	3209	416	2762	0	0	0	0	31
G01001396	2012-2016			Alabama	01			Allgood town	01396																											Allgood town, Alabama	30.1	30.1	30.0	663	663	294	290	0	0	0	0	0	4
G01001660	2012-2016			Alabama	01			Altoona town	01660																											Altoona town, Alabama	43.5	43.3	43.5	768	768	748	700	22	6	0	0	0	20
G01001708	2012-2016			Alabama	01			Andalusia city	01708																											Andalusia city, Alabama	41.4	37.8	45.1	9042	9042	8842	6268	2367	0	122	0	0	85
G01001756	2012-2016			Alabama	01			Anderson town	01756																											Anderson town, Alabama	42.8	44.3	42.6	259	259	259	256	0	3	0	0	0	0
G01001852	2012-2016			Alabama	01			Anniston city	01852																											Anniston city, Alabama	42.2	38.7	45.0	22441	22441	22042	9933	10903	17	418	0	14	757
G01002116	2012-2016			Alabama	01			Arab city	02116																											Arab city, Alabama	40.7	37.4	44.0	8247	8247	8094	7821	50	25	110	2	0	86
G01002260	2012-2016			Alabama	01			Ardmore town	02260																											Ardmore town, Alabama	38.4	38.2	38.5	1526	1526	1526	1459	26	16	7	0	0	18
G01002320	2012-2016			Alabama	01			Argo town	02320																											Argo town, Alabama	43.3	44.6	42.8	4145	4145	4145	3881	195	0	13	0	0	56
G01002428	2012-2016			Alabama	01			Ariton town	02428																											Ariton town, Alabama	39.1	37.9	39.3	772	772	755	513	205	3	0	0	0	34
G01002500	2012-2016			Alabama	01			Arley town	02500																											Arley town, Alabama	42.8	45.7	39.0	477	477	477	475	0	1	1	0	0	0
G01002836	2012-2016			Alabama	01			Ashford town	02836																											Ashford town, Alabama	43.2	42.5	44.6	2211	2211	2182	1700	374	21	4	0	0	83
G01002860	2012-2016			Alabama	01			Ashland town	02860																											Ashland town, Alabama	45.1	43.4	46.9	2231	2231	2134	1630	466	22	0	0	9	7
G01002908	2012-2016			Alabama	01			Ashville city	02908																											Ashville city, Alabama	38.0	39.7	36.8	2490	2490	2450	1550	806	0	19	0	0	75
G01002956	2012-2016			Alabama	01			Athens city	02956																											Athens city, Alabama	39.4	37.0	41.2	24461	24461	22223	16924	4282	155	171	12	56	623
G01003004	2012-2016			Alabama	01			Atmore city	03004																											Atmore city, Alabama	40.1	39.2	41.5	10067	10067	9991	4497	5044	156	32	67	0	195
G01003028	2012-2016			Alabama	01			Attalla city	03028																											Attalla city, Alabama	41.5	37.8	46.2	5934	5934	5607	4384	1002	0	0	57	0	164
G01003076	2012-2016			Alabama	01			Auburn city	03076																											Auburn city, Alabama	23.9	24.0	23.8	60318	60318	57278	41709	10496	56	4252	11	83	671
G01003220	2012-2016			Alabama	01			Autaugaville town	03220																											Autaugaville town, Alabama	40.5	40.3	40.6	1023	1023	1008	237	768	0	0	0	0	3
G01003364	2012-2016			Alabama	01			Avon town	03364																											Avon town, Alabama	42.0	42.4	41.7	465	465	461	444	7	10	0	0	0	0
G01003508	2012-2016			Alabama	01			Axis CDP	03508																											Axis CDP, Alabama	43.3	31.8	47.7	992	992	992	426	498	0	68	0	0	0
G01003556	2012-2016			Alabama	01			Babbie town	03556																											Babbie town, Alabama	41.2	36.8	41.7	662	662	653	653	0	0	0	0	0	0
G01003676	2012-2016			Alabama	01			Baileyton town	03676																											Baileyton town, Alabama	41.4	39.6	51.9	766	766	766	766	0	0	0	0	0	0
G01003724	2012-2016			Alabama	01			Bakerhill town	03724																											Bakerhill town, Alabama	55.1	58.3	53.4	204	204	202	121	81	0	0	0	0	0
G01003820	2012-2016			Alabama	01			Ballplay CDP	03820																											Ballplay CDP, Alabama	38.2	38.0	38.4	1748	1748	1748	1653	0	0	0	0	0	95
G01003940	2012-2016			Alabama	01			Banks town	03940																											Banks town, Alabama	35.9	40.9	35.2	119	119	110	75	35	0	0	0	0	0
G01004660	2012-2016			Alabama	01			Bay Minette city	04660																											Bay Minette city, Alabama	32.4	30.4	36.3	9019	9019	8924	5155	3545	21	29	0	0	174
G01004684	2012-2016			Alabama	01			Bayou La Batre city	04684																											Bayou La Batre city, Alabama	30.9	31.6	30.0	2532	2532	2377	1171	248	0	808	0	0	150
G01004852	2012-2016			Alabama	01			Bear Creek town	04852																											Bear Creek town, Alabama	40.5	36.9	46.7	1164	1164	1164	1130	0	15	0	0	0	19
G01004900	2012-2016			Alabama	01			Beatrice town	04900																											Beatrice town, Alabama	38.1	30.3	43.7	278	278	278	62	216	0	0	0	0	0
G01004948	2012-2016			Alabama	01			Beaverton town	04948																											Beaverton town, Alabama	38.1	37.7	38.6	264	264	255	254	1	0	0	0	0	0
G01005140	2012-2016			Alabama	01			Belgreen CDP	05140																											Belgreen CDP, Alabama	55.8	49.4	62.4	82	82	82	82	0	0	0	0	0	0
G01005164	2012-2016			Alabama	01			Belk town	05164																											Belk town, Alabama	44.5	36.0	48.2	238	238	238	238	0	0	0	0	0	0
G01005188	2012-2016			Alabama	01			Bellamy CDP	05188																											Bellamy CDP, Alabama	58.5	50.5	63.3	681	681	681	75	606	0	0	0	0	0
G01005212	2012-2016			Alabama	01			Belle Fontaine CDP	05212																											Belle Fontaine CDP, Alabama	31.2	31.1	31.4	649	649	649	602	47	0	0	0	0	0
G01005692	2012-2016			Alabama	01			Benton town	05692																											Benton town, Alabama	63.0	57.5	67.2	32	32	32	32	0	0	0	0	0	0
G01005932	2012-2016			Alabama	01			Berry town	05932																											Berry town, Alabama	41.4	41.5	41.3	1367	1367	1367	1317	44	0	2	0	0	4
G01005980	2012-2016			Alabama	01			Bessemer city	05980																											Bessemer city, Alabama	40.1	35.9	43.0	26856	26856	25764	6220	19002	48	15	5	171	303
G01006460	2012-2016			Alabama	01			Billingsley town	06460																											Billingsley town, Alabama	37.9	33.8	37.9	115	115	115	63	50	2	0	0	0	0
G01007000	2012-2016			Alabama	01			Birmingham city	07000																											Birmingham city, Alabama	35.7	33.9	37.3	212424	212424	205239	47935	152326	300	1881	10	310	2477
G01007120	2012-2016			Alabama	01			Black town	07120																											Black town, Alabama	49.6	51.0	49.2	167	167	167	160	0	2	0	0	0	5
G01007456	2012-2016			Alabama	01			Blountsville town	07456																											Blountsville town, Alabama	32.3	28.3	38.7	1988	1988	1772	1666	100	0	6	0	0	0
G01007588	2012-2016			Alabama	01			Blue Ridge CDP	07588																											Blue Ridge CDP, Alabama	50.6	46.9	53.6	1414	1414	1389	1338	14	0	37	0	0	0
G01007672	2012-2016			Alabama	01			Blue Springs town	07672																											Blue Springs town, Alabama	50.5	49.5	50.5	101	101	101	91	10	0	0	0	0	0
G01007912	2012-2016			Alabama	01			Boaz city	07912																											Boaz city, Alabama	35.4	31.2	36.8	9639	9639	7845	7424	212	0	42	0	0	167
G01008104	2012-2016			Alabama	01			Boligee town	08104																											Boligee town, Alabama	27.9	27.5	29.5	594	594	594	27	567	0	0	0	0	0
G01008248	2012-2016			Alabama	01			Bon Air town	08248																											Bon Air town, Alabama	35.5	36.5	32.0	104	104	104	90	9	3	0	0	0	2
G01008272	2012-2016			Alabama	01			Bon Secour CDP	08272																											Bon Secour CDP, Alabama	63.1	63.1	63.1	650	650	650	650	0	0	0	0	0	0
G01008680	2012-2016			Alabama	01			Boykin CDP	08680																											Boykin CDP, Alabama	47.1	51.5	38.2	247	247	247	0	247	0	0	0	0	0
G01009016	2012-2016			Alabama	01			Brantley town	09016																											Brantley town, Alabama	36.4	33.3	39.3	903	903	903	460	415	0	10	0	14	4
G01009064	2012-2016			Alabama	01			Brantleyville CDP	09064																											Brantleyville CDP, Alabama	35.1	38.8	30.5	1110	1110	988	755	118	0	0	0	0	115
G01009136	2012-2016			Alabama	01			Brent city	09136																											Brent city, Alabama	38.4	37.2	42.8	4902	4902	4790	2177	2567	8	0	0	0	38
G01009208	2012-2016			Alabama	01			Brewton city	09208																											Brewton city, Alabama	46.6	46.0	46.9	5435	5435	5435	2788	2517	13	6	0	22	89
G01009328	2012-2016			Alabama	01			Bridgeport city	09328																											Bridgeport city, Alabama	37.4	35.8	39.2	2525	2525	2502	2023	261	41	0	0	48	129
G01009400	2012-2016			Alabama	01			Brighton city	09400																											Brighton city, Alabama	41.0	40.7	42.2	2868	2868	2555	63	2464	0	0	0	6	22
G01009424	2012-2016			Alabama	01			Brilliant town	09424																											Brilliant town, Alabama	41.2	35.9	44.6	1049	1049	1020	1011	0	0	0	0	0	9
G01009457	2012-2016			Alabama	01			Bristow Cove CDP	09457																											Bristow Cove CDP, Alabama	38.1	48.2	33.1	475	475	475	475	0	0	0	0	0	0
G01009500	2012-2016			Alabama	01			Brook Highland CDP	09500																											Brook Highland CDP, Alabama	32.9	32.8	33.1	6604	6604	6045	4360	1260	13	314	0	0	98
G01009736	2012-2016			Alabama	01			Brookside town	09736																											Brookside town, Alabama	45.8	38.4	48.6	1202	1202	1200	918	273	3	3	0	0	3
G01009808	2012-2016			Alabama	01			Brookwood town	09808																											Brookwood town, Alabama	31.6	30.8	32.9	2029	2029	1965	1764	189	0	6	0	0	6
G01009880	2012-2016			Alabama	01			Broomtown CDP	09880																											Broomtown CDP, Alabama	53.1	53.3	47.4	122	122	122	117	0	0	0	0	0	5
G01010240	2012-2016			Alabama	01			Brundidge city	10240																											Brundidge city, Alabama	38.0	36.4	38.5	2256	2256	2208	475	1660	37	0	0	0	36
G01010456	2012-2016			Alabama	01			Bucks CDP	10456																											Bucks CDP, Alabama				51	51	51	51	0	0	0	0	0	0
G01011032	2012-2016			Alabama	01			Butler town	11032																											Butler town, Alabama	41.2	38.2	42.6	2255	2255	2191	1520	671	0	0	0	0	0
G01011416	2012-2016			Alabama	01			Calera city	11416																											Calera city, Alabama	33.1	32.7	33.5	12839	12839	12332	8455	3502	28	47	0	3	297
G01011488	2012-2016			Alabama	01			Calvert CDP	11488																											Calvert CDP, Alabama	34.9	54.5	34.5	711	711	711	633	0	78	0	0	0	0
G01011512	2012-2016			Alabama	01			Camden city	11512																											Camden city, Alabama	38.7	32.4	39.5	2560	2560	2560	1122	1438	0	0	0	0	0
G01011680	2012-2016			Alabama	01			Camp Hill town	11680																											Camp Hill town, Alabama	39.7	41.9	30.1	956	956	939	126	813	0	0	0	0	0
G01012016	2012-2016			Alabama	01			Carbon Hill city	12016																											Carbon Hill city, Alabama	39.9	36.5	43.2	1739	1739	1739	1551	89	2	13	0	0	84
G01012040	2012-2016			Alabama	01			Cardiff town	12040																											Cardiff town, Alabama	17.5	7.9	22.8	58	58	58	54	4	0	0	0	0	0
G01012070	2012-2016			Alabama	01			Carlisle-Rockledge CDP	12070																											Carlisle-Rockledge CDP, Alabama	33.9	31.8	37.6	2646	2646	2274	2238	21	15	0	0	0	0
G01012112	2012-2016			Alabama	01			Carlton CDP	12112																											Carlton CDP, Alabama	77.1	77.1		24	24	24	0	24	0	0	0	0	0
G01012160	2012-2016			Alabama	01			Carolina town	12160																											Carolina town, Alabama	38.0	36.7	42.5	308	308	307	307	0	0	0	0	0	0
G01012304	2012-2016			Alabama	01			Carrollton town	12304																											Carrollton town, Alabama	35.1	30.8	37.2	1082	1082	1000	539	440	0	0	0	0	21
G01012496	2012-2016			Alabama	01			Castleberry town	12496																											Castleberry town, Alabama	56.7	56.6	56.8	494	494	493	343	144	0	0	0	0	6
G01012544	2012-2016			Alabama	01			Catherine CDP	12544																											Catherine CDP, Alabama				17	17	17	0	17	0	0	0	0	0
G01012760	2012-2016			Alabama	01			Cedar Bluff town	12760																											Cedar Bluff town, Alabama	42.2	40.5	44.0	1994	1994	1964	1761	165	9	0	0	0	29
G01013264	2012-2016			Alabama	01			Center Point city	13264																											Center Point city, Alabama	33.2	31.0	36.4	16711	16711	16171	4747	10926	4	15	0	23	456
G01013648	2012-2016			Alabama	01			Centre city	13648																											Centre city, Alabama	50.7	45.9	56.3	3573	3573	3554	2958	539	18	0	0	0	39
G01013672	2012-2016			Alabama	01			Centreville city	13672																											Centreville city, Alabama	46.6	45.9	47.3	2720	2720	2677	2116	550	0	0	0	0	11
G01014008	2012-2016			Alabama	01			Chatom town	14008																											Chatom town, Alabama	45.8	40.5	57.2	988	988	933	612	315	0	0	0	0	6
G01014104	2012-2016			Alabama	01			Chelsea city	14104																											Chelsea city, Alabama	34.1	34.9	33.8	11706	11706	11486	10259	771	0	254	0	8	194
G01014152	2012-2016			Alabama	01			Cherokee town	14152																											Cherokee town, Alabama	44.6	44.3	45.2	853	853	849	712	127	10	0	0	0	0
G01014392	2012-2016			Alabama	01			Chickasaw city	14392																											Chickasaw city, Alabama	30.8	25.8	37.0	5955	5955	5700	3116	2488	9	0	0	0	87
G01014464	2012-2016			Alabama	01			Childersburg city	14464																											Childersburg city, Alabama	41.1	39.4	41.8	5062	5062	5046	3196	1810	18	22	0	0	0
G01014728	2012-2016			Alabama	01			Choccolocco CDP	14728																											Choccolocco CDP, Alabama	40.8	37.8	45.1	2663	2663	2634	2382	238	14	0	0	0	0
G01014968	2012-2016			Alabama	01			Chunchula CDP	14968																											Chunchula CDP, Alabama	51.5	51.8	44.7	192	192	192	78	114	0	0	0	0	0
G01015064	2012-2016			Alabama	01			Citronelle city	15064																											Citronelle city, Alabama	39.9	44.1	35.8	3883	3883	3883	2683	1026	166	0	0	0	8
G01015136	2012-2016			Alabama	01			Clanton city	15136																											Clanton city, Alabama	39.3	40.0	39.2	8730	8730	8294	5981	1980	0	175	0	0	158
G01015256	2012-2016			Alabama	01			Clay city	15256																											Clay city, Alabama	44.5	43.6	45.5	9659	9659	9637	7184	2169	0	157	0	0	127
G01015304	2012-2016			Alabama	01			Clayhatchee town	15304																											Clayhatchee town, Alabama	44.1	41.8	44.4	483	483	470	422	28	5	2	2	0	11
G01015376	2012-2016			Alabama	01			Clayton town	15376																											Clayton town, Alabama	38.4	37.5	45.5	2936	2936	2889	1099	1758	18	1	0	0	13
G01015472	2012-2016			Alabama	01			Cleveland town	15472																											Cleveland town, Alabama	44.1	46.3	43.5	1176	1176	911	901	6	0	2	0	0	2
G01015640	2012-2016			Alabama	01			Clio city	15640																											Clio city, Alabama	41.7	42.6	41.0	1006	1006	854	376	478	0	0	0	0	0
G01016000	2012-2016			Alabama	01			Coaling town	16000																											Coaling town, Alabama	35.4	36.0	32.7	1637	1637	1527	1383	90	0	0	0	0	54
G01016080	2012-2016			Alabama	01			Coats Bend CDP	16080																											Coats Bend CDP, Alabama	40.4	33.7	43.8	1811	1811	1778	1739	39	0	0	0	0	0
G01016240	2012-2016			Alabama	01			Coffee Springs town	16240																											Coffee Springs town, Alabama	45.4	45.5	45.4	268	268	268	235	31	0	0	0	0	2
G01016264	2012-2016			Alabama	01			Coffeeville town	16264																											Coffeeville town, Alabama	36.7	34.8	40.8	396	396	396	147	215	0	0	0	0	34
G01016312	2012-2016			Alabama	01			Coker town	16312																											Coker town, Alabama	45.9	51.4	39.5	817	817	803	791	4	2	0	0	0	6
G01016600	2012-2016			Alabama	01			Collinsville town	16600																											Collinsville town, Alabama	34.3	33.9	36.6	1943	1943	1178	926	187	0	0	39	0	26
G01016684	2012-2016			Alabama	01			Colony town	16684																											Colony town, Alabama	39.5	30.6	42.8	339	339	336	28	292	0	0	0	0	16
G01016744	2012-2016			Alabama	01			Columbia town	16744																											Columbia town, Alabama	53.2	49.7	56.3	528	528	528	416	78	0	1	0	14	19
G01016768	2012-2016			Alabama	01			Columbiana city	16768																											Columbiana city, Alabama	43.6	38.8	50.7	4265	4265	4214	2819	1309	0	6	0	0	80
G01016936	2012-2016			Alabama	01			Concord CDP	16936																											Concord CDP, Alabama	43.1	43.2	42.7	1837	1837	1837	1821	0	0	0	0	0	16
G01017176	2012-2016			Alabama	01			Coosada town	17176																											Coosada town, Alabama	38.9	38.9	38.9	1185	1185	1185	561	606	0	0	0	0	18
G01017368	2012-2016			Alabama	01			Cordova city	17368																											Cordova city, Alabama	48.4	42.3	51.2	2030	2030	2030	1764	251	4	0	0	0	11
G01017704	2012-2016			Alabama	01			Cottondale CDP	17704																											Cottondale CDP, Alabama	35.7	36.6	35.4	3546	3546	3261	2271	740	0	0	0	140	110
G01017824	2012-2016			Alabama	01			Cottonwood town	17824																											Cottonwood town, Alabama	40.1	35.9	43.4	1316	1316	1299	871	397	11	0	0	0	20
G01017968	2012-2016			Alabama	01			County Line town	17968																											County Line town, Alabama	47.1	45.6	47.6	316	316	316	313	0	0	3	0	0	0
G01018040	2012-2016			Alabama	01			Courtland town	18040																											Courtland town, Alabama	33.9	28.6	39.0	746	746	741	307	425	0	0	0	0	9
G01018088	2012-2016			Alabama	01			Cowarts town	18088																											Cowarts town, Alabama	36.7	36.7	36.7	2020	2020	1913	1631	227	2	7	0	18	28
G01018304	2012-2016			Alabama	01			Creola city	18304																											Creola city, Alabama	38.7	40.7	36.7	1712	1712	1693	1502	127	21	6	0	0	37
G01018856	2012-2016			Alabama	01			Crossville town	18856																											Crossville town, Alabama	38.7	34.1	41.5	2161	2161	1956	1878	4	52	22	0	0	0
G01018952	2012-2016			Alabama	01			Cuba town	18952																											Cuba town, Alabama	45.5	47.6	34.8	496	496	496	367	121	0	5	0	0	3
G01018976	2012-2016			Alabama	01			Cullman city	18976																											Cullman city, Alabama	39.3	38.1	41.6	15156	15156	14158	13550	188	76	156	0	63	125
G01019024	2012-2016			Alabama	01			Cullomburg CDP	19024																											Cullomburg CDP, Alabama	35.0	48.2	16.8	116	116	116	32	84	0	0	0	0	0
G01019216	2012-2016			Alabama	01			Cusseta town	19216																											Cusseta town, Alabama	52.3	52.5	52.2	126	126	126	125	0	0	1	0	0	0
G01019336	2012-2016			Alabama	01			Dadeville city	19336																											Dadeville city, Alabama	48.4	48.0	48.6	3165	3165	3098	1920	1139	39	0	0	0	0
G01019360	2012-2016			Alabama	01			Daleville city	19360																											Daleville city, Alabama	35.5	37.3	34.7	5160	5160	4734	3161	1196	9	157	0	0	211
G01019648	2012-2016			Alabama	01			Daphne city	19648																											Daphne city, Alabama	38.4	38.0	38.6	24295	24295	23575	19087	3683	0	375	0	126	304
G01019744	2012-2016			Alabama	01			Dauphin Island town	19744																											Dauphin Island town, Alabama	56.5	56.5	56.5	1156	1156	1126	1085	0	15	5	0	0	21
G01019816	2012-2016			Alabama	01			Daviston town	19816																											Daviston town, Alabama	46.4	32.3	50.4	232	232	211	199	11	0	0	0	0	1
G01019912	2012-2016			Alabama	01			Dayton town	19912																											Dayton town, Alabama	20.5	14.5	42.5	30	30	30	21	9	0	0	0	0	0
G01020008	2012-2016			Alabama	01			Deatsville town	20008																											Deatsville town, Alabama	35.4	35.0	35.7	1063	1063	1012	770	193	0	10	0	0	39
G01020104	2012-2016			Alabama	01			Decatur city	20104																											Decatur city, Alabama	38.6	37.2	40.0	55419	55419	48354	34360	11777	216	351	0	98	1552
G01020152	2012-2016			Alabama	01			Deer Park CDP	20152																											Deer Park CDP, Alabama	54.1	54.1	54.1	192	192	192	121	71	0	0	0	0	0
G01020272	2012-2016			Alabama	01			Delta CDP	20272																											Delta CDP, Alabama	53.9	58.7	51.9	260	260	260	251	9	0	0	0	0	0
G01020296	2012-2016			Alabama	01			Demopolis city	20296																											Demopolis city, Alabama	36.7	35.1	38.0	7167	7167	7024	2977	4006	0	41	0	0	0
G01020392	2012-2016			Alabama	01			Detroit town	20392																											Detroit town, Alabama	46.5	52.0	39.0	210	210	210	182	24	0	0	0	0	4
G01020955	2012-2016			Alabama	01			Dodge City town	20955																											Dodge City town, Alabama	42.1	38.3	47.5	633	633	552	535	0	0	0	0	0	17
G01021136	2012-2016			Alabama	01			Dora city	21136																											Dora city, Alabama	39.0	38.7	39.2	2362	2362	2362	1987	295	1	8	0	0	71
G01021184	2012-2016			Alabama	01			Dothan city	21184																											Dothan city, Alabama	38.5	36.1	40.7	68066	68066	66110	41078	22892	194	802	20	74	1050
G01021280	2012-2016			Alabama	01			Double Springs town	21280																											Double Springs town, Alabama	41.4	40.3	47.8	1140	1140	1140	998	74	21	6	0	0	41
G01021328	2012-2016			Alabama	01			Douglas town	21328																											Douglas town, Alabama	31.3	32.4	30.4	1056	1056	999	997	0	0	1	0	0	1
G01021448	2012-2016			Alabama	01			Dozier town	21448																											Dozier town, Alabama	36.2	26.5	37.9	339	339	339	208	122	0	0	0	3	6
G01021890	2012-2016			Alabama	01			Dunnavant CDP	21890																											Dunnavant CDP, Alabama	35.9	35.9	35.0	1063	1063	1034	999	0	0	9	0	0	26
G01021952	2012-2016			Alabama	01			Dutton town	21952																											Dutton town, Alabama	28.0	24.7	34.7	342	342	331	328	0	1	0	0	0	2
G01022216	2012-2016			Alabama	01			East Brewton city	22216																											East Brewton city, Alabama	34.4	32.8	37.3	2830	2830	2612	1864	712	15	0	0	0	21
G01022504	2012-2016			Alabama	01			East Point CDP	22504																											East Point CDP, Alabama	67.7	67.5	67.8	133	133	133	133	0	0	0	0	0	0
G01022816	2012-2016			Alabama	01			Eclectic town	22816																											Eclectic town, Alabama	37.1	39.2	35.4	1002	1002	935	758	108	0	0	0	0	69
G01023032	2012-2016			Alabama	01			Edgewater CDP	23032																											Edgewater CDP, Alabama	35.4	29.3	37.4	899	899	899	394	505	0	0	0	0	0
G01023176	2012-2016			Alabama	01			Edwardsville town	23176																											Edwardsville town, Alabama	37.3	37.0	37.3	180	180	180	179	0	0	0	0	0	1
G01023224	2012-2016			Alabama	01			Egypt CDP	23224																											Egypt CDP, Alabama	45.9	40.5	48.3	885	885	885	825	60	0	0	0	0	0
G01023296	2012-2016			Alabama	01			Elba city	23296																											Elba city, Alabama	38.0	39.4	37.4	3915	3915	3806	2096	1550	0	74	0	0	86
G01023320	2012-2016			Alabama	01			Elberta town	23320																											Elberta town, Alabama	45.9	47.7	43.9	1400	1400	1335	1279	29	11	0	0	0	16
G01023344	2012-2016			Alabama	01			Eldridge town	23344																											Eldridge town, Alabama	28.5	28.6	28.5	146	146	144	130	13	0	0	0	0	1
G01023488	2012-2016			Alabama	01			Elkmont town	23488																											Elkmont town, Alabama	44.2	39.5	48.0	496	496	487	380	98	6	0	0	0	3
G01023656	2012-2016			Alabama	01			Elmore town	23656																											Elmore town, Alabama	27.8	24.5	33.5	1890	1890	1398	950	433	0	0	0	0	15
G01023872	2012-2016			Alabama	01			Emelle town	23872																											Emelle town, Alabama	49.8	54.0	27.7	46	46	46	12	34	0	0	0	0	0
G01023880	2012-2016			Alabama	01			Emerald Mountain CDP	23880																											Emerald Mountain CDP, Alabama	33.5	32.5	34.1	3134	3134	3087	2515	458	0	0	0	46	68
G01024184	2012-2016			Alabama	01			Enterprise city	24184																											Enterprise city, Alabama	36.6	34.0	39.2	28025	28025	25663	18465	5902	75	397	0	0	824
G01024256	2012-2016			Alabama	01			Epes town	24256																											Epes town, Alabama	43.8	47.1	42.3	169	169	169	15	154	0	0	0	0	0
G01024472	2012-2016			Alabama	01			Ethelsville town	24472																											Ethelsville town, Alabama	24.6	16.3	26.6	171	171	171	90	74	0	0	0	0	7
G01024568	2012-2016			Alabama	01			Eufaula city	24568																											Eufaula city, Alabama	35.8	33.6	38.3	12688	12688	11979	5460	6340	0	105	0	5	69
G01024616	2012-2016			Alabama	01			Eunola CDP	24616																											Eunola CDP, Alabama	56.0	64.3	53.9	362	362	315	315	0	0	0	0	0	0
G01024664	2012-2016			Alabama	01			Eutaw town	24664																											Eutaw town, Alabama	45.5	49.1	45.3	2789	2789	2742	612	2116	0	14	0	0	0
G01024688	2012-2016			Alabama	01			Eva town	24688																											Eva town, Alabama	43.1	39.3	46.1	601	601	601	589	0	0	6	0	0	6
G01024808	2012-2016			Alabama	01			Evergreen city	24808																											Evergreen city, Alabama	32.0	29.2	38.2	3783	3783	3684	1082	2486	0	0	0	0	116
G01024880	2012-2016			Alabama	01			Excel town	24880																											Excel town, Alabama	33.4	34.2	32.9	985	985	985	914	59	10	2	0	0	0
G01025120	2012-2016			Alabama	01			Fairfield city	25120																											Fairfield city, Alabama	37.1	32.6	42.3	10937	10937	10727	629	9840	24	7	0	0	227
G01025216	2012-2016			Alabama	01			Fairford CDP	25216																											Fairford CDP, Alabama	65.3	65.2		88	88	88	88	0	0	0	0	0	0
G01025240	2012-2016			Alabama	01			Fairhope city	25240																											Fairhope city, Alabama	45.1	43.1	46.4	17996	17996	17225	15910	932	24	213	0	61	85
G01025384	2012-2016			Alabama	01			Fairview town	25384																											Fairview town, Alabama	41.7	38.5	42.0	512	512	415	389	0	0	7	0	0	19
G01025648	2012-2016			Alabama	01			Falkville town	25648																											Falkville town, Alabama	51.1	43.2	57.7	1288	1288	1278	1198	52	10	0	0	0	18
G01025816	2012-2016			Alabama	01			Faunsdale town	25816																											Faunsdale town, Alabama	42.0	18.2	51.3	46	46	46	23	13	0	0	0	0	10
G01025840	2012-2016			Alabama	01			Fayette city	25840																											Fayette city, Alabama	38.1	33.1	41.0	4491	4491	4387	3089	1099	0	33	0	0	166
G01025864	2012-2016			Alabama	01			Fayetteville CDP	25864																											Fayetteville CDP, Alabama	37.3	35.4	41.9	1437	1437	1437	1332	65	0	0	0	0	40
G01026152	2012-2016			Alabama	01			Fitzpatrick CDP	26152																											Fitzpatrick CDP, Alabama	81.5		88.5	70	70	70	55	15	0	0	0	0	0
G01026200	2012-2016			Alabama	01			Five Points town	26200																											Five Points town, Alabama	49.2	47.5	56.7	180	180	180	64	116	0	0	0	0	0
G01026824	2012-2016			Alabama	01			Flomaton town	26824																											Flomaton town, Alabama	33.7	29.2	39.6	1670	1670	1670	848	766	51	2	0	0	3
G01026848	2012-2016			Alabama	01			Florala town	26848																											Florala town, Alabama	47.4	44.4	52.3	1912	1912	1897	1512	318	13	0	6	0	48
G01026896	2012-2016			Alabama	01			Florence city	26896																											Florence city, Alabama	38.4	34.9	40.8	39938	39938	38638	29893	7573	129	232	15	47	749
G01026992	2012-2016			Alabama	01			Foley city	26992																											Foley city, Alabama	48.1	49.5	47.7	16741	16741	16093	12755	2769	42	73	0	83	371
G01027088	2012-2016			Alabama	01			Forestdale CDP	27088																											Forestdale CDP, Alabama	44.3	43.4	44.9	9679	9679	9485	2076	7279	0	0	0	9	121
G01027376	2012-2016			Alabama	01			Forkland town	27376																											Forkland town, Alabama	39.5	26.6	46.3	729	729	727	137	566	24	0	0	0	0
G01027520	2012-2016			Alabama	01			Fort Deposit town	27520																											Fort Deposit town, Alabama	30.6	28.4	31.5	1519	1519	1519	264	1255	0	0	0	0	0
G01027616	2012-2016			Alabama	01			Fort Payne city	27616																											Fort Payne city, Alabama	37.6	38.3	37.0	14101	14101	10806	9802	520	53	73	0	0	358
G01027640	2012-2016			Alabama	01			Fort Rucker CDP	27640																											Fort Rucker CDP, Alabama	23.4	23.4	23.5	4681	4681	3944	3223	374	47	63	0	0	237
G01028024	2012-2016			Alabama	01			Franklin town	28024																											Franklin town, Alabama	45.5	39.0	48.0	198	198	195	106	89	0	0	0	0	0
G01028120	2012-2016			Alabama	01			Fredonia CDP	28120																											Fredonia CDP, Alabama	49.2	56.4	39.4	392	392	392	381	11	0	0	0	0	0
G01028312	2012-2016			Alabama	01			Frisco City town	28312																											Frisco City town, Alabama	49.2	37.9	53.5	1206	1206	1206	430	753	11	12	0	0	0
G01028408	2012-2016			Alabama	01			Fruitdale CDP	28408																											Fruitdale CDP, Alabama	19.4	16.8	29.1	221	221	221	221	0	0	0	0	0	0
G01028432	2012-2016			Alabama	01			Fruithurst town	28432																											Fruithurst town, Alabama	49.5	48.4	52.5	279	279	279	275	0	0	3	0	0	1
G01028504	2012-2016			Alabama	01			Fulton town	28504																											Fulton town, Alabama	48.6	35.8	49.5	188	188	188	138	50	0	0	0	0	0
G01028552	2012-2016			Alabama	01			Fultondale city	28552																											Fultondale city, Alabama	38.9	36.8	44.6	8854	8854	8219	6321	1467	46	189	0	79	117
G01028672	2012-2016			Alabama	01			Fyffe town	28672																											Fyffe town, Alabama	32.3	32.9	31.4	1465	1465	1443	1344	23	27	0	0	0	49
G01028696	2012-2016			Alabama	01			Gadsden city	28696																											Gadsden city, Alabama	40.0	38.3	41.6	36235	36235	33949	20257	12680	65	254	0	63	630
G01028768	2012-2016			Alabama	01			Gainesville town	28768																											Gainesville town, Alabama	33.0	33.0	32.0	274	274	274	40	162	0	59	0	0	13
G01028816	2012-2016			Alabama	01			Gallant CDP	28816																											Gallant CDP, Alabama	39.6	36.5	46.0	896	896	896	896	0	0	0	0	0	0
G01028936	2012-2016			Alabama	01			Gantt town	28936																											Gantt town, Alabama	41.7	35.7	49.3	188	188	188	155	33	0	0	0	0	0
G01029032	2012-2016			Alabama	01			Garden City town	29032																											Garden City town, Alabama	50.3	42.3	56.9	461	461	461	422	0	0	0	15	0	24
G01029056	2012-2016			Alabama	01			Gardendale city	29056																											Gardendale city, Alabama	43.4	42.0	45.8	13750	13750	13468	11387	1779	31	217	0	0	54
G01029296	2012-2016			Alabama	01			Gaylesville town	29296																											Gaylesville town, Alabama	54.0	50.5	54.4	163	163	163	157	0	4	0	0	0	2
G01029392	2012-2016			Alabama	01			Geiger town	29392																											Geiger town, Alabama	25.6	24.0	25.8	296	296	293	160	133	0	0	0	0	0
G01029464	2012-2016			Alabama	01			Geneva city	29464																											Geneva city, Alabama	38.4	33.0	39.3	4456	4456	4401	3391	823	0	94	0	0	93
G01029560	2012-2016			Alabama	01			Georgiana town	29560																											Georgiana town, Alabama	44.2	42.4	46.1	1681	1681	1681	494	1176	11	0	0	0	0
G01029608	2012-2016			Alabama	01			Geraldine town	29608																											Geraldine town, Alabama	38.8	37.0	41.5	793	793	778	759	0	3	0	0	0	16
G01029704	2012-2016			Alabama	01			Gilbertown town	29704																											Gilbertown town, Alabama	54.1	55.6	48.5	167	167	167	116	49	0	0	0	0	2
G01029944	2012-2016			Alabama	01			Glen Allen town	29944																											Glen Allen town, Alabama	50.4	42.0	56.0	474	474	474	361	110	0	0	0	0	3
G01029992	2012-2016			Alabama	01			Glencoe city	29992																											Glencoe city, Alabama	45.9	45.6	46.5	5122	5122	5111	4603	282	89	6	0	15	116
G01030160	2012-2016			Alabama	01			Glenwood town	30160																											Glenwood town, Alabama	49.5	50.1	48.8	220	220	220	155	39	2	18	0	0	6
G01030448	2012-2016			Alabama	01			Goldville town	30448																											Goldville town, Alabama	58.5	54.0	64.5	27	27	27	27	0	0	0	0	0	0
G01030496	2012-2016			Alabama	01			Good Hope town	30496																											Good Hope town, Alabama	35.1	29.9	36.9	2499	2499	1948	1884	0	34	30	0	0	0
G01030640	2012-2016			Alabama	01			Goodwater town	30640																											Goodwater town, Alabama	42.1	41.2	43.1	1523	1523	1523	198	1325	0	0	0	0	0
G01030736	2012-2016			Alabama	01			Gordo town	30736																											Gordo town, Alabama	47.7	47.3	48.8	1748	1748	1717	922	772	0	0	9	0	14
G01030760	2012-2016			Alabama	01			Gordon town	30760																											Gordon town, Alabama	51.8	51.6	52.5	255	255	255	45	209	0	0	0	0	1
G01030808	2012-2016			Alabama	01			Gordonville town	30808																											Gordonville town, Alabama	53.5	54.5	52.2	257	257	257	3	254	0	0	0	0	0
G01030880	2012-2016			Alabama	01			Goshen town	30880																											Goshen town, Alabama	47.1	46.9	47.1	343	343	314	279	29	4	0	2	0	0
G01031000	2012-2016			Alabama	01			Graham CDP	31000																											Graham CDP, Alabama	35.7	36.3	35.5	232	232	232	217	15	0	0	0	0	0
G01031024	2012-2016			Alabama	01			Grand Bay CDP	31024																											Grand Bay CDP, Alabama	39.9	30.1	46.8	3841	3841	3816	3503	303	10	0	0	0	0
G01031096	2012-2016			Alabama	01			Grant town	31096																											Grant town, Alabama	39.0	38.9	39.2	961	961	949	929	0	1	0	0	0	19
G01031348	2012-2016			Alabama	01			Grayson Valley CDP	31348																											Grayson Valley CDP, Alabama	37.6	36.1	44.3	4872	4872	4550	2884	1518	0	114	0	0	34
G01031384	2012-2016			Alabama	01			Graysville city	31384																											Graysville city, Alabama	48.8	44.6	49.7	1911	1911	1911	1508	379	0	10	0	0	14
G01031720	2012-2016			Alabama	01			Greensboro city	31720																											Greensboro city, Alabama	42.0	37.7	47.3	2482	2482	2482	795	1681	0	6	0	0	0
G01031912	2012-2016			Alabama	01			Greenville city	31912																											Greenville city, Alabama	38.4	34.0	40.3	7896	7896	7846	3218	4265	0	203	0	0	160
G01032056	2012-2016			Alabama	01			Grimes town	32056																											Grimes town, Alabama	37.0	30.4	38.8	663	663	550	338	192	0	3	0	0	17
G01032080	2012-2016			Alabama	01			Grove Hill town	32080																											Grove Hill town, Alabama	36.9	35.1	38.7	1583	1583	1576	823	753	0	0	0	0	0
G01032224	2012-2016			Alabama	01			Guin city	32224																											Guin city, Alabama	47.1	46.6	47.3	2458	2458	2418	2082	256	0	0	0	0	80
G01032248	2012-2016			Alabama	01			Gulfcrest CDP	32248																											Gulfcrest CDP, Alabama	31.3	59.1	29.2	242	242	242	153	89	0	0	0	0	0
G01032272	2012-2016			Alabama	01			Gulf Shores city	32272																											Gulf Shores city, Alabama	47.0	45.7	48.2	11252	11252	10902	9835	3	61	459	0	9	535
G01032416	2012-2016			Alabama	01			Guntersville city	32416																											Guntersville city, Alabama	43.2	43.2	43.3	8360	8360	8119	6809	1045	29	91	1	0	144
G01032440	2012-2016			Alabama	01			Gurley town	32440																											Gurley town, Alabama	42.6	42.3	42.8	775	775	766	646	98	3	0	0	0	19
G01032536	2012-2016			Alabama	01			Gu-Win town	32536																											Gu-Win town, Alabama	32.5	38.8	22.9	142	142	142	142	0	0	0	0	0	0
G01032560	2012-2016			Alabama	01			Hackleburg town	32560																											Hackleburg town, Alabama	41.9	34.1	45.8	1343	1343	1323	1288	0	33	2	0	0	0
G01032584	2012-2016			Alabama	01			Hackneyville CDP	32584																											Hackneyville CDP, Alabama	55.2	40.5	58.8	338	338	338	338	0	0	0	0	0	0
G01032656	2012-2016			Alabama	01			Haleburg town	32656																											Haleburg town, Alabama	51.9	51.7	52.3	119	119	119	112	7	0	0	0	0	0
G01032704	2012-2016			Alabama	01			Haleyville city	32704																											Haleyville city, Alabama	40.4	36.1	46.3	4057	4057	3698	3629	18	0	5	0	0	46
G01032848	2012-2016			Alabama	01			Hamilton city	32848																											Hamilton city, Alabama	39.5	38.5	40.5	6784	6784	6543	5944	448	14	0	0	0	137
G01032896	2012-2016			Alabama	01			Hammondville town	32896																											Hammondville town, Alabama	44.0	43.5	46.2	603	603	600	573	8	0	0	0	0	19
G01032968	2012-2016			Alabama	01			Hanceville city	32968																											Hanceville city, Alabama	39.8	35.5	48.2	3223	3223	3088	2949	99	0	0	0	0	40
G01033256	2012-2016			Alabama	01			Harpersville town	33256																											Harpersville town, Alabama	41.0	37.3	44.0	1760	1760	1753	1140	434	156	0	0	0	23
G01033424	2012-2016			Alabama	01			Hartford city	33424																											Hartford city, Alabama	41.3	38.5	43.3	2641	2641	2435	1887	518	11	0	0	0	19
G01033448	2012-2016			Alabama	01			Hartselle city	33448																											Hartselle city, Alabama	40.3	35.7	42.8	14475	14475	14252	12548	1177	31	268	0	0	228
G01033472	2012-2016			Alabama	01			Harvest CDP	33472																											Harvest CDP, Alabama	32.7	25.8	39.1	5080	5080	4884	3744	1042	0	38	0	10	50
G01033544	2012-2016			Alabama	01			Hatton CDP	33544																											Hatton CDP, Alabama	61.0	66.9	57.6	90	90	90	55	0	0	0	0	0	35
G01033640	2012-2016			Alabama	01			Hayden town	33640																											Hayden town, Alabama	43.4	45.5	36.6	1222	1222	1215	1158	11	28	1	0	0	17
G01033712	2012-2016			Alabama	01			Hayneville town	33712																											Hayneville town, Alabama	35.8	36.7	35.4	1073	1073	1073	113	960	0	0	0	0	0
G01033808	2012-2016			Alabama	01			Hazel Green CDP	33808																											Hazel Green CDP, Alabama	43.8	40.5	49.8	3188	3188	3188	2694	365	0	24	0	13	92
G01033856	2012-2016			Alabama	01			Headland city	33856																											Headland city, Alabama	39.2	41.7	38.0	4691	4691	4669	3310	1348	0	0	0	0	11
G01033904	2012-2016			Alabama	01			Heath town	33904																											Heath town, Alabama	31.6	21.4	36.9	306	306	304	287	17	0	0	0	0	0
G01033976	2012-2016			Alabama	01			Heflin city	33976																											Heflin city, Alabama	38.9	37.2	40.3	3489	3489	3427	3037	227	0	13	0	0	150
G01034024	2012-2016			Alabama	01			Helena city	34024																											Helena city, Alabama	35.6	35.3	36.1	17630	17630	17185	13955	2197	27	423	0	28	555
G01034096	2012-2016			Alabama	01			Henagar city	34096																											Henagar city, Alabama	41.4	40.8	42.2	2280	2280	2128	2013	0	58	14	0	0	43
G01034480	2012-2016			Alabama	01			Highland Lake town	34480																											Highland Lake town, Alabama	59.8	61.5	57.8	397	397	397	383	0	0	2	0	0	12
G01034490	2012-2016			Alabama	01			Highland Lakes CDP	34490																											Highland Lakes CDP, Alabama	44.0	41.7	45.6	4860	4860	4819	3786	587	0	304	0	0	142
G01034816	2012-2016			Alabama	01			Hillsboro town	34816																											Hillsboro town, Alabama	49.0	48.5	49.1	561	561	554	125	408	15	0	0	0	6
G01034984	2012-2016			Alabama	01			Hissop CDP	34984																											Hissop CDP, Alabama	49.7	49.7	50.1	754	754	754	204	550	0	0	0	0	0
G01035130	2012-2016			Alabama	01			Hobson CDP	35130																											Hobson CDP, Alabama	72.6		72.6	140	140	140	140	0	0	0	0	0	0
G01035152	2012-2016			Alabama	01			Hobson City town	35152																											Hobson City town, Alabama	34.2	28.8	39.6	904	904	904	97	800	0	0	0	3	4
G01035200	2012-2016			Alabama	01			Hodges town	35200																											Hodges town, Alabama	37.1	35.5	38.3	301	301	301	301	0	0	0	0	0	0
G01035392	2012-2016			Alabama	01			Hokes Bluff city	35392																											Hokes Bluff city, Alabama	40.0	42.0	38.6	4299	4299	4225	4200	0	0	0	0	0	25
G01035512	2012-2016			Alabama	01			Hollins CDP	35512																											Hollins CDP, Alabama	34.5	40.8	28.4	834	834	834	808	26	0	0	0	0	0
G01035536	2012-2016			Alabama	01			Hollis Crossroads CDP	35536																											Hollis Crossroads CDP, Alabama	38.5	38.8	37.8	774	774	619	619	0	0	0	0	0	0
G01035560	2012-2016			Alabama	01			Holly Pond town	35560																											Holly Pond town, Alabama	34.3	34.5	33.4	1146	1146	1141	1088	7	45	0	0	0	1
G01035632	2012-2016			Alabama	01			Hollywood town	35632																											Hollywood town, Alabama	39.9	41.6	36.4	1114	1114	1084	782	235	13	0	0	5	49
G01035704	2012-2016			Alabama	01			Holt CDP	35704																											Holt CDP, Alabama	30.0	30.5	28.7	3728	3728	2906	997	1899	4	0	0	0	6
G01035752	2012-2016			Alabama	01			Holtville CDP	35752																											Holtville CDP, Alabama	35.6	35.2	36.5	4271	4271	4223	3781	357	32	0	0	0	53
G01035800	2012-2016			Alabama	01			Homewood city	35800																											Homewood city, Alabama	29.9	28.7	31.7	25652	25652	24688	20039	3679	10	625	3	22	310
G01035896	2012-2016			Alabama	01			Hoover city	35896																											Hoover city, Alabama	37.6	37.2	37.9	84100	84100	79104	59017	14408	61	4240	32	151	1195
G01036088	2012-2016			Alabama	01			Horn Hill town	36088																											Horn Hill town, Alabama	41.6	42.0	41.6	279	279	278	270	0	6	0	0	0	2
G01036448	2012-2016			Alabama	01			Hueytown city	36448																											Hueytown city, Alabama	39.4	34.7	41.5	15797	15797	15490	9854	5364	40	24	0	22	186
G01036592	2012-2016			Alabama	01			Huguley CDP	36592																											Huguley CDP, Alabama	45.0	48.0	44.4	2257	2257	2247	1690	557	0	0	0	0	0
G01037000	2012-2016			Alabama	01			Huntsville city	37000																											Huntsville city, Alabama	37.0	35.6	38.3	188973	188973	178580	110872	57605	587	4621	242	329	4324
G01037096	2012-2016			Alabama	01			Hurtsboro town	37096																											Hurtsboro town, Alabama	47.5	49.3	44.6	582	582	578	180	388	10	0	0	0	0
G01037264	2012-2016			Alabama	01			Hytop town	37264																											Hytop town, Alabama	33.0	33.1	32.9	424	424	418	403	0	2	9	0	0	4
G01037312	2012-2016			Alabama	01			Ider town	37312																											Ider town, Alabama	43.6	43.7	43.6	918	918	918	852	0	16	0	0	0	50
G01037465	2012-2016			Alabama	01			Indian Springs Village city	37465																											Indian Springs Village city, Alabama	47.6	48.3	47.3	2529	2529	2515	2378	57	0	58	0	0	22
G01037864	2012-2016			Alabama	01			Irondale city	37864																											Irondale city, Alabama	41.6	40.9	42.0	12388	12388	11377	6436	4328	51	134	0	235	193
G01038032	2012-2016			Alabama	01			Ivalee CDP	38032																											Ivalee CDP, Alabama	37.5	37.6	37.4	758	758	758	739	11	0	0	0	0	8
G01038152	2012-2016			Alabama	01			Jackson city	38152																											Jackson city, Alabama	38.4	35.8	42.3	5002	5002	5001	2640	2361	0	0	0	0	0
G01038248	2012-2016			Alabama	01			Jacksons' Gap town	38248																											Jacksons' Gap town, Alabama	37.8	38.5	37.4	924	924	924	805	104	6	5	0	0	4
G01038272	2012-2016			Alabama	01			Jacksonville city	38272																											Jacksonville city, Alabama	26.5	25.4	27.4	12827	12827	12646	9073	3034	15	223	0	0	301
G01038416	2012-2016			Alabama	01			Jasper city	38416																											Jasper city, Alabama	40.1	38.5	41.0	14137	14137	13647	11110	2133	0	77	0	0	327
G01038608	2012-2016			Alabama	01			Jemison city	38608																											Jemison city, Alabama	36.6	33.6	39.7	2622	2622	2405	1884	505	0	0	0	0	16
G01039064	2012-2016			Alabama	01			Joppa CDP	39064																											Joppa CDP, Alabama	45.7	45.1	59.1	467	467	467	467	0	0	0	0	0	0
G01039280	2012-2016			Alabama	01			Kansas town	39280																											Kansas town, Alabama	30.4	29.3	33.0	202	202	202	199	0	0	0	0	0	3
G01039472	2012-2016			Alabama	01			Kellyton town	39472																											Kellyton town, Alabama	41.3	35.9	41.4	228	228	222	194	28	0	0	0	0	0
G01039520	2012-2016			Alabama	01			Kennedy town	39520																											Kennedy town, Alabama	47.5	46.6	47.8	436	436	399	315	66	0	0	0	0	18
G01039784	2012-2016			Alabama	01			Killen town	39784																											Killen town, Alabama	38.2	34.3	45.7	1129	1129	1024	980	44	0	0	0	0	0
G01039856	2012-2016			Alabama	01			Kimberly city	39856																											Kimberly city, Alabama	37.2	39.0	35.0	2840	2840	2813	2654	75	0	8	0	0	76
G01040072	2012-2016			Alabama	01			Kinsey town	40072																											Kinsey town, Alabama	34.7	33.3	35.8	2227	2227	2146	986	1058	21	0	0	0	81
G01040096	2012-2016			Alabama	01			Kinston town	40096																											Kinston town, Alabama	47.5	42.8	48.3	664	664	664	612	10	23	5	0	0	14
G01040648	2012-2016			Alabama	01			Ladonia CDP	40648																											Ladonia CDP, Alabama	37.3	33.4	50.7	3036	3036	2960	2492	377	0	14	0	0	77
G01040672	2012-2016			Alabama	01			La Fayette city	40672																											La Fayette city, Alabama	43.0	38.6	44.9	2975	2975	2962	787	2171	0	0	0	0	4
G01040888	2012-2016			Alabama	01			Lakeview town	40888																											Lakeview town, Alabama	40.1	42.2	38.8	133	133	133	123	0	0	10	0	0	0
G01040928	2012-2016			Alabama	01			Lake View town	40928																											Lake View town, Alabama	32.8	32.8	32.8	2801	2801	2767	2498	241	5	4	0	12	7
G01041296	2012-2016			Alabama	01			Lanett city	41296																											Lanett city, Alabama	37.6	35.5	41.2	6454	6454	6394	2168	4141	0	4	0	0	81
G01041368	2012-2016			Alabama	01			Langston town	41368																											Langston town, Alabama	55.1	56.3	52.5	253	253	252	240	9	0	0	0	0	3
G01041968	2012-2016			Alabama	01			Leeds city	41968																											Leeds city, Alabama	39.2	37.6	40.4	11701	11701	10597	8317	2048	76	0	2	0	154
G01042016	2012-2016			Alabama	01			Leesburg town	42016																											Leesburg town, Alabama	35.8	35.5	36.0	1181	1181	1176	1164	0	0	0	0	0	12
G01042160	2012-2016			Alabama	01			Leighton town	42160																											Leighton town, Alabama	35.5	37.9	33.0	934	934	897	452	427	0	4	0	0	14
G01042304	2012-2016			Alabama	01			Leroy CDP	42304																											Leroy CDP, Alabama	52.6	52.4	52.7	700	700	700	549	151	0	0	0	0	0
G01042352	2012-2016			Alabama	01			Lester town	42352																											Lester town, Alabama	47.1	46.0	47.1	131	131	131	131	0	0	0	0	0	0
G01042472	2012-2016			Alabama	01			Level Plains town	42472																											Level Plains town, Alabama	37.3	38.4	36.4	2430	2430	2122	1683	162	33	176	9	3	56
G01042640	2012-2016			Alabama	01			Lexington town	42640																											Lexington town, Alabama	40.1	39.3	40.4	683	683	669	648	17	0	0	0	0	4
G01042808	2012-2016			Alabama	01			Libertyville town	42808																											Libertyville town, Alabama	37.8	30.4	43.5	133	133	118	118	0	0	0	0	0	0
G01042928	2012-2016			Alabama	01			Lillian CDP	42928																											Lillian CDP, Alabama	51.7	53.4	47.5	1298	1298	1298	1265	0	16	17	0	0	0
G01043120	2012-2016			Alabama	01			Lincoln city	43120																											Lincoln city, Alabama	44.7	39.1	48.7	6429	6429	6403	4662	1575	0	55	0	0	111
G01043240	2012-2016			Alabama	01			Linden city	43240																											Linden city, Alabama	42.2	39.5	46.9	2292	2292	2292	1290	967	0	0	0	0	35
G01043264	2012-2016			Alabama	01			Lineville city	43264																											Lineville city, Alabama	32.6	32.0	32.7	2590	2590	2436	1403	929	77	0	0	16	11
G01043336	2012-2016			Alabama	01			Lipscomb city	43336																											Lipscomb city, Alabama	33.5	27.9	36.7	2437	2437	1981	653	1230	0	0	0	83	15
G01043384	2012-2016			Alabama	01			Lisman town	43384																											Lisman town, Alabama	43.5	46.4	39.5	543	543	543	15	515	0	0	0	0	13
G01043648	2012-2016			Alabama	01			Littleville town	43648																											Littleville town, Alabama	44.2	44.6	42.4	1045	1045	1019	1002	0	12	0	0	0	5
G01043720	2012-2016			Alabama	01			Livingston city	43720																											Livingston city, Alabama	22.9	22.5	24.4	3485	3485	3467	1401	1755	0	311	0	0	0
G01043744	2012-2016			Alabama	01			Loachapoka town	43744																											Loachapoka town, Alabama	32.1	31.2	33.3	234	234	226	119	98	3	3	0	0	3
G01043816	2012-2016			Alabama	01			Lockhart town	43816																											Lockhart town, Alabama	36.8	45.3	34.3	412	412	392	302	90	0	0	0	0	0
G01043888	2012-2016			Alabama	01			Locust Fork town	43888																											Locust Fork town, Alabama	43.1	42.7	43.3	1404	1404	1394	1363	10	18	0	0	0	3
G01044160	2012-2016			Alabama	01			Lookout Mountain CDP	44160																											Lookout Mountain CDP, Alabama	41.2	38.8	44.5	1513	1513	1473	1371	42	0	0	0	0	60
G01044344	2012-2016			Alabama	01			Louisville town	44344																											Louisville town, Alabama	37.9	29.7	54.2	480	480	462	220	214	0	0	0	19	9
G01044536	2012-2016			Alabama	01			Lowndesboro town	44536																											Lowndesboro town, Alabama	60.8	62.4	60.0	95	95	95	90	5	0	0	0	0	0
G01044608	2012-2016			Alabama	01			Loxley town	44608																											Loxley town, Alabama	31.7	30.3	32.1	1837	1837	1671	1352	269	36	11	0	3	0
G01044728	2012-2016			Alabama	01			Luverne city	44728																											Luverne city, Alabama	44.1	40.6	47.3	2824	2824	2819	1857	808	0	135	0	0	19
G01044800	2012-2016			Alabama	01			Lynn town	44800																											Lynn town, Alabama	49.4	50.7	47.6	476	476	446	445	0	0	0	0	0	1
G01045208	2012-2016			Alabama	01			McDonald Chapel CDP	45208																											McDonald Chapel CDP, Alabama	40.4	42.8	30.0	519	519	519	344	163	0	0	0	0	12
G01045316	2012-2016			Alabama	01			Macedonia CDP	45316																											Macedonia CDP, Alabama	63.8	39.0	69.8	155	155	151	43	108	0	0	0	0	0
G01045472	2012-2016			Alabama	01			McIntosh town	45472																											McIntosh town, Alabama	32.8	32.8	32.8	339	339	337	78	258	1	0	0	0	0
G01045496	2012-2016			Alabama	01			McKenzie town	45496																											McKenzie town, Alabama	39.3	36.8	41.0	473	473	473	266	205	1	0	0	0	1
G01045640	2012-2016			Alabama	01			McMullen town	45640																											McMullen town, Alabama	64.8		64.8	7	7	7	0	7	0	0	0	0	0
G01045784	2012-2016			Alabama	01			Madison city	45784																											Madison city, Alabama	37.8	36.0	39.2	46396	46396	44144	33169	6534	370	2583	11	93	1384
G01045904	2012-2016			Alabama	01			Madrid town	45904																											Madrid town, Alabama	32.3	35.1	31.8	411	411	401	276	93	24	4	0	0	4
G01046072	2012-2016			Alabama	01			Magnolia Springs town	46072																											Magnolia Springs town, Alabama	62.7	62.7	62.6	740	740	703	682	0	0	13	0	0	8
G01046192	2012-2016			Alabama	01			Malcolm CDP	46192																											Malcolm CDP, Alabama	17.3	16.8	28.9	300	300	300	165	135	0	0	0	0	0
G01046264	2012-2016			Alabama	01			Malvern town	46264																											Malvern town, Alabama	37.3	38.6	35.4	1785	1785	1653	1598	47	0	0	0	0	8
G01046504	2012-2016			Alabama	01			Maplesville town	46504																											Maplesville town, Alabama	37.6	26.3	43.9	786	786	786	663	119	0	0	0	0	4
G01046600	2012-2016			Alabama	01			Marbury CDP	46600																											Marbury CDP, Alabama	37.5	35.5	39.5	1989	1989	1954	1898	0	0	16	0	0	40
G01046696	2012-2016			Alabama	01			Margaret town	46696																											Margaret town, Alabama	23.8	26.8	23.3	4530	4530	4057	2945	917	0	20	0	0	175
G01046768	2012-2016			Alabama	01			Marion city	46768																											Marion city, Alabama	22.1	21.2	22.6	3507	3507	3442	1166	2199	4	18	0	0	55
G01047728	2012-2016			Alabama	01			Maytown town	47728																											Maytown town, Alabama	47.7	52.1	44.5	349	349	346	316	29	0	0	0	0	1
G01047740	2012-2016			Alabama	01			Meadowbrook CDP	47740																											Meadowbrook CDP, Alabama	42.8	40.3	44.1	8534	8534	8379	7959	250	0	113	0	0	57
G01047848	2012-2016			Alabama	01			Megargel CDP	47848																											Megargel CDP, Alabama	71.2			63	63	63	63	0	0	0	0	0	0
G01048052	2012-2016			Alabama	01			Memphis town	48052																											Memphis town, Alabama	63.6	75.2	63.4	47	47	47	6	41	0	0	0	0	0
G01048064	2012-2016			Alabama	01			Mentone town	48064																											Mentone town, Alabama	57.4	62.3	54.7	383	383	381	350	0	4	0	0	0	27
G01048112	2012-2016			Alabama	01			Meridianville CDP	48112																											Meridianville CDP, Alabama	43.6	43.7	42.9	6568	6568	6095	4451	1302	50	54	0	0	238
G01048376	2012-2016			Alabama	01			Midfield city	48376																											Midfield city, Alabama	36.4	29.1	41.4	5260	5260	5031	633	4279	0	32	0	0	87
G01048400	2012-2016			Alabama	01			Midland City town	48400																											Midland City town, Alabama	34.2	33.3	35.3	2041	2041	2011	1340	593	0	0	0	0	78
G01048424	2012-2016			Alabama	01			Midway town	48424																											Midway town, Alabama	36.3	38.1	31.2	702	702	702	19	683	0	0	0	0	0
G01048616	2012-2016			Alabama	01			Mignon CDP	48616																											Mignon CDP, Alabama	34.0	37.2	33.8	1032	1032	1032	735	288	0	0	0	0	9
G01048712	2012-2016			Alabama	01			Millbrook city	48712																											Millbrook city, Alabama	35.2	33.5	36.1	15045	15045	14711	10398	3954	8	97	0	0	254
G01048784	2012-2016			Alabama	01			Millerville CDP	48784																											Millerville CDP, Alabama	50.0	29.4	51.5	277	277	277	267	10	0	0	0	0	0
G01048808	2012-2016			Alabama	01			Millport town	48808																											Millport town, Alabama	46.5	36.3	54.0	1056	1056	1056	680	364	0	0	0	0	12
G01048832	2012-2016			Alabama	01			Millry town	48832																											Millry town, Alabama	41.8	36.8	52.3	563	563	560	365	169	16	5	0	0	5
G01049072	2012-2016			Alabama	01			Minor CDP	49072																											Minor CDP, Alabama	33.5	32.4	34.3	1140	1140	1140	988	145	0	0	0	0	7
G01050000	2012-2016			Alabama	01			Mobile city	50000																											Mobile city, Alabama	36.6	34.8	38.2	193717	193717	188567	84511	97814	340	3100	21	197	2584
G01050192	2012-2016			Alabama	01			Monroeville city	50192																											Monroeville city, Alabama	40.1	29.8	43.8	6203	6203	6150	2333	3773	44	0	0	0	0
G01050312	2012-2016			Alabama	01			Montevallo city	50312																											Montevallo city, Alabama	28.0	28.0	28.2	6633	6633	6023	4405	1535	0	17	13	0	53
G01051000	2012-2016			Alabama	01			Montgomery city	51000																											Montgomery city, Alabama	35.1	33.5	36.6	201717	201717	194713	66735	119485	278	4727	9	315	3164
G01051096	2012-2016			Alabama	01			Moody city	51096																											Moody city, Alabama	37.3	34.4	41.3	12464	12464	12407	10480	1612	9	264	0	0	42
G01051216	2012-2016			Alabama	01			Moores Mill CDP	51216																											Moores Mill CDP, Alabama	39.9	41.5	37.8	6493	6493	5727	4215	1211	48	15	0	0	238
G01051264	2012-2016			Alabama	01			Mooresville town	51264																											Mooresville town, Alabama	56.9	56.5	59.5	69	69	68	60	8	0	0	0	0	0
G01051456	2012-2016			Alabama	01			Morris town	51456																											Morris town, Alabama	43.2	41.6	45.0	1775	1775	1766	1708	41	0	0	0	4	13
G01051469	2012-2016			Alabama	01			Morrison Crossroads CDP	51469																											Morrison Crossroads CDP, Alabama	49.7	60.5	31.9	302	302	302	290	0	0	0	0	0	12
G01051520	2012-2016			Alabama	01			Mosses town	51520																											Mosses town, Alabama	35.2	33.9	35.3	1104	1104	1104	6	1098	0	0	0	0	0
G01051600	2012-2016			Alabama	01			Moulton city	51600																											Moulton city, Alabama	48.4	47.5	49.5	3367	3367	3367	2670	602	70	0	0	0	25
G01051648	2012-2016			Alabama	01			Moundville town	51648																											Moundville town, Alabama	33.3	27.9	36.0	2580	2580	2536	1447	1020	49	10	0	0	10
G01051696	2012-2016			Alabama	01			Mountain Brook city	51696																											Mountain Brook city, Alabama	40.7	40.7	40.9	20532	20532	20328	19679	318	35	212	23	0	61
G01052320	2012-2016			Alabama	01			Mount Olive CDP (Coosa County)	52320																											Mount Olive CDP (Coosa County), Alabama	29.2	30.5	28.5	275	275	275	227	48	0	0	0	0	0
G01052344	2012-2016			Alabama	01			Mount Olive CDP (Jefferson County)	52344																											Mount Olive CDP (Jefferson County), Alabama	39.7	38.4	41.4	4237	4237	4237	4177	0	12	40	0	0	8
G01052608	2012-2016			Alabama	01			Mount Vernon town	52608																											Mount Vernon town, Alabama	43.5	35.4	44.6	1329	1329	1323	317	918	68	0	0	0	20
G01052680	2012-2016			Alabama	01			Movico CDP	52680																											Movico CDP, Alabama	49.6	49.5	58.1	111	111	111	0	111	0	0	0	0	0
G01052776	2012-2016			Alabama	01			Mulga town	52776																											Mulga town, Alabama	34.0	31.2	43.9	967	967	960	805	149	2	0	0	0	4
G01052848	2012-2016			Alabama	01			Munford town	52848																											Munford town, Alabama	35.7	32.7	35.8	1356	1356	1280	986	259	0	0	4	0	31
G01053016	2012-2016			Alabama	01			Muscle Shoals city	53016																											Muscle Shoals city, Alabama	41.3	40.2	42.4	13585	13585	13367	10819	2248	73	48	0	0	179
G01053112	2012-2016			Alabama	01			Myrtlewood town	53112																											Myrtlewood town, Alabama	51.0	50.6	59.3	135	135	135	123	12	0	0	0	0	0
G01053208	2012-2016			Alabama	01			Nanafalia CDP	53208																											Nanafalia CDP, Alabama	27.7		45.0	41	41	41	17	24	0	0	0	0	0
G01053232	2012-2016			Alabama	01			Nances Creek CDP	53232																											Nances Creek CDP, Alabama	45.4	31.8	51.5	321	321	321	321	0	0	0	0	0	0
G01053256	2012-2016			Alabama	01			Napier Field town	53256																											Napier Field town, Alabama	33.5	34.5	33.1	512	512	473	351	89	24	0	0	0	9
G01053376	2012-2016			Alabama	01			Natural Bridge town	53376																											Natural Bridge town, Alabama	49.2	52.6	45.5	34	34	34	34	0	0	0	0	0	0
G01053400	2012-2016			Alabama	01			Nauvoo town	53400																											Nauvoo town, Alabama	45.5	46.2	40.7	169	169	150	145	0	0	0	0	0	5
G01053448	2012-2016			Alabama	01			Nectar town	53448																											Nectar town, Alabama	39.3	37.8	39.7	333	333	328	326	0	2	0	0	0	0
G01053472	2012-2016			Alabama	01			Needham town	53472																											Needham town, Alabama	39.3	40.0	37.5	121	121	121	118	0	0	0	0	0	3
G01053784	2012-2016			Alabama	01			Newbern town	53784																											Newbern town, Alabama	51.0	46.5	52.5	172	172	169	47	122	0	0	0	0	0
G01053856	2012-2016			Alabama	01			New Brockton town	53856																											New Brockton town, Alabama	36.1	36.8	34.7	1280	1280	1255	981	163	17	6	0	2	86
G01054168	2012-2016			Alabama	01			New Hope city	54168																											New Hope city, Alabama	39.9	39.5	41.0	2808	2808	2787	2622	8	20	5	0	0	132
G01054312	2012-2016			Alabama	01			New Market CDP	54312																											New Market CDP, Alabama	38.6	43.0	38.3	1201	1201	1155	873	256	11	0	15	0	0
G01054432	2012-2016			Alabama	01			New Site town	54432																											New Site town, Alabama	46.3	45.5	48.0	790	790	786	702	79	0	0	0	0	5
G01054480	2012-2016			Alabama	01			Newton town	54480																											Newton town, Alabama	40.2	31.6	43.7	1516	1516	1492	1214	210	15	20	0	0	33
G01054582	2012-2016			Alabama	01			New Union CDP	54582																											New Union CDP, Alabama	35.0	25.0	48.7	1138	1138	1082	1064	0	0	0	0	0	18
G01054600	2012-2016			Alabama	01			Newville town	54600																											Newville town, Alabama	32.4	27.3	44.1	540	540	440	294	111	0	0	0	0	35
G01055044	2012-2016			Alabama	01			North Courtland town	55044																											North Courtland town, Alabama	45.5	39.8	50.1	722	722	722	30	689	0	0	0	0	3
G01055152	2012-2016			Alabama	01			North Johns town	55152																											North Johns town, Alabama	33.3	29.5	33.4	252	252	252	144	106	0	0	0	0	2
G01055200	2012-2016			Alabama	01			Northport city	55200																											Northport city, Alabama	33.9	33.9	33.9	24544	24544	24079	17056	6485	79	309	0	0	150
G01055440	2012-2016			Alabama	01			Notasulga town	55440																											Notasulga town, Alabama	43.5	37.8	47.2	951	951	945	586	344	0	0	0	0	15
G01055752	2012-2016			Alabama	01			Oak Grove town	55752																											Oak Grove town, Alabama	41.3	37.5	44.2	562	562	562	520	42	0	0	0	0	0
G01055848	2012-2016			Alabama	01			Oak Hill town	55848																											Oak Hill town, Alabama	72.3		70.5	10	10	10	1	9	0	0	0	0	0
G01055992	2012-2016			Alabama	01			Oakman town	55992																											Oakman town, Alabama	41.1	32.8	42.0	666	666	651	559	73	0	6	0	0	13
G01056400	2012-2016			Alabama	01			Odenville town	56400																											Odenville town, Alabama	37.9	35.2	40.8	3700	3700	3603	3248	293	0	9	0	0	53
G01056472	2012-2016			Alabama	01			Ohatchee town	56472																											Ohatchee town, Alabama	49.5	50.0	49.3	999	999	999	978	15	6	0	0	0	0
G01057000	2012-2016			Alabama	01			Oneonta city	57000																											Oneonta city, Alabama	40.6	40.0	43.0	6645	6645	5151	4275	562	0	6	0	125	183
G01057024	2012-2016			Alabama	01			Onycha town	57024																											Onycha town, Alabama	27.4	34.3	27.3	182	182	180	180	0	0	0	0	0	0
G01057048	2012-2016			Alabama	01			Opelika city	57048																											Opelika city, Alabama	36.3	34.9	38.2	29030	29030	28005	14848	11977	11	562	0	96	511
G01057120	2012-2016			Alabama	01			Opp city	57120																											Opp city, Alabama	42.0	41.2	42.5	6635	6635	6569	5263	1200	48	16	0	0	42
G01057144	2012-2016			Alabama	01			Orange Beach city	57144																											Orange Beach city, Alabama	51.3	51.4	51.1	5791	5791	5641	5571	31	17	0	0	8	14
G01057240	2012-2016			Alabama	01			Orrville town	57240																											Orrville town, Alabama	52.3	55.2	50.3	144	144	144	41	103	0	0	0	0	0
G01057384	2012-2016			Alabama	01			Our Town CDP	57384																											Our Town CDP, Alabama	66.2	67.1	66.1	447	447	447	427	0	20	0	0	0	0
G01057504	2012-2016			Alabama	01			Owens Cross Roads town	57504																											Owens Cross Roads town, Alabama	41.6	40.7	42.5	1799	1799	1772	1585	125	4	12	0	0	46
G01057576	2012-2016			Alabama	01			Oxford city	57576																											Oxford city, Alabama	39.6	38.2	40.4	21202	21202	19525	15886	2896	66	376	0	0	301
G01057648	2012-2016			Alabama	01			Ozark city	57648																											Ozark city, Alabama	43.1	39.1	45.5	14721	14721	14264	8920	4676	102	53	0	74	439
G01057696	2012-2016			Alabama	01			Paint Rock town	57696																											Paint Rock town, Alabama	43.3	39.0	54.1	221	221	221	211	1	4	1	0	0	4
G01057912	2012-2016			Alabama	01			Panola CDP	57912																											Panola CDP, Alabama				5	5	5	0	5	0	0	0	0	0
G01058272	2012-2016			Alabama	01			Parrish town	58272																											Parrish town, Alabama	39.8	39.8	39.8	914	914	880	718	132	0	0	0	0	30
G01058848	2012-2016			Alabama	01			Pelham city	58848																											Pelham city, Alabama	37.9	36.2	38.8	22596	22596	19788	17045	2209	13	345	0	32	144
G01058896	2012-2016			Alabama	01			Pell City city	58896																											Pell City city, Alabama	39.5	35.3	43.2	13489	13489	13401	11270	1883	0	151	0	0	97
G01058968	2012-2016			Alabama	01			Pennington town	58968																											Pennington town, Alabama	41.0	29.0	52.5	216	216	216	74	140	2	0	0	0	0
G01059016	2012-2016			Alabama	01			Penton CDP	59016																											Penton CDP, Alabama	52.8	54.7	52.2	172	172	172	112	60	0	0	0	0	0
G01059064	2012-2016			Alabama	01			Perdido CDP	59064																											Perdido CDP, Alabama	39.6	34.7	48.6	669	669	660	549	98	0	0	0	0	13
G01059088	2012-2016			Alabama	01			Perdido Beach town	59088																											Perdido Beach town, Alabama	58.4	55.3	62.7	596	596	574	554	0	10	0	0	0	10
G01059232	2012-2016			Alabama	01			Peterman CDP	59232																											Peterman CDP, Alabama	35.9	35.7	50.3	209	209	209	205	4	0	0	0	0	0
G01059328	2012-2016			Alabama	01			Petrey town	59328																											Petrey town, Alabama	31.6	31.9	26.9	56	56	56	42	14	0	0	0	0	0
G01059472	2012-2016			Alabama	01			Phenix City city	59472																											Phenix City city, Alabama	32.4	30.9	34.3	36990	36990	35088	17087	16294	56	388	68	64	1131
G01059496	2012-2016			Alabama	01			Phil Campbell town	59496																											Phil Campbell town, Alabama	32.6	25.5	36.3	1433	1433	1328	1275	23	6	0	0	0	24
G01059592	2012-2016			Alabama	01			Pickensville town	59592																											Pickensville town, Alabama	35.6	34.3	39.1	827	827	827	306	519	0	2	0	0	0
G01059640	2012-2016			Alabama	01			Piedmont city	59640																											Piedmont city, Alabama	43.4	43.7	41.7	4728	4728	4644	3981	473	17	42	0	0	131
G01059760	2012-2016			Alabama	01			Pike Road town	59760																											Pike Road town, Alabama	39.1	37.3	40.3	7790	7790	7633	5281	2059	7	152	0	0	134
G01059832	2012-2016			Alabama	01			Pinckard town	59832																											Pinckard town, Alabama	45.2	44.8	45.3	471	471	458	414	44	0	0	0	0	0
G01059880	2012-2016			Alabama	01			Pine Apple town	59880																											Pine Apple town, Alabama	43.9	53.7	36.3	109	109	109	51	55	3	0	0	0	0
G01060240	2012-2016			Alabama	01			Pine Hill town	60240																											Pine Hill town, Alabama	29.4	21.5	37.8	940	940	940	345	595	0	0	0	0	0
G01060264	2012-2016			Alabama	01			Pine Level CDP	60264																											Pine Level CDP, Alabama	40.5	40.4	40.5	3918	3918	3904	3589	199	43	20	0	0	53
G01060372	2012-2016			Alabama	01			Pine Ridge town	60372																											Pine Ridge town, Alabama	33.2	33.3	32.8	204	204	153	137	7	4	0	0	0	5
G01060648	2012-2016			Alabama	01			Pinson city	60648																											Pinson city, Alabama	42.7	38.8	46.0	7451	7451	7200	6118	958	7	22	0	18	77
G01060720	2012-2016			Alabama	01			Pisgah town	60720																											Pisgah town, Alabama	39.6	38.6	46.8	756	756	746	721	3	0	0	0	0	22
G01061008	2012-2016			Alabama	01			Pleasant Grove city	61008																											Pleasant Grove city, Alabama	43.1	38.8	46.2	10284	10284	10223	4740	5390	17	43	0	0	33
G01061038	2012-2016			Alabama	01			Pleasant Groves town	61038																											Pleasant Groves town, Alabama	39.6	35.9	49.4	541	541	541	522	0	5	3	0	0	11
G01061488	2012-2016			Alabama	01			Point Clear CDP	61488																											Point Clear CDP, Alabama	45.9	45.0	48.6	2272	2272	2259	1458	769	0	0	0	0	32
G01061536	2012-2016			Alabama	01			Pollard town	61536																											Pollard town, Alabama	25.0	15.3	29.5	284	284	185	95	89	0	0	0	0	1
G01062075	2012-2016			Alabama	01			Powell town	62075																											Powell town, Alabama	41.8	41.6	42.2	1127	1127	1124	1063	29	21	0	0	0	11
G01062328	2012-2016			Alabama	01			Prattville city	62328																											Prattville city, Alabama	36.9	34.9	38.2	35107	35107	33706	26267	5912	73	423	6	123	902
G01062472	2012-2016			Alabama	01			Priceville town	62472																											Priceville town, Alabama	39.4	38.4	42.3	3060	3060	3009	2835	94	50	11	0	6	13
G01062496	2012-2016			Alabama	01			Prichard city	62496																											Prichard city, Alabama	33.3	28.6	35.9	22340	22340	22101	2578	19295	58	64	0	0	106
G01062688	2012-2016			Alabama	01			Providence town	62688																											Providence town, Alabama	52.5	41.7	60.5	230	230	230	208	20	0	2	0	0	0
G01062952	2012-2016			Alabama	01			Putnam CDP	62952																											Putnam CDP, Alabama	57.9	61.4	57.3	107	107	107	8	94	0	0	0	0	5
G01063216	2012-2016			Alabama	01			Ragland town	63216																											Ragland town, Alabama	41.0	38.9	42.2	1921	1921	1921	1446	440	0	1	0	0	34
G01063288	2012-2016			Alabama	01			Rainbow City city	63288																											Rainbow City city, Alabama	40.1	43.0	39.1	9590	9590	9376	8142	1014	0	185	10	0	25
G01063336	2012-2016			Alabama	01			Rainsville city	63336																											Rainsville city, Alabama	42.5	42.8	42.4	4986	4986	4588	4445	0	32	0	0	0	111
G01063408	2012-2016			Alabama	01			Ranburne town	63408																											Ranburne town, Alabama	45.8	37.6	53.4	455	455	455	431	17	0	0	0	0	7
G01063495	2012-2016			Alabama	01			Ray CDP	63495																											Ray CDP, Alabama	40.1	45.1	32.0	411	411	281	281	0	0	0	0	0	0
G01063576	2012-2016			Alabama	01			Red Bay city	63576																											Red Bay city, Alabama	41.6	39.9	43.6	3127	3127	3092	3051	36	0	5	0	0	0
G01063730	2012-2016			Alabama	01			Redland CDP	63730																											Redland CDP, Alabama	41.6	44.3	40.3	4112	4112	4096	3373	532	0	23	0	23	145
G01063768	2012-2016			Alabama	01			Red Level town	63768																											Red Level town, Alabama	45.4	46.4	45.1	331	331	327	309	18	0	0	0	0	0
G01063912	2012-2016			Alabama	01			Redstone Arsenal CDP	63912																											Redstone Arsenal CDP, Alabama	23.7	23.2	27.6	1584	1584	1433	749	520	21	42	0	0	101
G01063984	2012-2016			Alabama	01			Reece City town	63984																											Reece City town, Alabama	40.7	38.8	44.4	841	841	841	804	0	0	27	0	0	10
G01064040	2012-2016			Alabama	01			Reeltown CDP	64040																											Reeltown CDP, Alabama	50.7	48.8	54.9	363	363	363	321	42	0	0	0	0	0
G01064104	2012-2016			Alabama	01			Reform town	64104																											Reform town, Alabama	46.6	47.9	42.2	1763	1763	1731	786	892	0	0	0	0	53
G01064152	2012-2016			Alabama	01			Rehobeth town	64152																											Rehobeth town, Alabama	35.1	37.5	33.3	1732	1732	1650	1632	5	5	0	0	0	8
G01064368	2012-2016			Alabama	01			Repton town	64368																											Repton town, Alabama	30.4	29.3	35.8	192	192	192	114	77	0	0	0	1	0
G01064656	2012-2016			Alabama	01			Ridgeville town	64656																											Ridgeville town, Alabama	43.6	39.3	50.5	114	114	114	18	94	0	0	0	0	2
G01064776	2012-2016			Alabama	01			River Falls town	64776																											River Falls town, Alabama	39.7	33.8	42.7	729	729	724	452	249	0	0	0	0	23
G01064920	2012-2016			Alabama	01			Riverside town	64920																											Riverside town, Alabama	40.8	40.3	44.8	2018	2018	1944	1785	26	0	133	0	0	0
G01065016	2012-2016			Alabama	01			Riverview town	65016																											Riverview town, Alabama	43.0	28.7	51.5	152	152	140	138	0	0	0	0	0	2
G01065040	2012-2016			Alabama	01			Roanoke city	65040																											Roanoke city, Alabama	42.6	40.2	46.2	5987	5987	5801	3231	2444	0	0	0	0	126
G01065208	2012-2016			Alabama	01			Robertsdale city	65208																											Robertsdale city, Alabama	35.1	35.0	35.3	5776	5776	5240	4905	273	62	0	0	0	0
G01065412	2012-2016			Alabama	01			Rock Creek CDP	65412																											Rock Creek CDP, Alabama	45.2	44.0	48.0	1430	1430	1430	1388	42	0	0	0	0	0
G01065472	2012-2016			Alabama	01			Rockford town	65472																											Rockford town, Alabama	48.3	40.2	54.9	618	618	618	348	270	0	0	0	0	0
G01065592	2012-2016			Alabama	01			Rock Mills CDP	65592																											Rock Mills CDP, Alabama	42.9	42.5	43.0	558	558	558	508	0	0	0	0	0	50
G01065784	2012-2016			Alabama	01			Rockville CDP	65784																											Rockville CDP, Alabama	24.8		22.8	48	48	48	38	10	0	0	0	0	0
G01066216	2012-2016			Alabama	01			Rogersville town	66216																											Rogersville town, Alabama	35.3	27.1	42.8	1161	1161	1123	1007	56	0	18	0	0	42
G01066408	2012-2016			Alabama	01			Rosa town	66408																											Rosa town, Alabama	37.7	33.6	40.1	423	423	423	423	0	0	0	0	0	0
G01067056	2012-2016			Alabama	01			Russellville city	67056																											Russellville city, Alabama	30.7	30.0	34.3	9804	9804	5823	4730	820	157	85	0	0	31
G01067176	2012-2016			Alabama	01			Rutledge town	67176																											Rutledge town, Alabama	50.5	41.6	55.0	318	318	318	206	87	15	0	0	0	10
G01067536	2012-2016			Alabama	01			St. Florian town	67536																											St. Florian town, Alabama	53.0	52.1	54.2	429	429	426	390	28	0	1	0	0	7
G01067584	2012-2016			Alabama	01			St. Stephens CDP	67584																											St. Stephens CDP, Alabama	44.1	38.4	44.4	382	382	382	337	45	0	0	0	0	0
G01067608	2012-2016			Alabama	01			Saks CDP	67608																											Saks CDP, Alabama	37.9	36.9	38.4	10777	10777	10109	6924	2842	9	48	6	0	280
G01067800	2012-2016			Alabama	01			Samson city	67800																											Samson city, Alabama	34.7	31.6	37.4	2120	2120	1949	1506	375	3	0	0	0	65
G01067920	2012-2016			Alabama	01			Sand Rock town	67920																											Sand Rock town, Alabama	46.3	48.2	45.4	526	526	526	517	0	9	0	0	0	0
G01068016	2012-2016			Alabama	01			Sanford town	68016																											Sanford town, Alabama	46.1	45.5	46.1	218	218	215	192	13	0	0	0	3	7
G01068160	2012-2016			Alabama	01			Saraland city	68160																											Saraland city, Alabama	41.2	41.5	40.4	13778	13778	13498	11278	1383	187	277	0	60	313
G01068280	2012-2016			Alabama	01			Sardis City town	68280																											Sardis City town, Alabama	43.9	40.5	46.2	1570	1570	1551	1551	0	0	0	0	0	0
G01068352	2012-2016			Alabama	01			Satsuma city	68352																											Satsuma city, Alabama	42.2	44.5	39.1	6159	6159	6140	5197	695	143	26	0	30	49
G01068736	2012-2016			Alabama	01			Scottsboro city	68736																											Scottsboro city, Alabama	44.9	41.9	46.5	14748	14748	14142	12740	786	111	133	11	30	331
G01069000	2012-2016			Alabama	01			Section town	69000																											Section town, Alabama	39.5	39.6	39.2	988	988	969	963	6	0	0	0	0	0
G01069120	2012-2016			Alabama	01			Selma city	69120																											Selma city, Alabama	34.4	29.7	38.8	19650	19650	19427	3527	15417	91	130	24	0	238
G01069180	2012-2016			Alabama	01			Selmont-West Selmont CDP	69180																											Selmont-West Selmont CDP, Alabama	33.1	33.9	32.7	2335	2335	2306	114	2192	0	0	0	0	0
G01069240	2012-2016			Alabama	01			Semmes city	69240																											Semmes city, Alabama	35.4	30.3	38.7	3786	3786	3390	3008	151	48	6	0	0	177
G01069648	2012-2016			Alabama	01			Sheffield city	69648																											Sheffield city, Alabama	43.2	40.9	44.8	9067	9067	8796	6357	1914	51	58	23	0	393
G01069672	2012-2016			Alabama	01			Shelby CDP	69672																											Shelby CDP, Alabama	37.4	29.1	40.6	1374	1374	1299	984	294	0	21	0	0	0
G01069840	2012-2016			Alabama	01			Shiloh town	69840																											Shiloh town, Alabama	39.0	38.2	41.8	344	344	332	300	0	19	3	0	0	10
G01069978	2012-2016			Alabama	01			Shoal Creek CDP	69978																											Shoal Creek CDP, Alabama	43.3	43.8	43.1	1448	1448	1436	1346	23	0	11	0	0	56
G01070128	2012-2016			Alabama	01			Shorter town	70128																											Shorter town, Alabama	42.3	38.0	46.4	581	581	581	115	466	0	0	0	0	0
G01070416	2012-2016			Alabama	01			Silas town	70416																											Silas town, Alabama	39.4	39.9	37.6	419	419	419	259	160	0	0	0	0	0
G01070536	2012-2016			Alabama	01			Silverhill town	70536																											Silverhill town, Alabama	43.3	43.9	43.2	809	809	707	701	0	4	0	0	0	2
G01070632	2012-2016			Alabama	01			Sims Chapel CDP	70632																											Sims Chapel CDP, Alabama	41.1	20.9		73	73	73	73	0	0	0	0	0	0
G01070704	2012-2016			Alabama	01			Sipsey town	70704																											Sipsey town, Alabama	47.7	47.1	51.3	416	416	393	225	163	0	0	0	0	5
G01070896	2012-2016			Alabama	01			Skyline town	70896																											Skyline town, Alabama	40.4	41.1	39.5	984	984	909	824	0	40	0	0	0	45
G01071040	2012-2016			Alabama	01			Slocomb city	71040																											Slocomb city, Alabama	44.5	43.0	50.1	1589	1589	1506	1015	436	0	0	0	0	55
G01071190	2012-2016			Alabama	01			Smiths Station city	71190																											Smiths Station city, Alabama	37.1	35.1	40.6	5235	5235	5131	4459	590	68	0	0	0	14
G01071201	2012-2016			Alabama	01			Smoke Rise CDP	71201																											Smoke Rise CDP, Alabama	38.3	43.7	35.3	2556	2556	2529	2515	0	0	0	0	0	14
G01071280	2012-2016			Alabama	01			Snead town	71280																											Snead town, Alabama	49.3	45.2	52.7	710	710	697	684	8	0	0	0	5	0
G01071496	2012-2016			Alabama	01			Somerville town	71496																											Somerville town, Alabama	48.0	46.8	48.8	751	751	748	705	23	14	0	0	0	6
G01071832	2012-2016			Alabama	01			Southside city	71832																											Southside city, Alabama	43.4	41.2	45.4	8563	8563	8445	8008	192	0	178	0	16	51
G01071900	2012-2016			Alabama	01			South Vinemont town	71900																											South Vinemont town, Alabama	34.8	32.1	35.1	589	589	452	402	37	0	13	0	0	0
G01071976	2012-2016			Alabama	01			Spanish Fort city	71976																											Spanish Fort city, Alabama	41.0	39.4	43.4	7825	7825	7463	6553	441	14	85	0	0	370
G01072408	2012-2016			Alabama	01			Spring Garden CDP	72408																											Spring Garden CDP, Alabama	51.3	51.3	52.0	120	120	120	120	0	0	0	0	0	0
G01072600	2012-2016			Alabama	01			Springville city	72600																											Springville city, Alabama	41.6	42.1	41.2	4199	4199	4199	4197	2	0	0	0	0	0
G01072672	2012-2016			Alabama	01			Spruce Pine CDP	72672																											Spruce Pine CDP, Alabama	45.8	33.8		152	152	152	152	0	0	0	0	0	0
G01072720	2012-2016			Alabama	01			Standing Rock CDP	72720																											Standing Rock CDP, Alabama	61.4	61.5	61.2	71	71	71	71	0	0	0	0	0	0
G01072816	2012-2016			Alabama	01			Stapleton CDP	72816																											Stapleton CDP, Alabama	44.6	40.9	44.8	1538	1538	1538	1526	0	0	12	0	0	0
G01072888	2012-2016			Alabama	01			Steele town	72888																											Steele town, Alabama	46.9	49.2	46.6	1089	1089	1058	1040	0	12	0	0	0	6
G01073056	2012-2016			Alabama	01			Sterrett CDP	73056																											Sterrett CDP, Alabama	50.6	40.1	53.3	865	865	865	693	32	55	0	0	0	85
G01073080	2012-2016			Alabama	01			Stevenson city	73080																											Stevenson city, Alabama	37.4	38.8	32.9	1834	1834	1777	1439	254	0	0	0	47	37
G01073152	2012-2016			Alabama	01			Stewartville CDP	73152																											Stewartville CDP, Alabama	55.1	58.2	52.7	1765	1765	1765	1757	0	8	0	0	0	0
G01073272	2012-2016			Alabama	01			Stockton CDP	73272																											Stockton CDP, Alabama	46.3	45.9	48.2	687	687	687	585	89	13	0	0	0	0
G01073728	2012-2016			Alabama	01			Sulligent city	73728																											Sulligent city, Alabama	40.2	36.5	40.9	2063	2063	2006	1539	457	0	0	0	0	10
G01073848	2012-2016			Alabama	01			Sumiton city	73848																											Sumiton city, Alabama	39.8	39.9	38.9	2735	2735	2692	2370	272	0	0	0	0	50
G01073872	2012-2016			Alabama	01			Summerdale town	73872																											Summerdale town, Alabama	39.6	37.0	43.6	910	910	865	746	103	4	0	0	4	8
G01074160	2012-2016			Alabama	01			Susan Moore town	74160																											Susan Moore town, Alabama	46.9	45.8	51.3	695	695	628	628	0	0	0	0	0	0
G01074304	2012-2016			Alabama	01			Sweet Water town	74304																											Sweet Water town, Alabama	38.5	37.3	38.9	332	332	332	320	12	0	0	0	0	0
G01074352	2012-2016			Alabama	01			Sylacauga city	74352																											Sylacauga city, Alabama	37.7	33.0	40.4	12696	12696	12121	7541	4330	60	0	6	0	184
G01074400	2012-2016			Alabama	01			Sylvania town	74400																											Sylvania town, Alabama	35.3	31.9	37.3	2408	2408	2295	2188	6	37	0	0	8	56
G01074424	2012-2016			Alabama	01			Sylvan Springs town	74424																											Sylvan Springs town, Alabama	44.0	42.0	47.8	1753	1753	1747	1673	60	2	9	0	0	3
G01074592	2012-2016			Alabama	01			Talladega city	74592																											Talladega city, Alabama	40.5	40.0	41.3	15793	15793	15142	7238	7577	20	169	0	0	138
G01074616	2012-2016			Alabama	01			Talladega Springs town	74616																											Talladega Springs town, Alabama	34.1	38.0	32.7	273	273	267	197	68	2	0	0	0	0
G01074688	2012-2016			Alabama	01			Tallassee city	74688																											Tallassee city, Alabama	31.9	30.8	33.8	5657	5657	5539	4314	1036	0	129	0	0	60
G01074976	2012-2016			Alabama	01			Tarrant city	74976																											Tarrant city, Alabama	43.0	37.4	44.9	6271	6271	5590	2029	3130	0	66	90	220	55
G01075096	2012-2016			Alabama	01			Taylor town	75096																											Taylor town, Alabama	31.7	33.5	30.3	2704	2704	2599	2294	229	0	4	0	0	72
G01075768	2012-2016			Alabama	01			Theodore CDP	75768																											Theodore CDP, Alabama	35.3	37.2	33.8	6221	6221	5889	4593	862	76	215	0	20	123
G01075936	2012-2016			Alabama	01			Thomaston town	75936																											Thomaston town, Alabama	40.1	38.0	42.3	243	243	243	148	72	23	0	0	0	0
G01075960	2012-2016			Alabama	01			Thomasville city	75960																											Thomasville city, Alabama	45.3	42.9	45.6	4064	4064	4064	1936	2013	0	82	33	0	0
G01076080	2012-2016			Alabama	01			Thorsby town	76080																											Thorsby town, Alabama	38.9	37.8	40.5	2007	2007	1824	1633	111	33	16	0	0	31
G01076200	2012-2016			Alabama	01			Tibbie CDP	76200																											Tibbie CDP, Alabama	56.5		56.5	26	26	26	15	0	0	0	0	0	11
G01076208	2012-2016			Alabama	01			Tidmore Bend CDP	76208																											Tidmore Bend CDP, Alabama	43.6	43.4	46.2	1266	1266	1266	1210	0	0	0	0	0	56
G01076320	2012-2016			Alabama	01			Tillmans Corner CDP	76320																											Tillmans Corner CDP, Alabama	36.3	36.9	35.8	18620	18620	17436	13521	2881	77	307	9	0	641
G01076584	2012-2016			Alabama	01			Town Creek town	76584																											Town Creek town, Alabama	33.6	35.2	32.6	1004	1004	976	690	233	22	0	0	0	31
G01076632	2012-2016			Alabama	01			Toxey town	76632																											Toxey town, Alabama	29.0	26.9	51.0	192	192	192	130	44	0	0	0	0	18
G01076680	2012-2016			Alabama	01			Trafford town	76680																											Trafford town, Alabama	43.6	45.4	40.4	660	660	660	619	24	0	0	1	0	16
G01076824	2012-2016			Alabama	01			Triana town	76824																											Triana town, Alabama	36.6	32.2	43.3	644	644	615	145	443	0	15	0	3	9
G01076872	2012-2016			Alabama	01			Trinity town	76872																											Trinity town, Alabama	39.8	39.4	41.6	2110	2110	2094	1808	236	9	28	0	0	13
G01076920	2012-2016			Alabama	01			Troy city	76920																											Troy city, Alabama	25.7	25.1	26.6	18944	18944	18865	10172	7815	54	676	0	0	148
G01076944	2012-2016			Alabama	01			Trussville city	76944																											Trussville city, Alabama	39.4	38.9	39.7	20872	20872	20659	18310	1404	11	425	0	80	429
G01077256	2012-2016			Alabama	01			Tuscaloosa city	77256																											Tuscaloosa city, Alabama	28.6	26.7	29.9	96352	96352	93641	48410	41668	122	2414	29	53	945
G01077280	2012-2016			Alabama	01			Tuscumbia city	77280																											Tuscumbia city, Alabama	38.3	33.3	41.4	8506	8506	8303	6191	1721	45	17	0	0	329
G01077304	2012-2016			Alabama	01			Tuskegee city	77304																											Tuskegee city, Alabama	26.1	24.5	27.6	9050	9050	8865	175	8567	9	44	0	0	70
G01077352	2012-2016			Alabama	01			Twin town	77352																											Twin town, Alabama	47.7	47.3	49.2	353	353	343	341	0	0	0	0	0	2
G01077580	2012-2016			Alabama	01			Underwood-Petersville CDP	77580																											Underwood-Petersville CDP, Alabama	34.9	34.5	35.5	3723	3723	3714	3120	233	27	153	0	90	91
G01077616	2012-2016			Alabama	01			Union town	77616																											Union town, Alabama	51.7	48.3	56.6	260	260	260	15	245	0	0	0	0	0
G01077784	2012-2016			Alabama	01			Union Grove town	77784																											Union Grove town, Alabama	48.5	48.8	47.0	91	91	91	91	0	0	0	0	0	0
G01077880	2012-2016			Alabama	01			Union Springs city	77880																											Union Springs city, Alabama	40.1	39.5	43.3	3808	3808	3799	665	3110	0	23	0	1	0
G01077904	2012-2016			Alabama	01			Uniontown town	77904																											Uniontown town, Alabama	31.3	20.2	35.3	2329	2329	2329	359	1965	0	0	0	5	0
G01078120	2012-2016			Alabama	01			Uriah CDP	78120																											Uriah CDP, Alabama	58.8	58.7	58.9	220	220	220	201	0	0	0	0	0	19
G01078204	2012-2016			Alabama	01			Valley city	78204																											Valley city, Alabama	35.8	35.1	37.6	9439	9439	9418	5421	3626	18	256	0	0	97
G01078232	2012-2016			Alabama	01			Valley Grande city	78232																											Valley Grande city, Alabama	43.7	42.8	45.3	3855	3855	3846	2588	1244	0	14	0	0	0
G01078240	2012-2016			Alabama	01			Valley Head town	78240																											Valley Head town, Alabama	38.5	37.7	39.2	713	713	680	674	0	6	0	0	0	0
G01078264	2012-2016			Alabama	01			Vance town	78264																											Vance town, Alabama	31.3	31.2	31.4	1325	1325	1252	1148	80	0	0	0	9	15
G01078312	2012-2016			Alabama	01			Vandiver CDP	78312																											Vandiver CDP, Alabama	48.8	47.1	53.4	954	954	934	894	40	0	0	0	0	0
G01078480	2012-2016			Alabama	01			Vernon city	78480																											Vernon city, Alabama	39.5	40.2	39.4	2423	2423	2384	2108	276	0	0	0	0	0
G01078552	2012-2016			Alabama	01			Vestavia Hills city	78552																											Vestavia Hills city, Alabama	39.7	38.3	40.8	34243	34243	33245	30595	819	30	1526	0	11	264
G01078984	2012-2016			Alabama	01			Vina town	78984																											Vina town, Alabama	48.0	48.6	44.8	300	300	293	288	0	0	0	0	0	5
G01079008	2012-2016			Alabama	01			Vincent town	79008																											Vincent town, Alabama	43.1	41.7	43.6	2103	2103	2103	1523	569	6	0	0	0	5
G01079032	2012-2016			Alabama	01			Vinegar Bend CDP	79032																											Vinegar Bend CDP, Alabama	29.1	29.7	23.5	344	344	344	28	262	54	0	0	0	0
G01079272	2012-2016			Alabama	01			Vredenburgh town	79272																											Vredenburgh town, Alabama	32.9	40.2	32.6	190	190	190	20	170	0	0	0	0	0
G01079344	2012-2016			Alabama	01			Wadley town	79344																											Wadley town, Alabama	21.8	22.1	21.4	890	890	869	568	271	0	0	0	0	30
G01079488	2012-2016			Alabama	01			Waldo town	79488																											Waldo town, Alabama	52.6	52.5	52.8	210	210	210	132	78	0	0	0	0	0
G01079728	2012-2016			Alabama	01			Walnut Grove town	79728																											Walnut Grove town, Alabama	33.6	33.4	33.8	820	820	808	779	0	0	0	0	0	29
G01079944	2012-2016			Alabama	01			Warrior city	79944																											Warrior city, Alabama	45.1	43.0	49.4	3198	3198	3095	2236	774	0	13	0	0	72
G01080064	2012-2016			Alabama	01			Waterloo town	80064																											Waterloo town, Alabama	41.2	41.5	41.2	163	163	149	149	0	0	0	0	0	0
G01080256	2012-2016			Alabama	01			Waverly town	80256																											Waverly town, Alabama	49.7	49.2	51.3	226	226	226	193	29	0	0	0	0	4
G01080352	2012-2016			Alabama	01			Weaver city	80352																											Weaver city, Alabama	36.4	35.8	36.9	3083	3083	2996	2463	263	15	76	0	0	179
G01080376	2012-2016			Alabama	01			Webb town	80376																											Webb town, Alabama	44.2	43.5	44.8	1394	1394	1229	1017	188	24	0	0	0	0
G01080496	2012-2016			Alabama	01			Wedowee town	80496																											Wedowee town, Alabama	48.5	46.1	53.1	742	742	729	443	283	0	0	0	0	3
G01080736	2012-2016			Alabama	01			Weogufka CDP	80736																											Weogufka CDP, Alabama	28.5	42.5	21.0	315	315	315	294	21	0	0	0	0	0
G01080928	2012-2016			Alabama	01			West Blocton town	80928																											West Blocton town, Alabama	36.1	33.5	36.8	1334	1334	1315	1039	250	17	0	0	0	9
G01081084	2012-2016			Alabama	01			West End-Cobb Town CDP	81084																											West End-Cobb Town CDP, Alabama	42.0	41.6	43.4	3550	3550	3437	2736	677	7	9	0	0	8
G01081336	2012-2016			Alabama	01			West Jefferson town	81336																											West Jefferson town, Alabama	38.0	32.5	39.1	462	462	462	456	0	4	0	0	0	2
G01081504	2012-2016			Alabama	01			Westover town	81504																											Westover town, Alabama	36.9	36.3	38.7	1315	1315	1201	1153	22	2	14	0	6	4
G01081528	2012-2016			Alabama	01			West Point town	81528																											West Point town, Alabama	38.4	34.0	42.0	691	691	670	641	0	18	11	0	0	0
G01081720	2012-2016			Alabama	01			Wetumpka city	81720																											Wetumpka city, Alabama	38.9	34.7	40.7	7654	7654	7571	5078	2306	0	38	0	0	149
G01081744	2012-2016			Alabama	01			Whatley CDP	81744																											Whatley CDP, Alabama				23	23	23	0	23	0	0	0	0	0
G01081912	2012-2016			Alabama	01			White Hall town	81912																											White Hall town, Alabama	46.3	46.5	45.5	811	811	811	22	789	0	0	0	0	0
G01082104	2012-2016			Alabama	01			White Plains CDP	82104																											White Plains CDP, Alabama	39.8	39.6	41.2	915	915	915	915	0	0	0	0	0	0
G01082176	2012-2016			Alabama	01			Whitesboro CDP	82176																											Whitesboro CDP, Alabama	34.9	39.2	31.4	2290	2290	2246	2144	0	102	0	0	0	0
G01082848	2012-2016			Alabama	01			Wilsonville town	82848																											Wilsonville town, Alabama	43.9	43.4	45.6	2119	2119	2077	1778	266	8	0	0	0	25
G01082872	2012-2016			Alabama	01			Wilton town	82872																											Wilton town, Alabama	44.3	41.3	44.8	540	540	528	360	163	0	0	0	0	5
G01082992	2012-2016			Alabama	01			Winfield city	82992																											Winfield city, Alabama	43.5	34.2	48.6	4448	4448	4394	4148	227	0	19	0	0	0
G01083400	2012-2016			Alabama	01			Woodland town	83400																											Woodland town, Alabama	42.2	42.3	42.0	197	197	196	195	1	0	0	0	0	0
G01083640	2012-2016			Alabama	01			Woodstock town	83640																											Woodstock town, Alabama	33.3	34.4	31.9	2027	2027	1829	1786	12	3	0	0	0	28
G01083664	2012-2016			Alabama	01			Woodville town	83664																											Woodville town, Alabama	40.2	40.7	37.7	893	893	864	754	14	27	3	0	0	66
G01083976	2012-2016			Alabama	01			Yellow Bluff town	83976																											Yellow Bluff town, Alabama	28.6	28.5	38.1	153	153	153	0	152	1	0	0	0	0
G01084096	2012-2016			Alabama	01			York city	84096																											York city, Alabama	39.3	34.7	41.7	3021	3021	3018	390	2610	0	0	0	0	18
G02000065	2012-2016			Alaska	02			Adak city	00065																											Adak city, Alaska	29.9	36.3	26.0	122	122	85	24	0	12	11	23	2	13
G02000650	2012-2016			Alaska	02			Akhiok city	00650																											Akhiok city, Alaska	32.3	34.0	15.7	74	74	70	5	0	62	0	0	0	3
G02000760	2012-2016			Alaska	02			Akiachak CDP	00760																											Akiachak CDP, Alaska	26.5	25.6	27.4	584	584	572	15	3	541	0	0	0	13
G02000870	2012-2016			Alaska	02			Akiak city	00870																											Akiak city, Alaska	24.5	25.3	23.1	407	407	401	1	0	385	1	2	0	12
G02001090	2012-2016			Alaska	02			Akutan city	01090																											Akutan city, Alaska	44.0	42.5	48.0	782	782	633	92	114	95	297	22	0	13
G02001200	2012-2016			Alaska	02			Alakanuk city	01200																											Alakanuk city, Alaska	20.3	19.8	20.7	737	737	737	34	0	680	3	0	0	20
G02001305	2012-2016			Alaska	02			Alatna CDP	01305																											Alatna CDP, Alaska				1	1	1	0	0	1	0	0	0	0
G02001390	2012-2016			Alaska	02			Alcan Border CDP	01390																											Alcan Border CDP, Alaska	16.6	16.7	13.8	36	36	36	15	0	5	16	0	0	0
G02001420	2012-2016			Alaska	02			Aleknagik city	01420																											Aleknagik city, Alaska	32.5	33.5	29.8	189	189	189	16	2	168	0	0	0	3
G02001560	2012-2016			Alaska	02			Aleneva CDP	01560																											Aleneva CDP, Alaska	75.2			45	45	45	45	0	0	0	0	0	0
G02001860	2012-2016			Alaska	02			Allakaket city	01860																											Allakaket city, Alaska	33.1	32.7	33.5	105	105	99	20	0	76	0	0	0	3
G02001970	2012-2016			Alaska	02			Ambler city	01970																											Ambler city, Alaska	27.1	27.8	26.8	295	295	295	9	0	281	0	1	0	4
G02002080	2012-2016			Alaska	02			Anaktuvuk Pass city	02080																											Anaktuvuk Pass city, Alaska	24.8	21.5	27.6	273	273	270	22	3	235	0	0	0	10
G02003000	2012-2016			Alaska	02			Anchorage municipality	03000																											Anchorage municipality, Alaska	32.8	32.1	33.6	299321	299321	273230	179128	15902	20098	26350	6681	552	24519
G02003110	2012-2016			Alaska	02			Anchor Point CDP	03110																											Anchor Point CDP, Alaska	47.5	46.7	48.4	2018	2018	1946	1820	0	81	0	0	0	45
G02003220	2012-2016			Alaska	02			Anderson city	03220																											Anderson city, Alaska	44.7	44.7	46.5	168	168	168	146	5	7	0	0	0	10
G02003440	2012-2016			Alaska	02			Angoon city	03440																											Angoon city, Alaska	39.8	39.7	41.3	448	448	369	68	40	195	37	1	0	28
G02003550	2012-2016			Alaska	02			Aniak city	03550																											Aniak city, Alaska	31.4	29.9	33.6	526	526	516	97	0	370	9	0	0	40
G02003880	2012-2016			Alaska	02			Anvik city	03880																											Anvik city, Alaska	37.5	44.3	22.8	86	86	86	0	0	79	0	0	0	7
G02003990	2012-2016			Alaska	02			Arctic Village CDP	03990																											Arctic Village CDP, Alaska	27.9	30.3	25.7	137	137	137	11	0	115	0	0	0	11
G02004210	2012-2016			Alaska	02			Atka city	04210																											Atka city, Alaska	31.5	37.5	31.3	51	51	51	8	0	33	9	0	0	1
G02004430	2012-2016			Alaska	02			Atmautluak CDP	04430																											Atmautluak CDP, Alaska	26.8	32.3	23.0	231	231	231	0	0	230	0	0	0	1
G02004500	2012-2016			Alaska	02			Atqasuk city	04500																											Atqasuk city, Alaska	28.9	28.3	31.5	167	167	167	6	0	150	0	0	0	11
G02004670	2012-2016			Alaska	02			Attu Station CDP	04670																											Attu Station CDP, Alaska	24.9	24.9		15	15	10	6	4	0	0	0	0	0
G02005000	2012-2016			Alaska	02			Badger CDP	05000																											Badger CDP, Alaska	32.0	33.0	31.3	19830	19830	18371	15690	251	783	223	1	0	1423
G02005200	2012-2016			Alaska	02			Barrow city	05200																											Barrow city, Alaska	27.0	27.1	26.9	4316	4316	4103	476	10	2682	501	139	0	295
G02005585	2012-2016			Alaska	02			Bear Creek CDP	05585																											Bear Creek CDP, Alaska	42.8	36.6	49.2	1389	1389	1383	1167	0	179	37	0	0	0
G02005750	2012-2016			Alaska	02			Beaver CDP	05750																											Beaver CDP, Alaska	53.0	56.3	32.8	46	46	46	0	0	45	0	0	0	1
G02006245	2012-2016			Alaska	02			Beluga CDP	06245																											Beluga CDP, Alaska	68.2	68.2		5	5	5	3	0	2	0	0	0	0
G02006520	2012-2016			Alaska	02			Bethel city	06520																											Bethel city, Alaska	29.2	28.7	29.6	6365	6365	6099	1488	129	3780	132	38	0	532
G02006630	2012-2016			Alaska	02			Bettles city	06630																											Bettles city, Alaska	37.9	51.3		36	36	36	27	0	9	0	0	0	0
G02006850	2012-2016			Alaska	02			Big Delta CDP	06850																											Big Delta CDP, Alaska	28.7	28.6	29.1	577	577	509	426	4	5	24	0	0	50
G02007070	2012-2016			Alaska	02			Big Lake CDP	07070																											Big Lake CDP, Alaska	39.6	40.3	38.2	3552	3552	3390	2808	0	192	22	6	0	362
G02007620	2012-2016			Alaska	02			Birch Creek CDP	07620																											Birch Creek CDP, Alaska				3	3	3	0	0	3	0	0	0	0
G02008740	2012-2016			Alaska	02			Brevig Mission city	08740																											Brevig Mission city, Alaska	22.5	22.1	23.3	417	417	417	3	0	402	0	0	0	12
G02009600	2012-2016			Alaska	02			Buckland city	09600																											Buckland city, Alaska	22.2	23.9	20.8	616	616	613	12	0	599	1	0	0	1
G02009657	2012-2016			Alaska	02			Buffalo Soapstone CDP	09657																											Buffalo Soapstone CDP, Alaska	36.2	36.5	35.8	836	836	811	702	0	14	6	0	0	89
G02009710	2012-2016			Alaska	02			Butte CDP	09710																											Butte CDP, Alaska	35.0	36.5	34.1	3905	3905	3721	3359	27	84	44	0	0	207
G02010150	2012-2016			Alaska	02			Cantwell CDP	10150																											Cantwell CDP, Alaska	45.8	45.0	49.0	204	204	204	156	5	24	5	0	0	14
G02011690	2012-2016			Alaska	02			Central CDP	11690																											Central CDP, Alaska	54.8	56.8	50.9	42	42	42	39	0	3	0	0	0	0
G02011800	2012-2016			Alaska	02			Chalkyitsik CDP	11800																											Chalkyitsik CDP, Alaska	25.7	26.3	18.8	120	120	120	15	0	103	0	0	0	2
G02012350	2012-2016			Alaska	02			Chase CDP	12350																											Chase CDP, Alaska				8	8	8	8	0	0	0	0	0	0
G02012680	2012-2016			Alaska	02			Chefornak city	12680																											Chefornak city, Alaska	23.1	21.9	25.3	507	507	507	15	0	488	0	0	0	4
G02012920	2012-2016			Alaska	02			Chena Ridge CDP	12920																											Chena Ridge CDP, Alaska	38.8	42.4	37.4	5744	5744	5647	4647	0	454	99	55	0	392
G02012970	2012-2016			Alaska	02			Chenega CDP	12970																											Chenega CDP, Alaska	45.2	45.5	10.8	51	51	51	9	0	42	0	0	0	0
G02013230	2012-2016			Alaska	02			Chevak city	13230																											Chevak city, Alaska	25.8	26.4	25.0	1194	1194	1149	66	22	996	23	0	3	39
G02013340	2012-2016			Alaska	02			Chickaloon CDP	13340																											Chickaloon CDP, Alaska	57.5	61.8	53.8	258	258	258	223	0	4	0	0	0	31
G02013450	2012-2016			Alaska	02			Chicken CDP	13450																											Chicken CDP, Alaska				0	0	0	0	0	0	0	0	0	0
G02013550	2012-2016			Alaska	02			Chignik city	13550																											Chignik city, Alaska	38.5	38.8	33.5	40	40	40	9	0	23	3	0	0	5
G02013670	2012-2016			Alaska	02			Chignik Lagoon CDP	13670																											Chignik Lagoon CDP, Alaska	40.8	44.5	40.3	59	59	59	14	0	38	0	0	0	7
G02013780	2012-2016			Alaska	02			Chignik Lake CDP	13780																											Chignik Lake CDP, Alaska	39.3	38.5	47.5	71	71	71	4	0	67	0	0	0	0
G02013860	2012-2016			Alaska	02			Chiniak CDP	13860																											Chiniak CDP, Alaska				0	0	0	0	0	0	0	0	0	0
G02013890	2012-2016			Alaska	02			Chisana CDP	13890																											Chisana CDP, Alaska				0	0	0	0	0	0	0	0	0	0
G02014000	2012-2016			Alaska	02			Chistochina CDP	14000																											Chistochina CDP, Alaska	46.6	46.8	32.8	69	69	61	4	0	57	0	0	0	0
G02014110	2012-2016			Alaska	02			Chitina CDP	14110																											Chitina CDP, Alaska	53.3	53.6	32.3	76	76	76	40	0	36	0	0	0	0
G02014330	2012-2016			Alaska	02			Chuathbaluk city	14330																											Chuathbaluk city, Alaska	22.3	25.0	20.8	109	109	109	7	0	97	0	0	0	5
G02014880	2012-2016			Alaska	02			Circle CDP	14880																											Circle CDP, Alaska	26.5	31.8	23.3	116	116	87	20	0	65	0	0	0	2
G02015320	2012-2016			Alaska	02			Clam Gulch CDP	15320																											Clam Gulch CDP, Alaska	50.9	61.8	39.7	198	198	178	166	0	12	0	0	0	0
G02015430	2012-2016			Alaska	02			Clark's Point city	15430																											Clark's Point city, Alaska	44.5	47.0	44.5	47	47	47	0	0	38	0	0	0	9
G02016360	2012-2016			Alaska	02			Coffman Cove city	16360																											Coffman Cove city, Alaska	59.0	54.8	59.3	180	180	180	175	0	0	0	0	0	5
G02016420	2012-2016			Alaska	02			Cohoe CDP	16420																											Cohoe CDP, Alaska	49.9	50.9	48.0	1321	1321	1315	1204	2	56	9	0	6	38
G02016530	2012-2016			Alaska	02			Cold Bay city	16530																											Cold Bay city, Alaska	45.6	39.0	47.0	60	60	55	42	0	10	0	0	0	3
G02016630	2012-2016			Alaska	02			Coldfoot CDP	16630																											Coldfoot CDP, Alaska	35.5	30.8	43.2	41	41	39	39	0	0	0	0	0	0
G02016750	2012-2016			Alaska	02			College CDP	16750																											College CDP, Alaska	29.4	28.2	31.5	14372	14372	13620	9877	708	1111	624	44	0	1256
G02017190	2012-2016			Alaska	02			Cooper Landing CDP	17190																											Cooper Landing CDP, Alaska	37.2	42.0	34.9	489	489	489	464	0	25	0	0	0	0
G02017300	2012-2016			Alaska	02			Copper Center CDP	17300																											Copper Center CDP, Alaska	33.9	39.4	21.8	335	335	325	162	0	136	2	0	2	23
G02017410	2012-2016			Alaska	02			Cordova city	17410																											Cordova city, Alaska	49.3	49.2	49.6	3047	3047	3030	2225	0	240	264	36	0	265
G02017670	2012-2016			Alaska	02			Covenant Life CDP	17670																											Covenant Life CDP, Alaska	43.4	43.4	39.0	143	143	143	46	0	0	0	0	0	97
G02017740	2012-2016			Alaska	02			Craig city	17740																											Craig city, Alaska	41.5	43.8	39.0	1257	1257	1222	810	3	271	19	0	0	119
G02017850	2012-2016			Alaska	02			Crooked Creek CDP	17850																											Crooked Creek CDP, Alaska	29.3	33.5	19.8	65	65	65	6	2	51	0	0	0	6
G02017960	2012-2016			Alaska	02			Crown Point CDP	17960																											Crown Point CDP, Alaska	31.7	29.9	31.7	108	108	108	108	0	0	0	0	0	0
G02018510	2012-2016			Alaska	02			Deering city	18510																											Deering city, Alaska	26.4	28.2	25.5	150	150	150	2	0	148	0	0	0	0
G02018620	2012-2016			Alaska	02			Delta Junction city	18620																											Delta Junction city, Alaska	31.3	32.8	28.8	1050	1050	988	948	2	31	3	0	0	4
G02018675	2012-2016			Alaska	02			Deltana CDP	18675																											Deltana CDP, Alaska	39.9	39.1	43.7	2409	2409	2289	2217	0	0	3	0	0	69
G02018805	2012-2016			Alaska	02			Denali Park CDP	18805																											Denali Park CDP, Alaska	31.6	30.8	31.7	619	619	602	531	11	22	11	0	0	27
G02018925	2012-2016			Alaska	02			Diamond Ridge CDP	18925																											Diamond Ridge CDP, Alaska	45.2	45.7	44.9	1201	1201	1195	1084	0	29	21	19	0	42
G02018950	2012-2016			Alaska	02			Dillingham city	18950																											Dillingham city, Alaska	31.3	31.8	30.2	2296	2296	2157	632	8	1227	36	1	0	253
G02019060	2012-2016			Alaska	02			Diomede city	19060																											Diomede city, Alaska	21.8	29.8	17.0	55	55	55	0	0	52	0	0	0	3
G02019720	2012-2016			Alaska	02			Dot Lake CDP	19720																											Dot Lake CDP, Alaska				0	0	0	0	0	0	0	0	0	0
G02019750	2012-2016			Alaska	02			Dot Lake Village CDP	19750																											Dot Lake Village CDP, Alaska	43.3	35.9	59.1	65	65	65	7	0	34	0	0	0	24
G02020020	2012-2016			Alaska	02			Dry Creek CDP	20020																											Dry Creek CDP, Alaska	53.3	42.5	59.2	91	91	91	91	0	0	0	0	0	0
G02020380	2012-2016			Alaska	02			Eagle city	20380																											Eagle city, Alaska	45.5	49.5	44.5	84	84	84	80	0	1	0	0	0	3
G02020600	2012-2016			Alaska	02			Eagle Village CDP	20600																											Eagle Village CDP, Alaska	58.9	59.0	58.8	21	21	21	10	0	11	0	0	0	0
G02020970	2012-2016			Alaska	02			Edna Bay city	20970																											Edna Bay city, Alaska				0	0	0	0	0	0	0	0	0	0
G02021040	2012-2016			Alaska	02			Eek city	21040																											Eek city, Alaska	22.8	25.1	21.9	472	472	453	0	0	449	0	0	0	4
G02021150	2012-2016			Alaska	02			Egegik city	21150																											Egegik city, Alaska	51.3	52.0	34.0	80	80	73	25	7	20	15	0	0	6
G02021370	2012-2016			Alaska	02			Eielson AFB CDP	21370																											Eielson AFB CDP, Alaska	23.3	23.0	24.2	2826	2826	2461	1971	184	24	112	0	0	170
G02021810	2012-2016			Alaska	02			Ekwok city	21810																											Ekwok city, Alaska	39.5	34.5	43.5	79	79	79	3	0	76	0	0	0	0
G02022140	2012-2016			Alaska	02			Elfin Cove CDP	22140																											Elfin Cove CDP, Alaska	58.4	58.4	58.0	26	26	26	18	0	8	0	0	0	0
G02022250	2012-2016			Alaska	02			Elim city	22250																											Elim city, Alaska	28.5	28.7	27.0	300	300	295	6	0	286	0	0	0	3
G02022910	2012-2016			Alaska	02			Emmonak city	22910																											Emmonak city, Alaska	26.1	25.8	26.6	808	808	808	21	2	781	2	0	0	2
G02023460	2012-2016			Alaska	02			Ester CDP	23460																											Ester CDP, Alaska	33.2	33.6	29.4	2727	2727	2695	2486	26	69	0	15	0	99
G02023720	2012-2016			Alaska	02			Eureka Roadhouse CDP	23720																											Eureka Roadhouse CDP, Alaska				0	0	0	0	0	0	0	0	0	0
G02023790	2012-2016			Alaska	02			Evansville CDP	23790																											Evansville CDP, Alaska	58.3		58.8	11	11	11	2	0	9	0	0	0	0
G02023900	2012-2016			Alaska	02			Excursion Inlet CDP	23900																											Excursion Inlet CDP, Alaska	35.3	34.4		53	53	53	30	0	4	4	5	0	10
G02024230	2012-2016			Alaska	02			Fairbanks city	24230																											Fairbanks city, Alaska	27.7	26.2	29.3	32578	32578	28736	18930	2599	2211	1542	380	104	2970
G02024660	2012-2016			Alaska	02			False Pass city	24660																											False Pass city, Alaska	36.9	42.8	36.0	64	64	62	23	0	35	4	0	0	0
G02024980	2012-2016			Alaska	02			Farmers Loop CDP	24980																											Farmers Loop CDP, Alaska	37.1	31.2	40.6	4517	4517	4148	3726	22	151	10	0	0	239
G02025000	2012-2016			Alaska	02			Farm Loop CDP	25000																											Farm Loop CDP, Alaska	39.0	38.0	39.0	1119	1119	1088	1040	0	7	2	0	0	39
G02025220	2012-2016			Alaska	02			Ferry CDP	25220																											Ferry CDP, Alaska				6	6	6	6	0	0	0	0	0	0
G02025550	2012-2016			Alaska	02			Fishhook CDP	25550																											Fishhook CDP, Alaska	37.3	37.1	37.7	5866	5866	5584	5004	30	112	197	3	0	238
G02025880	2012-2016			Alaska	02			Flat CDP	25880																											Flat CDP, Alaska				0	0	0	0	0	0	0	0	0	0
G02026100	2012-2016			Alaska	02			Fort Greely CDP	26100																											Fort Greely CDP, Alaska	16.1	21.1	8.8	253	253	169	74	78	9	4	0	0	4
G02026760	2012-2016			Alaska	02			Fort Yukon city	26760																											Fort Yukon city, Alaska	32.3	32.2	32.3	568	568	568	41	0	510	9	0	0	8
G02026835	2012-2016			Alaska	02			Four Mile Road CDP	26835																											Four Mile Road CDP, Alaska				4	4	4	2	0	2	0	0	0	0
G02026870	2012-2016			Alaska	02			Fox CDP	26870																											Fox CDP, Alaska	55.1	55.1	55.0	403	403	403	225	0	19	92	0	0	67
G02026910	2012-2016			Alaska	02			Fox River CDP	26910																											Fox River CDP, Alaska	21.1	21.3	20.6	625	625	625	625	0	0	0	0	0	0
G02027090	2012-2016			Alaska	02			Fritz Creek CDP	27090																											Fritz Creek CDP, Alaska	41.0	41.1	40.9	2043	2043	1902	1733	32	25	24	0	19	69
G02027145	2012-2016			Alaska	02			Funny River CDP	27145																											Funny River CDP, Alaska	53.3	53.6	52.2	972	972	958	896	6	15	0	0	0	41
G02027420	2012-2016			Alaska	02			Gakona CDP	27420																											Gakona CDP, Alaska	23.7	23.8	16.2	166	166	156	107	0	46	0	0	0	3
G02027530	2012-2016			Alaska	02			Galena city	27530																											Galena city, Alaska	39.0	35.8	41.3	524	524	513	189	0	293	8	0	4	19
G02027640	2012-2016			Alaska	02			Gambell city	27640																											Gambell city, Alaska	28.4	31.0	25.4	690	690	687	37	0	611	12	0	0	27
G02027700	2012-2016			Alaska	02			Game Creek CDP	27700																											Game Creek CDP, Alaska				0	0	0	0	0	0	0	0	0	0
G02028200	2012-2016			Alaska	02			Gateway CDP	28200																											Gateway CDP, Alaska	34.9	35.9	34.1	6061	6061	5899	4930	148	404	22	10	15	370
G02028590	2012-2016			Alaska	02			Glacier View CDP	28590																											Glacier View CDP, Alaska	47.5	32.8	52.2	220	220	217	194	6	0	0	0	0	17
G02028740	2012-2016			Alaska	02			Glennallen CDP	28740																											Glennallen CDP, Alaska	24.5	51.5	21.7	192	192	188	185	0	3	0	0	0	0
G02029130	2012-2016			Alaska	02			Goldstream CDP	29130																											Goldstream CDP, Alaska	37.5	34.8	44.4	3960	3960	3903	3720	1	140	0	0	0	42
G02029180	2012-2016			Alaska	02			Golovin city	29180																											Golovin city, Alaska	32.2	33.8	21.5	132	132	130	6	0	122	0	0	0	2
G02029290	2012-2016			Alaska	02			Goodnews Bay city	29290																											Goodnews Bay city, Alaska	25.3	24.6	26.8	216	216	216	2	0	209	0	0	0	5
G02030060	2012-2016			Alaska	02			Grayling city	30060																											Grayling city, Alaska	24.3	25.0	22.8	165	165	162	0	0	162	0	0	0	0
G02030500	2012-2016			Alaska	02			Gulkana CDP	30500																											Gulkana CDP, Alaska	36.5	25.5	43.5	74	74	74	11	0	63	0	0	0	0
G02030940	2012-2016			Alaska	02			Gustavus city	30940																											Gustavus city, Alaska	51.6	52.1	48.7	472	472	468	417	0	40	0	0	0	11
G02031050	2012-2016			Alaska	02			Haines CDP	31050																											Haines CDP, Alaska	45.2	43.0	51.0	1838	1838	1797	1445	1	116	67	0	0	168
G02031270	2012-2016			Alaska	02			Halibut Cove CDP	31270																											Halibut Cove CDP, Alaska	67.5	69.5		36	36	36	18	0	12	0	0	0	6
G02031710	2012-2016			Alaska	02			Happy Valley CDP	31710																											Happy Valley CDP, Alaska	46.5	53.2	45.0	636	636	626	560	2	56	8	0	0	0
G02031765	2012-2016			Alaska	02			Harding-Birch Lakes CDP	31765																											Harding-Birch Lakes CDP, Alaska	55.6	54.4	63.0	125	125	125	121	0	0	0	0	0	4
G02032150	2012-2016			Alaska	02			Healy CDP	32150																											Healy CDP, Alaska	40.4	40.8	39.6	1115	1115	1115	968	0	13	56	0	0	78
G02032310	2012-2016			Alaska	02			Healy Lake CDP	32310																											Healy Lake CDP, Alaska				3	3	3	0	0	0	0	0	0	3
G02032550	2012-2016			Alaska	02			Hobart Bay CDP	32550																											Hobart Bay CDP, Alaska				0	0	0	0	0	0	0	0	0	0
G02032810	2012-2016			Alaska	02			Hollis CDP	32810																											Hollis CDP, Alaska	32.7	52.2	23.7	76	76	76	44	0	8	4	0	0	20
G02033030	2012-2016			Alaska	02			Holy Cross city	33030																											Holy Cross city, Alaska	30.8	30.8	30.7	216	216	216	11	0	202	3	0	0	0
G02033140	2012-2016			Alaska	02			Homer city	33140																											Homer city, Alaska	40.4	38.4	41.4	5418	5418	5157	4450	26	342	61	0	0	278
G02033360	2012-2016			Alaska	02			Hoonah city	33360																											Hoonah city, Alaska	43.6	47.0	37.8	774	774	752	237	33	331	11	0	4	136
G02033470	2012-2016			Alaska	02			Hooper Bay city	33470																											Hooper Bay city, Alaska	19.4	19.5	19.3	1114	1114	1100	44	2	1029	0	0	0	25
G02033580	2012-2016			Alaska	02			Hope CDP	33580																											Hope CDP, Alaska	25.9	25.9	25.8	55	55	27	27	0	0	0	0	0	0
G02033800	2012-2016			Alaska	02			Houston city	33800																											Houston city, Alaska	36.7	37.6	36.3	2028	2028	1938	1575	16	138	3	36	12	158
G02033910	2012-2016			Alaska	02			Hughes city	33910																											Hughes city, Alaska	28.3	34.0	24.2	83	83	83	0	0	73	10	0	0	0
G02034350	2012-2016			Alaska	02			Huslia city	34350																											Huslia city, Alaska	26.8	18.8	31.9	435	435	432	36	0	380	0	0	0	16
G02034460	2012-2016			Alaska	02			Hydaburg city	34460																											Hydaburg city, Alaska	42.9	44.3	42.8	291	291	291	14	0	245	1	22	0	9
G02034570	2012-2016			Alaska	02			Hyder CDP	34570																											Hyder CDP, Alaska				0	0	0	0	0	0	0	0	0	0
G02034790	2012-2016			Alaska	02			Igiugig CDP	34790																											Igiugig CDP, Alaska	37.3	28.8	37.5	47	47	45	5	0	40	0	0	0	0
G02035120	2012-2016			Alaska	02			Iliamna CDP	35120																											Iliamna CDP, Alaska	42.0	50.3	34.5	86	86	82	20	0	53	0	0	0	9
G02035890	2012-2016			Alaska	02			Ivanof Bay CDP	35890																											Ivanof Bay CDP, Alaska				0	0	0	0	0	0	0	0	0	0
G02036400	2012-2016			Alaska	02			Juneau city and borough	36400																											Juneau city and borough, Alaska	37.5	37.9	37.2	32524	32524	30476	21356	364	3787	2110	324	147	2388
G02036540	2012-2016			Alaska	02			Kachemak city	36540																											Kachemak city, Alaska	51.9	49.6	52.9	537	537	526	469	0	12	4	0	0	41
G02036770	2012-2016			Alaska	02			Kake city	36770																											Kake city, Alaska	35.7	36.0	35.3	627	627	620	115	3	413	12	0	0	77
G02036990	2012-2016			Alaska	02			Kaktovik city	36990																											Kaktovik city, Alaska	26.0	25.3	28.0	166	166	166	9	0	151	0	0	0	6
G02037250	2012-2016			Alaska	02			Kalifornsky CDP	37250																											Kalifornsky CDP, Alaska	32.8	32.8	33.0	8015	8015	7563	6725	80	359	7	0	27	365
G02037430	2012-2016			Alaska	02			Kaltag city	37430																											Kaltag city, Alaska	46.0	44.8	47.3	152	152	152	9	0	141	0	0	0	2
G02037540	2012-2016			Alaska	02			Karluk CDP	37540																											Karluk CDP, Alaska	35.2	35.8	27.0	45	45	45	0	0	45	0	0	0	0
G02037650	2012-2016			Alaska	02			Kasaan city	37650																											Kasaan city, Alaska	29.8	47.5	27.8	93	93	93	48	0	41	0	0	0	4
G02037975	2012-2016			Alaska	02			Kasigluk CDP	37975																											Kasigluk CDP, Alaska	24.1	22.9	25.8	635	635	635	0	0	618	0	0	0	17
G02038090	2012-2016			Alaska	02			Kasilof CDP	38090																											Kasilof CDP, Alaska	44.1	21.3	46.3	407	407	407	398	0	9	0	0	0	0
G02038420	2012-2016			Alaska	02			Kenai city	38420																											Kenai city, Alaska	37.0	35.5	38.5	7551	7551	7377	5633	24	846	140	148	0	586
G02038910	2012-2016			Alaska	02			Kenny Lake CDP	38910																											Kenny Lake CDP, Alaska	47.1	12.6	60.3	161	161	161	107	0	54	0	0	0	0
G02038970	2012-2016			Alaska	02			Ketchikan city	38970																											Ketchikan city, Alaska	38.1	37.6	39.0	8189	8189	7665	4593	58	1162	1004	10	56	782
G02039300	2012-2016			Alaska	02			Kiana city	39300																											Kiana city, Alaska	26.1	27.1	24.5	342	342	342	16	0	301	2	0	0	23
G02039410	2012-2016			Alaska	02			King Cove city	39410																											King Cove city, Alaska	45.3	44.5	47.2	1080	1080	1011	116	38	425	379	4	0	49
G02039630	2012-2016			Alaska	02			King Salmon CDP	39630																											King Salmon CDP, Alaska	34.4	35.1	34.3	343	343	320	231	3	56	3	0	0	27
G02039740	2012-2016			Alaska	02			Kipnuk CDP	39740																											Kipnuk CDP, Alaska	25.8	26.5	24.0	682	682	682	2	0	680	0	0	0	0
G02039960	2012-2016			Alaska	02			Kivalina city	39960																											Kivalina city, Alaska	23.2	24.1	21.2	671	671	668	9	0	657	0	0	0	2
G02040400	2012-2016			Alaska	02			Klawock city	40400																											Klawock city, Alaska	41.6	41.6	41.8	856	856	838	357	5	385	0	13	0	78
G02040510	2012-2016			Alaska	02			Klukwan CDP	40510																											Klukwan CDP, Alaska	51.5	49.7	57.0	64	64	64	9	0	40	0	0	0	15
G02040645	2012-2016			Alaska	02			Knik-Fairview CDP	40645																											Knik-Fairview CDP, Alaska	33.5	33.4	33.6	17038	17038	16490	14135	108	885	226	0	68	1068
G02040670	2012-2016			Alaska	02			Knik River CDP	40670																											Knik River CDP, Alaska	40.3	40.0	40.9	757	757	731	676	0	25	0	0	0	30
G02040840	2012-2016			Alaska	02			Kobuk city	40840																											Kobuk city, Alaska	18.7	19.5	18.4	137	137	127	4	0	123	0	0	0	0
G02040950	2012-2016			Alaska	02			Kodiak city	40950																											Kodiak city, Alaska	36.0	34.8	36.7	6272	6272	5555	2176	1	565	2466	107	0	240
G02041210	2012-2016			Alaska	02			Kodiak Station CDP	41210																											Kodiak Station CDP, Alaska	25.1	23.5	25.5	1353	1353	1248	985	13	17	102	19	0	112
G02041280	2012-2016			Alaska	02			Kokhanok CDP	41280																											Kokhanok CDP, Alaska	28.1	33.3	27.0	145	145	142	12	0	130	0	0	0	0
G02041500	2012-2016			Alaska	02			Koliganek CDP	41500																											Koliganek CDP, Alaska	28.5	30.3	25.7	162	162	162	22	0	135	0	0	0	5
G02041610	2012-2016			Alaska	02			Kongiganak CDP	41610																											Kongiganak CDP, Alaska	23.5	25.0	21.7	446	446	421	0	0	417	0	0	0	4
G02041720	2012-2016			Alaska	02			Kotlik city	41720																											Kotlik city, Alaska	24.4	23.9	24.6	662	662	662	16	2	636	0	0	0	8
G02041830	2012-2016			Alaska	02			Kotzebue city	41830																											Kotzebue city, Alaska	28.8	29.4	28.5	3288	3288	3155	682	24	2225	41	0	0	183
G02041940	2012-2016			Alaska	02			Koyuk city	41940																											Koyuk city, Alaska	21.2	18.5	23.5	261	261	261	5	0	236	1	0	0	19
G02042050	2012-2016			Alaska	02			Koyukuk city	42050																											Koyukuk city, Alaska	29.8	27.8	39.0	79	79	79	1	0	77	0	0	0	1
G02042160	2012-2016			Alaska	02			Kupreanof city	42160																											Kupreanof city, Alaska	31.0	60.5	23.3	24	24	24	14	0	6	0	0	0	4
G02042380	2012-2016			Alaska	02			Kwethluk city	42380																											Kwethluk city, Alaska	23.2	24.1	22.7	787	787	787	2	0	773	2	0	0	10
G02042490	2012-2016			Alaska	02			Kwigillingok CDP	42490																											Kwigillingok CDP, Alaska	26.5	24.7	27.3	332	332	332	2	0	328	0	0	0	2
G02042805	2012-2016			Alaska	02			Lake Louise CDP	42805																											Lake Louise CDP, Alaska				7	7	7	7	0	0	0	0	0	0
G02042820	2012-2016			Alaska	02			Lake Minchumina CDP	42820																											Lake Minchumina CDP, Alaska	61.2	61.8	58.5	29	29	29	25	0	1	0	0	0	3
G02042832	2012-2016			Alaska	02			Lakes CDP	42832																											Lakes CDP, Alaska	36.4	34.6	37.5	8944	8944	8596	7090	90	467	145	15	0	789
G02043040	2012-2016			Alaska	02			Larsen Bay city	43040																											Larsen Bay city, Alaska	49.8	52.0	47.8	47	47	44	17	0	27	0	0	0	0
G02043260	2012-2016			Alaska	02			Lazy Mountain CDP	43260																											Lazy Mountain CDP, Alaska	37.1	38.3	36.0	1538	1538	1503	1312	15	56	29	0	0	91
G02043810	2012-2016			Alaska	02			Levelock CDP	43810																											Levelock CDP, Alaska	20.3	25.5	17.6	97	97	93	1	0	92	0	0	0	0
G02044030	2012-2016			Alaska	02			Lime Village CDP	44030																											Lime Village CDP, Alaska				3	3	3	0	0	3	0	0	0	0
G02044580	2012-2016			Alaska	02			Livengood CDP	44580																											Livengood CDP, Alaska				0	0	0	0	0	0	0	0	0	0
G02045020	2012-2016			Alaska	02			Loring CDP	45020																											Loring CDP, Alaska				0	0	0	0	0	0	0	0	0	0
G02045295	2012-2016			Alaska	02			Lowell Point CDP	45295																											Lowell Point CDP, Alaska	38.0	37.3		138	138	138	138	0	0	0	0	0	0
G02045460	2012-2016			Alaska	02			Lower Kalskag city	45460																											Lower Kalskag city, Alaska	32.6	34.0	25.5	286	286	286	0	0	264	15	0	0	7
G02045700	2012-2016			Alaska	02			Lutak CDP	45700																											Lutak CDP, Alaska				0	0	0	0	0	0	0	0	0	0
G02045790	2012-2016			Alaska	02			McCarthy CDP	45790																											McCarthy CDP, Alaska				28	28	28	28	0	0	0	0	0	0
G02046010	2012-2016			Alaska	02			McGrath city	46010																											McGrath city, Alaska	40.4	45.0	30.5	332	332	322	122	17	103	11	0	0	69
G02046780	2012-2016			Alaska	02			Manley Hot Springs CDP	46780																											Manley Hot Springs CDP, Alaska	57.5	58.2	56.7	82	82	71	52	0	15	0	0	0	4
G02046890	2012-2016			Alaska	02			Manokotak city	46890																											Manokotak city, Alaska	31.6	33.5	29.3	787	787	784	108	0	614	45	0	0	17
G02047000	2012-2016			Alaska	02			Marshall city	47000																											Marshall city, Alaska	23.8	25.8	22.8	343	343	343	0	0	332	0	0	0	11
G02047735	2012-2016			Alaska	02			Meadow Lakes CDP	47735																											Meadow Lakes CDP, Alaska	33.1	33.5	31.6	7694	7694	7273	6346	9	474	60	7	0	377
G02047990	2012-2016			Alaska	02			Mekoryuk city	47990																											Mekoryuk city, Alaska	41.5	50.1	28.5	191	191	191	4	0	184	0	0	0	3
G02048200	2012-2016			Alaska	02			Mendeltna CDP	48200																											Mendeltna CDP, Alaska				20	20	20	20	0	0	0	0	0	0
G02048540	2012-2016			Alaska	02			Mentasta Lake CDP	48540																											Mentasta Lake CDP, Alaska	32.5	20.2	40.2	181	181	181	0	0	172	0	0	0	9
G02048590	2012-2016			Alaska	02			Mertarvik CDP	48590																											Mertarvik CDP, Alaska				0	0	0	0	0	0	0	0	0	0
G02048870	2012-2016			Alaska	02			Metlakatla CDP	48870																											Metlakatla CDP, Alaska	32.7	33.9	32.0	1620	1620	1484	177	0	1100	18	1	0	188
G02049530	2012-2016			Alaska	02			Minto CDP	49530																											Minto CDP, Alaska	27.2	35.3	25.4	213	213	213	7	0	206	0	0	0	0
G02050080	2012-2016			Alaska	02			Moose Creek CDP	50080																											Moose Creek CDP, Alaska	25.0	26.2	19.8	739	739	739	682	21	1	35	0	0	0
G02050190	2012-2016			Alaska	02			Moose Pass CDP	50190																											Moose Pass CDP, Alaska	46.1	34.3	50.5	354	354	340	288	0	0	0	0	0	52
G02050800	2012-2016			Alaska	02			Mosquito Lake CDP	50800																											Mosquito Lake CDP, Alaska	56.3	56.2	60.1	181	181	181	155	0	0	0	0	0	26
G02051180	2012-2016			Alaska	02			Mountain Village city	51180																											Mountain Village city, Alaska	23.3	23.9	22.9	838	838	794	38	0	724	0	0	0	32
G02051455	2012-2016			Alaska	02			Mud Bay CDP	51455																											Mud Bay CDP, Alaska	57.6	59.4	50.8	197	197	197	168	0	0	0	0	0	29
G02051960	2012-2016			Alaska	02			Nabesna CDP	51960																											Nabesna CDP, Alaska				0	0	0	0	0	0	0	0	0	0
G02052060	2012-2016			Alaska	02			Naknek CDP	52060																											Naknek CDP, Alaska	43.4	45.0	40.6	544	544	521	261	0	196	8	2	0	54
G02052210	2012-2016			Alaska	02			Nanwalek CDP	52210																											Nanwalek CDP, Alaska	23.2	24.7	20.9	216	216	216	12	0	169	1	5	0	29
G02052390	2012-2016			Alaska	02			Napakiak city	52390																											Napakiak city, Alaska	25.3	25.5	25.3	404	404	404	8	0	381	1	0	0	14
G02052720	2012-2016			Alaska	02			Napaskiak city	52720																											Napaskiak city, Alaska	21.7	19.2	23.5	424	424	424	20	0	395	0	0	0	9
G02052845	2012-2016			Alaska	02			Naukati Bay CDP	52845																											Naukati Bay CDP, Alaska	56.4	56.4		35	35	35	29	0	6	0	0	0	0
G02052915	2012-2016			Alaska	02			Nelchina CDP	52915																											Nelchina CDP, Alaska	13.4	12.6	13.6	144	144	144	144	0	0	0	0	0	0
G02052940	2012-2016			Alaska	02			Nelson Lagoon CDP	52940																											Nelson Lagoon CDP, Alaska	42.5	44.5	40.8	46	46	42	4	0	38	0	0	0	0
G02053050	2012-2016			Alaska	02			Nenana city	53050																											Nenana city, Alaska	48.3	48.5	48.1	373	373	371	184	3	123	0	0	0	61
G02053162	2012-2016			Alaska	02			New Allakaket CDP	53162																											New Allakaket CDP, Alaska	26.7	27.8	22.8	72	72	72	0	0	72	0	0	0	0
G02053270	2012-2016			Alaska	02			Newhalen city	53270																											Newhalen city, Alaska	23.5	23.7	22.8	143	143	134	7	0	119	0	0	0	8
G02053710	2012-2016			Alaska	02			New Stuyahok city	53710																											New Stuyahok city, Alaska	24.4	21.2	29.3	566	566	566	4	0	549	0	0	0	13
G02053820	2012-2016			Alaska	02			Newtok CDP	53820																											Newtok CDP, Alaska	22.8	23.7	20.4	403	403	403	0	0	401	0	2	0	0
G02053930	2012-2016			Alaska	02			Nightmute city	53930																											Nightmute city, Alaska	25.8	24.8	30.3	233	233	233	14	0	216	0	0	0	3
G02054050	2012-2016			Alaska	02			Nikiski CDP	54050																											Nikiski CDP, Alaska	44.2	40.9	46.9	5029	5029	4611	3967	3	324	37	0	0	280
G02054085	2012-2016			Alaska	02			Nikolaevsk CDP	54085																											Nikolaevsk CDP, Alaska	30.4	47.5	26.9	257	257	257	249	0	0	0	0	0	8
G02054150	2012-2016			Alaska	02			Nikolai city	54150																											Nikolai city, Alaska	35.2	35.4	31.5	120	120	117	12	0	101	0	0	0	4
G02054260	2012-2016			Alaska	02			Nikolski CDP	54260																											Nikolski CDP, Alaska	44.0	27.3	51.3	30	30	30	10	0	16	2	0	0	2
G02054480	2012-2016			Alaska	02			Ninilchik CDP	54480																											Ninilchik CDP, Alaska	57.7	56.5	59.4	766	766	761	596	0	88	10	0	0	67
G02054700	2012-2016			Alaska	02			Noatak CDP	54700																											Noatak CDP, Alaska	26.9	25.2	27.3	403	403	403	3	1	383	0	0	0	16
G02054920	2012-2016			Alaska	02			Nome city	54920																											Nome city, Alaska	30.8	31.8	30.3	3782	3782	3598	1087	75	1812	57	22	0	545
G02055030	2012-2016			Alaska	02			Nondalton city	55030																											Nondalton city, Alaska	26.8	25.9	26.9	186	186	186	13	0	155	0	1	0	17
G02055140	2012-2016			Alaska	02			Noorvik city	55140																											Noorvik city, Alaska	26.1	27.8	23.8	605	605	605	35	0	555	0	0	0	15
G02055910	2012-2016			Alaska	02			North Pole city	55910																											North Pole city, Alaska	30.0	28.6	30.8	2300	2300	2270	1790	170	37	90	0	0	183
G02056220	2012-2016			Alaska	02			Northway CDP	56220																											Northway CDP, Alaska	27.4	27.6	27.4	140	140	140	33	0	106	0	0	0	1
G02056250	2012-2016			Alaska	02			Northway Junction CDP	56250																											Northway Junction CDP, Alaska	30.4	30.7	17.3	56	56	56	11	0	40	0	0	0	5
G02056260	2012-2016			Alaska	02			Northway Village CDP	56260																											Northway Village CDP, Alaska	33.2	33.5	28.7	98	98	98	2	0	77	0	0	0	19
G02056320	2012-2016			Alaska	02			Nuiqsut city	56320																											Nuiqsut city, Alaska	25.3	25.6	24.8	347	347	347	32	0	303	0	5	0	7
G02056350	2012-2016			Alaska	02			Nulato city	56350																											Nulato city, Alaska	28.6	28.0	28.8	286	286	286	8	0	266	0	0	0	12
G02056600	2012-2016			Alaska	02			Nunam Iqua city	56600																											Nunam Iqua city, Alaska	30.5	27.0	42.5	118	118	118	13	0	97	2	0	0	6
G02056680	2012-2016			Alaska	02			Nunapitchuk city	56680																											Nunapitchuk city, Alaska	22.8	26.7	19.3	642	642	642	0	0	619	0	0	0	23
G02057340	2012-2016			Alaska	02			Old Harbor city	57340																											Old Harbor city, Alaska	38.0	35.3	38.8	302	302	297	31	0	223	0	7	0	36
G02058330	2012-2016			Alaska	02			Oscarville CDP	58330																											Oscarville CDP, Alaska	33.5	35.5	26.5	26	26	26	0	0	26	0	0	0	0
G02058550	2012-2016			Alaska	02			Ouzinkie city	58550																											Ouzinkie city, Alaska	30.8	40.3	30.3	189	189	180	31	0	143	0	3	0	3
G02058660	2012-2016			Alaska	02			Palmer city	58660																											Palmer city, Alaska	30.4	29.4	32.0	6572	6572	6230	4754	134	487	98	46	5	706
G02059320	2012-2016			Alaska	02			Paxson CDP	59320																											Paxson CDP, Alaska				9	9	9	9	0	0	0	0	0	0
G02059540	2012-2016			Alaska	02			Pedro Bay CDP	59540																											Pedro Bay CDP, Alaska	57.5	60.5	57.5	13	13	13	4	0	9	0	0	0	0
G02059650	2012-2016			Alaska	02			Pelican city	59650																											Pelican city, Alaska	55.5	53.0	55.7	79	79	79	38	0	35	0	0	0	6
G02060200	2012-2016			Alaska	02			Perryville CDP	60200																											Perryville CDP, Alaska	25.0	23.5	33.3	94	94	94	2	0	92	0	0	0	0
G02060310	2012-2016			Alaska	02			Petersburg CDP	60310																											Petersburg CDP, Alaska	40.2	38.8	41.6	2996	2996	2665	2017	75	177	142	20	2	232
G02060460	2012-2016			Alaska	02			Petersville CDP	60460																											Petersville CDP, Alaska				0	0	0	0	0	0	0	0	0	0
G02060640	2012-2016			Alaska	02			Pilot Point city	60640																											Pilot Point city, Alaska	30.8	30.5	31.3	49	49	49	3	0	39	0	0	0	7
G02060750	2012-2016			Alaska	02			Pilot Station city	60750																											Pilot Station city, Alaska	23.7	24.0	23.2	600	600	600	0	0	589	0	0	0	11
G02060860	2012-2016			Alaska	02			Pitkas Point CDP	60860																											Pitkas Point CDP, Alaska	25.3	26.0	23.0	128	128	128	0	0	128	0	0	0	0
G02061080	2012-2016			Alaska	02			Platinum city	61080																											Platinum city, Alaska	33.5	27.5	33.5	28	28	24	0	0	24	0	0	0	0
G02061120	2012-2016			Alaska	02			Pleasant Valley CDP	61120																											Pleasant Valley CDP, Alaska	48.0	46.5		136	136	136	111	0	0	0	0	0	25
G02061190	2012-2016			Alaska	02			Point Baker CDP	61190																											Point Baker CDP, Alaska	43.3			37	37	37	30	0	0	0	0	7	0
G02061630	2012-2016			Alaska	02			Point Hope city	61630																											Point Hope city, Alaska	26.1	26.6	25.5	604	604	591	20	1	506	9	0	0	55
G02061700	2012-2016			Alaska	02			Point Lay CDP	61700																											Point Lay CDP, Alaska	22.7	23.4	22.1	306	306	296	27	0	226	0	4	0	39
G02061788	2012-2016			Alaska	02			Point MacKenzie CDP	61788																											Point MacKenzie CDP, Alaska	41.8	41.7	50.4	600	600	580	377	31	104	2	0	0	66
G02061825	2012-2016			Alaska	02			Point Possession CDP	61825																											Point Possession CDP, Alaska				0	0	0	0	0	0	0	0	0	0
G02062125	2012-2016			Alaska	02			Pope-Vannoy Landing CDP	62125																											Pope-Vannoy Landing CDP, Alaska				0	0	0	0	0	0	0	0	0	0
G02062285	2012-2016			Alaska	02			Portage Creek CDP	62285																											Portage Creek CDP, Alaska				0	0	0	0	0	0	0	0	0	0
G02062510	2012-2016			Alaska	02			Port Alexander city	62510																											Port Alexander city, Alaska	38.4	27.5	38.5	42	42	42	36	0	0	0	0	0	6
G02062620	2012-2016			Alaska	02			Port Alsworth CDP	62620																											Port Alsworth CDP, Alaska	24.3	31.5	18.3	156	156	156	115	4	15	0	0	0	22
G02063170	2012-2016			Alaska	02			Port Clarence CDP	63170																											Port Clarence CDP, Alaska	23.2	23.4		43	43	43	43	0	0	0	0	0	0
G02063280	2012-2016			Alaska	02			Port Graham CDP	63280																											Port Graham CDP, Alaska	29.3	25.5	32.5	197	197	194	17	0	162	0	0	0	15
G02063390	2012-2016			Alaska	02			Port Heiden city	63390																											Port Heiden city, Alaska	30.5	27.7	36.5	73	73	73	19	0	52	0	0	0	2
G02063610	2012-2016			Alaska	02			Port Lions city	63610																											Port Lions city, Alaska	53.8	48.6	54.8	240	240	234	76	2	144	0	0	0	12
G02063870	2012-2016			Alaska	02			Port Protection CDP	63870																											Port Protection CDP, Alaska	55.5			44	44	44	44	0	0	0	0	0	0
G02064240	2012-2016			Alaska	02			Primrose CDP	64240																											Primrose CDP, Alaska	57.2	50.1	57.8	105	105	105	74	0	0	0	0	0	31
G02064380	2012-2016			Alaska	02			Prudhoe Bay CDP	64380																											Prudhoe Bay CDP, Alaska	49.0	49.1	46.8	2530	2530	2462	2092	32	168	57	6	3	104
G02064600	2012-2016			Alaska	02			Quinhagak city	64600																											Quinhagak city, Alaska	28.3	29.2	27.0	729	729	729	54	0	669	1	0	0	5
G02064820	2012-2016			Alaska	02			Rampart CDP	64820																											Rampart CDP, Alaska	17.5		35.0	10	10	10	0	0	10	0	0	0	0
G02064930	2012-2016			Alaska	02			Red Devil CDP	64930																											Red Devil CDP, Alaska	40.5	40.5	51.0	33	33	33	10	0	14	0	0	0	9
G02064980	2012-2016			Alaska	02			Red Dog Mine CDP	64980																											Red Dog Mine CDP, Alaska	43.5	44.0		76	76	62	47	0	0	15	0	0	0
G02065345	2012-2016			Alaska	02			Ridgeway CDP	65345																											Ridgeway CDP, Alaska	39.7	39.8	39.0	2338	2338	2021	1698	0	117	0	0	33	173
G02065590	2012-2016			Alaska	02			Ruby city	65590																											Ruby city, Alaska	31.0	30.6	32.4	214	214	214	14	0	178	0	0	0	22
G02065700	2012-2016			Alaska	02			Russian Mission city	65700																											Russian Mission city, Alaska	22.3	23.2	21.4	401	401	401	43	0	102	0	0	0	256
G02065800	2012-2016			Alaska	02			St. George city	65800																											St. George city, Alaska	35.0	35.8	30.8	74	74	72	6	0	66	0	0	0	0
G02066140	2012-2016			Alaska	02			St. Mary's city	66140																											St. Mary's city, Alaska	28.8	29.6	27.6	521	521	517	14	0	458	0	0	0	45
G02066360	2012-2016			Alaska	02			St. Michael city	66360																											St. Michael city, Alaska	20.2	17.5	22.3	446	446	446	6	0	422	0	0	0	18
G02066470	2012-2016			Alaska	02			St. Paul city	66470																											St. Paul city, Alaska	37.8	38.2	36.5	525	525	512	62	8	408	0	14	9	11
G02066510	2012-2016			Alaska	02			Salamatof CDP	66510																											Salamatof CDP, Alaska	40.7	39.5	43.6	1074	1074	1032	680	37	209	15	0	0	91
G02066550	2012-2016			Alaska	02			Salcha CDP	66550																											Salcha CDP, Alaska	33.2	30.3	36.9	1068	1068	1029	1000	0	14	2	8	0	5
G02067020	2012-2016			Alaska	02			Sand Point city	67020																											Sand Point city, Alaska	39.3	39.4	38.9	1248	1248	1146	196	66	496	292	10	0	86
G02067460	2012-2016			Alaska	02			Savoonga city	67460																											Savoonga city, Alaska	22.9	23.4	22.5	932	932	932	22	0	878	0	0	0	32
G02067570	2012-2016			Alaska	02			Saxman city	67570																											Saxman city, Alaska	44.2	46.4	41.9	422	422	405	67	1	280	2	0	0	55
G02067680	2012-2016			Alaska	02			Scammon Bay city	67680																											Scammon Bay city, Alaska	17.7	17.6	17.7	521	521	521	3	0	515	0	0	0	3
G02068230	2012-2016			Alaska	02			Selawik city	68230																											Selawik city, Alaska	23.0	24.1	20.3	807	807	807	8	0	786	0	0	0	13
G02068340	2012-2016			Alaska	02			Seldovia city	68340																											Seldovia city, Alaska	53.2	56.7	50.3	247	247	246	190	1	30	4	0	0	21
G02068370	2012-2016			Alaska	02			Seldovia Village CDP	68370																											Seldovia Village CDP, Alaska	53.2	53.3	52.8	175	175	173	100	0	45	11	2	0	15
G02068560	2012-2016			Alaska	02			Seward city	68560																											Seward city, Alaska	38.7	40.3	38.4	2714	2714	2691	1867	60	406	178	10	0	170
G02068670	2012-2016			Alaska	02			Shageluk city	68670																											Shageluk city, Alaska	32.8	33.5	29.5	59	59	57	8	0	47	0	0	0	2
G02068890	2012-2016			Alaska	02			Shaktoolik city	68890																											Shaktoolik city, Alaska	28.8	29.3	28.0	246	246	241	4	0	231	0	0	0	6
G02069770	2012-2016			Alaska	02			Shishmaref city	69770																											Shishmaref city, Alaska	24.6	24.3	25.3	539	539	537	16	0	514	1	0	0	6
G02070100	2012-2016			Alaska	02			Shungnak city	70100																											Shungnak city, Alaska	22.0	21.1	23.2	290	290	290	26	0	248	2	0	0	14
G02070320	2012-2016			Alaska	02			Silver Springs CDP	70320																											Silver Springs CDP, Alaska	25.4	40.5	5.9	172	172	167	156	0	0	0	0	0	11
G02070540	2012-2016			Alaska	02			Sitka city and borough	70540																											Sitka city and borough, Alaska	39.1	38.2	40.2	8921	8921	8365	5544	195	1115	605	33	0	873
G02070760	2012-2016			Alaska	02			Skagway CDP	70760																											Skagway CDP, Alaska	44.4	44.3	44.6	972	972	911	736	5	47	76	0	2	45
G02070870	2012-2016			Alaska	02			Skwentna CDP	70870																											Skwentna CDP, Alaska	54.6	50.6	58.5	51	51	51	51	0	0	0	0	0	0
G02070930	2012-2016			Alaska	02			Slana CDP	70930																											Slana CDP, Alaska				0	0	0	0	0	0	0	0	0	0
G02071090	2012-2016			Alaska	02			Sleetmute CDP	71090																											Sleetmute CDP, Alaska	24.0	30.5	21.3	84	84	82	12	0	68	0	0	0	2
G02071640	2012-2016			Alaska	02			Soldotna city	71640																											Soldotna city, Alaska	36.4	35.5	37.4	4471	4471	4426	4020	0	157	52	3	0	194
G02072190	2012-2016			Alaska	02			South Naknek CDP	72190																											South Naknek CDP, Alaska	55.1	55.2	55.0	55	55	55	8	0	47	0	0	0	0
G02072230	2012-2016			Alaska	02			South Van Horn CDP	72230																											South Van Horn CDP, Alaska	42.3	42.4	39.6	566	566	566	381	0	105	0	0	0	80
G02072960	2012-2016			Alaska	02			Stebbins city	72960																											Stebbins city, Alaska	24.1	26.1	22.9	513	513	513	9	0	488	0	0	0	16
G02072985	2012-2016			Alaska	02			Steele Creek CDP	72985																											Steele Creek CDP, Alaska	37.4	37.0	37.6	6693	6693	6249	5356	0	278	59	1	0	555
G02073070	2012-2016			Alaska	02			Sterling CDP	73070																											Sterling CDP, Alaska	47.0	50.8	43.3	5661	5661	5566	4976	18	107	134	0	0	331
G02073290	2012-2016			Alaska	02			Stevens Village CDP	73290																											Stevens Village CDP, Alaska	58.0	70.5	20.5	20	20	20	0	0	20	0	0	0	0
G02073400	2012-2016			Alaska	02			Stony River CDP	73400																											Stony River CDP, Alaska	21.8	22.5	21.3	45	45	45	0	0	45	0	0	0	0
G02073950	2012-2016			Alaska	02			Sunrise CDP	73950																											Sunrise CDP, Alaska	59.1		58.5	53	53	53	34	0	0	0	0	0	19
G02074340	2012-2016			Alaska	02			Susitna CDP	74340																											Susitna CDP, Alaska				0	0	0	0	0	0	0	0	0	0
G02074350	2012-2016			Alaska	02			Susitna North CDP	74350																											Susitna North CDP, Alaska	47.3	52.8	38.9	1332	1332	1324	1189	0	57	0	0	0	78
G02074525	2012-2016			Alaska	02			Sutton-Alpine CDP	74525																											Sutton-Alpine CDP, Alaska	40.3	37.6	48.5	1564	1564	1527	1030	37	215	45	0	0	200
G02074610	2012-2016			Alaska	02			Takotna CDP	74610																											Takotna CDP, Alaska	28.9	18.5	54.0	49	49	39	14	0	14	0	0	0	11
G02074830	2012-2016			Alaska	02			Talkeetna CDP	74830																											Talkeetna CDP, Alaska	38.3	42.9	32.8	844	844	826	712	0	30	8	0	0	76
G02075050	2012-2016			Alaska	02			Tanacross CDP	75050																											Tanacross CDP, Alaska	41.5	36.7	46.8	164	164	164	4	0	160	0	0	0	0
G02075077	2012-2016			Alaska	02			Tanaina CDP	75077																											Tanaina CDP, Alaska	30.4	29.2	30.9	9736	9736	9047	7594	39	329	30	9	115	931
G02075160	2012-2016			Alaska	02			Tanana city	75160																											Tanana city, Alaska	37.9	34.9	40.8	279	279	276	28	1	218	0	0	0	29
G02075380	2012-2016			Alaska	02			Tatitlek CDP	75380																											Tatitlek CDP, Alaska	29.4	26.5	29.9	132	132	132	9	0	110	0	0	0	13
G02075480	2012-2016			Alaska	02			Tazlina CDP	75480																											Tazlina CDP, Alaska	31.8	26.2	42.3	322	322	322	178	0	131	0	0	0	13
G02075930	2012-2016			Alaska	02			Teller city	75930																											Teller city, Alaska	29.1	26.0	36.5	163	163	163	0	0	153	0	0	0	10
G02076260	2012-2016			Alaska	02			Tenakee Springs city	76260																											Tenakee Springs city, Alaska	57.3	66.0	54.3	172	172	172	172	0	0	0	0	0	0
G02076590	2012-2016			Alaska	02			Tetlin CDP	76590																											Tetlin CDP, Alaska	29.2	32.4	19.5	116	116	113	24	0	86	0	0	0	3
G02077140	2012-2016			Alaska	02			Thorne Bay city	77140																											Thorne Bay city, Alaska	41.6	41.7	40.9	625	625	609	583	0	0	0	2	0	24
G02077690	2012-2016			Alaska	02			Togiak city	77690																											Togiak city, Alaska	24.3	28.3	22.0	771	771	771	52	2	667	27	0	0	23
G02077800	2012-2016			Alaska	02			Tok CDP	77800																											Tok CDP, Alaska	41.2	42.8	40.4	1239	1239	1233	883	0	144	30	0	0	176
G02078240	2012-2016			Alaska	02			Toksook Bay city	78240																											Toksook Bay city, Alaska	26.6	29.2	25.0	503	503	502	18	0	464	0	0	0	20
G02078297	2012-2016			Alaska	02			Tolsona CDP	78297																											Tolsona CDP, Alaska				0	0	0	0	0	0	0	0	0	0
G02078350	2012-2016			Alaska	02			Tonsina CDP	78350																											Tonsina CDP, Alaska				14	14	14	14	0	0	0	0	0	0
G02078680	2012-2016			Alaska	02			Trapper Creek CDP	78680																											Trapper Creek CDP, Alaska	49.6	49.9	49.4	349	349	333	287	0	35	0	0	0	11
G02078790	2012-2016			Alaska	02			Tuluksak CDP	78790																											Tuluksak CDP, Alaska	24.7	31.8	17.3	431	431	422	36	0	377	0	0	0	9
G02079120	2012-2016			Alaska	02			Tuntutuliak CDP	79120																											Tuntutuliak CDP, Alaska	21.3	19.8	23.1	447	447	447	0	0	437	0	0	0	10
G02079230	2012-2016			Alaska	02			Tununak CDP	79230																											Tununak CDP, Alaska	27.3	27.4	27.1	315	315	315	9	0	296	0	0	0	10
G02079780	2012-2016			Alaska	02			Twin Hills CDP	79780																											Twin Hills CDP, Alaska	30.5	30.8	30.3	74	74	74	1	0	72	0	0	0	1
G02079830	2012-2016			Alaska	02			Two Rivers CDP	79830																											Two Rivers CDP, Alaska	39.5	42.1	12.8	343	343	343	255	0	88	0	0	0	0
G02079890	2012-2016			Alaska	02			Tyonek CDP	79890																											Tyonek CDP, Alaska	31.3	29.5	34.1	293	293	252	5	0	223	0	2	0	22
G02080100	2012-2016			Alaska	02			Ugashik CDP	80100																											Ugashik CDP, Alaska	52.5	53.5	52.5	14	14	14	5	0	9	0	0	0	0
G02080660	2012-2016			Alaska	02			Unalakleet city	80660																											Unalakleet city, Alaska	39.5	35.1	45.6	696	696	694	70	0	512	56	0	0	56
G02080770	2012-2016			Alaska	02			Unalaska city	80770																											Unalaska city, Alaska	37.5	38.3	35.6	4710	4710	4015	1279	277	182	2011	104	0	162
G02081320	2012-2016			Alaska	02			Upper Kalskag city	81320																											Upper Kalskag city, Alaska	26.8	32.5	20.0	264	264	259	23	0	231	0	0	0	5
G02082200	2012-2016			Alaska	02			Valdez city	82200																											Valdez city, Alaska	34.2	33.1	35.3	3930	3930	3563	3022	5	225	57	3	0	251
G02082420	2012-2016			Alaska	02			Venetie CDP	82420																											Venetie CDP, Alaska	38.8	40.3	38.5	171	171	171	0	0	169	0	0	0	2
G02082750	2012-2016			Alaska	02			Wainwright city	82750																											Wainwright city, Alaska	28.3	31.5	22.9	488	488	480	8	0	459	0	0	0	13
G02082860	2012-2016			Alaska	02			Wales city	82860																											Wales city, Alaska	24.7	27.2	23.6	166	166	166	2	0	155	0	0	0	9
G02083080	2012-2016			Alaska	02			Wasilla city	83080																											Wasilla city, Alaska	33.9	33.6	35.3	8972	8972	8473	6808	195	444	217	1	0	808
G02084000	2012-2016			Alaska	02			Whale Pass CDP	84000																											Whale Pass CDP, Alaska				0	0	0	0	0	0	0	0	0	0
G02084070	2012-2016			Alaska	02			White Mountain city	84070																											White Mountain city, Alaska	32.0	29.8	33.3	168	168	168	14	0	151	0	0	0	3
G02084120	2012-2016			Alaska	02			Whitestone CDP	84120																											Whitestone CDP, Alaska	38.1	39.5	35.8	231	231	226	207	0	0	19	0	0	0
G02084200	2012-2016			Alaska	02			Whitestone Logging Camp CDP	84200																											Whitestone Logging Camp CDP, Alaska				0	0	0	0	0	0	0	0	0	0
G02084510	2012-2016			Alaska	02			Whittier city	84510																											Whittier city, Alaska	40.5	43.3	36.7	318	318	295	201	7	21	30	12	0	24
G02085280	2012-2016			Alaska	02			Willow CDP	85280																											Willow CDP, Alaska	41.6	42.3	40.2	2081	2081	1971	1761	0	87	13	0	0	110
G02085290	2012-2016			Alaska	02			Willow Creek CDP	85290																											Willow Creek CDP, Alaska				13	13	13	13	0	0	0	0	0	0
G02085610	2012-2016			Alaska	02			Wiseman CDP	85610																											Wiseman CDP, Alaska	41.3			12	12	12	12	0	0	0	0	0	0
G02085680	2012-2016			Alaska	02			Womens Bay CDP	85680																											Womens Bay CDP, Alaska	41.8	37.7	42.5	923	923	909	729	0	141	33	0	0	6
G02086380	2012-2016			Alaska	02			Wrangell city and borough	86380																											Wrangell city and borough, Alaska	48.8	49.5	48.3	2401	2401	2329	1594	7	420	83	0	2	223
G02086490	2012-2016			Alaska	02			Yakutat CDP	86490																											Yakutat CDP, Alaska	38.3	42.0	34.3	618	618	600	265	7	201	24	7	0	96
G04000730	2012-2016			Arizona	04			Aguila CDP	00730																											Aguila CDP, Arizona	29.7	29.2	32.7	1168	1168	58	49	0	0	0	0	0	9
G04000870	2012-2016			Arizona	04			Ajo CDP	00870																											Ajo CDP, Arizona	48.3	38.8	53.5	3696	3696	2169	1374	11	569	149	0	0	66
G04000940	2012-2016			Arizona	04			Ak Chin CDP	00940																											Ak Chin CDP, Arizona	50.1		50.3	32	32	32	0	0	32	0	0	0	0
G04001090	2012-2016			Arizona	04			Ak-Chin Village CDP	01090																											Ak-Chin Village CDP, Arizona	23.8	24.1	21.8	1182	1182	1064	20	4	1008	0	0	0	32
G04001170	2012-2016			Arizona	04			Alamo Lake CDP	01170																											Alamo Lake CDP, Arizona	64.0			10	10	10	10	0	0	0	0	0	0
G04001560	2012-2016			Arizona	04			Ali Chuk CDP	01560																											Ali Chuk CDP, Arizona	37.2	38.1	37.1	114	114	89	0	0	89	0	0	0	0
G04001570	2012-2016			Arizona	04			Ali Chukson CDP	01570																											Ali Chukson CDP, Arizona	22.9	24.4	22.5	90	90	90	0	0	90	0	0	0	0
G04001620	2012-2016			Arizona	04			Ali Molina CDP	01620																											Ali Molina CDP, Arizona	21.6	12.9	23.3	142	142	142	0	0	142	0	0	0	0
G04001920	2012-2016			Arizona	04			Alpine CDP	01920																											Alpine CDP, Arizona	53.6	56.1	53.6	74	74	43	43	0	0	0	0	0	0
G04001990	2012-2016			Arizona	04			Amado CDP	01990																											Amado CDP, Arizona	59.8	60.6	50.3	127	127	62	62	0	0	0	0	0	0
G04002270	2012-2016			Arizona	04			Anegam CDP	02270																											Anegam CDP, Arizona	44.1	44.8	34.1	83	83	83	5	0	78	0	0	0	0
G04002410	2012-2016			Arizona	04			Antares CDP	02410																											Antares CDP, Arizona	54.7	58.1	54.5	128	128	128	128	0	0	0	0	0	0
G04002430	2012-2016			Arizona	04			Anthem CDP	02430																											Anthem CDP, Arizona	40.7	39.9	41.1	22571	22571	20371	18967	211	16	815	0	107	255
G04002830	2012-2016			Arizona	04			Apache Junction city	02830																											Apache Junction city, Arizona	52.1	50.7	52.7	37775	37775	32417	29956	453	703	449	0	67	789
G04003320	2012-2016			Arizona	04			Arivaca CDP	03320																											Arivaca CDP, Arizona	64.4	64.0	64.5	607	607	571	533	0	22	0	0	0	16
G04003380	2012-2016			Arizona	04			Arivaca Junction CDP	03380																											Arivaca Junction CDP, Arizona	33.0	30.7	33.3	902	902	422	404	18	0	0	0	0	0
G04003530	2012-2016			Arizona	04			Arizona City CDP	03530																											Arizona City CDP, Arizona	33.2	35.8	31.8	10489	10489	6032	5109	259	598	15	0	0	51
G04003915	2012-2016			Arizona	04			Arizona Village CDP	03915																											Arizona Village CDP, Arizona	45.7	34.8	47.8	966	966	806	476	2	316	0	0	0	12
G04004020	2012-2016			Arizona	04			Arlington CDP	04020																											Arlington CDP, Arizona	62.9	62.7	74.5	68	68	47	47	0	0	0	0	0	0
G04004440	2012-2016			Arizona	04			Ash Fork CDP	04440																											Ash Fork CDP, Arizona	26.5	26.3	31.6	759	759	337	337	0	0	0	0	0	0
G04004710	2012-2016			Arizona	04			Avenue B and C CDP	04710																											Avenue B and C CDP, Arizona	29.8	28.7	34.1	3623	3623	787	629	24	3	41	0	0	90
G04004720	2012-2016			Arizona	04			Avondale city	04720																											Avondale city, Arizona	30.4	29.8	31.1	80631	80631	40087	26434	8359	750	2813	113	33	1585
G04004880	2012-2016			Arizona	04			Avra Valley CDP	04880																											Avra Valley CDP, Arizona	47.0	46.1	48.8	5606	5606	4089	3742	109	17	36	0	0	185
G04004930	2012-2016			Arizona	04			Aztec CDP	04930																											Aztec CDP, Arizona				0	0	0	0	0	0	0	0	0	0
G04005140	2012-2016			Arizona	04			Bagdad CDP	05140																											Bagdad CDP, Arizona	28.8	31.1	25.8	1734	1734	1341	1314	0	0	0	0	0	27
G04005450	2012-2016			Arizona	04			Bear Flat CDP	05450																											Bear Flat CDP, Arizona				0	0	0	0	0	0	0	0	0	0
G04005490	2012-2016			Arizona	04			Beaver Dam CDP	05490																											Beaver Dam CDP, Arizona	57.2	60.0	54.6	1329	1329	1227	1227	0	0	0	0	0	0
G04005495	2012-2016			Arizona	04			Beaver Valley CDP	05495																											Beaver Valley CDP, Arizona	65.1	67.2	57.6	201	201	186	186	0	0	0	0	0	0
G04005770	2012-2016			Arizona	04			Benson city	05770																											Benson city, Arizona	56.7	55.9	57.5	4974	4974	3748	3623	42	46	10	0	0	27
G04005970	2012-2016			Arizona	04			Beyerville CDP	05970																											Beyerville CDP, Arizona	21.7	22.5	19.3	231	231	6	6	0	0	0	0	0	0
G04006260	2012-2016			Arizona	04			Bisbee city	06260																											Bisbee city, Arizona	49.8	46.7	51.6	5330	5330	3298	3118	47	12	23	0	7	91
G04006470	2012-2016			Arizona	04			Bitter Springs CDP	06470																											Bitter Springs CDP, Arizona	27.7	24.1	32.3	460	460	460	0	0	460	0	0	0	0
G04006610	2012-2016			Arizona	04			Black Canyon City CDP	06610																											Black Canyon City CDP, Arizona	59.0	59.4	57.9	2681	2681	2488	2433	0	23	14	0	0	18
G04006820	2012-2016			Arizona	04			Blackwater CDP	06820																											Blackwater CDP, Arizona	29.0	29.3	26.6	1462	1462	1369	39	20	1186	31	0	0	93
G04007025	2012-2016			Arizona	04			Bluewater CDP	07025																											Bluewater CDP, Arizona	55.1	51.8	57.7	802	802	692	607	0	53	0	0	0	32
G04007310	2012-2016			Arizona	04			Bouse CDP	07310																											Bouse CDP, Arizona	70.1	69.8	70.2	765	765	761	761	0	0	0	0	0	0
G04007380	2012-2016			Arizona	04			Bowie CDP	07380																											Bowie CDP, Arizona	61.0	62.1	60.5	289	289	106	101	0	0	0	0	0	5
G04007590	2012-2016			Arizona	04			Brenda CDP	07590																											Brenda CDP, Arizona	71.2	71.7	69.8	349	349	332	332	0	0	0	0	0	0
G04007915	2012-2016			Arizona	04			Bryce CDP	07915																											Bryce CDP, Arizona	22.2	7.6	22.5	82	82	52	52	0	0	0	0	0	0
G04007940	2012-2016			Arizona	04			Buckeye city	07940																											Buckeye city, Arizona	33.7	33.2	34.2	59310	59310	39100	31950	4666	977	541	139	30	797
G04008020	2012-2016			Arizona	04			Buckshot CDP	08020																											Buckshot CDP, Arizona				13	13	6	6	0	0	0	0	0	0
G04008220	2012-2016			Arizona	04			Bullhead City city	08220																											Bullhead City city, Arizona	51.2	50.9	51.4	39653	39653	30836	28624	523	249	822	24	22	572
G04008535	2012-2016			Arizona	04			Burnside CDP	08535																											Burnside CDP, Arizona	26.4	22.8	26.9	601	601	601	38	0	493	0	0	16	54
G04008710	2012-2016			Arizona	04			Bylas CDP	08710																											Bylas CDP, Arizona	24.4	22.9	25.7	1905	1905	1729	21	6	1702	0	0	0	0
G04008920	2012-2016			Arizona	04			Cactus Flats CDP	08920																											Cactus Flats CDP, Arizona	34.3	35.6	30.2	1398	1398	925	925	0	0	0	0	0	0
G04008990	2012-2016			Arizona	04			Cactus Forest CDP	08990																											Cactus Forest CDP, Arizona	37.1	41.4	29.3	802	802	689	647	39	3	0	0	0	0
G04009340	2012-2016			Arizona	04			Cameron CDP	09340																											Cameron CDP, Arizona	29.1	26.6	30.3	1158	1158	1155	32	0	1112	0	0	0	11
G04009580	2012-2016			Arizona	04			Campo Bonito CDP	09580																											Campo Bonito CDP, Arizona				34	34	34	34	0	0	0	0	0	0
G04009690	2012-2016			Arizona	04			Camp Verde town	09690																											Camp Verde town, Arizona	45.2	43.2	49.8	11096	11096	9315	7842	17	1194	0	1	0	261
G04009900	2012-2016			Arizona	04			Cane Beds CDP	09900																											Cane Beds CDP, Arizona	18.9	17.3	47.3	352	352	352	352	0	0	0	0	0	0
G04010040	2012-2016			Arizona	04			Canyon Day CDP	10040																											Canyon Day CDP, Arizona	27.7	27.2	28.0	1286	1286	1208	7	0	1180	0	0	0	21
G04010180	2012-2016			Arizona	04			Carefree town	10180																											Carefree town, Arizona	65.9	68.0	64.5	3580	3580	3481	3479	0	2	0	0	0	0
G04010320	2012-2016			Arizona	04			Carrizo CDP	10320																											Carrizo CDP, Arizona	15.6	12.8	30.3	141	141	141	0	0	141	0	0	0	0
G04010460	2012-2016			Arizona	04			Casa Blanca CDP	10460																											Casa Blanca CDP, Arizona	35.7	40.7	31.6	1042	1042	946	113	0	798	0	11	0	24
G04010530	2012-2016			Arizona	04			Casa Grande city	10530																											Casa Grande city, Arizona	36.1	34.7	37.8	51571	51571	30576	24755	2377	1624	955	27	28	810
G04010670	2012-2016			Arizona	04			Casas Adobes CDP	10670																											Casas Adobes CDP, Arizona	41.4	39.0	44.0	68695	68695	50674	44904	1125	406	1753	176	95	2215
G04011160	2012-2016			Arizona	04			Catalina CDP	11160																											Catalina CDP, Arizona	49.2	49.6	48.6	7465	7465	5899	5669	72	39	41	0	10	68
G04011230	2012-2016			Arizona	04			Catalina Foothills CDP	11230																											Catalina Foothills CDP, Arizona	52.4	51.7	52.9	51329	51329	45629	40786	767	241	2683	53	122	977
G04011300	2012-2016			Arizona	04			Cave Creek town	11300																											Cave Creek town, Arizona	56.4	55.9	57.4	5275	5275	5126	4801	42	69	104	0	9	101
G04011370	2012-2016			Arizona	04			Cedar Creek CDP	11370																											Cedar Creek CDP, Arizona	23.1	21.5	23.7	573	573	573	12	0	561	0	0	0	0
G04011500	2012-2016			Arizona	04			Centennial Park CDP	11500																											Centennial Park CDP, Arizona	16.1	15.4	17.3	1528	1528	1528	1528	0	0	0	0	0	0
G04011580	2012-2016			Arizona	04			Central CDP	11580																											Central CDP, Arizona	26.6	26.6	24.9	345	345	339	339	0	0	0	0	0	0
G04011720	2012-2016			Arizona	04			Central Heights-Midland City CDP	11720																											Central Heights-Midland City CDP, Arizona	46.4	41.4	50.4	2891	2891	2119	2064	0	0	0	0	0	55
G04012000	2012-2016			Arizona	04			Chandler city	12000																											Chandler city, Arizona	35.0	33.8	35.8	242131	242131	188355	143326	11180	3399	22375	303	476	7296
G04012150	2012-2016			Arizona	04			Charco CDP	12150																											Charco CDP, Arizona	64.5			17	17	17	0	0	17	0	0	0	0
G04012560	2012-2016			Arizona	04			Chiawuli Tak CDP	12560																											Chiawuli Tak CDP, Arizona	21.8	21.5		38	38	38	0	0	38	0	0	0	0
G04012630	2012-2016			Arizona	04			Chilchinbito CDP	12630																											Chilchinbito CDP, Arizona	22.8	22.6	23.0	836	836	836	0	13	791	0	0	0	32
G04012770	2012-2016			Arizona	04			Chinle CDP	12770																											Chinle CDP, Arizona	21.9	22.1	21.6	5420	5420	5224	320	36	4644	14	0	0	210
G04012840	2012-2016			Arizona	04			Chino Valley town	12840																											Chino Valley town, Arizona	50.9	49.0	51.9	11015	11015	9648	9245	9	176	60	0	0	158
G04012910	2012-2016			Arizona	04			Chloride CDP	12910																											Chloride CDP, Arizona	65.8	67.9	65.3	241	241	241	228	0	5	0	8	0	0
G04013140	2012-2016			Arizona	04			Christopher Creek CDP	13140																											Christopher Creek CDP, Arizona	67.9	63.9	72.0	76	76	62	62	0	0	0	0	0	0
G04013190	2012-2016			Arizona	04			Chuichu CDP	13190																											Chuichu CDP, Arizona	42.3	45.2	33.3	417	417	417	0	0	417	0	0	0	0
G04013400	2012-2016			Arizona	04			Cibecue CDP	13400																											Cibecue CDP, Arizona	25.9	25.9	25.9	2088	2088	1925	0	0	1907	0	0	0	18
G04013470	2012-2016			Arizona	04			Cibola CDP	13470																											Cibola CDP, Arizona	50.3	28.0	50.4	449	449	228	190	0	0	24	0	0	14
G04013540	2012-2016			Arizona	04			Cienega Springs CDP	13540																											Cienega Springs CDP, Arizona	54.6	54.5	54.7	1795	1795	1639	1616	0	11	0	12	0	0
G04013820	2012-2016			Arizona	04			Citrus Park CDP	13820																											Citrus Park CDP, Arizona	40.8	38.9	47.0	4832	4832	4175	3781	57	0	212	0	0	125
G04013850	2012-2016			Arizona	04			Clacks Canyon CDP	13850																											Clacks Canyon CDP, Arizona	48.6	56.8	40.2	114	114	114	114	0	0	0	0	0	0
G04013890	2012-2016			Arizona	04			Clarkdale town	13890																											Clarkdale town, Arizona	59.7	59.0	59.9	4159	4159	3652	3204	24	339	35	0	0	50
G04013960	2012-2016			Arizona	04			Claypool CDP	13960																											Claypool CDP, Arizona	39.9	33.5	48.2	1605	1605	942	942	0	0	0	0	0	0
G04014030	2012-2016			Arizona	04			Clay Springs CDP	14030																											Clay Springs CDP, Arizona	15.9	18.0	13.7	392	392	372	372	0	0	0	0	0	0
G04014380	2012-2016			Arizona	04			Clifton town	14380																											Clifton town, Arizona	29.1	28.7	29.6	3583	3583	1449	1213	108	96	32	0	0	0
G04014870	2012-2016			Arizona	04			Colorado City town	14870																											Colorado City town, Arizona	16.8	14.9	20.0	4804	4804	4804	4798	0	6	0	0	0	0
G04015080	2012-2016			Arizona	04			Comobabi CDP	15080																											Comobabi CDP, Arizona	12.4		10.9	43	43	43	0	0	43	0	0	0	0
G04015150	2012-2016			Arizona	04			Concho CDP	15150																											Concho CDP, Arizona	38.3	10.5	38.6	181	181	64	13	0	0	0	0	0	51
G04015220	2012-2016			Arizona	04			Congress CDP	15220																											Congress CDP, Arizona	67.4	67.0	68.0	1247	1247	1078	1032	0	29	0	0	0	17
G04015500	2012-2016			Arizona	04			Coolidge city	15500																											Coolidge city, Arizona	34.2	32.6	36.8	12073	12073	6823	4972	550	888	41	0	132	240
G04015600	2012-2016			Arizona	04			Copper Hill CDP	15600																											Copper Hill CDP, Arizona				0	0	0	0	0	0	0	0	0	0
G04015765	2012-2016			Arizona	04			Cordes Lakes CDP	15765																											Cordes Lakes CDP, Arizona	57.7	59.4	54.0	2519	2519	2233	2139	0	44	17	0	0	33
G04015850	2012-2016			Arizona	04			Cornfields CDP	15850																											Cornfields CDP, Arizona	25.4	30.5	24.0	353	353	350	13	11	326	0	0	0	0
G04015920	2012-2016			Arizona	04			Cornville CDP	15920																											Cornville CDP, Arizona	56.3	54.7	56.7	2647	2647	2388	2379	0	0	0	0	0	9
G04016030	2012-2016			Arizona	04			Corona de Tucson CDP	16030																											Corona de Tucson CDP, Arizona	34.8	35.6	33.7	7550	7550	5675	4749	634	0	81	0	0	211
G04016360	2012-2016			Arizona	04			Cottonwood CDP	16360																											Cottonwood CDP, Arizona	29.3	29.4	25.9	186	186	186	0	0	186	0	0	0	0
G04016410	2012-2016			Arizona	04			Cottonwood city	16410																											Cottonwood city, Arizona	46.2	40.2	51.6	11598	11598	8990	8255	204	140	26	0	0	365
G04016830	2012-2016			Arizona	04			Cowlic CDP	16830																											Cowlic CDP, Arizona	20.7	21.2	20.4	153	153	153	0	0	153	0	0	0	0
G04017460	2012-2016			Arizona	04			Crozier CDP	17460																											Crozier CDP, Arizona	57.6	55.9	57.8	23	23	17	15	0	2	0	0	0	0
G04017500	2012-2016			Arizona	04			Crystal Beach CDP	17500																											Crystal Beach CDP, Arizona	58.6	66.5	53.0	151	151	151	143	0	0	0	0	0	8
G04017810	2012-2016			Arizona	04			Cutter CDP	17810																											Cutter CDP, Arizona	51.8			45	45	45	11	0	34	0	0	0	0
G04018160	2012-2016			Arizona	04			Dateland CDP	18160																											Dateland CDP, Arizona	39.5	38.7	42.9	343	343	102	102	0	0	0	0	0	0
G04018448	2012-2016			Arizona	04			Deer Creek CDP	18448																											Deer Creek CDP, Arizona	61.2	63.1	61.1	169	169	162	162	0	0	0	0	0	0
G04018490	2012-2016			Arizona	04			Del Muerto CDP	18490																											Del Muerto CDP, Arizona	40.6	40.0	43.5	430	430	403	0	0	389	14	0	0	0
G04018580	2012-2016			Arizona	04			Dennehotso CDP	18580																											Dennehotso CDP, Arizona	35.6	41.8	34.5	739	739	739	0	0	725	0	0	0	14
G04018740	2012-2016			Arizona	04			Desert Hills CDP	18740																											Desert Hills CDP, Arizona	58.4	57.9	58.5	2782	2782	2231	2154	4	29	23	0	0	21
G04019145	2012-2016			Arizona	04			Dewey-Humboldt town	19145																											Dewey-Humboldt town, Arizona	51.5	50.0	55.6	3965	3965	3612	3502	19	13	44	0	0	34
G04019280	2012-2016			Arizona	04			Dilkon CDP	19280																											Dilkon CDP, Arizona	25.9	24.0	28.2	1393	1393	1368	0	14	1228	50	0	0	76
G04019630	2012-2016			Arizona	04			Dolan Springs CDP	19630																											Dolan Springs CDP, Arizona	62.5	64.9	56.6	2096	2096	2040	2022	0	0	0	0	0	18
G04019740	2012-2016			Arizona	04			Doney Park CDP	19740																											Doney Park CDP, Arizona	38.8	39.3	38.5	5775	5775	5049	4487	0	457	19	0	37	49
G04019790	2012-2016			Arizona	04			Donovan Estates CDP	19790																											Donovan Estates CDP, Arizona	32.1	33.5	28.9	1435	1435	112	112	0	0	0	0	0	0
G04020050	2012-2016			Arizona	04			Douglas city	20050																											Douglas city, Arizona	33.3	33.7	32.0	16764	16764	4990	3115	1162	286	248	12	63	104
G04020330	2012-2016			Arizona	04			Dragoon CDP	20330																											Dragoon CDP, Arizona	65.1	61.6	65.5	109	109	90	90	0	0	0	0	0	0
G04020540	2012-2016			Arizona	04			Drexel Heights CDP	20540																											Drexel Heights CDP, Arizona	35.2	35.1	35.3	27281	27281	7431	5804	374	838	113	17	14	271
G04020560	2012-2016			Arizona	04			Dripping Springs CDP	20560																											Dripping Springs CDP, Arizona	64.6	64.8	63.7	120	120	72	70	0	2	0	0	0	0
G04020570	2012-2016			Arizona	04			Drysdale CDP	20570																											Drysdale CDP, Arizona	26.3	26.9	24.4	417	417	17	17	0	0	0	0	0	0
G04020680	2012-2016			Arizona	04			Dudleyville CDP	20680																											Dudleyville CDP, Arizona	52.7	59.2	52.4	352	352	147	147	0	0	0	0	0	0
G04020750	2012-2016			Arizona	04			Duncan town	20750																											Duncan town, Arizona	50.0	46.9	50.1	691	691	480	468	0	5	0	0	0	7
G04020960	2012-2016			Arizona	04			Eagar town	20960																											Eagar town, Arizona	33.2	38.6	31.3	4943	4943	4000	3534	26	358	0	0	0	82
G04021310	2012-2016			Arizona	04			East Fork CDP	21310																											East Fork CDP, Arizona	27.1	33.4	26.2	645	645	645	0	0	645	0	0	0	0
G04021410	2012-2016			Arizona	04			East Globe CDP	21410																											East Globe CDP, Arizona	40.9	45.2	30.9	188	188	170	0	0	92	64	0	0	14
G04021545	2012-2016			Arizona	04			East Verde Estates CDP	21545																											East Verde Estates CDP, Arizona	61.8	30.8	66.3	284	284	284	284	0	0	0	0	0	0
G04021800	2012-2016			Arizona	04			Ehrenberg CDP	21800																											Ehrenberg CDP, Arizona	45.2	44.5	46.4	939	939	671	641	0	0	30	0	0	0
G04021900	2012-2016			Arizona	04			El Capitan CDP	21900																											El Capitan CDP, Arizona	32.7	32.6	32.9	122	122	122	122	0	0	0	0	0	0
G04021980	2012-2016			Arizona	04			Elephant Head CDP	21980																											Elephant Head CDP, Arizona	53.7	53.7	54.5	640	640	449	428	5	0	5	0	0	11
G04022080	2012-2016			Arizona	04			Elfrida CDP	22080																											Elfrida CDP, Arizona	50.7	52.8	50.4	380	380	226	226	0	0	0	0	0	0
G04022150	2012-2016			Arizona	04			Elgin CDP	22150																											Elgin CDP, Arizona	56.2	59.2	43.0	148	148	148	148	0	0	0	0	0	0
G04022220	2012-2016			Arizona	04			El Mirage city	22220																											El Mirage city, Arizona	28.9	29.2	28.7	33937	33937	17723	13827	2497	83	354	65	67	830
G04022360	2012-2016			Arizona	04			Eloy city	22360																											Eloy city, Arizona	34.1	33.9	36.5	17128	17128	6417	3629	1284	374	428	418	0	284
G04022400	2012-2016			Arizona	04			El Prado Estates CDP	22400																											El Prado Estates CDP, Arizona	22.9	24.1	22.7	445	445	19	19	0	0	0	0	0	0
G04023512	2012-2016			Arizona	04			First Mesa CDP	23512																											First Mesa CDP, Arizona	30.5	31.3	28.8	1737	1737	1725	23	0	1658	22	0	0	22
G04023620	2012-2016			Arizona	04			Flagstaff city	23620																											Flagstaff city, Arizona	25.2	25.1	25.2	69270	69270	55899	43901	1546	6416	1865	119	97	1955
G04023760	2012-2016			Arizona	04			Florence town	23760																											Florence town, Arizona	40.8	38.7	53.8	26221	26221	15748	12988	1362	828	139	97	0	334
G04023955	2012-2016			Arizona	04			Flowing Springs CDP	23955																											Flowing Springs CDP, Arizona	65.9	65.5	79.8	47	47	21	21	0	0	0	0	0	0
G04023960	2012-2016			Arizona	04			Flowing Wells CDP	23960																											Flowing Wells CDP, Arizona	40.2	38.7	41.5	15601	15601	8554	7574	264	247	413	7	0	49
G04024250	2012-2016			Arizona	04			Fort Apache CDP	24250																											Fort Apache CDP, Arizona	40.3	40.2	46.1	165	165	139	10	0	129	0	0	0	0
G04024460	2012-2016			Arizona	04			Fort Defiance CDP	24460																											Fort Defiance CDP, Arizona	34.0	33.2	34.6	4022	4022	4004	85	0	3866	2	0	0	51
G04024895	2012-2016			Arizona	04			Fort Mohave CDP	24895																											Fort Mohave CDP, Arizona	49.8	49.7	50.0	14230	14230	11050	10528	62	132	148	43	0	137
G04024950	2012-2016			Arizona	04			Fort Thomas CDP	24950																											Fort Thomas CDP, Arizona	31.0	38.3	20.8	592	592	542	532	0	0	0	0	0	10
G04025030	2012-2016			Arizona	04			Fortuna Foothills CDP	25030																											Fortuna Foothills CDP, Arizona	60.6	57.3	63.1	27826	27826	22097	20822	165	189	352	0	25	544
G04025045	2012-2016			Arizona	04			Fort Valley CDP	25045																											Fort Valley CDP, Arizona	50.3	50.1	51.0	1157	1157	1075	1037	0	38	0	0	0	0
G04025300	2012-2016			Arizona	04			Fountain Hills town	25300																											Fountain Hills town, Arizona	56.9	55.0	58.2	23863	23863	22935	21786	491	35	525	8	0	90
G04025650	2012-2016			Arizona	04			Franklin CDP	25650																											Franklin CDP, Arizona	32.4	34.5	32.1	52	52	47	47	0	0	0	0	0	0
G04025720	2012-2016			Arizona	04			Fredonia town	25720																											Fredonia town, Arizona	41.2	40.2	42.6	1210	1210	1174	893	0	203	0	0	0	78
G04025735	2012-2016			Arizona	04			Freedom Acres CDP	25735																											Freedom Acres CDP, Arizona	67.9	67.6	68.3	50	50	50	50	0	0	0	0	0	0
G04026070	2012-2016			Arizona	04			Gadsden CDP	26070																											Gadsden CDP, Arizona	35.4	22.6	36.7	558	558	8	8	0	0	0	0	0	0
G04026210	2012-2016			Arizona	04			Ganado CDP	26210																											Ganado CDP, Arizona	35.0	33.4	39.2	1028	1028	1017	40	2	953	18	0	0	4
G04026780	2012-2016			Arizona	04			Geronimo Estates CDP	26780																											Geronimo Estates CDP, Arizona	7.8	27.2	7.6	112	112	97	97	0	0	0	0	0	0
G04027050	2012-2016			Arizona	04			Gila Bend town	27050																											Gila Bend town, Arizona	28.2	30.5	28.0	1952	1952	564	466	48	44	6	0	0	0
G04027260	2012-2016			Arizona	04			Gila Crossing CDP	27260																											Gila Crossing CDP, Arizona	28.0	28.6	27.1	848	848	648	36	4	515	15	4	0	74
G04027400	2012-2016			Arizona	04			Gilbert town	27400																											Gilbert town, Arizona	33.3	32.8	33.6	226832	226832	190512	160931	6551	1749	13844	466	302	6669
G04027540	2012-2016			Arizona	04			Gisela CDP	27540																											Gisela CDP, Arizona	44.0	51.0	34.8	704	704	564	523	0	7	0	0	0	34
G04027820	2012-2016			Arizona	04			Glendale city	27820																											Glendale city, Arizona	33.9	32.7	35.1	239943	239943	151051	118427	14064	2935	9507	257	233	5628
G04028030	2012-2016			Arizona	04			Globe city	28030																											Globe city, Arizona	44.5	44.7	44.4	7369	7369	4430	3849	110	297	99	0	0	75
G04028140	2012-2016			Arizona	04			Gold Canyon CDP	28140																											Gold Canyon CDP, Arizona	65.1	65.1	65.1	9616	9616	9048	8842	39	8	71	0	0	88
G04028190	2012-2016			Arizona	04			Golden Shores CDP	28190																											Golden Shores CDP, Arizona	61.2	62.7	55.7	1500	1500	1275	1227	0	0	0	0	48	0
G04028195	2012-2016			Arizona	04			Golden Valley CDP	28195																											Golden Valley CDP, Arizona	55.5	54.5	57.2	8404	8404	7603	7059	0	69	119	33	0	323
G04028380	2012-2016			Arizona	04			Goodyear city	28380																											Goodyear city, Arizona	37.3	38.0	36.7	72629	72629	52771	39695	6756	652	3210	168	0	2290
G04028465	2012-2016			Arizona	04			Goodyear Village CDP	28465																											Goodyear Village CDP, Arizona	30.8	32.3	27.5	253	253	197	0	0	197	0	0	0	0
G04028981	2012-2016			Arizona	04			Grand Canyon Village CDP	28981																											Grand Canyon Village CDP, Arizona	49.2	49.4	47.2	1787	1787	1523	1217	36	220	37	0	0	13
G04028985	2012-2016			Arizona	04			Grand Canyon West CDP	28985																											Grand Canyon West CDP, Arizona				0	0	0	0	0	0	0	0	0	0
G04029430	2012-2016			Arizona	04			Greasewood CDP	29430																											Greasewood CDP, Arizona	32.0	29.2	32.9	556	556	528	4	0	520	0	4	0	0
G04029710	2012-2016			Arizona	04			Green Valley CDP	29710																											Green Valley CDP, Arizona	72.2	72.4	72.1	22249	22249	20970	20765	47	28	66	0	0	64
G04029850	2012-2016			Arizona	04			Greer CDP	29850																											Greer CDP, Arizona				42	42	42	42	0	0	0	0	0	0
G04030270	2012-2016			Arizona	04			Guadalupe town	30270																											Guadalupe town, Arizona	31.3	30.8	31.4	6172	6172	2293	131	191	1917	0	0	25	29
G04030550	2012-2016			Arizona	04			Gu Oidak CDP	30550																											Gu Oidak CDP, Arizona	40.3	38.6	51.3	143	143	143	0	0	143	0	0	0	0
G04030830	2012-2016			Arizona	04			Hackberry CDP	30830																											Hackberry CDP, Arizona	67.6	67.6	67.5	77	77	77	77	0	0	0	0	0	0
G04030840	2012-2016			Arizona	04			Haigler Creek CDP	30840																											Haigler Creek CDP, Arizona	91.6			27	27	27	27	0	0	0	0	0	0
G04030850	2012-2016			Arizona	04			Haivana Nakya CDP	30850																											Haivana Nakya CDP, Arizona	32.5	32.2	32.9	166	166	166	0	0	166	0	0	0	0
G04031182	2012-2016			Arizona	04			Hard Rock CDP	31182																											Hard Rock CDP, Arizona	23.5	20.3	55.3	78	78	78	0	0	78	0	0	0	0
G04032020	2012-2016			Arizona	04			Hayden town	32020																											Hayden town, Arizona	51.1	48.3	54.3	519	519	66	61	0	0	5	0	0	0
G04032310	2012-2016			Arizona	04			Heber-Overgaard CDP	32310																											Heber-Overgaard CDP, Arizona	49.7	47.1	51.6	2736	2736	1947	1786	10	3	19	0	0	129
G04033280	2012-2016			Arizona	04			Holbrook city	33280																											Holbrook city, Arizona	34.4	33.2	39.0	5011	5011	3753	2497	30	712	144	0	96	274
G04033440	2012-2016			Arizona	04			Hondah CDP	33440																											Hondah CDP, Arizona	27.0	22.7	28.6	996	996	906	64	38	678	0	0	0	126
G04033945	2012-2016			Arizona	04			Hotevilla-Bacavi CDP	33945																											Hotevilla-Bacavi CDP, Arizona	33.8	32.2	35.2	1222	1222	1198	0	18	1171	9	0	0	0
G04033980	2012-2016			Arizona	04			Houck CDP	33980																											Houck CDP, Arizona	40.1	38.3	40.3	1107	1107	1096	5	0	1091	0	0	0	0
G04034120	2012-2016			Arizona	04			Huachuca City town	34120																											Huachuca City town, Arizona	30.0	33.2	29.0	2180	2180	1474	1155	138	15	57	0	5	104
G04034700	2012-2016			Arizona	04			Hunter Creek CDP	34700																											Hunter Creek CDP, Arizona				0	0	0	0	0	0	0	0	0	0
G04034980	2012-2016			Arizona	04			Icehouse Canyon CDP	34980																											Icehouse Canyon CDP, Arizona	44.5	44.6	41.7	661	661	491	375	35	81	0	0	0	0
G04035310	2012-2016			Arizona	04			Indian Wells CDP	35310																											Indian Wells CDP, Arizona	40.9	41.1	40.8	251	251	246	3	0	243	0	0	0	0
G04036010	2012-2016			Arizona	04			Jakes Corner CDP	36010																											Jakes Corner CDP, Arizona	62.5			34	34	34	34	0	0	0	0	0	0
G04036150	2012-2016			Arizona	04			Jeddito CDP	36150																											Jeddito CDP, Arizona	19.6	19.4	19.8	324	324	314	1	0	313	0	0	0	0
G04036290	2012-2016			Arizona	04			Jerome town	36290																											Jerome town, Arizona	55.3	55.8	55.3	347	347	320	283	2	29	0	0	0	6
G04036430	2012-2016			Arizona	04			Joseph City CDP	36430																											Joseph City CDP, Arizona	26.5	26.3	26.8	1137	1137	1040	607	0	297	0	0	0	136
G04036475	2012-2016			Arizona	04			Kachina Village CDP	36475																											Kachina Village CDP, Arizona	38.5	37.7	40.0	2588	2588	2333	1952	0	148	0	0	0	233
G04036500	2012-2016			Arizona	04			Kaibab CDP	36500																											Kaibab CDP, Arizona	28.1	24.7	28.8	162	162	151	27	0	115	0	0	0	9
G04036640	2012-2016			Arizona	04			Kaibito CDP	36640																											Kaibito CDP, Arizona	24.7	23.8	26.5	1768	1768	1729	9	0	1709	0	0	11	0
G04036780	2012-2016			Arizona	04			Kaka CDP	36780																											Kaka CDP, Arizona	44.8	42.7	46.1	143	143	143	0	0	122	0	0	0	21
G04036920	2012-2016			Arizona	04			Katherine CDP	36920																											Katherine CDP, Arizona	71.9	76.3	71.7	79	79	79	77	0	2	0	0	0	0
G04036990	2012-2016			Arizona	04			Kayenta CDP	36990																											Kayenta CDP, Arizona	26.1	25.6	26.6	4838	4838	4782	280	0	4358	0	66	6	72
G04037130	2012-2016			Arizona	04			Keams Canyon CDP	37130																											Keams Canyon CDP, Arizona	47.2	38.8	52.5	322	322	283	11	0	272	0	0	0	0
G04037200	2012-2016			Arizona	04			Kearny town	37200																											Kearny town, Arizona	36.9	36.5	38.2	2306	2306	1114	948	15	0	48	0	0	103
G04037620	2012-2016			Arizona	04			Kingman city	37620																											Kingman city, Arizona	42.9	41.0	45.3	28586	28586	25275	22785	328	562	375	169	126	930
G04037935	2012-2016			Arizona	04			Kino Springs CDP	37935																											Kino Springs CDP, Arizona	22.4	37.2	21.3	266	266	47	47	0	0	0	0	0	0
G04038250	2012-2016			Arizona	04			Klagetoh CDP	38250																											Klagetoh CDP, Arizona	25.9	30.7	25.3	216	216	216	0	0	216	0	0	0	0
G04038530	2012-2016			Arizona	04			Kohatk CDP	38530																											Kohatk CDP, Arizona				17	17	17	0	0	17	0	0	0	0
G04038600	2012-2016			Arizona	04			Kohls Ranch CDP	38600																											Kohls Ranch CDP, Arizona	52.9	57.2		101	101	73	73	0	0	0	0	0	0
G04038655	2012-2016			Arizona	04			Komatke CDP	38655																											Komatke CDP, Arizona	17.5	14.8	20.6	1251	1251	931	32	0	794	24	0	0	81
G04038950	2012-2016			Arizona	04			Ko Vaya CDP	38950																											Ko Vaya CDP, Arizona	25.9		25.4	23	23	23	0	0	23	0	0	0	0
G04039100	2012-2016			Arizona	04			Kykotsmovi Village CDP	39100																											Kykotsmovi Village CDP, Arizona	38.0	32.8	38.2	775	775	775	4	5	758	0	8	0	0
G04039370	2012-2016			Arizona	04			Lake Havasu City city	39370																											Lake Havasu City city, Arizona	52.9	52.8	53.0	53058	53058	45024	43238	130	446	621	0	0	589
G04039720	2012-2016			Arizona	04			Lake Montezuma CDP	39720																											Lake Montezuma CDP, Arizona	53.3	54.5	52.0	5227	5227	4385	4127	0	191	0	0	0	67
G04039790	2012-2016			Arizona	04			Lake of the Woods CDP	39790																											Lake of the Woods CDP, Arizona	36.8	36.3	37.6	4113	4113	3072	2965	0	28	0	0	0	79
G04040160	2012-2016			Arizona	04			La Paz Valley CDP	40160																											La Paz Valley CDP, Arizona	78.0	77.0	79.0	544	544	521	503	0	18	0	0	0	0
G04040400	2012-2016			Arizona	04			Lazy Y U CDP	40400																											Lazy Y U CDP, Arizona	31.8	38.1	29.7	618	618	618	609	0	9	0	0	0	0
G04040415	2012-2016			Arizona	04			LeChee CDP	40415																											LeChee CDP, Arizona	26.2	25.7	27.6	1550	1550	1512	14	0	1498	0	0	0	0
G04040630	2012-2016			Arizona	04			Leupp CDP	40630																											Leupp CDP, Arizona	27.1	25.8	27.9	1186	1186	1159	3	0	1107	19	0	0	30
G04041085	2012-2016			Arizona	04			Linden CDP	41085																											Linden CDP, Arizona	51.1	51.8	47.5	2525	2525	2373	2317	0	22	16	0	0	18
G04041330	2012-2016			Arizona	04			Litchfield Park city	41330																											Litchfield Park city, Arizona	47.8	47.4	48.2	5449	5449	4846	4522	77	9	138	0	0	100
G04041470	2012-2016			Arizona	04			Littlefield CDP	41470																											Littlefield CDP, Arizona	24.2	23.6	24.6	406	406	228	228	0	0	0	0	0	0
G04041540	2012-2016			Arizona	04			Littletown CDP	41540																											Littletown CDP, Arizona	30.8	30.4	31.2	645	645	260	260	0	0	0	0	0	0
G04042460	2012-2016			Arizona	04			Lower Santan Village CDP	42460																											Lower Santan Village CDP, Arizona	19.1	18.6	26.1	604	604	579	0	0	579	0	0	0	0
G04042590	2012-2016			Arizona	04			Low Mountain CDP	42590																											Low Mountain CDP, Arizona	28.3	26.8	30.5	641	641	638	0	0	625	0	0	0	13
G04042660	2012-2016			Arizona	04			Lukachukai CDP	42660																											Lukachukai CDP, Arizona	25.2	24.3	26.4	1725	1725	1717	10	0	1609	26	0	0	72
G04042940	2012-2016			Arizona	04			Lupton CDP	42940																											Lupton CDP, Arizona	24.4			13	13	13	0	0	13	0	0	0	0
G04043150	2012-2016			Arizona	04			McConnico CDP	43150																											McConnico CDP, Arizona				0	0	0	0	0	0	0	0	0	0
G04043430	2012-2016			Arizona	04			McNary CDP	43430																											McNary CDP, Arizona	22.4	23.0	21.6	655	655	591	21	0	560	0	4	0	6
G04043570	2012-2016			Arizona	04			McNeal CDP	43570																											McNeal CDP, Arizona	57.6	59.4	57.0	158	158	144	138	0	0	0	0	0	6
G04043920	2012-2016			Arizona	04			Maish Vaya CDP	43920																											Maish Vaya CDP, Arizona	34.7	26.1	45.8	121	121	121	0	0	121	0	0	0	0
G04043990	2012-2016			Arizona	04			Mammoth town	43990																											Mammoth town, Arizona	39.0	39.8	38.8	1553	1553	421	345	0	30	0	0	0	46
G04044200	2012-2016			Arizona	04			Many Farms CDP	44200																											Many Farms CDP, Arizona	25.4	25.1	26.1	1522	1522	1518	46	6	1464	2	0	0	0
G04044270	2012-2016			Arizona	04			Marana town	44270																											Marana town, Arizona	37.9	37.1	39.2	40221	40221	30985	26765	781	185	1799	62	88	1305
G04044410	2012-2016			Arizona	04			Maricopa city	44410																											Maricopa city, Arizona	34.8	35.3	34.4	45473	45473	34382	25462	4814	773	1805	162	131	1235
G04044450	2012-2016			Arizona	04			Maricopa Colony CDP	44450																											Maricopa Colony CDP, Arizona	23.9	23.5	24.1	1027	1027	787	35	0	653	0	69	0	30
G04044830	2012-2016			Arizona	04			Martinez Lake CDP	44830																											Martinez Lake CDP, Arizona	67.7	73.1	64.8	84	84	84	84	0	0	0	0	0	0
G04045180	2012-2016			Arizona	04			Mayer CDP	45180																											Mayer CDP, Arizona	47.1	48.6	46.8	1759	1759	1599	1599	0	0	0	0	0	0
G04045275	2012-2016			Arizona	04			Mead Ranch CDP	45275																											Mead Ranch CDP, Arizona				11	11	11	11	0	0	0	0	0	0
G04045285	2012-2016			Arizona	04			Meadview CDP	45285																											Meadview CDP, Arizona	64.5	65.6	60.6	828	828	828	701	31	0	0	0	0	96
G04046000	2012-2016			Arizona	04			Mesa city	46000																											Mesa city, Arizona	36.1	34.8	37.7	470456	470456	343182	298928	15773	8785	8919	1579	314	8884
G04046005	2012-2016			Arizona	04			Mesa del Caballo CDP	46005																											Mesa del Caballo CDP, Arizona	44.7	53.5	41.5	648	648	613	604	0	0	0	0	0	9
G04046070	2012-2016			Arizona	04			Mescal CDP	46070																											Mescal CDP, Arizona	53.5	54.2	52.5	1525	1525	1405	1288	0	0	0	110	0	7
G04046087	2012-2016			Arizona	04			Mesquite Creek CDP	46087																											Mesquite Creek CDP, Arizona	68.7	69.1	68.4	440	440	410	391	0	9	8	0	0	2
G04046350	2012-2016			Arizona	04			Miami town	46350																											Miami town, Arizona	37.0	35.3	37.6	2153	2153	970	893	0	6	49	0	0	22
G04046840	2012-2016			Arizona	04			Miracle Valley CDP	46840																											Miracle Valley CDP, Arizona	42.6	44.5	41.1	751	751	367	355	12	0	0	0	0	0
G04047190	2012-2016			Arizona	04			Moccasin CDP	47190																											Moccasin CDP, Arizona				51	51	51	51	0	0	0	0	0	0
G04047330	2012-2016			Arizona	04			Moenkopi CDP	47330																											Moenkopi CDP, Arizona	38.0	39.7	35.4	1159	1159	1159	0	0	1159	0	0	0	0
G04047400	2012-2016			Arizona	04			Mohave Valley CDP	47400																											Mohave Valley CDP, Arizona	45.6	55.2	39.1	2861	2861	2207	2063	0	95	0	0	0	49
G04047495	2012-2016			Arizona	04			Mojave Ranch Estates CDP	47495																											Mojave Ranch Estates CDP, Arizona	44.7	33.5	47.0	26	26	20	4	0	13	0	0	0	3
G04047610	2012-2016			Arizona	04			Morenci CDP	47610																											Morenci CDP, Arizona	28.5	28.6	28.4	1742	1742	980	752	56	163	9	0	0	0
G04047750	2012-2016			Arizona	04			Morristown CDP	47750																											Morristown CDP, Arizona	58.3	56.8	58.7	107	107	107	107	0	0	0	0	0	0
G04047820	2012-2016			Arizona	04			Mountainaire CDP	47820																											Mountainaire CDP, Arizona	38.9	38.2	43.3	1150	1150	1053	1053	0	0	0	0	0	0
G04048170	2012-2016			Arizona	04			Munds Park CDP	48170																											Munds Park CDP, Arizona	67.6	68.8	66.4	720	720	695	651	0	0	0	0	0	44
G04048310	2012-2016			Arizona	04			Naco CDP	48310																											Naco CDP, Arizona	32.6	23.4	41.4	876	876	178	174	0	0	2	0	0	2
G04049010	2012-2016			Arizona	04			Nazlini CDP	49010																											Nazlini CDP, Arizona	24.7	20.9	28.5	450	450	450	0	0	450	0	0	0	0
G04049100	2012-2016			Arizona	04			Nelson CDP	49100																											Nelson CDP, Arizona	29.1	27.1	29.5	426	426	301	295	0	6	0	0	0	0
G04049270	2012-2016			Arizona	04			New Kingman-Butler CDP	49270																											New Kingman-Butler CDP, Arizona	42.7	42.3	43.7	12566	12566	10843	10116	79	199	86	0	0	363
G04049360	2012-2016			Arizona	04			New River CDP	49360																											New River CDP, Arizona	49.3	50.4	48.6	15305	15305	13936	13582	0	0	137	0	76	141
G04049640	2012-2016			Arizona	04			Nogales city	49640																											Nogales city, Arizona	32.7	28.6	37.4	20355	20355	1315	1020	60	4	231	0	0	0
G04049710	2012-2016			Arizona	04			Nolic CDP	49710																											Nolic CDP, Arizona	9.9			30	30	30	7	0	23	0	0	0	0
G04050000	2012-2016			Arizona	04			North Fork CDP	50000																											North Fork CDP, Arizona	28.0	26.5	34.0	1506	1506	1484	77	15	1285	0	0	0	107
G04050340	2012-2016			Arizona	04			Nutrioso CDP	50340																											Nutrioso CDP, Arizona	72.2			65	65	65	65	0	0	0	0	0	0
G04050480	2012-2016			Arizona	04			Oak Springs CDP	50480																											Oak Springs CDP, Arizona	24.1	18.5	24.2	79	79	79	0	0	79	0	0	0	0
G04050620	2012-2016			Arizona	04			Oatman CDP	50620																											Oatman CDP, Arizona	57.8			81	81	81	81	0	0	0	0	0	0
G04051142	2012-2016			Arizona	04			Oljato-Monument Valley CDP	51142																											Oljato-Monument Valley CDP, Arizona	22.1	16.5	29.3	216	216	216	0	0	216	0	0	0	0
G04051180	2012-2016			Arizona	04			Oracle CDP	51180																											Oracle CDP, Arizona	49.0	50.3	48.3	3735	3735	2504	2374	0	0	0	0	0	130
G04051465	2012-2016			Arizona	04			Orange Grove Mobile Manor CDP	51465																											Orange Grove Mobile Manor CDP, Arizona	28.8	34.2	28.1	529	529	0	0	0	0	0	0	0	0
G04051600	2012-2016			Arizona	04			Oro Valley town	51600																											Oro Valley town, Arizona	51.9	51.0	52.7	42379	42379	37043	34196	563	133	1303	21	62	765
G04051775	2012-2016			Arizona	04			Oxbow Estates CDP	51775																											Oxbow Estates CDP, Arizona	56.8	57.0	56.7	111	111	111	102	0	0	0	0	0	9
G04051800	2012-2016			Arizona	04			Padre Ranchitos CDP	51800																											Padre Ranchitos CDP, Arizona	17.4	12.8	17.6	225	225	18	18	0	0	0	0	0	0
G04051810	2012-2016			Arizona	04			Page city	51810																											Page city, Arizona	32.1	33.2	31.6	7532	7532	6751	3466	23	2944	0	0	70	248
G04052230	2012-2016			Arizona	04			Palominas CDP	52230																											Palominas CDP, Arizona	58.2	54.5	58.5	134	134	99	82	0	0	0	0	0	17
G04052930	2012-2016			Arizona	04			Paradise Valley town	52930																											Paradise Valley town, Arizona	53.4	52.7	54.1	13833	13833	12984	11877	57	28	737	0	48	237
G04053070	2012-2016			Arizona	04			Parker town	53070																											Parker town, Arizona	32.9	29.9	42.5	3043	3043	1890	1073	77	588	12	0	0	140
G04053210	2012-2016			Arizona	04			Parker Strip CDP	53210																											Parker Strip CDP, Arizona	64.2	67.4	62.9	624	624	586	570	0	11	0	5	0	0
G04053350	2012-2016			Arizona	04			Parks CDP	53350																											Parks CDP, Arizona	54.5	56.8	52.7	1413	1413	1357	1207	0	28	11	0	24	87
G04053490	2012-2016			Arizona	04			Patagonia town	53490																											Patagonia town, Arizona	55.9	56.1	55.3	838	838	533	423	0	0	0	0	0	110
G04053560	2012-2016			Arizona	04			Paulden CDP	53560																											Paulden CDP, Arizona	44.2	39.8	49.0	4729	4729	3373	3300	0	35	0	0	0	38
G04053700	2012-2016			Arizona	04			Payson town	53700																											Payson town, Arizona	57.1	55.5	58.3	15297	15297	13867	13188	29	389	74	0	0	187
G04053770	2012-2016			Arizona	04			Peach Springs CDP	53770																											Peach Springs CDP, Arizona	26.8	24.5	31.5	1102	1102	1061	45	2	1005	0	0	5	4
G04053910	2012-2016			Arizona	04			Peeples Valley CDP	53910																											Peeples Valley CDP, Arizona	52.0	44.3	56.9	488	488	474	466	3	0	0	0	0	5
G04054050	2012-2016			Arizona	04			Peoria city	54050																											Peoria city, Arizona	39.2	37.0	40.7	158677	158677	126025	109577	4914	800	6275	279	109	4071
G04054190	2012-2016			Arizona	04			Peridot CDP	54190																											Peridot CDP, Arizona	23.6	22.8	25.5	1633	1633	1549	0	0	1500	0	0	0	49
G04055000	2012-2016			Arizona	04			Phoenix city	55000																											Phoenix city, Arizona	33.3	32.5	34.1	1555324	1555324	905834	690326	100591	24557	53232	3014	2007	32107
G04055210	2012-2016			Arizona	04			Picacho CDP	55210																											Picacho CDP, Arizona	52.0	51.6	52.2	342	342	132	127	0	3	0	0	0	2
G04055300	2012-2016			Arizona	04			Picture Rocks CDP	55300																											Picture Rocks CDP, Arizona	46.8	44.3	49.0	8562	8562	7304	7017	45	10	0	0	116	116
G04055560	2012-2016			Arizona	04			Pima town	55560																											Pima town, Arizona	30.8	33.6	30.0	2471	2471	1811	1750	6	35	3	2	0	15
G04055575	2012-2016			Arizona	04			Pimaco Two CDP	55575																											Pimaco Two CDP, Arizona	53.8	52.2	60.1	615	615	558	541	0	0	0	0	0	17
G04055630	2012-2016			Arizona	04			Pinal CDP	55630																											Pinal CDP, Arizona	30.5	30.6	30.5	715	715	495	488	0	0	7	0	0	0
G04055700	2012-2016			Arizona	04			Pine CDP	55700																											Pine CDP, Arizona	62.1	63.0	62.1	1180	1180	1127	1112	0	0	15	0	0	0
G04055840	2012-2016			Arizona	04			Pinedale CDP	55840																											Pinedale CDP, Arizona	49.1	51.6	47.4	435	435	435	435	0	0	0	0	0	0
G04055845	2012-2016			Arizona	04			Pine Lake CDP	55845																											Pine Lake CDP, Arizona	71.6			48	48	48	48	0	0	0	0	0	0
G04055880	2012-2016			Arizona	04			Pinetop Country Club CDP	55880																											Pinetop Country Club CDP, Arizona	57.7	53.6	60.8	1792	1792	1478	1420	0	31	0	0	0	27
G04055980	2012-2016			Arizona	04			Pinetop-Lakeside town	55980																											Pinetop-Lakeside town, Arizona	48.6	48.5	49.1	4314	4314	4116	3763	1	296	18	0	0	38
G04055983	2012-2016			Arizona	04			Pinion Pines CDP	55983																											Pinion Pines CDP, Arizona	66.2	66.7	61.5	249	249	249	249	0	0	0	0	0	0
G04056120	2012-2016			Arizona	04			Pinon CDP	56120																											Pinon CDP, Arizona	31.7	29.3	34.4	833	833	823	27	0	669	119	0	0	8
G04056400	2012-2016			Arizona	04			Pirtleville CDP	56400																											Pirtleville CDP, Arizona	35.7	33.2	40.5	1537	1537	157	157	0	0	0	0	0	0
G04056470	2012-2016			Arizona	04			Pisinemo CDP	56470																											Pisinemo CDP, Arizona	19.7	19.2	22.5	422	422	422	5	54	363	0	0	0	0
G04057170	2012-2016			Arizona	04			Poston CDP	57170																											Poston CDP, Arizona	24.8	29.1	24.6	347	347	117	24	0	93	0	0	0	0
G04057380	2012-2016			Arizona	04			Prescott city	57380																											Prescott city, Arizona	56.0	54.8	57.3	41090	41090	38142	36197	284	428	437	0	43	753
G04057450	2012-2016			Arizona	04			Prescott Valley town	57450																											Prescott Valley town, Arizona	43.8	42.4	44.7	41070	41070	33302	31542	284	191	511	0	25	749
G04058010	2012-2016			Arizona	04			Quartzsite town	58010																											Quartzsite town, Arizona	70.9	71.9	70.0	3646	3646	3491	3491	0	0	0	0	0	0
G04058150	2012-2016			Arizona	04			Queen Creek town	58150																											Queen Creek town, Arizona	32.1	30.5	33.3	30849	30849	25790	23659	757	171	734	39	0	430
G04058290	2012-2016			Arizona	04			Queen Valley CDP	58290																											Queen Valley CDP, Arizona	71.6	71.7	70.8	712	712	701	701	0	0	0	0	0	0
G04058620	2012-2016			Arizona	04			Rainbow City CDP	58620																											Rainbow City CDP, Arizona	29.6	32.6	24.2	1181	1181	1152	0	0	1066	60	0	0	26
G04058870	2012-2016			Arizona	04			Rancho Mesa Verde CDP	58870																											Rancho Mesa Verde CDP, Arizona	25.0	28.3	24.6	902	902	0	0	0	0	0	0	0	0
G04059550	2012-2016			Arizona	04			Red Mesa CDP	59550																											Red Mesa CDP, Arizona	43.4	35.1	50.4	261	261	230	29	0	201	0	0	0	0
G04059690	2012-2016			Arizona	04			Red Rock CDP (Apache County)	59690																											Red Rock CDP (Apache County), Arizona	36.5	25.7	50.5	174	174	174	4	0	170	0	0	0	0
G04059760	2012-2016			Arizona	04			Red Rock CDP (Pinal County)	59760																											Red Rock CDP (Pinal County), Arizona	27.0	26.0	29.0	2710	2710	2060	1848	88	10	21	0	0	93
G04059900	2012-2016			Arizona	04			Rillito CDP	59900																											Rillito CDP, Arizona	19.0			53	53	26	26	0	0	0	0	0	0
G04060120	2012-2016			Arizona	04			Rincon Valley CDP	60120																											Rincon Valley CDP, Arizona	39.5	38.8	40.5	5938	5938	4606	4221	64	0	78	0	0	243
G04060180	2012-2016			Arizona	04			Rio Rico CDP	60180																											Rio Rico CDP, Arizona	32.5	31.0	33.9	18589	18589	2046	1871	33	0	113	0	13	16
G04060250	2012-2016			Arizona	04			Rio Verde CDP	60250																											Rio Verde CDP, Arizona	72.6	74.0	70.9	1946	1946	1946	1946	0	0	0	0	0	0
G04060770	2012-2016			Arizona	04			Rock House CDP	60770																											Rock House CDP, Arizona	75.5		75.5	18	18	12	12	0	0	0	0	0	0
G04060880	2012-2016			Arizona	04			Rock Point CDP	60880																											Rock Point CDP, Arizona	33.0	36.8	31.4	478	478	478	0	0	467	4	0	0	7
G04061300	2012-2016			Arizona	04			Roosevelt CDP	61300																											Roosevelt CDP, Arizona	57.8	65.3		64	64	37	37	0	0	0	0	0	0
G04061370	2012-2016			Arizona	04			Rough Rock CDP	61370																											Rough Rock CDP, Arizona	28.1	22.6	34.4	680	680	680	12	0	617	0	42	0	9
G04061440	2012-2016			Arizona	04			Round Rock CDP	61440																											Round Rock CDP, Arizona	25.7	26.2	25.0	861	861	854	11	0	821	19	0	0	3
G04061448	2012-2016			Arizona	04			Round Valley CDP	61448																											Round Valley CDP, Arizona	41.3	40.6	41.6	580	580	553	500	0	53	0	0	0	0
G04061690	2012-2016			Arizona	04			Rye CDP	61690																											Rye CDP, Arizona	54.9	67.4	53.5	114	114	114	92	0	21	0	0	0	1
G04061715	2012-2016			Arizona	04			Sacate Village CDP	61715																											Sacate Village CDP, Arizona	20.4	18.3	23.3	150	150	150	0	0	150	0	0	0	0
G04061720	2012-2016			Arizona	04			Sacaton CDP	61720																											Sacaton CDP, Arizona	32.7	31.7	38.6	2787	2787	2537	147	9	2217	8	0	0	156
G04061800	2012-2016			Arizona	04			Sacaton Flats Village CDP	61800																											Sacaton Flats Village CDP, Arizona	30.9	33.5	30.2	364	364	323	0	0	323	0	0	0	0
G04061940	2012-2016			Arizona	04			Saddlebrooke CDP	61940																											Saddlebrooke CDP, Arizona	68.9	70.3	67.6	10324	10324	9840	9715	14	18	71	0	0	22
G04062000	2012-2016			Arizona	04			Safford city	62000																											Safford city, Arizona	31.3	29.9	34.3	9616	9616	5461	5085	128	127	86	0	13	22
G04062140	2012-2016			Arizona	04			Sahuarita town	62140																											Sahuarita town, Arizona	35.4	34.9	35.9	27780	27780	19118	16891	924	51	477	41	60	674
G04062280	2012-2016			Arizona	04			St. David CDP	62280																											St. David CDP, Arizona	35.1	28.4	43.6	1709	1709	1607	1607	0	0	0	0	0	0
G04062350	2012-2016			Arizona	04			St. Johns city	62350																											St. Johns city, Arizona	35.5	30.2	38.6	3542	3542	2581	2474	7	94	0	0	0	6
G04062362	2012-2016			Arizona	04			St. Johns CDP	62362																											St. Johns CDP, Arizona	25.5	25.2	25.8	726	726	652	4	15	614	0	0	0	19
G04062420	2012-2016			Arizona	04			St. Michaels CDP	62420																											St. Michaels CDP, Arizona	40.3	37.7	47.5	1409	1409	1392	88	2	1292	10	0	0	0
G04062700	2012-2016			Arizona	04			Salome CDP	62700																											Salome CDP, Arizona	64.3	69.6	47.4	1422	1422	901	890	0	0	0	0	0	11
G04062910	2012-2016			Arizona	04			San Carlos CDP	62910																											San Carlos CDP, Arizona	25.8	25.0	26.8	4440	4440	4275	44	35	3955	85	0	0	156
G04063050	2012-2016			Arizona	04			Sanders CDP	63050																											Sanders CDP, Arizona	16.9	14.9	17.0	574	574	533	0	0	482	46	0	0	5
G04063260	2012-2016			Arizona	04			San Jose CDP	63260																											San Jose CDP, Arizona	18.7	17.8	18.8	772	772	174	174	0	0	0	0	0	0
G04063470	2012-2016			Arizona	04			San Luis city	63470																											San Luis city, Arizona	27.8	27.4	28.9	31118	31118	1410	893	310	130	6	2	0	69
G04063540	2012-2016			Arizona	04			San Manuel CDP	63540																											San Manuel CDP, Arizona	44.3	44.2	44.4	3725	3725	1562	1554	1	0	0	0	0	7
G04063610	2012-2016			Arizona	04			San Miguel CDP	63610																											San Miguel CDP, Arizona	30.2	27.9	30.4	316	316	316	0	0	316	0	0	0	0
G04063820	2012-2016			Arizona	04			San Simon CDP	63820																											San Simon CDP, Arizona	41.7	52.8	36.0	141	141	104	91	0	0	0	0	0	13
G04063960	2012-2016			Arizona	04			Santa Cruz CDP	63960																											Santa Cruz CDP, Arizona				0	0	0	0	0	0	0	0	0	0
G04064210	2012-2016			Arizona	04			San Tan Valley CDP	64210																											San Tan Valley CDP, Arizona	31.7	29.9	33.4	88507	88507	69610	59764	3995	1518	1775	477	72	2009
G04064310	2012-2016			Arizona	04			Santa Rosa CDP	64310																											Santa Rosa CDP, Arizona	36.9	33.3	44.6	351	351	351	20	0	326	0	0	0	5
G04064590	2012-2016			Arizona	04			Sawmill CDP	64590																											Sawmill CDP, Arizona	30.4	28.1	33.4	652	652	652	0	0	626	0	0	0	26
G04064650	2012-2016			Arizona	04			Scenic CDP	64650																											Scenic CDP, Arizona	45.0	44.9	45.1	1704	1704	1316	1316	0	0	0	0	0	0
G04065000	2012-2016			Arizona	04			Scottsdale city	65000																											Scottsdale city, Arizona	46.3	45.2	47.7	234495	234495	210463	190276	3741	2544	9430	220	391	3861
G04065167	2012-2016			Arizona	04			Seba Dalkai CDP	65167																											Seba Dalkai CDP, Arizona	40.9	37.3	51.5	167	167	152	3	0	149	0	0	0	0
G04065280	2012-2016			Arizona	04			Second Mesa CDP	65280																											Second Mesa CDP, Arizona	27.9	23.1	29.9	1537	1537	1537	0	0	1525	12	0	0	0
G04065350	2012-2016			Arizona	04			Sedona city	65350																											Sedona city, Arizona	58.3	59.0	57.9	10209	10209	8861	8285	0	40	311	0	19	206
G04065400	2012-2016			Arizona	04			Sehili CDP	65400																											Sehili CDP, Arizona	40.4	37.2	54.5	109	109	109	0	0	109	0	0	0	0
G04065420	2012-2016			Arizona	04			Seligman CDP	65420																											Seligman CDP, Arizona	36.3	40.1	34.9	415	415	278	216	0	17	0	0	0	45
G04065490	2012-2016			Arizona	04			Sells CDP	65490																											Sells CDP, Arizona	26.2	27.0	25.4	2688	2688	2667	59	8	2549	28	0	13	10
G04065780	2012-2016			Arizona	04			Seven Mile CDP	65780																											Seven Mile CDP, Arizona	31.9	25.7	39.4	796	796	763	0	0	758	0	0	0	5
G04066190	2012-2016			Arizona	04			Shongopovi CDP	66190																											Shongopovi CDP, Arizona	23.8	19.3	25.0	1080	1080	1070	0	0	1070	0	0	0	0
G04066260	2012-2016			Arizona	04			Shonto CDP	66260																											Shonto CDP, Arizona	30.6	31.1	30.5	621	621	617	14	0	598	0	0	0	5
G04066470	2012-2016			Arizona	04			Show Low city	66470																											Show Low city, Arizona	40.5	40.0	42.5	10875	10875	9345	8690	29	384	78	0	0	164
G04066820	2012-2016			Arizona	04			Sierra Vista city	66820																											Sierra Vista city, Arizona	33.1	30.9	34.9	44381	44381	32562	25289	3052	469	1595	241	91	1825
G04066845	2012-2016			Arizona	04			Sierra Vista Southeast CDP	66845																											Sierra Vista Southeast CDP, Arizona	47.4	48.9	46.5	15768	15768	12596	11991	98	70	93	0	0	344
G04067295	2012-2016			Arizona	04			Six Shooter Canyon CDP	67295																											Six Shooter Canyon CDP, Arizona	44.6	43.8	44.8	902	902	677	596	0	67	0	0	0	14
G04067800	2012-2016			Arizona	04			Snowflake town	67800																											Snowflake town, Arizona	29.1	32.8	25.6	5643	5643	5456	5220	30	161	5	0	0	40
G04067920	2012-2016			Arizona	04			So-Hi CDP	67920																											So-Hi CDP, Arizona	67.7	65.5	73.0	217	217	185	185	0	0	0	0	0	0
G04068010	2012-2016			Arizona	04			Solomon CDP	68010																											Solomon CDP, Arizona	51.9	53.6	51.5	285	285	78	78	0	0	0	0	0	0
G04068080	2012-2016			Arizona	04			Somerton city	68080																											Somerton city, Arizona	27.8	27.3	28.6	14866	14866	520	413	13	82	6	0	0	6
G04068220	2012-2016			Arizona	04			Sonoita CDP	68220																											Sonoita CDP, Arizona	60.5	62.7	59.9	851	851	819	814	0	0	5	0	0	0
G04068670	2012-2016			Arizona	04			South Komelik CDP	68670																											South Komelik CDP, Arizona	26.6	15.0	43.5	145	145	100	0	0	100	0	0	0	0
G04068850	2012-2016			Arizona	04			South Tucson city	68850																											South Tucson city, Arizona	38.1	39.0	35.6	5627	5627	1135	533	170	326	13	0	0	93
G04068990	2012-2016			Arizona	04			Springerville town	68990																											Springerville town, Arizona	38.6	42.7	35.4	1728	1728	1257	1107	0	43	2	0	0	105
G04069060	2012-2016			Arizona	04			Spring Valley CDP	69060																											Spring Valley CDP, Arizona	53.0	53.3	48.2	1374	1374	1316	1291	0	0	6	0	0	19
G04069130	2012-2016			Arizona	04			Stanfield CDP	69130																											Stanfield CDP, Arizona	40.2	40.3		332	332	287	43	0	244	0	0	0	0
G04069480	2012-2016			Arizona	04			Star Valley town	69480																											Star Valley town, Arizona	54.7	54.7	54.8	1976	1976	1896	1754	70	0	0	0	0	72
G04069585	2012-2016			Arizona	04			Steamboat CDP	69585																											Steamboat CDP, Arizona	29.7	20.4	32.5	293	293	281	0	0	281	0	0	0	0
G04069872	2012-2016			Arizona	04			Stotonic Village CDP	69872																											Stotonic Village CDP, Arizona	53.1	41.8	56.4	411	411	392	0	0	374	0	0	0	18
G04070040	2012-2016			Arizona	04			Strawberry CDP	70040																											Strawberry CDP, Arizona	59.0	56.7	65.1	605	605	574	574	0	0	0	0	0	0
G04070175	2012-2016			Arizona	04			Summerhaven CDP	70175																											Summerhaven CDP, Arizona	11.9	6.0	11.9	167	167	167	167	0	0	0	0	0	0
G04070240	2012-2016			Arizona	04			Summit CDP	70240																											Summit CDP, Arizona	30.5	31.5	27.8	5240	5240	763	635	1	57	0	10	0	60
G04070320	2012-2016			Arizona	04			Sun City CDP	70320																											Sun City CDP, Arizona	72.9	72.6	73.0	39363	39363	37820	36627	666	89	168	9	0	261
G04070355	2012-2016			Arizona	04			Sun City West CDP	70355																											Sun City West CDP, Arizona	75.2	75.3	75.1	24899	24899	24777	24394	186	14	111	0	16	56
G04070460	2012-2016			Arizona	04			Sunizona CDP	70460																											Sunizona CDP, Arizona	61.1	61.1	61.0	162	162	162	152	0	2	0	0	0	8
G04070530	2012-2016			Arizona	04			Sun Lakes CDP	70530																											Sun Lakes CDP, Arizona	72.2	72.7	71.7	14828	14828	14558	14229	79	0	81	10	0	159
G04071160	2012-2016			Arizona	04			Sun Valley CDP	71160																											Sun Valley CDP, Arizona	57.1	57.2	56.0	241	241	180	173	0	7	0	0	0	0
G04071220	2012-2016			Arizona	04			Sunwest CDP	71220																											Sunwest CDP, Arizona				2	2	2	2	0	0	0	0	0	0
G04071230	2012-2016			Arizona	04			Supai CDP	71230																											Supai CDP, Arizona				0	0	0	0	0	0	0	0	0	0
G04071300	2012-2016			Arizona	04			Superior town	71300																											Superior town, Arizona	44.1	41.2	46.5	2895	2895	883	801	18	44	20	0	0	0
G04071510	2012-2016			Arizona	04			Surprise city	71510																											Surprise city, Arizona	39.9	39.1	41.0	127492	127492	104248	89768	7623	498	2715	188	388	3068
G04071642	2012-2016			Arizona	04			Sweet Water Village CDP	71642																											Sweet Water Village CDP, Arizona	43.5	44.3	25.1	202	202	202	22	0	180	0	0	0	0
G04071650	2012-2016			Arizona	04			Swift Trail Junction CDP	71650																											Swift Trail Junction CDP, Arizona	39.2	38.8	43.2	3262	3262	2077	1573	167	101	74	22	0	140
G04071790	2012-2016			Arizona	04			Tacna CDP	71790																											Tacna CDP, Arizona	33.6	38.9	32.7	674	674	331	328	0	0	0	0	3	0
G04072000	2012-2016			Arizona	04			Tanque Verde CDP	72000																											Tanque Verde CDP, Arizona	53.7	53.8	53.6	16546	16546	15036	14040	92	145	443	19	25	272
G04072280	2012-2016			Arizona	04			Tat Momoli CDP	72280																											Tat Momoli CDP, Arizona				46	46	46	0	0	46	0	0	0	0
G04072420	2012-2016			Arizona	04			Taylor town	72420																											Taylor town, Arizona	41.9	42.3	41.4	4153	4153	3547	3204	0	221	34	0	0	88
G04072560	2012-2016			Arizona	04			Teec Nos Pos CDP	72560																											Teec Nos Pos CDP, Arizona	33.8	28.5	34.7	719	719	711	0	0	711	0	0	0	0
G04072630	2012-2016			Arizona	04			Tees Toh CDP	72630																											Tees Toh CDP, Arizona	34.0	29.4	40.5	500	500	482	2	0	480	0	0	0	0
G04073000	2012-2016			Arizona	04			Tempe city	73000																											Tempe city, Arizona	28.5	28.3	28.8	174708	174708	135838	102700	9928	3944	13196	651	280	5139
G04073420	2012-2016			Arizona	04			Thatcher town	73420																											Thatcher town, Arizona	27.1	22.6	29.1	4972	4972	3767	3466	36	141	32	5	0	87
G04073490	2012-2016			Arizona	04			Theba CDP	73490																											Theba CDP, Arizona	33.0	35.5	21.7	114	114	1	0	0	0	1	0	0	0
G04073700	2012-2016			Arizona	04			Three Points CDP	73700																											Three Points CDP, Arizona	48.8	48.6	49.0	5124	5124	2986	2794	17	58	26	0	0	91
G04074120	2012-2016			Arizona	04			Tolani Lake CDP	74120																											Tolani Lake CDP, Arizona	27.8	28.1	27.5	355	355	348	0	0	331	8	0	0	9
G04074190	2012-2016			Arizona	04			Tolleson city	74190																											Tolleson city, Arizona	30.4	29.6	31.1	6985	6985	1309	857	270	151	0	0	0	31
G04074400	2012-2016			Arizona	04			Tombstone city	74400																											Tombstone city, Arizona	55.9	57.8	53.3	1479	1479	1102	1026	0	0	4	0	0	72
G04074470	2012-2016			Arizona	04			Tonalea CDP	74470																											Tonalea CDP, Arizona	35.1	30.5	35.5	303	303	300	0	0	300	0	0	0	0
G04074540	2012-2016			Arizona	04			Tonopah CDP	74540																											Tonopah CDP, Arizona				62	62	62	62	0	0	0	0	0	0
G04074610	2012-2016			Arizona	04			Tonto Basin CDP	74610																											Tonto Basin CDP, Arizona	64.5	65.2	64.1	1466	1466	1466	1466	0	0	0	0	0	0
G04074665	2012-2016			Arizona	04			Tonto Village CDP	74665																											Tonto Village CDP, Arizona	33.6	35.8	29.5	305	305	305	305	0	0	0	0	0	0
G04074680	2012-2016			Arizona	04			Topawa CDP	74680																											Topawa CDP, Arizona	39.7	18.9	42.5	170	170	170	0	0	170	0	0	0	0
G04074750	2012-2016			Arizona	04			Topock CDP	74750																											Topock CDP, Arizona				13	13	13	13	0	0	0	0	0	0
G04074820	2012-2016			Arizona	04			Top-of-the-World CDP	74820																											Top-of-the-World CDP, Arizona	51.6	47.0	55.6	236	236	164	164	0	0	0	0	0	0
G04075310	2012-2016			Arizona	04			Toyei CDP	75310																											Toyei CDP, Arizona				0	0	0	0	0	0	0	0	0	0
G04075590	2012-2016			Arizona	04			Truxton CDP	75590																											Truxton CDP, Arizona	41.5	41.1	51.4	147	147	131	86	0	43	0	0	0	2
G04075660	2012-2016			Arizona	04			Tsaile CDP	75660																											Tsaile CDP, Arizona	19.7	19.9	19.5	1218	1218	1150	203	33	901	6	0	0	7
G04075940	2012-2016			Arizona	04			Tubac CDP	75940																											Tubac CDP, Arizona	64.1	64.5	64.0	1471	1471	1126	1042	0	68	0	0	0	16
G04076010	2012-2016			Arizona	04			Tuba City CDP	76010																											Tuba City CDP, Arizona	28.4	28.2	28.5	9221	9221	9069	279	0	8523	228	0	0	39
G04077000	2012-2016			Arizona	04			Tucson city	77000																											Tucson city, Arizona	33.2	31.9	34.7	527586	527586	302583	240037	24265	9412	15062	767	574	12466
G04077035	2012-2016			Arizona	04			Tucson Estates CDP	77035																											Tucson Estates CDP, Arizona	53.4	52.1	54.1	11747	11747	7958	7095	294	159	123	0	0	287
G04077367	2012-2016			Arizona	04			Tumacacori-Carmen CDP	77367																											Tumacacori-Carmen CDP, Arizona	63.8	62.6	66.0	363	363	251	233	0	0	0	18	0	0
G04077415	2012-2016			Arizona	04			Turkey Creek CDP	77415																											Turkey Creek CDP, Arizona	23.2	23.1	29.3	439	439	439	0	0	439	0	0	0	0
G04077490	2012-2016			Arizona	04			Tusayan town	77490																											Tusayan town, Arizona	33.7	41.3	27.9	408	408	351	191	2	132	26	0	0	0
G04078300	2012-2016			Arizona	04			Upper Santan Village CDP	78300																											Upper Santan Village CDP, Arizona	25.8	26.5	24.0	459	459	452	0	0	452	0	0	0	0
G04078400	2012-2016			Arizona	04			Utting CDP	78400																											Utting CDP, Arizona	74.4	74.7	72.1	93	93	93	93	0	0	0	0	0	0
G04078540	2012-2016			Arizona	04			Vail CDP	78540																											Vail CDP, Arizona	36.9	35.9	37.7	11637	11637	9383	8733	149	9	254	27	45	166
G04078680	2012-2016			Arizona	04			Vaiva Vo CDP	78680																											Vaiva Vo CDP, Arizona				0	0	0	0	0	0	0	0	0	0
G04078760	2012-2016			Arizona	04			Valencia West CDP	78760																											Valencia West CDP, Arizona	32.1	30.8	32.6	11247	11247	3166	2571	121	300	107	40	0	27
G04078820	2012-2016			Arizona	04			Valentine CDP	78820																											Valentine CDP, Arizona	77.3	72.5	77.3	60	60	60	34	2	24	0	0	0	0
G04078855	2012-2016			Arizona	04			Valle CDP	78855																											Valle CDP, Arizona	25.1	27.2	4.9	411	411	150	39	0	111	0	0	0	0
G04078865	2012-2016			Arizona	04			Valle Vista CDP	78865																											Valle Vista CDP, Arizona	60.4	62.6	59.0	1907	1907	1885	1846	0	5	28	0	0	6
G04079590	2012-2016			Arizona	04			Ventana CDP	79590																											Ventana CDP, Arizona	20.6	20.4	23.3	96	96	96	0	0	96	0	0	0	0
G04079830	2012-2016			Arizona	04			Verde Village CDP	79830																											Verde Village CDP, Arizona	42.4	42.3	42.9	13287	13287	10216	9725	82	174	43	37	0	155
G04079870	2012-2016			Arizona	04			Vernon CDP	79870																											Vernon CDP, Arizona	31.9		31.8	30	30	30	30	0	0	0	0	0	0
G04079940	2012-2016			Arizona	04			Vicksburg CDP	79940																											Vicksburg CDP, Arizona	56.0	56.3	50.8	997	997	593	585	0	0	0	0	0	8
G04080095	2012-2016			Arizona	04			Village of Oak Creek (Big Park) CDP	80095																											Village of Oak Creek (Big Park) CDP, Arizona	64.0	63.1	64.3	6150	6150	5621	5227	102	103	46	0	43	100
G04080380	2012-2016			Arizona	04			Wagon Wheel CDP	80380																											Wagon Wheel CDP, Arizona	56.3	48.5	56.8	1332	1332	1182	1051	0	0	0	0	0	131
G04080430	2012-2016			Arizona	04			Wahak Hotrontk CDP	80430																											Wahak Hotrontk CDP, Arizona	24.4	13.5	31.4	118	118	118	0	0	118	0	0	0	0
G04080790	2012-2016			Arizona	04			Wall Lane CDP	80790																											Wall Lane CDP, Arizona	26.9	16.9	31.4	489	489	45	27	0	0	18	0	0	0
G04080825	2012-2016			Arizona	04			Walnut Creek CDP	80825																											Walnut Creek CDP, Arizona	68.0	68.8	64.6	443	443	443	443	0	0	0	0	0	0
G04081175	2012-2016			Arizona	04			Washington Park CDP	81175																											Washington Park CDP, Arizona	59.0	58.8	63.0	169	169	169	169	0	0	0	0	0	0
G04081480	2012-2016			Arizona	04			Wellton town	81480																											Wellton town, Arizona	65.8	66.2	65.4	2947	2947	2002	1763	168	2	1	0	0	68
G04081490	2012-2016			Arizona	04			Wellton Hills CDP	81490																											Wellton Hills CDP, Arizona	44.6	30.4	54.4	318	318	111	82	0	0	29	0	0	0
G04081550	2012-2016			Arizona	04			Wenden CDP	81550																											Wenden CDP, Arizona	50.2	52.4	44.4	484	484	183	139	0	36	0	0	0	8
G04082060	2012-2016			Arizona	04			Wet Camp Village CDP	82060																											Wet Camp Village CDP, Arizona	23.8	16.2	25.4	381	381	379	1	0	365	0	0	13	0
G04082120	2012-2016			Arizona	04			Wheatfields CDP	82120																											Wheatfields CDP, Arizona	43.2	35.8	63.7	627	627	431	360	0	0	0	0	0	71
G04082156	2012-2016			Arizona	04			Whetstone CDP	82156																											Whetstone CDP, Arizona	47.5	41.8	48.6	2653	2653	2371	2032	22	0	24	0	0	293
G04082270	2012-2016			Arizona	04			Whispering Pines CDP	82270																											Whispering Pines CDP, Arizona	42.5	42.4	44.1	146	146	146	146	0	0	0	0	0	0
G04082390	2012-2016			Arizona	04			Whitecone CDP	82390																											Whitecone CDP, Arizona	41.1	33.5	45.5	825	825	820	0	0	820	0	0	0	0
G04082425	2012-2016			Arizona	04			White Hills CDP	82425																											White Hills CDP, Arizona	64.3	70.3	61.9	244	244	223	213	10	0	0	0	0	0
G04082450	2012-2016			Arizona	04			White Mountain Lake CDP	82450																											White Mountain Lake CDP, Arizona	48.2	39.3	51.2	2245	2245	1758	1650	0	38	0	0	0	70
G04082530	2012-2016			Arizona	04			Whiteriver CDP	82530																											Whiteriver CDP, Arizona	25.7	24.6	27.2	4447	4447	4393	53	3	4309	0	0	0	28
G04082670	2012-2016			Arizona	04			Why CDP	82670																											Why CDP, Arizona	56.5	52.4	56.8	162	162	138	89	0	49	0	0	0	0
G04082740	2012-2016			Arizona	04			Wickenburg town	82740																											Wickenburg town, Arizona	59.5	59.5	59.3	6766	6766	6028	5833	13	82	10	12	3	75
G04082810	2012-2016			Arizona	04			Wide Ruins CDP	82810																											Wide Ruins CDP, Arizona	31.0	30.4	84.3	107	107	63	53	10	0	0	0	0	0
G04082880	2012-2016			Arizona	04			Wikieup CDP	82880																											Wikieup CDP, Arizona	46.1	41.9	48.3	190	190	127	123	0	0	0	0	0	4
G04082950	2012-2016			Arizona	04			Wilhoit CDP	82950																											Wilhoit CDP, Arizona	59.1	59.6	58.1	922	922	778	747	0	5	0	0	0	26
G04083090	2012-2016			Arizona	04			Willcox city	83090																											Willcox city, Arizona	34.2	33.7	34.3	3617	3617	1392	1329	1	1	0	0	0	61
G04083160	2012-2016			Arizona	04			Williams city	83160																											Williams city, Arizona	38.8	39.1	38.6	3079	3079	2300	2025	45	40	14	0	9	167
G04083388	2012-2016			Arizona	04			Williamson CDP	83388																											Williamson CDP, Arizona	63.2	65.8	61.5	5207	5207	4814	4561	0	23	196	0	0	34
G04083475	2012-2016			Arizona	04			Willow Canyon CDP	83475																											Willow Canyon CDP, Arizona				0	0	0	0	0	0	0	0	0	0
G04083570	2012-2016			Arizona	04			Willow Valley CDP	83570																											Willow Valley CDP, Arizona	63.3	62.3	63.6	844	844	809	734	0	47	11	0	0	17
G04083720	2012-2016			Arizona	04			Window Rock CDP	83720																											Window Rock CDP, Arizona	35.1	33.0	38.0	3355	3355	3325	101	1	3148	48	0	0	27
G04083790	2012-2016			Arizona	04			Winkelman town	83790																											Winkelman town, Arizona	47.5	47.4	48.1	282	282	55	55	0	0	0	0	0	0
G04083930	2012-2016			Arizona	04			Winslow city	83930																											Winslow city, Arizona	32.5	32.0	33.7	9539	9539	6122	2530	389	2755	0	19	0	429
G04083960	2012-2016			Arizona	04			Winslow West CDP	83960																											Winslow West CDP, Arizona	18.8	18.6	27.5	972	972	743	242	0	370	0	34	0	97
G04084000	2012-2016			Arizona	04			Wintersburg CDP	84000																											Wintersburg CDP, Arizona	43.2	22.5	43.8	93	93	93	93	0	0	0	0	0	0
G04084140	2012-2016			Arizona	04			Wittmann CDP	84140																											Wittmann CDP, Arizona	42.1	41.2	42.8	361	361	361	345	0	0	16	0	0	0
G04084350	2012-2016			Arizona	04			Woodruff CDP	84350																											Woodruff CDP, Arizona	55.9	55.9	49.9	146	146	146	146	0	0	0	0	0	0
G04084980	2012-2016			Arizona	04			Yarnell CDP	84980																											Yarnell CDP, Arizona	64.6	67.0	63.2	575	575	539	508	6	0	0	7	0	18
G04085260	2012-2016			Arizona	04			York CDP	85260																											York CDP, Arizona	34.5	24.8	36.5	849	849	624	624	0	0	0	0	0	0
G04085330	2012-2016			Arizona	04			Young CDP	85330																											Young CDP, Arizona	60.5	65.5	58.0	446	446	446	440	0	6	0	0	0	0
G04085400	2012-2016			Arizona	04			Youngtown town	85400																											Youngtown town, Arizona	34.3	32.2	36.4	6563	6563	4765	4145	258	14	82	21	0	245
G04085470	2012-2016			Arizona	04			Yucca CDP	85470																											Yucca CDP, Arizona	61.9	58.3	64.1	80	80	56	48	0	0	0	0	0	8
G04085540	2012-2016			Arizona	04			Yuma city	85540																											Yuma city, Arizona	31.3	29.0	33.7	93704	93704	38422	31952	2665	529	1560	36	81	1599
G05000250	2012-2016			Arkansas	05			Adona city	00250																											Adona city, Arkansas	38.9	34.7	43.2	143	143	143	134	0	0	0	0	0	9
G05000580	2012-2016			Arkansas	05			Alexander city	00580																											Alexander city, Arkansas	30.5	31.3	30.2	2794	2794	1701	1050	530	0	33	0	0	88
G05000700	2012-2016			Arkansas	05			Alicia town	00700																											Alicia town, Arkansas	42.8	38.9	46.6	168	168	166	166	0	0	0	0	0	0
G05000940	2012-2016			Arkansas	05			Allport town	00940																											Allport town, Arkansas	38.0	14.8	40.4	189	189	189	7	182	0	0	0	0	0
G05000970	2012-2016			Arkansas	05			Alma city	00970																											Alma city, Arkansas	34.2	34.1	34.4	5599	5599	5272	4956	86	55	54	0	0	121
G05001030	2012-2016			Arkansas	05			Almyra town	01030																											Almyra town, Arkansas	37.8	41.6	31.7	307	307	307	302	0	0	0	0	0	5
G05001060	2012-2016			Arkansas	05			Alpena town	01060																											Alpena town, Arkansas	35.8	42.8	29.9	416	416	406	382	0	16	8	0	0	0
G05001150	2012-2016			Arkansas	05			Altheimer city	01150																											Altheimer city, Arkansas	38.2	30.6	39.7	1028	1028	998	66	919	0	13	0	0	0
G05001210	2012-2016			Arkansas	05			Altus city	01210																											Altus city, Arkansas	39.8	37.8	41.5	754	754	716	709	2	0	0	0	0	5
G05001270	2012-2016			Arkansas	05			Amagon town	01270																											Amagon town, Arkansas	62.5	49.5	64.1	69	69	69	69	0	0	0	0	0	0
G05001360	2012-2016			Arkansas	05			Amity city	01360																											Amity city, Arkansas	37.3	40.8	33.8	633	633	592	583	0	0	4	0	0	5
G05001457	2012-2016			Arkansas	05			Anthonyville town	01457																											Anthonyville town, Arkansas	52.6	54.5	52.4	142	142	142	12	130	0	0	0	0	0
G05001540	2012-2016			Arkansas	05			Antoine town	01540																											Antoine town, Arkansas	42.3	42.2	42.3	88	88	84	84	0	0	0	0	0	0
G05001870	2012-2016			Arkansas	05			Arkadelphia city	01870																											Arkadelphia city, Arkansas	22.9	22.3	24.1	10728	10728	10181	6852	2996	14	98	0	0	221
G05001990	2012-2016			Arkansas	05			Arkansas City city	01990																											Arkansas City city, Arkansas	39.7	40.0	38.6	548	548	548	260	260	3	0	0	0	25
G05002380	2012-2016			Arkansas	05			Ashdown city	02380																											Ashdown city, Arkansas	36.8	33.1	42.3	4533	4533	4533	2828	1659	36	0	0	0	10
G05002470	2012-2016			Arkansas	05			Ash Flat city	02470																											Ash Flat city, Arkansas	49.1	47.7	49.5	1067	1067	1030	990	29	0	0	0	0	11
G05002590	2012-2016			Arkansas	05			Atkins city	02590																											Atkins city, Arkansas	32.1	29.6	40.6	3038	3038	3002	2911	28	5	27	0	0	31
G05002680	2012-2016			Arkansas	05			Aubrey town	02680																											Aubrey town, Arkansas	50.8	35.9	58.5	141	141	141	93	44	0	0	0	0	4
G05002740	2012-2016			Arkansas	05			Augusta city	02740																											Augusta city, Arkansas	43.6	42.0	44.3	2387	2387	2366	1146	1140	0	0	0	0	80
G05002860	2012-2016			Arkansas	05			Austin city	02860																											Austin city, Arkansas	29.2	26.5	30.4	3108	3108	2851	2614	50	3	40	0	0	144
G05003010	2012-2016			Arkansas	05			Avilla CDP	03010																											Avilla CDP, Arkansas	42.7	39.8	43.9	994	994	971	937	22	12	0	0	0	0
G05003040	2012-2016			Arkansas	05			Avoca town	03040																											Avoca town, Arkansas	37.6	37.3	39.3	525	525	479	443	6	10	0	0	0	20
G05003280	2012-2016			Arkansas	05			Bald Knob city	03280																											Bald Knob city, Arkansas	42.2	34.6	47.0	2906	2906	2789	2572	51	19	0	0	0	147
G05003430	2012-2016			Arkansas	05			Banks town	03430																											Banks town, Arkansas	45.5	43.9	53.5	119	119	119	112	7	0	0	0	0	0
G05003640	2012-2016			Arkansas	05			Barling city	03640																											Barling city, Arkansas	40.6	38.0	41.9	4747	4747	4451	4117	40	46	176	0	7	65
G05003940	2012-2016			Arkansas	05			Bassett town	03940																											Bassett town, Arkansas	23.5	21.7	24.8	243	243	238	217	4	0	0	0	0	17
G05004030	2012-2016			Arkansas	05			Batesville city	04030																											Batesville city, Arkansas	38.0	32.2	42.9	10579	10579	9128	8274	400	33	243	0	0	178
G05004090	2012-2016			Arkansas	05			Bauxite town	04090																											Bauxite town, Arkansas	39.4	38.4	40.2	470	470	465	401	52	6	0	0	0	6
G05004180	2012-2016			Arkansas	05			Bay city	04180																											Bay city, Arkansas	38.3	37.7	38.6	1956	1956	1921	1795	75	5	0	0	0	46
G05004420	2012-2016			Arkansas	05			Bearden city	04420																											Bearden city, Arkansas	38.9	38.9	39.0	953	953	916	478	336	0	0	0	0	102
G05004540	2012-2016			Arkansas	05			Beaver town	04540																											Beaver town, Arkansas	42.8	49.5	41.5	105	105	105	100	0	0	0	0	0	5
G05004600	2012-2016			Arkansas	05			Beebe city	04600																											Beebe city, Arkansas	35.4	36.1	35.1	7952	7952	7636	7015	518	0	0	0	0	103
G05004720	2012-2016			Arkansas	05			Beedeville town	04720																											Beedeville town, Arkansas	31.4	31.5	28.5	128	128	128	125	0	0	0	0	0	3
G05004840	2012-2016			Arkansas	05			Bella Vista city	04840																											Bella Vista city, Arkansas	49.9	48.6	51.5	27985	27985	26840	25767	197	259	229	20	10	358
G05004900	2012-2016			Arkansas	05			Bellefonte town	04900																											Bellefonte town, Arkansas	40.8	41.0	40.5	499	499	473	469	1	0	1	0	2	0
G05004960	2012-2016			Arkansas	05			Belleville city	04960																											Belleville city, Arkansas	37.3	40.7	37.0	424	424	302	250	0	0	50	0	0	2
G05005260	2012-2016			Arkansas	05			Ben Lomond town	05260																											Ben Lomond town, Arkansas	59.6	56.3	66.1	110	110	87	83	0	4	0	0	0	0
G05005290	2012-2016			Arkansas	05			Benton city	05290																											Benton city, Arkansas	35.1	34.2	36.2	33613	33613	31842	28254	2378	143	423	0	0	644
G05005320	2012-2016			Arkansas	05			Bentonville city	05320																											Bentonville city, Arkansas	32.5	32.5	32.5	42499	42499	38596	31541	1126	389	4349	47	227	917
G05005440	2012-2016			Arkansas	05			Bergman town	05440																											Bergman town, Arkansas	43.4	37.4	46.8	463	463	456	453	0	0	0	0	0	3
G05005560	2012-2016			Arkansas	05			Berryville city	05560																											Berryville city, Arkansas	32.1	30.3	32.2	5370	5370	4075	3763	40	0	56	139	0	77
G05005740	2012-2016			Arkansas	05			Bethel Heights city	05740																											Bethel Heights city, Arkansas	26.1	22.3	28.3	2490	2490	1552	806	131	34	152	286	0	143
G05005920	2012-2016			Arkansas	05			Bigelow town	05920																											Bigelow town, Arkansas	33.5	25.1	44.9	377	377	369	286	83	0	0	0	0	0
G05005980	2012-2016			Arkansas	05			Big Flat town	05980																											Big Flat town, Arkansas	59.5	52.4	67.5	43	43	43	43	0	0	0	0	0	0
G05006040	2012-2016			Arkansas	05			Biggers town	06040																											Biggers town, Arkansas	40.8	40.5	42.5	285	285	269	254	12	3	0	0	0	0
G05006340	2012-2016			Arkansas	05			Birdsong town	06340																											Birdsong town, Arkansas	55.8	63.5	41.0	37	37	37	0	37	0	0	0	0	0
G05006610	2012-2016			Arkansas	05			Black Oak town	06610																											Black Oak town, Arkansas	29.5	28.1	32.8	253	253	209	209	0	0	0	0	0	0
G05006700	2012-2016			Arkansas	05			Black Rock city	06700																											Black Rock city, Arkansas	44.2	46.2	43.2	692	692	692	674	0	0	0	0	0	18
G05006730	2012-2016			Arkansas	05			Black Springs town	06730																											Black Springs town, Arkansas	56.9	56.8	58.5	43	43	43	43	0	0	0	0	0	0
G05007030	2012-2016			Arkansas	05			Blevins city	07030																											Blevins city, Arkansas	37.5	39.0	36.8	306	306	260	212	48	0	0	0	0	0
G05007150	2012-2016			Arkansas	05			Blue Eye town	07150																											Blue Eye town, Arkansas	40.4	55.8	40.1	38	38	38	38	0	0	0	0	0	0
G05007210	2012-2016			Arkansas	05			Blue Mountain town	07210																											Blue Mountain town, Arkansas	49.5	54.5	39.0	100	100	93	93	0	0	0	0	0	0
G05007270	2012-2016			Arkansas	05			Bluff City town	07270																											Bluff City town, Arkansas	55.8	56.2	55.8	93	93	93	35	58	0	0	0	0	0
G05007330	2012-2016			Arkansas	05			Blytheville city	07330																											Blytheville city, Arkansas	34.9	34.2	36.2	14849	14849	14374	5499	8761	0	32	0	0	82
G05007450	2012-2016			Arkansas	05			Bodcaw town	07450																											Bodcaw town, Arkansas	34.6	30.7	45.5	157	157	157	130	27	0	0	0	0	0
G05007540	2012-2016			Arkansas	05			Bonanza city	07540																											Bonanza city, Arkansas	40.7	40.5	41.3	599	599	579	561	0	11	0	0	0	7
G05007630	2012-2016			Arkansas	05			Bono city	07630																											Bono city, Arkansas	28.2	29.3	27.8	2453	2453	2339	2212	49	0	0	0	0	78
G05007720	2012-2016			Arkansas	05			Booneville city	07720																											Booneville city, Arkansas	37.4	34.2	40.4	3934	3934	3729	3593	136	0	0	0	0	0
G05008260	2012-2016			Arkansas	05			Bradford city	08260																											Bradford city, Arkansas	41.1	40.2	45.9	787	787	781	769	0	10	0	0	0	2
G05008290	2012-2016			Arkansas	05			Bradley city	08290																											Bradley city, Arkansas	36.8	37.6	36.1	561	561	550	300	236	0	0	0	0	14
G05008440	2012-2016			Arkansas	05			Branch city	08440																											Branch city, Arkansas	46.9	45.2	47.6	363	363	348	348	0	0	0	0	0	0
G05008665	2012-2016			Arkansas	05			Briarcliff city	08665																											Briarcliff city, Arkansas	44.9	44.9	45.0	235	235	235	225	0	0	0	0	0	10
G05008950	2012-2016			Arkansas	05			Brinkley city	08950																											Brinkley city, Arkansas	43.1	42.9	43.2	2937	2937	2811	1232	1465	3	31	0	0	80
G05009100	2012-2016			Arkansas	05			Brookland city	09100																											Brookland city, Arkansas	29.6	28.1	31.0	2717	2717	2709	2659	12	3	6	0	0	29
G05009460	2012-2016			Arkansas	05			Bryant city	09460																											Bryant city, Arkansas	37.4	36.8	37.7	19529	19529	19053	16356	1905	46	275	27	0	444
G05009550	2012-2016			Arkansas	05			Buckner city	09550																											Buckner city, Arkansas	49.5	45.8	53.5	272	272	272	95	165	0	12	0	0	0
G05009790	2012-2016			Arkansas	05			Bull Shoals city	09790																											Bull Shoals city, Arkansas	56.3	52.2	60.2	2311	2311	2265	2183	0	0	4	0	0	78
G05009880	2012-2016			Arkansas	05			Burdette town	09880																											Burdette town, Arkansas	50.1	38.8	54.4	175	175	152	131	21	0	0	0	0	0
G05010300	2012-2016			Arkansas	05			Cabot city	10300																											Cabot city, Arkansas	34.7	33.0	36.5	25407	25407	24160	22854	297	31	402	0	15	561
G05010360	2012-2016			Arkansas	05			Caddo Valley town	10360																											Caddo Valley town, Arkansas	32.4	33.6	31.5	683	683	653	556	76	4	1	0	0	16
G05010450	2012-2016			Arkansas	05			Caldwell town	10450																											Caldwell town, Arkansas	48.9	46.6	50.7	531	531	500	401	99	0	0	0	0	0
G05010480	2012-2016			Arkansas	05			Cale town	10480																											Cale town, Arkansas	53.2	37.9	56.5	97	97	97	97	0	0	0	0	0	0
G05010570	2012-2016			Arkansas	05			Calico Rock city	10570																											Calico Rock city, Arkansas	41.3	39.2	45.4	1714	1714	1696	1536	150	10	0	0	0	0
G05010600	2012-2016			Arkansas	05			Calion city	10600																											Calion city, Arkansas	49.2	52.3	48.6	369	369	369	189	180	0	0	0	0	0
G05010720	2012-2016			Arkansas	05			Camden city	10720																											Camden city, Arkansas	39.1	37.5	40.4	11515	11515	11166	4586	6389	42	12	0	0	137
G05010780	2012-2016			Arkansas	05			Cammack Village city	10780																											Cammack Village city, Arkansas	31.4	31.0	31.5	969	969	938	913	6	0	0	0	0	19
G05010900	2012-2016			Arkansas	05			Campbell Station city	10900																											Campbell Station city, Arkansas	39.7	39.3	45.5	249	249	249	243	6	0	0	0	0	0
G05011410	2012-2016			Arkansas	05			Caraway city	11410																											Caraway city, Arkansas	39.6	37.2	43.8	1068	1068	991	955	21	0	0	0	0	15
G05011500	2012-2016			Arkansas	05			Carlisle city	11500																											Carlisle city, Arkansas	44.9	38.9	49.7	2123	2123	2084	1765	306	0	0	0	0	13
G05011830	2012-2016			Arkansas	05			Carthage city	11830																											Carthage city, Arkansas	42.2	42.8	40.2	483	483	429	43	383	0	3	0	0	0
G05011890	2012-2016			Arkansas	05			Casa town	11890																											Casa town, Arkansas	42.4	44.5	40.5	207	207	207	154	5	0	0	0	0	48
G05011920	2012-2016			Arkansas	05			Cash town	11920																											Cash town, Arkansas	28.1	26.0	29.3	423	423	364	356	0	0	8	0	0	0
G05012190	2012-2016			Arkansas	05			Caulksville town	12190																											Caulksville town, Arkansas	59.5	58.7	61.4	226	226	225	217	0	0	0	0	0	8
G05012280	2012-2016			Arkansas	05			Cave City city	12280																											Cave City city, Arkansas	36.1	36.5	34.5	2366	2366	2303	2181	15	48	1	0	0	58
G05012340	2012-2016			Arkansas	05			Cave Springs city	12340																											Cave Springs city, Arkansas	34.9	34.6	35.6	2803	2803	2627	2364	67	46	57	0	0	93
G05012520	2012-2016			Arkansas	05			Cedarville city	12520																											Cedarville city, Arkansas	43.7	43.2	45.6	1529	1529	1445	1298	0	74	3	0	0	70
G05012790	2012-2016			Arkansas	05			Center Ridge CDP	12790																											Center Ridge CDP, Arkansas	35.1	38.5	18.7	482	482	482	482	0	0	0	0	0	0
G05012820	2012-2016			Arkansas	05			Centerton city	12820																											Centerton city, Arkansas	29.5	27.8	32.1	11403	11403	10402	9165	444	16	458	51	0	268
G05013120	2012-2016			Arkansas	05			Central City town	13120																											Central City town, Arkansas	47.3	50.4	45.8	514	514	473	451	0	9	3	0	0	10
G05013300	2012-2016			Arkansas	05			Charleston city	13300																											Charleston city, Arkansas	38.9	35.7	40.7	2799	2799	2750	2573	39	34	4	0	0	100
G05013420	2012-2016			Arkansas	05			Cherokee City CDP	13420																											Cherokee City CDP, Arkansas	20.8		20.5	28	28	28	28	0	0	0	0	0	0
G05013450	2012-2016			Arkansas	05			Cherokee Village city	13450																											Cherokee Village city, Arkansas	49.1	45.1	52.9	4669	4669	4464	4354	0	12	87	0	0	11
G05013540	2012-2016			Arkansas	05			Cherry Valley city	13540																											Cherry Valley city, Arkansas	27.3	26.4	32.6	929	929	927	881	11	4	0	0	0	31
G05013570	2012-2016			Arkansas	05			Chester town	13570																											Chester town, Arkansas	62.2	56.5	62.5	174	174	172	172	0	0	0	0	0	0
G05013750	2012-2016			Arkansas	05			Chidester city	13750																											Chidester city, Arkansas	58.7	58.1	59.2	294	294	294	146	148	0	0	0	0	0
G05013990	2012-2016			Arkansas	05			Clarendon city	13990																											Clarendon city, Arkansas	42.3	38.2	45.5	1655	1655	1603	1006	573	0	0	0	0	24
G05014050	2012-2016			Arkansas	05			Clarkedale city	14050																											Clarkedale city, Arkansas	33.7	24.8	39.4	434	434	434	367	67	0	0	0	0	0
G05014140	2012-2016			Arkansas	05			Clarksville city	14140																											Clarksville city, Arkansas	34.9	34.1	36.2	9391	9391	7325	6474	374	0	182	13	6	276
G05014260	2012-2016			Arkansas	05			Clinton city	14260																											Clinton city, Arkansas	43.4	43.6	43.1	2565	2565	2449	2370	11	0	26	0	0	42
G05014500	2012-2016			Arkansas	05			Coal Hill city	14500																											Coal Hill city, Arkansas	38.4	35.3	40.3	1056	1056	1039	1000	0	15	2	0	0	22
G05014770	2012-2016			Arkansas	05			College City city	14770																											College City city, Arkansas	20.8	21.6	20.4	433	433	390	320	62	2	0	0	2	4
G05014860	2012-2016			Arkansas	05			College Station CDP	14860																											College Station CDP, Arkansas	42.1	29.9	51.5	598	598	598	48	550	0	0	0	0	0
G05014950	2012-2016			Arkansas	05			Colt city	14950																											Colt city, Arkansas	46.8	43.7	47.2	455	455	426	339	87	0	0	0	0	0
G05015100	2012-2016			Arkansas	05			Concord town	15100																											Concord town, Arkansas	51.3	55.0	49.3	187	187	181	181	0	0	0	0	0	0
G05015190	2012-2016			Arkansas	05			Conway city	15190																											Conway city, Arkansas	28.5	27.9	29.1	64184	64184	61107	47670	10405	108	1360	9	27	1528
G05015310	2012-2016			Arkansas	05			Corinth town	15310																											Corinth town, Arkansas	44.9	44.6	65.3	54	54	54	53	0	0	0	0	0	1
G05015460	2012-2016			Arkansas	05			Corning city	15460																											Corning city, Arkansas	46.9	41.5	49.6	3177	3177	3107	3107	0	0	0	0	0	0
G05015490	2012-2016			Arkansas	05			Cotter city	15490																											Cotter city, Arkansas	44.4	40.6	46.6	990	990	961	942	0	15	0	0	0	4
G05015550	2012-2016			Arkansas	05			Cotton Plant city	15550																											Cotton Plant city, Arkansas	54.1	57.5	48.5	653	653	653	163	475	0	0	0	0	15
G05015700	2012-2016			Arkansas	05			Cove town	15700																											Cove town, Arkansas	35.1	34.3	37.5	389	389	386	364	0	5	0	0	2	15
G05015790	2012-2016			Arkansas	05			Coy town	15790																											Coy town, Arkansas	34.4	46.4	24.0	105	105	105	53	51	1	0	0	0	0
G05015940	2012-2016			Arkansas	05			Crawfordsville town	15940																											Crawfordsville town, Arkansas	44.0	39.3	48.5	548	548	505	330	150	0	5	0	0	20
G05016240	2012-2016			Arkansas	05			Crossett city	16240																											Crossett city, Arkansas	40.5	34.9	41.5	5272	5272	4904	2885	2009	0	0	0	0	10
G05016930	2012-2016			Arkansas	05			Cushman city	16930																											Cushman city, Arkansas	44.0	40.5	46.0	446	446	444	376	0	56	12	0	0	0
G05017140	2012-2016			Arkansas	05			Daisy town	17140																											Daisy town, Arkansas	51.5	46.3	60.5	120	120	120	118	0	0	0	0	0	2
G05017290	2012-2016			Arkansas	05			Damascus town	17290																											Damascus town, Arkansas	28.1	26.7	28.7	455	455	439	422	1	7	0	0	3	6
G05017320	2012-2016			Arkansas	05			Danville city	17320																											Danville city, Arkansas	31.2	32.2	30.8	2357	2357	1207	1009	80	64	52	0	0	2
G05017380	2012-2016			Arkansas	05			Dardanelle city	17380																											Dardanelle city, Arkansas	34.2	31.3	35.9	4653	4653	2597	2349	203	10	0	0	35	0
G05017410	2012-2016			Arkansas	05			Datto town	17410																											Datto town, Arkansas	34.0	34.1	33.8	68	68	65	65	0	0	0	0	0	0
G05017740	2012-2016			Arkansas	05			Decatur city	17740																											Decatur city, Arkansas	26.6	24.9	29.1	2272	2272	1217	988	4	79	61	0	47	38
G05018010	2012-2016			Arkansas	05			Delaplaine town	18010																											Delaplaine town, Arkansas	58.8	58.2	63.8	63	63	63	63	0	0	0	0	0	0
G05018100	2012-2016			Arkansas	05			Delight city	18100																											Delight city, Arkansas	49.6	42.4	55.1	322	322	311	300	10	1	0	0	0	0
G05018160	2012-2016			Arkansas	05			Dell town	18160																											Dell town, Arkansas	54.3	55.6	47.5	229	229	227	219	0	0	0	0	0	8
G05018340	2012-2016			Arkansas	05			Dennard CDP	18340																											Dennard CDP, Arkansas	56.2	55.8	56.3	397	397	397	367	0	14	0	0	0	16
G05018370	2012-2016			Arkansas	05			Denning town	18370																											Denning town, Arkansas	37.7	40.5	35.8	195	195	195	169	0	0	0	26	0	0
G05018490	2012-2016			Arkansas	05			De Queen city	18490																											De Queen city, Arkansas	28.3	25.2	30.7	6657	6657	2852	2237	443	64	75	4	0	29
G05018520	2012-2016			Arkansas	05			Dermott city	18520																											Dermott city, Arkansas	40.6	37.4	44.5	2757	2757	2716	622	2057	8	23	0	0	6
G05018550	2012-2016			Arkansas	05			Des Arc city	18550																											Des Arc city, Arkansas	46.3	50.2	45.9	1855	1855	1840	1560	231	0	0	0	0	49
G05018640	2012-2016			Arkansas	05			De Valls Bluff city	18640																											De Valls Bluff city, Arkansas	41.5	39.9	42.3	597	597	597	468	126	0	0	0	0	3
G05018790	2012-2016			Arkansas	05			DeWitt city	18790																											DeWitt city, Arkansas	37.6	37.5	37.7	3197	3197	3040	2267	747	0	0	0	0	26
G05018850	2012-2016			Arkansas	05			Diamond City city	18850																											Diamond City city, Arkansas	58.0	56.8	61.5	940	940	858	770	0	12	0	0	0	76
G05018940	2012-2016			Arkansas	05			Diaz city	18940																											Diaz city, Arkansas	41.1	41.2	40.3	1407	1407	1349	752	520	0	0	0	0	77
G05018970	2012-2016			Arkansas	05			Dierks city	18970																											Dierks city, Arkansas	38.9	34.2	42.2	1150	1150	1071	1049	16	0	2	0	0	4
G05019450	2012-2016			Arkansas	05			Donaldson town	19450																											Donaldson town, Arkansas	36.6	40.1	32.1	334	334	334	314	0	0	0	0	0	20
G05019600	2012-2016			Arkansas	05			Dover city	19600																											Dover city, Arkansas	32.9	31.3	37.7	1553	1553	1511	1491	1	0	0	0	0	19
G05019990	2012-2016			Arkansas	05			Dumas city	19990																											Dumas city, Arkansas	37.4	40.6	35.3	4416	4416	4155	1342	2767	0	14	0	0	32
G05020200	2012-2016			Arkansas	05			Dyer city	20200																											Dyer city, Arkansas	44.9	43.6	45.4	681	681	681	665	0	0	0	0	0	16
G05020230	2012-2016			Arkansas	05			Dyess town	20230																											Dyess town, Arkansas	24.1	21.4	28.2	463	463	413	407	0	0	0	0	0	6
G05020320	2012-2016			Arkansas	05			Earle city	20320																											Earle city, Arkansas	38.7	37.3	40.3	1989	1989	1972	337	1582	0	0	0	0	53
G05020440	2012-2016			Arkansas	05			East Camden town	20440																											East Camden town, Arkansas	29.0	28.1	29.9	979	979	948	636	278	5	3	0	0	26
G05020470	2012-2016			Arkansas	05			East End CDP	20470																											East End CDP, Arkansas	40.7	39.6	44.6	7148	7148	7042	6373	114	0	226	13	0	316
G05020830	2012-2016			Arkansas	05			Edmondson town	20830																											Edmondson town, Arkansas	34.7	25.2	39.3	266	266	260	43	212	0	5	0	0	0
G05020920	2012-2016			Arkansas	05			Egypt town	20920																											Egypt town, Arkansas	42.0	30.8	53.0	62	62	62	62	0	0	0	0	0	0
G05020950	2012-2016			Arkansas	05			Elaine city	20950																											Elaine city, Arkansas	28.1	17.7	32.4	775	775	722	308	397	0	0	0	0	17
G05021070	2012-2016			Arkansas	05			El Dorado city	21070																											El Dorado city, Arkansas	36.0	35.0	37.5	18393	18393	17791	8251	9105	153	117	0	32	133
G05021190	2012-2016			Arkansas	05			Elkins city	21190																											Elkins city, Arkansas	32.9	32.5	33.2	2867	2867	2719	2640	4	0	12	0	0	63
G05021430	2012-2016			Arkansas	05			Elm Springs city	21430																											Elm Springs city, Arkansas	43.6	43.5	43.6	2239	2239	2135	2023	22	9	37	0	0	44
G05021580	2012-2016			Arkansas	05			Emerson town	21580																											Emerson town, Arkansas	40.7	40.9	40.2	310	310	310	238	69	0	0	0	2	1
G05021610	2012-2016			Arkansas	05			Emmet city	21610																											Emmet city, Arkansas	28.4	27.5	31.6	608	608	604	359	222	0	0	0	0	23
G05021730	2012-2016			Arkansas	05			England city	21730																											England city, Arkansas	32.2	30.0	32.7	2793	2793	2748	1740	968	0	19	0	0	21
G05021820	2012-2016			Arkansas	05			Enola town	21820																											Enola town, Arkansas	35.9	36.2	34.9	316	316	313	300	0	0	0	0	0	13
G05022120	2012-2016			Arkansas	05			Etowah town	22120																											Etowah town, Arkansas	43.3	44.1	42.0	242	242	239	216	1	0	0	0	0	22
G05022180	2012-2016			Arkansas	05			Eudora city	22180																											Eudora city, Arkansas	41.7	38.0	44.3	1867	1867	1853	152	1691	7	0	0	0	3
G05022240	2012-2016			Arkansas	05			Eureka Springs city	22240																											Eureka Springs city, Arkansas	54.9	50.7	56.1	2088	2088	2079	1954	13	21	26	0	0	65
G05022360	2012-2016			Arkansas	05			Evening Shade city	22360																											Evening Shade city, Arkansas	46.6	50.3	43.2	463	463	455	447	0	0	0	0	0	8
G05022450	2012-2016			Arkansas	05			Everton town	22450																											Everton town, Arkansas	37.6	38.5	34.2	157	157	153	148	0	5	0	0	0	0
G05022660	2012-2016			Arkansas	05			Fairfield Bay city	22660																											Fairfield Bay city, Arkansas	66.2	66.2	66.2	2416	2416	2298	2239	0	0	0	0	0	59
G05023140	2012-2016			Arkansas	05			Fargo town	23140																											Fargo town, Arkansas	33.5	43.4	28.5	117	117	117	21	96	0	0	0	0	0
G05023170	2012-2016			Arkansas	05			Farmington city	23170																											Farmington city, Arkansas	33.6	33.5	33.8	6470	6470	6147	5828	0	13	52	0	21	233
G05023290	2012-2016			Arkansas	05			Fayetteville city	23290																											Fayetteville city, Arkansas	27.3	27.0	27.7	80552	80552	74450	63424	5054	697	2487	55	164	2569
G05023320	2012-2016			Arkansas	05			Felsenthal town	23320																											Felsenthal town, Arkansas	63.8	63.8	63.8	64	64	62	56	4	0	0	0	0	2
G05023680	2012-2016			Arkansas	05			Fifty-Six city	23680																											Fifty-Six city, Arkansas	44.5	51.1	37.8	186	186	181	174	0	0	0	0	0	7
G05023800	2012-2016			Arkansas	05			Fisher city	23800																											Fisher city, Arkansas	35.3	33.9	36.3	355	355	346	338	4	0	0	0	0	4
G05024010	2012-2016			Arkansas	05			Flippin city	24010																											Flippin city, Arkansas	43.5	40.0	48.7	1468	1468	1408	1374	11	0	17	0	0	6
G05024220	2012-2016			Arkansas	05			Fordyce city	24220																											Fordyce city, Arkansas	35.8	35.0	41.4	4096	4096	4046	1634	2235	0	112	0	0	65
G05024250	2012-2016			Arkansas	05			Foreman city	24250																											Foreman city, Arkansas	48.8	52.7	47.1	983	983	964	585	331	34	0	0	0	14
G05024430	2012-2016			Arkansas	05			Forrest City city	24430																											Forrest City city, Arkansas	34.7	34.8	34.5	14871	14871	14011	3888	9678	60	59	14	59	253
G05024550	2012-2016			Arkansas	05			Fort Smith city	24550																											Fort Smith city, Arkansas	35.6	34.2	37.0	87712	87712	71705	53824	8121	999	5176	63	50	3472
G05024640	2012-2016			Arkansas	05			Fouke city	24640																											Fouke city, Arkansas	29.5	28.6	29.7	905	905	905	871	4	22	0	0	0	8
G05024670	2012-2016			Arkansas	05			Fountain Hill town	24670																											Fountain Hill town, Arkansas	53.1	54.3	49.3	102	102	100	55	45	0	0	0	0	0
G05024700	2012-2016			Arkansas	05			Fountain Lake town	24700																											Fountain Lake town, Arkansas	43.9	44.3	43.3	375	375	372	359	1	0	0	0	0	12
G05024760	2012-2016			Arkansas	05			Fourche town	24760																											Fourche town, Arkansas	48.6	49.8	47.3	74	74	74	71	0	0	0	0	0	3
G05025030	2012-2016			Arkansas	05			Franklin town	25030																											Franklin town, Arkansas	53.5	48.0	62.1	199	199	181	174	0	0	0	0	0	7
G05025060	2012-2016			Arkansas	05			Fredonia (Biscoe) town	25060																											Fredonia (Biscoe) town, Arkansas	42.2	39.7	43.1	441	441	441	204	232	0	0	0	0	5
G05025180	2012-2016			Arkansas	05			Friendship town	25180																											Friendship town, Arkansas	51.8	43.5	54.5	186	186	186	183	0	0	0	0	0	3
G05025360	2012-2016			Arkansas	05			Fulton town	25360																											Fulton town, Arkansas	40.6	40.2	61.3	228	228	221	63	158	0	0	0	0	0
G05025750	2012-2016			Arkansas	05			Garfield town	25750																											Garfield town, Arkansas	46.6	45.5	47.1	500	500	483	468	0	0	0	0	0	15
G05025780	2012-2016			Arkansas	05			Garland town	25780																											Garland town, Arkansas	34.5	32.6	47.1	302	302	298	92	204	2	0	0	0	0
G05025900	2012-2016			Arkansas	05			Garner town	25900																											Garner town, Arkansas	45.4	37.8	53.3	169	169	169	169	0	0	0	0	0	0
G05026050	2012-2016			Arkansas	05			Gassville city	26050																											Gassville city, Arkansas	33.5	29.7	36.3	2422	2422	2356	2319	12	4	7	0	0	14
G05026110	2012-2016			Arkansas	05			Gateway town	26110																											Gateway town, Arkansas	46.1	48.5	45.0	386	386	381	356	0	21	0	0	0	4
G05026290	2012-2016			Arkansas	05			Gentry city	26290																											Gentry city, Arkansas	37.4	37.9	35.6	3675	3675	3350	3054	6	10	139	0	0	141
G05026440	2012-2016			Arkansas	05			Georgetown town	26440																											Georgetown town, Arkansas	52.7	52.6	52.8	76	76	76	76	0	0	0	0	0	0
G05026710	2012-2016			Arkansas	05			Gibson CDP	26710																											Gibson CDP, Arkansas	33.2	33.9	32.7	5071	5071	4788	3706	855	0	28	0	0	199
G05026800	2012-2016			Arkansas	05			Gilbert town	26800																											Gilbert town, Arkansas	64.8	64.0	64.8	15	15	15	13	0	0	0	0	0	2
G05026980	2012-2016			Arkansas	05			Gillett city	26980																											Gillett city, Arkansas	39.2	40.5	37.2	794	794	717	590	122	5	0	0	0	0
G05027010	2012-2016			Arkansas	05			Gillham town	27010																											Gillham town, Arkansas	29.5	25.9	31.1	284	284	198	184	0	12	0	0	0	2
G05027040	2012-2016			Arkansas	05			Gilmore city	27040																											Gilmore city, Arkansas	50.3	42.3	62.1	189	189	165	48	110	0	0	0	0	7
G05027310	2012-2016			Arkansas	05			Glenwood city	27310																											Glenwood city, Arkansas	41.7	43.2	38.6	2215	2215	1689	1611	47	0	0	0	8	23
G05027670	2012-2016			Arkansas	05			Goshen town	27670																											Goshen town, Arkansas	39.5	38.2	41.2	1601	1601	1564	1439	24	2	48	0	0	51
G05027700	2012-2016			Arkansas	05			Gosnell city	27700																											Gosnell city, Arkansas	33.0	34.2	32.4	3344	3344	3205	2469	685	0	0	0	0	51
G05027730	2012-2016			Arkansas	05			Gould city	27730																											Gould city, Arkansas	34.5	19.2	45.9	666	666	666	31	626	7	0	0	0	2
G05027790	2012-2016			Arkansas	05			Grady city	27790																											Grady city, Arkansas	38.7	25.8	41.6	389	389	389	77	306	0	0	0	0	6
G05027970	2012-2016			Arkansas	05			Grannis city	27970																											Grannis city, Arkansas	45.9	45.9	45.8	707	707	502	455	0	47	0	0	0	0
G05028360	2012-2016			Arkansas	05			Gravette city	28360																											Gravette city, Arkansas	35.6	38.6	33.5	3252	3252	2841	2708	16	82	12	0	0	23
G05028510	2012-2016			Arkansas	05			Greenbrier city	28510																											Greenbrier city, Arkansas	28.5	27.9	28.6	5164	5164	4991	4740	98	62	22	0	0	69
G05028600	2012-2016			Arkansas	05			Green Forest city	28600																											Green Forest city, Arkansas	36.4	37.5	35.5	2774	2774	1461	1328	2	38	56	0	0	37
G05028660	2012-2016			Arkansas	05			Greenland city	28660																											Greenland city, Arkansas	35.0	35.7	33.4	1516	1516	1478	1325	16	29	2	47	0	59
G05028720	2012-2016			Arkansas	05			Greenway city	28720																											Greenway city, Arkansas	36.5	36.3	45.1	209	209	208	193	0	0	0	0	0	15
G05028780	2012-2016			Arkansas	05			Greenwood city	28780																											Greenwood city, Arkansas	33.5	31.1	35.5	9296	9296	9181	8827	6	42	69	7	28	202
G05028810	2012-2016			Arkansas	05			Greers Ferry city	28810																											Greers Ferry city, Arkansas	46.4	45.1	49.5	926	926	917	911	0	0	0	0	0	6
G05028990	2012-2016			Arkansas	05			Griffithville town	28990																											Griffithville town, Arkansas	54.3	37.5	58.0	116	116	116	114	2	0	0	0	0	0
G05029020	2012-2016			Arkansas	05			Grubbs city	29020																											Grubbs city, Arkansas	41.2	41.7	36.5	518	518	516	511	5	0	0	0	0	0
G05029080	2012-2016			Arkansas	05			Guion town	29080																											Guion town, Arkansas	23.9	25.3	21.7	126	126	126	108	0	0	0	0	0	18
G05029140	2012-2016			Arkansas	05			Gum Springs town	29140																											Gum Springs town, Arkansas	38.6	38.8	33.0	173	173	119	43	73	0	0	0	0	3
G05029200	2012-2016			Arkansas	05			Gurdon city	29200																											Gurdon city, Arkansas	37.0	29.6	39.2	2090	2090	1850	995	843	0	0	0	0	12
G05029230	2012-2016			Arkansas	05			Guy city	29230																											Guy city, Arkansas	30.4	30.3	30.6	653	653	653	630	18	0	1	0	0	4
G05029290	2012-2016			Arkansas	05			Hackett city	29290																											Hackett city, Arkansas	25.4	25.1	27.4	931	931	931	691	0	95	0	0	0	145
G05029320	2012-2016			Arkansas	05			Hagarville CDP	29320																											Hagarville CDP, Arkansas	36.6	33.7	66.4	221	221	221	221	0	0	0	0	0	0
G05029500	2012-2016			Arkansas	05			Hamburg city	29500																											Hamburg city, Arkansas	39.6	37.1	43.1	2783	2783	2491	1626	837	0	0	0	0	28
G05029650	2012-2016			Arkansas	05			Hampton city	29650																											Hampton city, Arkansas	44.0	43.5	44.3	1331	1331	1322	787	507	0	0	0	0	28
G05029920	2012-2016			Arkansas	05			Hardy city	29920																											Hardy city, Arkansas	55.5	57.2	55.0	733	733	723	702	0	0	0	0	0	21
G05030310	2012-2016			Arkansas	05			Harrell town	30310																											Harrell town, Arkansas	45.4	36.3	50.8	327	327	306	132	172	0	0	0	0	2
G05030400	2012-2016			Arkansas	05			Harrisburg city	30400																											Harrisburg city, Arkansas	36.7	35.3	37.4	2419	2419	2368	2242	80	0	0	0	0	46
G05030460	2012-2016			Arkansas	05			Harrison city	30460																											Harrison city, Arkansas	37.2	36.1	38.9	13168	13168	12641	12073	111	120	122	0	0	215
G05030490	2012-2016			Arkansas	05			Hartford city	30490																											Hartford city, Arkansas	38.0	31.4	44.2	598	598	585	493	13	30	0	0	0	49
G05030520	2012-2016			Arkansas	05			Hartman city	30520																											Hartman city, Arkansas	31.0	29.6	35.2	578	578	518	515	0	3	0	0	0	0
G05030640	2012-2016			Arkansas	05			Haskell city	30640																											Haskell city, Arkansas	35.6	35.3	35.8	4376	4376	4259	4111	85	24	0	0	0	39
G05030700	2012-2016			Arkansas	05			Hatfield town	30700																											Hatfield town, Arkansas	34.5	31.6	43.3	396	396	389	371	0	8	0	0	0	10
G05030790	2012-2016			Arkansas	05			Havana city	30790																											Havana city, Arkansas	44.5	44.4	45.3	288	288	235	235	0	0	0	0	0	0
G05030880	2012-2016			Arkansas	05			Haynes town	30880																											Haynes town, Arkansas	28.7	27.3	47.6	192	192	192	4	185	3	0	0	0	0
G05030940	2012-2016			Arkansas	05			Hazen city	30940																											Hazen city, Arkansas	43.5	40.7	48.0	1460	1460	1441	1102	335	2	2	0	0	0
G05031090	2012-2016			Arkansas	05			Heber Springs city	31090																											Heber Springs city, Arkansas	43.0	35.2	46.8	7169	7169	6949	6762	61	0	87	0	0	39
G05031150	2012-2016			Arkansas	05			Hector town	31150																											Hector town, Arkansas	36.6	35.8	41.0	549	549	524	504	0	0	0	0	0	20
G05031190	2012-2016			Arkansas	05			Helena-West Helena city	31190																											Helena-West Helena city, Arkansas	31.7	29.7	33.4	11325	11325	11249	2526	8640	0	23	0	15	45
G05031390	2012-2016			Arkansas	05			Hensley CDP	31390																											Hensley CDP, Arkansas	51.0			25	25	25	6	19	0	0	0	0	0
G05031540	2012-2016			Arkansas	05			Hermitage city	31540																											Hermitage city, Arkansas	22.6	18.0	25.9	816	816	590	217	361	0	0	0	8	4
G05031900	2012-2016			Arkansas	05			Hickory Ridge city	31900																											Hickory Ridge city, Arkansas	35.6	30.0	44.5	208	208	208	207	0	0	0	0	0	1
G05032080	2012-2016			Arkansas	05			Higden town	32080																											Higden town, Arkansas	45.8	48.9	42.0	111	111	111	111	0	0	0	0	0	0
G05032140	2012-2016			Arkansas	05			Higginson town	32140																											Higginson town, Arkansas	36.7	36.8	36.5	689	689	647	590	39	0	0	0	0	18
G05032200	2012-2016			Arkansas	05			Highfill town	32200																											Highfill town, Arkansas	47.3	47.4	46.9	664	664	653	564	3	0	76	0	5	5
G05032257	2012-2016			Arkansas	05			Highland city	32257																											Highland city, Arkansas	46.0	47.0	45.3	1059	1059	1042	1018	0	0	3	0	0	21
G05032470	2012-2016			Arkansas	05			Hindsville town	32470																											Hindsville town, Arkansas	67.5	72.8	64.5	32	32	32	29	0	0	0	0	0	3
G05032650	2012-2016			Arkansas	05			Holiday Island CDP	32650																											Holiday Island CDP, Arkansas	64.9	66.2	63.1	2238	2238	2159	2103	56	0	0	0	0	0
G05032710	2012-2016			Arkansas	05			Holland city	32710																											Holland city, Arkansas	40.3	39.6	43.3	582	582	512	493	0	17	0	0	0	2
G05032800	2012-2016			Arkansas	05			Holly Grove city	32800																											Holly Grove city, Arkansas	36.8	36.6	41.1	581	581	581	98	474	0	0	0	0	9
G05033190	2012-2016			Arkansas	05			Hope city	33190																											Hope city, Arkansas	35.6	33.3	36.7	9968	9968	7677	3069	4473	13	0	0	0	122
G05033310	2012-2016			Arkansas	05			Horatio city	33310																											Horatio city, Arkansas	31.1	26.7	35.9	1079	1079	671	562	44	13	0	0	0	52
G05033370	2012-2016			Arkansas	05			Horseshoe Bend city	33370																											Horseshoe Bend city, Arkansas	53.4	53.6	52.7	2499	2499	2423	2372	8	22	0	0	0	21
G05033375	2012-2016			Arkansas	05			Horseshoe Lake town	33375																											Horseshoe Lake town, Arkansas	58.4	56.8	59.6	303	303	300	274	10	1	3	2	0	10
G05033400	2012-2016			Arkansas	05			Hot Springs city	33400																											Hot Springs city, Arkansas	42.1	39.2	45.2	36711	36711	33724	25667	6543	264	402	9	0	839
G05033482	2012-2016			Arkansas	05			Hot Springs Village CDP	33482																											Hot Springs Village CDP, Arkansas	68.0	68.5	67.7	13443	13443	13020	12730	162	5	54	0	26	43
G05033490	2012-2016			Arkansas	05			Houston town	33490																											Houston town, Arkansas	40.5	38.8	40.7	311	311	311	311	0	0	0	0	0	0
G05033580	2012-2016			Arkansas	05			Hoxie city	33580																											Hoxie city, Arkansas	38.8	34.1	42.8	2704	2704	2628	2569	0	42	0	0	0	17
G05033760	2012-2016			Arkansas	05			Hughes city	33760																											Hughes city, Arkansas	35.3	26.6	41.0	1414	1414	1390	352	1017	0	18	0	0	3
G05033820	2012-2016			Arkansas	05			Humnoke city	33820																											Humnoke city, Arkansas	45.6	53.3	43.1	215	215	215	191	17	2	0	0	0	5
G05033850	2012-2016			Arkansas	05			Humphrey city	33850																											Humphrey city, Arkansas	46.3	46.0	49.1	494	494	494	287	199	0	0	0	0	8
G05033910	2012-2016			Arkansas	05			Hunter town	33910																											Hunter town, Arkansas	51.4	46.6	51.6	113	113	113	113	0	0	0	0	0	0
G05033940	2012-2016			Arkansas	05			Huntington city	33940																											Huntington city, Arkansas	35.4	36.0	34.5	633	633	616	605	8	3	0	0	0	0
G05033970	2012-2016			Arkansas	05			Huntsville city	33970																											Huntsville city, Arkansas	31.7	27.8	32.7	2635	2635	2154	2067	3	9	0	0	0	75
G05034090	2012-2016			Arkansas	05			Huttig city	34090																											Huttig city, Arkansas	46.5	45.1	47.4	456	456	456	198	250	0	8	0	0	0
G05034150	2012-2016			Arkansas	05			Imboden town	34150																											Imboden town, Arkansas	47.2	48.1	46.7	622	622	588	582	0	6	0	0	0	0
G05034720	2012-2016			Arkansas	05			Jacksonport town	34720																											Jacksonport town, Arkansas	57.3	57.2	57.8	129	129	129	118	0	0	0	0	0	11
G05034750	2012-2016			Arkansas	05			Jacksonville city	34750																											Jacksonville city, Arkansas	31.9	30.3	33.1	28661	28661	26761	14731	10530	35	520	7	19	919
G05034900	2012-2016			Arkansas	05			Jasper city	34900																											Jasper city, Arkansas	53.5	48.5	57.3	553	553	553	532	0	4	7	0	0	10
G05035040	2012-2016			Arkansas	05			Jennette town	35040																											Jennette town, Arkansas	55.0	53.8	55.5	90	90	90	5	82	0	0	1	0	2
G05035140	2012-2016			Arkansas	05			Jericho town	35140																											Jericho town, Arkansas	49.5	64.4	48.5	96	96	96	0	96	0	0	0	0	0
G05035170	2012-2016			Arkansas	05			Jerome town	35170																											Jerome town, Arkansas	35.5	24.0	35.8	55	55	52	50	2	0	0	0	0	0
G05035500	2012-2016			Arkansas	05			Johnson city	35500																											Johnson city, Arkansas	31.9	32.6	31.5	3573	3573	3265	2718	160	111	54	0	0	222
G05035650	2012-2016			Arkansas	05			Joiner city	35650																											Joiner city, Arkansas	31.8	30.8	33.1	498	498	498	216	260	0	0	0	0	22
G05035710	2012-2016			Arkansas	05			Jonesboro city	35710																											Jonesboro city, Arkansas	32.4	31.3	33.6	72638	72638	68406	51455	13989	231	1141	80	85	1425
G05036040	2012-2016			Arkansas	05			Judsonia city	36040																											Judsonia city, Arkansas	41.5	39.2	41.8	2065	2065	1839	1808	7	0	0	0	0	24
G05036130	2012-2016			Arkansas	05			Junction City city	36130																											Junction City city, Arkansas	43.0	37.6	43.2	557	557	552	260	292	0	0	0	0	0
G05036310	2012-2016			Arkansas	05			Keiser city	36310																											Keiser city, Arkansas	29.3	23.8	32.9	669	669	641	555	56	3	0	0	0	27
G05036430	2012-2016			Arkansas	05			Kensett city	36430																											Kensett city, Arkansas	37.2	37.9	35.6	1558	1558	1219	902	261	12	0	0	0	44
G05036550	2012-2016			Arkansas	05			Keo town	36550																											Keo town, Arkansas	42.3	41.6	45.5	270	270	228	180	48	0	0	0	0	0
G05036670	2012-2016			Arkansas	05			Kibler city	36670																											Kibler city, Arkansas	46.3	44.6	50.0	1161	1161	1135	1040	0	28	23	0	0	44
G05036880	2012-2016			Arkansas	05			Kingsland city	36880																											Kingsland city, Arkansas	42.2	41.7	42.6	410	410	407	317	89	0	0	0	0	1
G05037060	2012-2016			Arkansas	05			Kirby CDP	37060																											Kirby CDP, Arkansas	33.5	35.2	32.9	904	904	904	899	0	0	0	0	0	5
G05037240	2012-2016			Arkansas	05			Knobel city	37240																											Knobel city, Arkansas	43.6	44.5	42.5	197	197	197	196	0	1	0	0	0	0
G05037300	2012-2016			Arkansas	05			Knoxville town	37300																											Knoxville town, Arkansas	39.8	41.8	39.4	851	851	815	801	0	0	0	0	0	14
G05037660	2012-2016			Arkansas	05			Lafe town	37660																											Lafe town, Arkansas	44.0	47.0	42.0	440	440	402	396	0	4	0	0	0	2
G05037720	2012-2016			Arkansas	05			LaGrange town	37720																											LaGrange town, Arkansas	55.8	43.9	65.0	51	51	51	13	38	0	0	0	0	0
G05037780	2012-2016			Arkansas	05			Lake City city	37780																											Lake City city, Arkansas	36.4	33.9	39.7	2570	2570	2446	2410	0	5	0	0	0	31
G05037930	2012-2016			Arkansas	05			Lake Hamilton CDP	37930																											Lake Hamilton CDP, Arkansas	49.6	43.6	56.3	1874	1874	1835	1560	82	27	97	0	0	69
G05038050	2012-2016			Arkansas	05			Lakeview city	38050																											Lakeview city, Arkansas	64.3	64.1	65.0	774	774	762	743	0	2	5	0	0	12
G05038110	2012-2016			Arkansas	05			Lake View city	38110																											Lake View city, Arkansas	34.5	28.5	36.5	448	448	448	1	445	2	0	0	0	0
G05038170	2012-2016			Arkansas	05			Lake Village city	38170																											Lake Village city, Arkansas	39.4	34.3	44.2	2674	2674	2561	934	1578	5	14	0	0	30
G05038290	2012-2016			Arkansas	05			Lamar city	38290																											Lamar city, Arkansas	42.3	40.7	43.6	1646	1646	1393	1357	22	0	0	0	0	14
G05038540	2012-2016			Arkansas	05			Landmark CDP	38540																											Landmark CDP, Arkansas	43.1	39.3	46.1	3045	3045	2864	2229	570	0	0	0	20	45
G05038890	2012-2016			Arkansas	05			Lavaca city	38890																											Lavaca city, Arkansas	32.6	32.1	33.1	2592	2592	2361	2156	13	135	0	0	0	57
G05039010	2012-2016			Arkansas	05			Leachville city	39010																											Leachville city, Arkansas	36.0	32.0	40.3	1862	1862	1639	1607	0	0	0	0	17	15
G05039040	2012-2016			Arkansas	05			Lead Hill town	39040																											Lead Hill town, Arkansas	41.9	41.3	43.0	226	226	212	205	0	4	3	0	0	0
G05039310	2012-2016			Arkansas	05			Leola town	39310																											Leola town, Arkansas	29.3	28.4	31.0	533	533	425	385	31	0	0	2	0	7
G05039370	2012-2016			Arkansas	05			Lepanto city	39370																											Lepanto city, Arkansas	35.7	34.8	37.5	1940	1940	1862	1526	274	0	0	0	0	62
G05039460	2012-2016			Arkansas	05			Leslie city	39460																											Leslie city, Arkansas	40.0	35.5	43.8	519	519	510	486	0	11	0	0	0	13
G05039520	2012-2016			Arkansas	05			Letona town	39520																											Letona town, Arkansas	46.5	44.3	47.8	208	208	208	205	0	0	0	0	0	3
G05039640	2012-2016			Arkansas	05			Lewisville city	39640																											Lewisville city, Arkansas	42.0	36.6	48.1	979	979	963	336	624	0	0	0	0	3
G05039670	2012-2016			Arkansas	05			Lexa town	39670																											Lexa town, Arkansas	28.4	24.8	30.4	375	375	372	295	71	0	0	0	0	6
G05039970	2012-2016			Arkansas	05			Lincoln city	39970																											Lincoln city, Arkansas	38.2	35.7	40.9	2122	2122	1994	1855	31	32	0	0	15	61
G05040120	2012-2016			Arkansas	05			Little Flock city	40120																											Little Flock city, Arkansas	31.7	32.2	30.6	2753	2753	2541	2026	192	8	214	0	0	101
G05041000	2012-2016			Arkansas	05			Little Rock city	41000																											Little Rock city, Arkansas	35.9	34.2	37.6	197640	197640	184260	91477	82279	415	5817	81	550	3641
G05041090	2012-2016			Arkansas	05			Lockesburg city	41090																											Lockesburg city, Arkansas	39.6	37.7	41.8	732	732	702	572	112	0	0	0	0	18
G05041270	2012-2016			Arkansas	05			London city	41270																											London city, Arkansas	46.7	50.3	45.2	935	935	935	906	12	0	11	0	0	6
G05041420	2012-2016			Arkansas	05			Lonoke city	41420																											Lonoke city, Arkansas	39.4	37.5	41.3	4244	4244	4116	2986	1063	0	41	0	0	26
G05041450	2012-2016			Arkansas	05			Lonsdale town	41450																											Lonsdale town, Arkansas	38.6	48.3	25.5	145	145	145	144	0	0	0	0	0	1
G05041555	2012-2016			Arkansas	05			Lost Bridge Village CDP	41555																											Lost Bridge Village CDP, Arkansas	56.1	55.8	57.3	491	491	491	472	0	0	0	19	0	0
G05041630	2012-2016			Arkansas	05			Louann town	41630																											Louann town, Arkansas	52.3	56.5	44.0	130	130	130	93	36	0	1	0	0	0
G05041720	2012-2016			Arkansas	05			Lowell city	41720																											Lowell city, Arkansas	30.9	30.4	31.3	8322	8322	6100	5357	59	91	359	0	12	222
G05042170	2012-2016			Arkansas	05			Luxora city	42170																											Luxora city, Arkansas	38.2	27.1	41.9	884	884	877	240	620	0	0	0	0	17
G05042260	2012-2016			Arkansas	05			Lynn town	42260																											Lynn town, Arkansas	38.5	33.9	53.3	260	260	255	255	0	0	0	0	0	0
G05042350	2012-2016			Arkansas	05			McAlmont CDP	42350																											McAlmont CDP, Arkansas	36.7	38.0	36.3	1845	1845	1845	539	1293	13	0	0	0	0
G05042410	2012-2016			Arkansas	05			McCaskill town	42410																											McCaskill town, Arkansas	50.3	50.4	46.9	69	69	69	64	3	2	0	0	0	0
G05042500	2012-2016			Arkansas	05			McCrory city	42500																											McCrory city, Arkansas	40.7	39.0	43.0	1872	1872	1850	1686	141	0	2	7	4	10
G05042560	2012-2016			Arkansas	05			McDougal town	42560																											McDougal town, Arkansas	45.4	46.8	41.5	143	143	141	139	2	0	0	0	0	0
G05042770	2012-2016			Arkansas	05			McGehee city	42770																											McGehee city, Arkansas	36.7	30.0	39.9	3991	3991	3651	1900	1722	0	0	0	7	22
G05043070	2012-2016			Arkansas	05			McNab town	43070																											McNab town, Arkansas	31.4	44.0	20.8	66	66	66	15	51	0	0	0	0	0
G05043100	2012-2016			Arkansas	05			McNeil city	43100																											McNeil city, Arkansas	37.3	37.5	32.0	415	415	415	151	259	0	0	0	0	5
G05043220	2012-2016			Arkansas	05			McRae city	43220																											McRae city, Arkansas	42.3	42.3	42.5	825	825	821	765	18	0	2	0	0	36
G05043280	2012-2016			Arkansas	05			Madison city	43280																											Madison city, Arkansas	45.4	40.5	47.5	866	866	805	144	661	0	0	0	0	0
G05043310	2012-2016			Arkansas	05			Magazine city	43310																											Magazine city, Arkansas	36.9	46.0	35.3	988	988	927	874	35	0	0	0	0	18
G05043370	2012-2016			Arkansas	05			Magness town	43370																											Magness town, Arkansas	30.4	44.5	27.1	175	175	135	131	0	0	0	0	0	4
G05043430	2012-2016			Arkansas	05			Magnet Cove CDP	43430																											Magnet Cove CDP, Arkansas	61.5	61.3	61.7	354	354	354	354	0	0	0	0	0	0
G05043460	2012-2016			Arkansas	05			Magnolia city	43460																											Magnolia city, Arkansas	26.5	25.5	27.7	11651	11651	11570	6203	4652	67	256	0	342	50
G05043610	2012-2016			Arkansas	05			Malvern city	43610																											Malvern city, Arkansas	37.0	36.3	39.3	10937	10937	10449	6851	3401	17	11	0	0	169
G05043670	2012-2016			Arkansas	05			Mammoth Spring city	43670																											Mammoth Spring city, Arkansas	45.0	45.3	43.9	1111	1111	1111	1064	0	43	0	0	0	4
G05043820	2012-2016			Arkansas	05			Manila city	43820																											Manila city, Arkansas	36.7	36.7	36.7	3265	3265	3252	3056	4	0	0	0	0	192
G05043880	2012-2016			Arkansas	05			Mansfield city	43880																											Mansfield city, Arkansas	32.3	31.4	33.8	1439	1439	1400	1372	0	9	4	5	0	10
G05044120	2012-2016			Arkansas	05			Marianna city	44120																											Marianna city, Arkansas	34.0	28.0	40.8	3840	3840	3833	843	2965	11	0	0	0	14
G05044150	2012-2016			Arkansas	05			Marie town	44150																											Marie town, Arkansas	37.5	29.3	40.8	62	62	59	59	0	0	0	0	0	0
G05044180	2012-2016			Arkansas	05			Marion city	44180																											Marion city, Arkansas	34.2	33.3	34.9	12323	12323	12067	7726	3860	39	137	0	28	277
G05044210	2012-2016			Arkansas	05			Marked Tree city	44210																											Marked Tree city, Arkansas	40.4	34.9	43.6	2516	2516	2396	1549	611	0	28	0	0	208
G05044240	2012-2016			Arkansas	05			Marmaduke city	44240																											Marmaduke city, Arkansas	35.4	37.4	33.8	1293	1293	1234	1224	0	0	0	0	0	10
G05044300	2012-2016			Arkansas	05			Marshall city	44300																											Marshall city, Arkansas	39.4	41.1	36.9	1659	1659	1583	1468	32	18	19	0	0	46
G05044420	2012-2016			Arkansas	05			Marvell city	44420																											Marvell city, Arkansas	41.4	40.7	41.6	1181	1181	1166	380	786	0	0	0	0	0
G05044600	2012-2016			Arkansas	05			Maumelle city	44600																											Maumelle city, Arkansas	39.1	37.4	40.0	17795	17795	17324	13351	2771	0	800	0	115	287
G05044750	2012-2016			Arkansas	05			Mayflower city	44750																											Mayflower city, Arkansas	45.8	43.7	48.0	1885	1885	1869	1791	28	28	0	0	0	22
G05044780	2012-2016			Arkansas	05			Maynard town	44780																											Maynard town, Arkansas	44.2	47.5	34.8	400	400	392	381	0	4	0	0	0	7
G05044810	2012-2016			Arkansas	05			Maysville CDP	44810																											Maysville CDP, Arkansas	24.1	18.3	24.6	102	102	102	68	0	34	0	0	0	0
G05045080	2012-2016			Arkansas	05			Melbourne city	45080																											Melbourne city, Arkansas	49.2	40.3	55.1	1753	1753	1742	1730	8	0	0	0	0	4
G05045170	2012-2016			Arkansas	05			Mena city	45170																											Mena city, Arkansas	42.6	39.4	46.9	5674	5674	5613	5319	8	72	66	0	0	148
G05045200	2012-2016			Arkansas	05			Menifee town	45200																											Menifee town, Arkansas	41.9	41.2	48.2	247	247	247	34	202	0	0	0	0	11
G05045500	2012-2016			Arkansas	05			Midland town	45500																											Midland town, Arkansas	37.3	49.2	31.2	388	388	329	324	0	2	0	0	0	3
G05045530	2012-2016			Arkansas	05			Midway CDP	45530																											Midway CDP, Arkansas	51.4	53.8	47.9	1096	1096	1096	1048	0	0	20	0	0	28
G05045560	2012-2016			Arkansas	05			Midway town	45560																											Midway town, Arkansas	35.3	32.0	37.6	380	380	370	352	0	18	0	0	0	0
G05046040	2012-2016			Arkansas	05			Mineral Springs city	46040																											Mineral Springs city, Arkansas	38.8	42.5	34.5	975	975	869	370	484	0	0	0	6	9
G05046100	2012-2016			Arkansas	05			Minturn town	46100																											Minturn town, Arkansas	48.5	48.1	57.3	84	84	84	84	0	0	0	0	0	0
G05046190	2012-2016			Arkansas	05			Mitchellville city	46190																											Mitchellville city, Arkansas	50.3	46.0	55.6	400	400	400	7	391	0	0	0	2	0
G05046400	2012-2016			Arkansas	05			Monette city	46400																											Monette city, Arkansas	47.3	45.1	51.5	1752	1752	1705	1671	0	17	0	0	0	17
G05046580	2012-2016			Arkansas	05			Monticello city	46580																											Monticello city, Arkansas	30.9	24.5	33.0	9752	9752	9365	5558	3762	0	3	0	0	42
G05046670	2012-2016			Arkansas	05			Montrose city	46670																											Montrose city, Arkansas	37.3	37.7	33.8	275	275	270	58	208	0	0	0	0	4
G05046730	2012-2016			Arkansas	05			Moorefield town	46730																											Moorefield town, Arkansas	49.6	50.7	45.8	188	188	185	160	0	0	0	0	0	25
G05046910	2012-2016			Arkansas	05			Moro town	46910																											Moro town, Arkansas	28.6	22.6	40.6	213	213	213	189	24	0	0	0	0	0
G05046970	2012-2016			Arkansas	05			Morrilton city	46970																											Morrilton city, Arkansas	36.9	36.7	38.1	6746	6746	6146	4610	1377	0	9	0	0	150
G05047030	2012-2016			Arkansas	05			Morrison Bluff town	47030																											Morrison Bluff town, Arkansas	53.5	54.7	32.0	50	50	50	50	0	0	0	0	0	0
G05047300	2012-2016			Arkansas	05			Mountainburg city	47300																											Mountainburg city, Arkansas	36.7	36.5	37.5	614	614	614	516	0	57	0	0	0	41
G05047390	2012-2016			Arkansas	05			Mountain Home city	47390																											Mountain Home city, Arkansas	50.3	45.2	54.1	12312	12312	11933	11742	43	47	39	0	0	62
G05047450	2012-2016			Arkansas	05			Mountain Pine city	47450																											Mountain Pine city, Arkansas	39.9	36.9	43.6	805	805	790	566	173	2	7	0	4	38
G05047540	2012-2016			Arkansas	05			Mountain View city	47540																											Mountain View city, Arkansas	48.8	43.9	50.8	2838	2838	2824	2750	10	24	0	0	0	40
G05047690	2012-2016			Arkansas	05			Mount Ida city	47690																											Mount Ida city, Arkansas	43.2	37.2	51.6	1218	1218	1132	1062	16	35	0	0	0	19
G05047900	2012-2016			Arkansas	05			Mount Pleasant town	47900																											Mount Pleasant town, Arkansas	47.6	47.6	46.9	408	408	408	408	0	0	0	0	0	0
G05048020	2012-2016			Arkansas	05			Mount Vernon town	48020																											Mount Vernon town, Arkansas	44.4	44.5	44.4	138	138	137	137	0	0	0	0	0	0
G05048200	2012-2016			Arkansas	05			Mulberry city	48200																											Mulberry city, Arkansas	40.2	36.7	43.3	1772	1772	1703	1601	10	55	0	0	0	37
G05048290	2012-2016			Arkansas	05			Murfreesboro city	48290																											Murfreesboro city, Arkansas	41.8	39.4	46.7	1734	1734	1622	1496	107	0	4	0	0	15
G05048560	2012-2016			Arkansas	05			Nashville city	48560																											Nashville city, Arkansas	35.6	34.0	36.4	4530	4530	3696	1841	1681	45	19	0	0	110
G05048680	2012-2016			Arkansas	05			Natural Steps CDP	48680																											Natural Steps CDP, Arkansas	49.8	49.3	50.2	464	464	464	362	75	0	27	0	0	0
G05049010	2012-2016			Arkansas	05			Newark city	49010																											Newark city, Arkansas	40.1	39.5	40.5	1276	1276	1251	1217	26	0	0	5	0	3
G05049070	2012-2016			Arkansas	05			New Blaine CDP	49070																											New Blaine CDP, Arkansas	42.8	42.5	45.3	132	132	132	132	0	0	0	0	0	0
G05049220	2012-2016			Arkansas	05			New Edinburg CDP	49220																											New Edinburg CDP, Arkansas	23.8	25.3	23.6	469	469	424	412	12	0	0	0	0	0
G05049580	2012-2016			Arkansas	05			Newport city	49580																											Newport city, Arkansas	36.2	33.6	37.9	7781	7781	7546	5054	2204	62	25	0	16	185
G05049820	2012-2016			Arkansas	05			Nimmons town	49820																											Nimmons town, Arkansas	43.8	50.3	43.3	49	49	49	49	0	0	0	0	0	0
G05050000	2012-2016			Arkansas	05			Norfork city	50000																											Norfork city, Arkansas	41.9	44.4	39.0	537	537	537	537	0	0	0	0	0	0
G05050030	2012-2016			Arkansas	05			Norman town	50030																											Norman town, Arkansas	41.4	45.5	41.1	352	352	348	332	0	0	0	0	0	16
G05050060	2012-2016			Arkansas	05			Norphlet city	50060																											Norphlet city, Arkansas	42.0	42.9	40.4	702	702	694	694	0	0	0	0	0	0
G05050240	2012-2016			Arkansas	05			North Crossett CDP	50240																											North Crossett CDP, Arkansas	43.9	43.1	45.3	3060	3060	3007	2595	347	28	0	0	19	18
G05050450	2012-2016			Arkansas	05			North Little Rock city	50450																											North Little Rock city, Arkansas	34.2	32.0	35.4	66042	66042	61759	31200	28072	213	500	0	41	1733
G05050810	2012-2016			Arkansas	05			Oak Grove town	50810																											Oak Grove town, Arkansas	43.5	42.0	45.1	459	459	459	428	1	0	16	0	0	14
G05051060	2012-2016			Arkansas	05			Oak Grove Heights town	51060																											Oak Grove Heights town, Arkansas	36.3	35.7	36.8	930	930	887	878	0	2	0	0	0	7
G05051080	2012-2016			Arkansas	05			Oakhaven town	51080																											Oakhaven town, Arkansas	36.5	42.3	29.7	98	98	81	78	0	0	0	0	0	3
G05051290	2012-2016			Arkansas	05			Oden town	51290																											Oden town, Arkansas	41.8	31.5	43.8	229	229	226	210	0	4	8	0	0	4
G05051350	2012-2016			Arkansas	05			Ogden city	51350																											Ogden city, Arkansas	35.9	32.5	41.2	187	187	187	139	35	13	0	0	0	0
G05051410	2012-2016			Arkansas	05			Oil Trough town	51410																											Oil Trough town, Arkansas	35.0	24.5	40.5	222	222	222	202	9	6	0	0	0	5
G05051500	2012-2016			Arkansas	05			O'Kean town	51500																											O'Kean town, Arkansas	35.9	35.9	35.9	198	198	198	198	0	0	0	0	0	0
G05051530	2012-2016			Arkansas	05			Okolona town	51530																											Okolona town, Arkansas	50.8	56.2	42.5	122	122	122	85	37	0	0	0	0	0
G05051560	2012-2016			Arkansas	05			Ola city	51560																											Ola city, Arkansas	43.7	40.5	44.0	1170	1170	932	852	0	46	12	0	0	22
G05052160	2012-2016			Arkansas	05			Omaha town	52160																											Omaha town, Arkansas	30.0	26.6	34.3	200	200	200	200	0	0	0	0	0	0
G05052430	2012-2016			Arkansas	05			Oppelo city	52430																											Oppelo city, Arkansas	31.3	30.9	31.6	742	742	736	715	0	0	2	0	4	15
G05052580	2012-2016			Arkansas	05			Osceola city	52580																											Osceola city, Arkansas	34.8	30.6	39.2	7315	7315	6938	2890	3877	21	22	10	0	118
G05052880	2012-2016			Arkansas	05			Oxford city	52880																											Oxford city, Arkansas	40.0	35.8	44.0	616	616	616	609	0	0	0	0	0	7
G05052940	2012-2016			Arkansas	05			Ozan town	52940																											Ozan town, Arkansas	51.8	29.8	59.5	79	79	79	48	31	0	0	0	0	0
G05052970	2012-2016			Arkansas	05			Ozark city	52970																											Ozark city, Arkansas	41.3	39.1	43.0	3610	3610	3607	3457	59	1	31	0	0	59
G05053150	2012-2016			Arkansas	05			Palestine city	53150																											Palestine city, Arkansas	32.5	31.8	33.3	751	751	723	567	148	0	0	0	0	8
G05053240	2012-2016			Arkansas	05			Pangburn city	53240																											Pangburn city, Arkansas	36.6	37.6	30.3	577	577	499	485	0	0	0	0	0	14
G05053390	2012-2016			Arkansas	05			Paragould city	53390																											Paragould city, Arkansas	36.1	33.0	38.7	27521	27521	26663	25561	359	101	33	20	48	541
G05053480	2012-2016			Arkansas	05			Paris city	53480																											Paris city, Arkansas	43.8	40.4	45.3	3474	3474	3472	3158	141	25	72	0	8	68
G05053510	2012-2016			Arkansas	05			Parkdale city	53510																											Parkdale city, Arkansas	33.4	49.2	27.9	165	165	165	27	138	0	0	0	0	0
G05053600	2012-2016			Arkansas	05			Parkin city	53600																											Parkin city, Arkansas	54.0	49.5	54.6	962	962	962	273	689	0	0	0	0	0
G05053900	2012-2016			Arkansas	05			Patmos town	53900																											Patmos town, Arkansas	43.4	52.5	30.3	92	92	85	85	0	0	0	0	0	0
G05053990	2012-2016			Arkansas	05			Patterson city	53990																											Patterson city, Arkansas	40.0	41.2	39.9	408	408	408	346	50	0	0	0	0	12
G05054140	2012-2016			Arkansas	05			Peach Orchard city	54140																											Peach Orchard city, Arkansas	44.0	40.8	46.5	98	98	98	97	0	0	0	0	0	1
G05054200	2012-2016			Arkansas	05			Pea Ridge city	54200																											Pea Ridge city, Arkansas	33.0	29.7	38.0	5177	5177	4870	4772	27	0	29	0	0	42
G05054620	2012-2016			Arkansas	05			Perla town	54620																											Perla town, Arkansas	31.1	31.5	30.4	275	275	275	129	113	4	0	0	0	29
G05054650	2012-2016			Arkansas	05			Perry town	54650																											Perry town, Arkansas	43.8	41.4	51.5	251	251	224	221	0	0	0	0	3	0
G05054680	2012-2016			Arkansas	05			Perrytown town	54680																											Perrytown town, Arkansas	36.9	34.3	37.2	378	378	359	240	112	1	1	0	0	5
G05054710	2012-2016			Arkansas	05			Perryville city	54710																											Perryville city, Arkansas	34.1	28.8	39.0	1616	1616	1528	1518	0	0	0	0	0	10
G05055130	2012-2016			Arkansas	05			Piggott city	55130																											Piggott city, Arkansas	42.7	36.0	46.7	3674	3674	3562	3510	22	26	0	0	0	4
G05055280	2012-2016			Arkansas	05			Pindall town	55280																											Pindall town, Arkansas	52.8	56.4	45.9	95	95	95	95	0	0	0	0	0	0
G05055310	2012-2016			Arkansas	05			Pine Bluff city	55310																											Pine Bluff city, Arkansas	34.8	32.9	36.5	45404	45404	44898	9286	34775	28	434	0	5	370
G05055580	2012-2016			Arkansas	05			Pineville town	55580																											Pineville town, Arkansas	46.8	45.7	47.6	235	235	235	219	0	0	3	0	0	13
G05055610	2012-2016			Arkansas	05			Piney CDP	55610																											Piney CDP, Arkansas	41.4	41.3	41.5	4145	4145	3757	3640	83	13	0	0	0	21
G05055970	2012-2016			Arkansas	05			Plainview city	55970																											Plainview city, Arkansas	36.3	35.6	36.7	616	616	611	611	0	0	0	0	0	0
G05056270	2012-2016			Arkansas	05			Pleasant Plains town	56270																											Pleasant Plains town, Arkansas	42.4	42.6	42.2	277	277	256	251	0	0	0	0	0	5
G05056480	2012-2016			Arkansas	05			Plumerville city	56480																											Plumerville city, Arkansas	33.5	33.7	32.6	1031	1031	936	686	247	0	0	0	0	3
G05056540	2012-2016			Arkansas	05			Pocahontas city	56540																											Pocahontas city, Arkansas	38.9	34.9	44.3	6470	6470	6357	6139	143	14	0	0	0	61
G05056600	2012-2016			Arkansas	05			Pollard city	56600																											Pollard city, Arkansas	40.4	40.5	40.4	214	214	214	214	0	0	0	0	0	0
G05056720	2012-2016			Arkansas	05			Portia town	56720																											Portia town, Arkansas	45.4	40.9	46.4	597	597	597	583	3	0	0	0	0	11
G05056750	2012-2016			Arkansas	05			Portland city	56750																											Portland city, Arkansas	46.0	45.3	46.4	434	434	425	254	171	0	0	0	0	0
G05056990	2012-2016			Arkansas	05			Pottsville city	56990																											Pottsville city, Arkansas	34.5	33.9	36.2	3017	3017	2792	2656	10	7	3	0	1	115
G05057050	2012-2016			Arkansas	05			Powhatan town	57050																											Powhatan town, Arkansas	56.3	57.8	39.3	74	74	74	74	0	0	0	0	0	0
G05057080	2012-2016			Arkansas	05			Poyen town	57080																											Poyen town, Arkansas	32.9	26.9	34.8	347	347	347	347	0	0	0	0	0	0
G05057125	2012-2016			Arkansas	05			Prairie Creek CDP	57125																											Prairie Creek CDP, Arkansas	50.1	52.3	45.6	2122	2122	2024	2010	0	8	6	0	0	0
G05057170	2012-2016			Arkansas	05			Prairie Grove city	57170																											Prairie Grove city, Arkansas	35.4	30.6	38.2	4997	4997	4908	4752	0	50	15	0	0	91
G05057230	2012-2016			Arkansas	05			Prattsville town	57230																											Prattsville town, Arkansas	32.3	28.5	35.3	357	357	356	320	27	0	0	0	0	9
G05057260	2012-2016			Arkansas	05			Prescott city	57260																											Prescott city, Arkansas	35.5	31.7	46.5	3176	3176	3154	1606	1431	0	110	0	0	7
G05057890	2012-2016			Arkansas	05			Pyatt town	57890																											Pyatt town, Arkansas	35.5	33.7	35.8	271	271	269	269	0	0	0	0	0	0
G05057950	2012-2016			Arkansas	05			Quitman city	57950																											Quitman city, Arkansas	37.4	37.2	37.6	823	823	809	785	0	12	5	0	0	7
G05058160	2012-2016			Arkansas	05			Ratcliff city	58160																											Ratcliff city, Arkansas	49.4	50.2	46.5	159	159	159	159	0	0	0	0	0	0
G05058250	2012-2016			Arkansas	05			Ravenden town	58250																											Ravenden town, Arkansas	48.8	47.3	53.7	442	442	433	422	0	0	5	0	0	6
G05058280	2012-2016			Arkansas	05			Ravenden Springs town	58280																											Ravenden Springs town, Arkansas	57.8	50.7	62.3	270	270	270	270	0	0	0	0	0	0
G05058400	2012-2016			Arkansas	05			Reader CDP	58400																											Reader CDP, Arkansas	49.9	24.9	55.1	155	155	155	20	135	0	0	0	0	0
G05058490	2012-2016			Arkansas	05			Rector city	58490																											Rector city, Arkansas	36.7	37.0	36.3	1955	1955	1938	1886	0	3	0	0	0	49
G05058580	2012-2016			Arkansas	05			Redfield city	58580																											Redfield city, Arkansas	31.9	34.6	29.3	1682	1682	1579	1326	202	0	14	0	4	33
G05058880	2012-2016			Arkansas	05			Reed town	58880																											Reed town, Arkansas	50.0	49.6	54.5	152	152	152	0	152	0	0	0	0	0
G05059180	2012-2016			Arkansas	05			Reyno city	59180																											Reyno city, Arkansas	50.7	44.5	57.0	387	387	379	375	0	4	0	0	0	0
G05059480	2012-2016			Arkansas	05			Rison city	59480																											Rison city, Arkansas	37.7	23.7	51.6	1262	1262	1262	704	490	3	0	0	0	65
G05060020	2012-2016			Arkansas	05			Rockport city	60020																											Rockport city, Arkansas	49.4	52.1	47.1	739	739	732	694	15	0	13	0	0	10
G05060110	2012-2016			Arkansas	05			Rockwell CDP	60110																											Rockwell CDP, Arkansas	39.0	37.7	39.8	3883	3883	3795	3521	189	0	0	0	0	85
G05060380	2012-2016			Arkansas	05			Roe town	60380																											Roe town, Arkansas	47.5	52.7	42.5	107	107	104	97	0	0	0	0	0	7
G05060410	2012-2016			Arkansas	05			Rogers city	60410																											Rogers city, Arkansas	32.9	31.7	33.9	61979	61979	41889	37664	760	589	1643	58	62	1113
G05060470	2012-2016			Arkansas	05			Roland CDP	60470																											Roland CDP, Arkansas	61.9	59.0	62.0	460	460	460	425	35	0	0	0	0	0
G05060590	2012-2016			Arkansas	05			Rondo town	60590																											Rondo town, Arkansas	40.4	28.1	50.3	299	299	299	53	239	0	0	0	0	7
G05060770	2012-2016			Arkansas	05			Rose Bud town	60770																											Rose Bud town, Arkansas	31.8	30.7	34.1	713	713	706	596	0	0	0	0	0	110
G05061040	2012-2016			Arkansas	05			Rosston town	61040																											Rosston town, Arkansas	29.7	17.7	35.2	346	346	346	121	225	0	0	0	0	0
G05061460	2012-2016			Arkansas	05			Rudy town	61460																											Rudy town, Arkansas	23.7	16.5	27.5	305	305	305	305	0	0	0	0	0	0
G05061640	2012-2016			Arkansas	05			Russell town	61640																											Russell town, Arkansas	43.5	45.8	41.3	236	236	235	235	0	0	0	0	0	0
G05061670	2012-2016			Arkansas	05			Russellville city	61670																											Russellville city, Arkansas	28.1	28.1	28.0	29136	29136	24768	21764	1598	126	436	0	15	829
G05061730	2012-2016			Arkansas	05			Rye CDP	61730																											Rye CDP, Arkansas	31.8	31.3	32.5	156	156	156	156	0	0	0	0	0	0
G05061940	2012-2016			Arkansas	05			St. Charles town	61940																											St. Charles town, Arkansas	40.5	45.7	36.3	324	324	320	320	0	0	0	0	0	0
G05061970	2012-2016			Arkansas	05			St. Francis city	61970																											St. Francis city, Arkansas	44.3	44.4	38.8	175	175	175	163	0	6	0	0	0	6
G05062030	2012-2016			Arkansas	05			St. Joe town	62030																											St. Joe town, Arkansas	35.6	24.9	48.2	148	148	148	146	2	0	0	0	0	0
G05062060	2012-2016			Arkansas	05			St. Paul town	62060																											St. Paul town, Arkansas	61.5	59.3	62.6	112	112	112	111	0	1	0	0	0	0
G05062150	2012-2016			Arkansas	05			Salem city	62150																											Salem city, Arkansas	34.9	34.6	35.8	1935	1935	1792	1754	9	2	0	0	0	27
G05062210	2012-2016			Arkansas	05			Salem CDP	62210																											Salem CDP, Arkansas	43.2	43.7	43.1	2571	2571	2526	2307	186	0	4	0	0	29
G05062240	2012-2016			Arkansas	05			Salesville city	62240																											Salesville city, Arkansas	51.8	50.4	54.6	367	367	337	331	0	3	0	0	0	3
G05062900	2012-2016			Arkansas	05			Scott CDP	62900																											Scott CDP, Arkansas	51.5			36	36	36	24	12	0	0	0	0	0
G05062960	2012-2016			Arkansas	05			Scranton city	62960																											Scranton city, Arkansas	40.5	41.5	38.8	185	185	184	178	0	0	4	0	0	2
G05063020	2012-2016			Arkansas	05			Searcy city	63020																											Searcy city, Arkansas	28.3	27.5	29.1	23969	23969	23107	19728	2137	41	413	15	20	753
G05063110	2012-2016			Arkansas	05			Sedgwick town	63110																											Sedgwick town, Arkansas	51.3	47.1	53.4	163	163	163	146	0	0	0	0	0	17
G05063470	2012-2016			Arkansas	05			Shannon Hills city	63470																											Shannon Hills city, Arkansas	32.8	33.5	32.2	3614	3614	3487	2360	1112	0	0	0	15	0
G05063710	2012-2016			Arkansas	05			Sheridan city	63710																											Sheridan city, Arkansas	34.7	34.8	34.7	4794	4794	4766	4530	122	0	27	0	0	87
G05063740	2012-2016			Arkansas	05			Sherrill town	63740																											Sherrill town, Arkansas	42.5	15.5	58.1	44	44	44	42	2	0	0	0	0	0
G05063800	2012-2016			Arkansas	05			Sherwood city	63800																											Sherwood city, Arkansas	37.0	35.1	37.8	30251	30251	28643	21528	5830	166	466	0	16	637
G05063980	2012-2016			Arkansas	05			Shirley town	63980																											Shirley town, Arkansas	44.5	48.3	44.3	369	369	351	351	0	0	0	0	0	0
G05064280	2012-2016			Arkansas	05			Sidney town	64280																											Sidney town, Arkansas	39.8	38.0	41.0	184	184	180	178	0	0	2	0	0	0
G05064370	2012-2016			Arkansas	05			Siloam Springs city	64370																											Siloam Springs city, Arkansas	28.9	28.0	29.9	16095	16095	12777	10497	273	627	512	19	45	804
G05064730	2012-2016			Arkansas	05			Smackover city	64730																											Smackover city, Arkansas	36.2	34.3	39.4	1968	1968	1914	1429	474	9	0	0	0	2
G05064910	2012-2016			Arkansas	05			Smithville town	64910																											Smithville town, Arkansas	41.2	35.5	41.7	97	97	97	97	0	0	0	0	0	0
G05065480	2012-2016			Arkansas	05			South Lead Hill town	65480																											South Lead Hill town, Arkansas	42.8	46.1	40.8	123	123	123	123	0	0	0	0	0	0
G05065630	2012-2016			Arkansas	05			Southside city	65630																											Southside city, Arkansas	33.3	28.9	35.8	2519	2519	2483	2372	111	0	0	0	0	0
G05065900	2012-2016			Arkansas	05			Sparkman city	65900																											Sparkman city, Arkansas	54.8	54.4	55.4	384	384	303	184	117	0	0	0	0	2
G05066080	2012-2016			Arkansas	05			Springdale city	66080																											Springdale city, Arkansas	30.5	29.5	31.5	76188	76188	48464	37355	2035	370	1797	5070	337	1500
G05066200	2012-2016			Arkansas	05			Springtown town	66200																											Springtown town, Arkansas	51.1	50.5	51.6	67	67	67	58	0	9	0	0	0	0
G05066320	2012-2016			Arkansas	05			Stamps city	66320																											Stamps city, Arkansas	43.2	38.1	45.7	1822	1822	1781	597	1172	0	12	0	0	0
G05066440	2012-2016			Arkansas	05			Star City city	66440																											Star City city, Arkansas	36.0	32.8	41.4	2145	2145	2040	1473	546	10	0	0	0	11
G05066800	2012-2016			Arkansas	05			Staves CDP	66800																											Staves CDP, Arkansas	56.5	54.7	71.4	166	166	166	166	0	0	0	0	0	0
G05066860	2012-2016			Arkansas	05			Stephens city	66860																											Stephens city, Arkansas	44.4	42.8	46.6	1017	1017	1017	261	750	0	0	0	0	6
G05067250	2012-2016			Arkansas	05			Strawberry town	67250																											Strawberry town, Arkansas	39.5	45.2	38.7	371	371	363	352	0	2	0	0	0	9
G05067370	2012-2016			Arkansas	05			Strong city	67370																											Strong city, Arkansas	47.5	59.3	41.9	418	418	415	120	295	0	0	0	0	0
G05067490	2012-2016			Arkansas	05			Stuttgart city	67490																											Stuttgart city, Arkansas	38.1	37.5	38.9	9125	9125	8834	5274	3510	6	1	0	0	43
G05067520	2012-2016			Arkansas	05			Subiaco town	67520																											Subiaco town, Arkansas	34.6	21.4	47.9	509	509	493	440	24	6	23	0	0	0
G05067550	2012-2016			Arkansas	05			Success town	67550																											Success town, Arkansas	41.0	33.6	41.8	114	114	113	108	0	0	0	0	0	5
G05067730	2012-2016			Arkansas	05			Sulphur Rock town	67730																											Sulphur Rock town, Arkansas	41.3	33.0	43.0	413	413	400	393	7	0	0	0	0	0
G05067760	2012-2016			Arkansas	05			Sulphur Springs city	67760																											Sulphur Springs city, Arkansas	49.9	42.5	55.0	397	397	374	339	2	0	6	0	0	27
G05067790	2012-2016			Arkansas	05			Sulphur Springs CDP	67790																											Sulphur Springs CDP, Arkansas	54.3	53.9	54.8	889	889	889	686	58	17	0	0	0	128
G05067940	2012-2016			Arkansas	05			Summit city	67940																											Summit city, Arkansas	45.1	42.6	47.1	430	430	418	399	0	15	0	0	0	4
G05068060	2012-2016			Arkansas	05			Sunset town	68060																											Sunset town, Arkansas	39.5	27.6	44.4	168	168	168	4	148	0	0	0	0	16
G05068330	2012-2016			Arkansas	05			Sweet Home CDP	68330																											Sweet Home CDP, Arkansas	39.6	38.8	45.3	582	582	476	61	387	0	28	0	0	0
G05068360	2012-2016			Arkansas	05			Swifton city	68360																											Swifton city, Arkansas	44.9	44.8	46.2	670	670	668	659	9	0	0	0	0	0
G05068660	2012-2016			Arkansas	05			Taylor city	68660																											Taylor city, Arkansas	33.1	33.1	32.0	729	729	696	684	12	0	0	0	0	0
G05068810	2012-2016			Arkansas	05			Texarkana city	68810																											Texarkana city, Arkansas	37.6	35.4	40.5	30155	30155	29201	18132	10227	214	24	31	16	557
G05069050	2012-2016			Arkansas	05			Thornton city	69050																											Thornton city, Arkansas	33.6	28.5	44.5	641	641	641	374	253	0	0	0	0	14
G05069230	2012-2016			Arkansas	05			Tillar city	69230																											Tillar city, Arkansas	44.3	50.3	29.8	274	274	272	218	33	0	0	0	0	21
G05069350	2012-2016			Arkansas	05			Tinsman town	69350																											Tinsman town, Arkansas	49.6	49.1	52.0	44	44	44	44	0	0	0	0	0	0
G05069500	2012-2016			Arkansas	05			Tollette town	69500																											Tollette town, Arkansas	46.4	48.0	45.8	317	317	317	8	302	7	0	0	0	0
G05069740	2012-2016			Arkansas	05			Tontitown city	69740																											Tontitown city, Arkansas	42.3	41.7	42.9	2828	2828	2764	2658	5	11	33	0	7	50
G05069830	2012-2016			Arkansas	05			Traskwood city	69830																											Traskwood city, Arkansas	46.4	47.2	44.9	395	395	395	395	0	0	0	0	0	0
G05070010	2012-2016			Arkansas	05			Trumann city	70010																											Trumann city, Arkansas	36.9	34.3	39.6	7143	7143	6876	6251	389	27	0	0	0	209
G05070100	2012-2016			Arkansas	05			Tuckerman city	70100																											Tuckerman city, Arkansas	42.5	40.1	46.3	2088	2088	2061	1893	114	0	0	0	0	54
G05070220	2012-2016			Arkansas	05			Tull town	70220																											Tull town, Arkansas	37.8	35.4	41.4	585	585	575	566	7	0	0	0	0	2
G05070310	2012-2016			Arkansas	05			Tumbling Shoals CDP	70310																											Tumbling Shoals CDP, Arkansas	46.0	46.0	44.9	1000	1000	970	970	0	0	0	0	0	0
G05070340	2012-2016			Arkansas	05			Tupelo town	70340																											Tupelo town, Arkansas	41.2	37.8	65.0	159	159	159	159	0	0	0	0	0	0
G05070430	2012-2016			Arkansas	05			Turrell city	70430																											Turrell city, Arkansas	38.6	45.3	38.1	469	469	469	48	421	0	0	0	0	0
G05070540	2012-2016			Arkansas	05			Twin Groves town	70540																											Twin Groves town, Arkansas	46.1	41.5	49.5	364	364	361	126	234	0	0	0	0	1
G05070700	2012-2016			Arkansas	05			Tyronza city	70700																											Tyronza city, Arkansas	32.5	38.6	30.3	1016	1016	1016	950	50	0	0	0	0	16
G05070760	2012-2016			Arkansas	05			Ulm town	70760																											Ulm town, Arkansas	43.6	40.5	47.5	191	191	191	159	32	0	0	0	0	0
G05071390	2012-2016			Arkansas	05			Valley Springs town	71390																											Valley Springs town, Arkansas	44.7	44.3	51.5	224	224	224	218	4	0	0	0	0	2
G05071480	2012-2016			Arkansas	05			Van Buren city	71480																											Van Buren city, Arkansas	33.7	32.9	34.1	23155	23155	19903	17445	440	330	823	0	5	860
G05071510	2012-2016			Arkansas	05			Vandervoort town	71510																											Vandervoort town, Arkansas	24.4	24.9	23.6	89	89	89	89	0	0	0	0	0	0
G05071900	2012-2016			Arkansas	05			Victoria town	71900																											Victoria town, Arkansas	61.3	64.3	61.1	16	16	12	12	0	0	0	0	0	0
G05071960	2012-2016			Arkansas	05			Vilonia city	71960																											Vilonia city, Arkansas	35.8	35.0	36.3	4298	4298	4298	4298	0	0	0	0	0	0
G05072140	2012-2016			Arkansas	05			Viola town	72140																											Viola town, Arkansas	28.5	23.3	31.5	430	430	430	425	0	0	0	0	0	5
G05072230	2012-2016			Arkansas	05			Wabbaseka town	72230																											Wabbaseka town, Arkansas	52.0	52.5	50.1	281	281	281	45	236	0	0	0	0	0
G05072320	2012-2016			Arkansas	05			Waldenburg town	72320																											Waldenburg town, Arkansas	63.7	64.3	59.9	46	46	46	46	0	0	0	0	0	0
G05072350	2012-2016			Arkansas	05			Waldo city	72350																											Waldo city, Arkansas	30.3	30.2	30.3	1411	1411	1306	542	747	9	0	0	0	8
G05072380	2012-2016			Arkansas	05			Waldron city	72380																											Waldron city, Arkansas	35.8	28.1	40.7	3472	3472	2935	2662	3	35	124	0	10	101
G05072890	2012-2016			Arkansas	05			Walnut Ridge city	72890																											Walnut Ridge city, Arkansas	38.5	34.3	41.3	4723	4723	4705	4554	57	14	9	0	0	71
G05073130	2012-2016			Arkansas	05			Ward city	73130																											Ward city, Arkansas	29.6	31.0	27.8	4608	4608	4479	4371	7	32	19	0	0	50
G05073310	2012-2016			Arkansas	05			Warren city	73310																											Warren city, Arkansas	40.4	36.2	42.4	5804	5804	4602	2283	2304	0	0	0	0	15
G05073370	2012-2016			Arkansas	05			Washington city	73370																											Washington city, Arkansas	46.5	42.8	48.0	208	208	208	58	148	0	0	0	0	2
G05073550	2012-2016			Arkansas	05			Watson city	73550																											Watson city, Arkansas	56.4	52.8	62.5	191	191	191	145	46	0	0	0	0	0
G05073940	2012-2016			Arkansas	05			Weiner city	73940																											Weiner city, Arkansas	34.9	41.3	29.5	745	745	745	708	14	0	0	0	0	23
G05074000	2012-2016			Arkansas	05			Weldon town	74000																											Weldon town, Arkansas	47.4	46.8	57.2	90	90	90	90	0	0	0	0	0	0
G05074270	2012-2016			Arkansas	05			West Crossett CDP	74270																											West Crossett CDP, Arkansas	42.5	35.9	43.0	1073	1073	1049	571	475	0	0	0	0	3
G05074330	2012-2016			Arkansas	05			Western Grove town	74330																											Western Grove town, Arkansas	39.3	32.9	43.8	466	466	466	459	0	1	5	0	0	1
G05074360	2012-2016			Arkansas	05			West Fork city	74360																											West Fork city, Arkansas	36.8	35.1	38.2	2491	2491	2467	2411	0	0	0	31	0	25
G05074540	2012-2016			Arkansas	05			West Memphis city	74540																											West Memphis city, Arkansas	34.0	32.2	35.5	25411	25411	25194	8192	16105	40	174	72	17	594
G05074660	2012-2016			Arkansas	05			West Point town	74660																											West Point town, Arkansas	40.9	49.6	38.3	189	189	189	178	11	0	0	0	0	0
G05074840	2012-2016			Arkansas	05			Wheatley city	74840																											Wheatley city, Arkansas	48.2	42.9	50.5	229	229	229	206	23	0	0	0	0	0
G05074930	2012-2016			Arkansas	05			Whelen Springs town	74930																											Whelen Springs town, Arkansas	25.5	27.3	19.5	29	29	17	17	0	0	0	0	0	0
G05075170	2012-2016			Arkansas	05			White Hall city	75170																											White Hall city, Arkansas	41.3	40.0	42.2	5243	5243	4929	3943	810	0	113	0	0	63
G05075500	2012-2016			Arkansas	05			Wickes town	75500																											Wickes town, Arkansas	27.1	30.3	25.9	895	895	471	450	0	6	0	0	0	15
G05075560	2012-2016			Arkansas	05			Widener town	75560																											Widener town, Arkansas	38.4	38.1	39.2	326	326	302	98	197	0	7	0	0	0
G05075570	2012-2016			Arkansas	05			Wiederkehr Village city	75570																											Wiederkehr Village city, Arkansas	50.3	51.8	49.6	34	34	34	34	0	0	0	0	0	0
G05075740	2012-2016			Arkansas	05			Williford town	75740																											Williford town, Arkansas	51.4	56.0	34.5	57	57	57	49	0	0	0	0	0	8
G05075770	2012-2016			Arkansas	05			Willisville town	75770																											Willisville town, Arkansas	43.0	16.8	56.1	338	338	338	186	152	0	0	0	0	0
G05075860	2012-2016			Arkansas	05			Wilmar city	75860																											Wilmar city, Arkansas	45.0	43.9	47.1	362	362	362	100	262	0	0	0	0	0
G05075890	2012-2016			Arkansas	05			Wilmot city	75890																											Wilmot city, Arkansas	37.2	22.1	50.0	482	482	473	87	386	0	0	0	0	0
G05075920	2012-2016			Arkansas	05			Wilson city	75920																											Wilson city, Arkansas	39.6	38.9	39.8	932	932	910	641	269	0	0	0	0	0
G05075980	2012-2016			Arkansas	05			Wilton city	75980																											Wilton city, Arkansas	47.8	48.5	47.5	285	285	280	135	139	0	0	0	2	4
G05076010	2012-2016			Arkansas	05			Winchester town	76010																											Winchester town, Arkansas	22.5	19.9	36.1	230	230	230	15	215	0	0	0	0	0
G05076190	2012-2016			Arkansas	05			Winslow city	76190																											Winslow city, Arkansas	42.7	42.5	43.5	398	398	380	359	1	1	1	0	0	18
G05076250	2012-2016			Arkansas	05			Winthrop city	76250																											Winthrop city, Arkansas	42.1	41.5	42.1	156	156	149	148	0	1	0	0	0	0
G05076690	2012-2016			Arkansas	05			Woodlawn CDP	76690																											Woodlawn CDP, Arkansas	37.5	36.1	38.9	192	192	172	169	0	0	3	0	0	0
G05076730	2012-2016			Arkansas	05			Woodson CDP	76730																											Woodson CDP, Arkansas	52.3	55.3	51.4	466	466	466	76	390	0	0	0	0	0
G05076820	2012-2016			Arkansas	05			Wooster town	76820																											Wooster town, Arkansas	37.5	37.2	37.8	1061	1061	1047	966	19	29	3	0	11	19
G05076970	2012-2016			Arkansas	05			Wrightsville city	76970																											Wrightsville city, Arkansas	36.1	34.5	44.7	1246	1246	1224	309	848	0	0	11	6	50
G05077090	2012-2016			Arkansas	05			Wynne city	77090																											Wynne city, Arkansas	37.1	36.0	38.1	8195	8195	7875	5052	2698	0	44	0	0	81
G05077203	2012-2016			Arkansas	05			Yarborough Landing CDP	77203																											Yarborough Landing CDP, Arkansas	63.4	63.3	63.4	326	326	326	326	0	0	0	0	0	0
G05077330	2012-2016			Arkansas	05			Yellville city	77330																											Yellville city, Arkansas	42.2	40.3	43.5	1216	1216	1172	1107	41	11	0	0	0	13
G05077600	2012-2016			Arkansas	05			Zinc town	77600																											Zinc town, Arkansas	56.8	36.8	58.3	75	75	75	66	0	9	0	0	0	0
G06000135	2012-2016			California	06			Acalanes Ridge CDP	00135																											Acalanes Ridge CDP, California	46.1	50.0	41.0	1000	1000	1000	630	0	0	209	0	0	161
G06000156	2012-2016			California	06			Acampo CDP	00156																											Acampo CDP, California	53.3	43.0	57.3	466	466	466	466	0	0	0	0	0	0
G06000212	2012-2016			California	06			Acton CDP	00212																											Acton CDP, California	50.0	47.5	51.3	7170	7170	6067	5710	120	15	67	0	56	99
G06000296	2012-2016			California	06			Adelanto city	00296																											Adelanto city, California	26.2	24.7	28.3	32311	32311	12409	5036	5810	12	497	0	47	1007
G06000310	2012-2016			California	06			Adin CDP	00310																											Adin CDP, California	57.3	59.9	46.5	155	155	155	150	0	0	0	0	0	5
G06000394	2012-2016			California	06			Agoura Hills city	00394																											Agoura Hills city, California	44.5	44.6	44.4	20689	20689	18071	15894	313	10	1302	0	90	462
G06000450	2012-2016			California	06			Agua Dulce CDP	00450																											Agua Dulce CDP, California	47.4	50.1	46.6	3541	3541	2845	2527	8	0	58	0	0	252
G06000464	2012-2016			California	06			Aguanga CDP	00464																											Aguanga CDP, California	56.1	58.1	55.3	673	673	445	445	0	0	0	0	0	0
G06000478	2012-2016			California	06			Ahwahnee CDP	00478																											Ahwahnee CDP, California	55.2	55.5	55.1	2225	2225	2178	2133	0	32	0	0	0	13
G06000535	2012-2016			California	06			Airport CDP	00535																											Airport CDP, California	30.0	30.5	26.7	1605	1605	351	303	42	0	0	0	0	6
G06000562	2012-2016			California	06			Alameda city	00562																											Alameda city, California	40.8	39.2	42.2	77409	77409	68286	33269	5742	135	23552	550	413	4625
G06000618	2012-2016			California	06			Alamo CDP	00618																											Alamo CDP, California	47.3	45.8	48.3	16078	16078	14736	13112	116	6	982	26	225	269
G06000674	2012-2016			California	06			Albany city	00674																											Albany city, California	35.4	33.8	36.9	19420	19420	16914	9442	740	63	5118	156	149	1246
G06000716	2012-2016			California	06			Albion CDP	00716																											Albion CDP, California	25.0	24.7	26.4	227	227	195	122	2	0	46	0	0	25
G06000786	2012-2016			California	06			Alderpoint CDP	00786																											Alderpoint CDP, California	38.2	38.2	30.0	224	224	206	206	0	0	0	0	0	0
G06000884	2012-2016			California	06			Alhambra city	00884																											Alhambra city, California	41.0	38.7	42.8	84866	84866	53577	7722	1494	259	42796	106	47	1153
G06000898	2012-2016			California	06			Alhambra Valley CDP	00898																											Alhambra Valley CDP, California	52.1	52.1	52.0	501	501	462	396	0	0	9	0	0	57
G06000947	2012-2016			California	06			Aliso Viejo city	00947																											Aliso Viejo city, California	36.5	36.2	36.8	50219	50219	42099	30503	1035	130	7898	18	482	2033
G06000982	2012-2016			California	06			Alleghany CDP	00982																											Alleghany CDP, California	59.5			134	134	134	134	0	0	0	0	0	0
G06000996	2012-2016			California	06			Allendale CDP	00996																											Allendale CDP, California	54.2	48.8	54.9	1349	1349	1259	993	172	7	26	0	0	61
G06001010	2012-2016			California	06			Allensworth CDP	01010																											Allensworth CDP, California	24.3	23.6	26.9	561	561	55	8	39	0	2	0	0	6
G06001094	2012-2016			California	06			Almanor CDP	01094																											Almanor CDP, California				0	0	0	0	0	0	0	0	0	0
G06001150	2012-2016			California	06			Alondra Park CDP	01150																											Alondra Park CDP, California	35.0	33.8	35.6	8146	8146	4513	1563	870	0	1809	39	90	142
G06001164	2012-2016			California	06			Alpaugh CDP	01164																											Alpaugh CDP, California	21.9	22.6	20.4	1124	1124	235	182	0	41	4	0	0	8
G06001192	2012-2016			California	06			Alpine CDP	01192																											Alpine CDP, California	44.4	43.6	44.9	15188	15188	12680	11786	193	86	219	20	151	225
G06001228	2012-2016			California	06			Alpine Village CDP	01228																											Alpine Village CDP, California	42.4	42.4	40.9	148	148	148	112	0	36	0	0	0	0
G06001276	2012-2016			California	06			Alta CDP	01276																											Alta CDP, California	50.4	51.5	49.5	448	448	420	393	0	0	18	0	0	9
G06001290	2012-2016			California	06			Altadena CDP	01290																											Altadena CDP, California	43.2	41.4	45.0	45001	45001	33020	17701	9556	13	3395	0	290	2065
G06001360	2012-2016			California	06			Alta Sierra CDP	01360																											Alta Sierra CDP, California	51.6	50.7	52.8	6639	6639	6379	6190	0	0	72	0	0	117
G06001416	2012-2016			California	06			Alto CDP	01416																											Alto CDP, California	53.0	57.5	52.5	649	649	529	497	0	0	0	0	15	17
G06001444	2012-2016			California	06			Alturas city	01444																											Alturas city, California	43.3	43.9	42.5	2616	2616	2310	2221	0	65	14	0	0	10
G06001458	2012-2016			California	06			Alum Rock CDP	01458																											Alum Rock CDP, California	32.7	33.2	32.2	11877	11877	3279	1077	174	70	1615	5	32	306
G06001514	2012-2016			California	06			Amador City city	01514																											Amador City city, California	39.6	39.1	45.6	174	174	156	151	0	3	0	2	0	0
G06001640	2012-2016			California	06			American Canyon city	01640																											American Canyon city, California	35.9	34.2	37.7	20334	20334	14807	5000	1597	103	7017	80	86	924
G06001651	2012-2016			California	06			Amesti CDP	01651																											Amesti CDP, California	33.9	31.6	37.1	3205	3205	1054	895	0	0	61	29	0	69
G06002000	2012-2016			California	06			Anaheim city	02000																											Anaheim city, California	33.7	32.7	34.7	346776	346776	160831	90059	7346	491	54762	1476	447	6250
G06002028	2012-2016			California	06			Anchor Bay CDP	02028																											Anchor Bay CDP, California	66.4	66.4	68.0	310	310	310	299	0	0	0	0	0	11
G06002042	2012-2016			California	06			Anderson city	02042																											Anderson city, California	34.8	32.3	38.7	10156	10156	8743	7809	42	206	231	12	0	443
G06002112	2012-2016			California	06			Angels city	02112																											Angels city, California	50.4	48.5	51.6	3774	3774	3309	3184	0	34	21	0	0	70
G06002168	2012-2016			California	06			Angwin CDP	02168																											Angwin CDP, California	25.1	24.9	25.3	3505	3505	2643	1700	216	0	513	25	21	168
G06002210	2012-2016			California	06			Antelope CDP	02210																											Antelope CDP, California	32.1	31.0	33.2	48325	48325	41433	27739	2979	84	5910	1289	547	2885
G06002252	2012-2016			California	06			Antioch city	02252																											Antioch city, California	35.2	33.4	37.1	108675	108675	73050	34118	21067	438	10828	793	142	5664
G06002294	2012-2016			California	06			Anza CDP	02294																											Anza CDP, California	46.1	48.2	46.0	2507	2507	2090	1647	0	32	143	43	0	225
G06002364	2012-2016			California	06			Apple Valley town	02364																											Apple Valley town, California	36.3	35.4	37.4	71455	71455	47112	37634	5698	172	2030	21	0	1557
G06002378	2012-2016			California	06			Aptos CDP	02378																											Aptos CDP, California	44.6	44.6	44.6	5842	5842	5102	4714	88	13	158	0	0	129
G06002382	2012-2016			California	06			Aptos Hills-Larkin Valley CDP	02382																											Aptos Hills-Larkin Valley CDP, California	47.9	47.2	48.9	2288	2288	1841	1689	0	0	19	0	0	133
G06002420	2012-2016			California	06			Arbuckle CDP	02420																											Arbuckle CDP, California	30.8	29.7	31.1	3244	3244	658	629	0	0	0	0	0	29
G06002462	2012-2016			California	06			Arcadia city	02462																											Arcadia city, California	44.0	42.8	45.0	57755	57755	50761	13557	1045	126	34035	163	154	1681
G06002476	2012-2016			California	06			Arcata city	02476																											Arcata city, California	24.8	25.2	24.6	17775	17775	14787	12722	367	275	362	38	36	987
G06002553	2012-2016			California	06			Arden-Arcade CDP	02553																											Arden-Arcade CDP, California	37.8	36.2	39.7	96898	96898	78718	58077	9268	280	6036	106	454	4497
G06002700	2012-2016			California	06			Armona CDP	02700																											Armona CDP, California	28.1	27.4	29.8	3655	3655	1220	722	172	40	203	0	0	83
G06002770	2012-2016			California	06			Arnold CDP	02770																											Arnold CDP, California	56.0	56.6	55.5	2624	2624	2460	2386	0	0	24	0	0	50
G06002812	2012-2016			California	06			Aromas CDP	02812																											Aromas CDP, California	39.0	32.8	43.5	2508	2508	1528	1476	0	0	52	0	0	0
G06002868	2012-2016			California	06			Arroyo Grande city	02868																											Arroyo Grande city, California	45.5	43.4	48.3	17842	17842	15071	13212	37	54	1253	0	12	503
G06002896	2012-2016			California	06			Artesia city	02896																											Artesia city, California	40.3	38.9	41.0	16789	16789	10417	3357	408	0	6201	28	35	388
G06002910	2012-2016			California	06			Artois CDP	02910																											Artois CDP, California	35.2	35.4	32.1	322	322	322	322	0	0	0	0	0	0
G06002924	2012-2016			California	06			Arvin city	02924																											Arvin city, California	24.3	23.7	24.8	20562	20562	1529	1236	175	10	14	22	44	28
G06002980	2012-2016			California	06			Ashland CDP	02980																											Ashland CDP, California	32.0	30.1	33.5	24288	24288	13416	3146	4529	75	4691	149	47	779
G06003026	2012-2016			California	06			Aspen Springs CDP	03026																											Aspen Springs CDP, California	43.4	49.3	43.2	58	58	58	58	0	0	0	0	0	0
G06003064	2012-2016			California	06			Atascadero city	03064																											Atascadero city, California	39.3	37.2	42.8	29516	29516	24553	22850	335	14	624	59	0	671
G06003092	2012-2016			California	06			Atherton town	03092																											Atherton town, California	47.9	46.4	49.8	7127	7127	6762	5339	25	0	1013	7	34	344
G06003162	2012-2016			California	06			Atwater city	03162																											Atwater city, California	30.3	28.5	31.7	28906	28906	12945	9625	895	193	1493	0	21	718
G06003190	2012-2016			California	06			Auberry CDP	03190																											Auberry CDP, California	50.6	49.4	52.4	2309	2309	1777	1665	15	9	20	0	0	68
G06003204	2012-2016			California	06			Auburn city	03204																											Auburn city, California	49.8	44.7	51.2	13858	13858	12596	11654	73	56	304	0	0	509
G06003205	2012-2016			California	06			Auburn Lake Trails CDP	03205																											Auburn Lake Trails CDP, California	38.0	33.9	46.2	3946	3946	3946	3846	0	29	17	0	0	54
G06003209	2012-2016			California	06			August CDP	03209																											August CDP, California	27.4	26.4	28.4	7781	7781	2446	1124	265	35	860	0	0	162
G06003274	2012-2016			California	06			Avalon city	03274																											Avalon city, California	34.2	30.9	34.9	3767	3767	1107	1035	8	8	3	0	0	53
[truncated: 27,575 more rows]
[truncated: 132 more columns]
