# Supplementary material for: Do Income, Race and Ethnicity, and Sprawl Influence the Greenspace-Human Health Link in City-Level Analyses? Findings from 496 Cities in the United States
Source: Int J Environ Res Public Health. 2018 Jul 20;15(7):1541. doi: 10.3390/ijerph15071541 (PMC6068800; doi:10.3390/ijerph15071541)
Supplement: Supplementary file 1 [file ijerph-15-01541-s001.zip › data/Area.csv]

FID	STATEFP10	PLACEFP10	PLACENS10	GEOID10	NAME10	NAMELSAD10	LSAD10	CLASSFP10	PCICBSA10	PCINECTA10	MTFCC10	FUNCSTAT10	ALAND10	AWATER10	INTPTLAT10	INTPTLON10	GISJOIN	Shape_area	Shape_len	Acres	Size_Acres
0	4	53070	2413116	453070	Parker	Parker town	43	C1	N	N	G4110	A	56919355.000000000000000	34814.000000000000000	34.0423319	-114.2264235	G04053070	56954186.656199999000000	38811.503625199999000	0.000000000000000	14073.686019799999000
1	4	58010	2412516	458010	Quartzsite	Quartzsite town	43	C1	N	N	G4110	A	95095745.000000000000000	0.000000000000000	33.6669764	-114.2175043	G04058010	95095776.530800000000000	39457.320726400001000	0.000000000000000	23498.678135599999000
2	4	63470	2411795	463470	San Luis	San Luis city	25	C1	N	N	G4110	A	82951018.000000000000000	191086.000000000000000	32.4864341	-114.7241422	G04063470	83141782.306700006000000	93181.198005900005000	0.000000000000000	20544.781832799999000
3	4	68080	2411927	468080	Somerton	Somerton city	25	C1	N	N	G4110	A	18881135.000000000000000	26393.000000000000000	32.6077678	-114.7020945	G04068080	18907533.592000000000000	36282.286103899998000	0.000000000000000	4672.153300850000100
4	4	81480	2413467	481480	Wellton	Wellton town	43	C1	N	N	G4110	A	74941262.000000000000000	0.000000000000000	32.6399952	-114.2140005	G04081480	74941261.916600004000000	56870.597197600000000	0.000000000000000	18518.389113500001000
5	4	85540	2412328	485540	Yuma	Yuma city	25	C1	Y	N	G4110	A	311519844.000000000000000	351867.000000000000000	32.5162613	-114.5218113	G04085540	311871845.958999990000000	261095.646547999990000	0.000000000000000	77065.211464499997000
6	4	12840	2413199	412840	Chino Valley	Chino Valley town	43	C1	N	N	G4110	A	164131099.000000000000000	157639.000000000000000	34.7398838	-112.4060636	G04012840	164288749.645000010000000	81694.311313099999000	0.000000000000000	40596.634151699996000
7	4	19145	2412424	419145	Dewey-Humboldt	Dewey-Humboldt town	43	C1	N	N	G4110	A	48145606.000000000000000	0.000000000000000	34.517439	-112.2497709	G04019145	48145599.429399997000000	38833.596264300002000	0.000000000000000	11897.036713000000000
8	4	57380	2411487	457380	Prescott	Prescott city	25	C1	Y	N	G4110	A	107066315.000000000000000	616810.000000000000000	34.5793756	-112.448176	G04057380	107683135.515000000000000	158166.547058000000000	0.000000000000000	26609.082278999998000
9	4	57450	2412507	457450	Prescott Valley	Prescott Valley town	43	C1	N	N	G4110	A	100111775.000000000000000	0.000000000000000	34.5976889	-112.3155606	G04057450	100111770.633000000000000	210971.462112999990000	0.000000000000000	24738.157271700002000
10	4	44410	2411032	444410	Maricopa	Maricopa city	25	C1	N	N	G4110	A	122945124.000000000000000	266501.000000000000000	33.0454874	-112.0154847	G04044410	123211619.877000000000000	80470.495723000000000	0.000000000000000	30446.254331000000000
11	4	4720	2409765	404720	Avondale	Avondale city	25	C1	N	N	G4110	A	118097573.000000000000000	139887.000000000000000	33.3130406	-112.3290768	G04004720	118238136.731000010000000	138242.941591999990000	0.000000000000000	29217.279880800001000
12	4	7940	2411736	407940	Buckeye	Buckeye town	43	C1	N	N	G4110	A	971914337.000000000000000	342242.000000000000000	33.4301183	-112.6471382	G04007940	972256637.371999980000000	984968.572762000030000	0.000000000000000	240249.847262000000000
13	4	22220	2410412	422220	El Mirage	El Mirage city	25	C1	N	N	G4110	A	25973701.000000000000000	163141.000000000000000	33.5902244	-112.3271019	G04022220	26136846.420400001000000	34557.434888000003000	0.000000000000000	6458.555405050000400
14	4	8220	2409936	408220	Bullhead City	Bullhead City city	25	C1	N	N	G4110	A	153799678.000000000000000	2054217.000000000000000	35.129773	-114.5611485	G04008220	155853881.080000010000000	78209.322039199993000	0.000000000000000	38512.332737400000000
15	4	14870	2413230	414870	Colorado City	Colorado City town	43	C1	N	N	G4110	A	26766601.000000000000000	20502.000000000000000	36.9701089	-112.9853115	G04014870	26787098.076600000000000	27274.697326000001000	0.000000000000000	6619.236088620000400
16	4	37620	2411547	437620	Kingman	Kingman city	25	C1	Y	N	G4110	A	90183306.000000000000000	0.000000000000000	35.2168025	-114.0167338	G04037620	90183321.461600006000000	71788.139760899998000	0.000000000000000	22284.784051700000000
17	4	39370	2411604	439370	Lake Havasu City	Lake Havasu City city	25	C1	Y	N	G4110	A	115085845.000000000000000	118647.000000000000000	34.5015758	-114.3148527	G04039370	115204526.992000000000000	90171.460127800005000	0.000000000000000	28467.658589200000000
18	4	27050	2412681	427050	Gila Bend	Gila Bend town	43	C1	N	N	G4110	A	143412444.000000000000000	0.000000000000000	32.9486254	-112.7055301	G04027050	143412452.620000000000000	139211.343846000000000	0.000000000000000	35437.988811900002000
19	4	27820	2410596	427820	Glendale	Glendale city	25	C1	Y	N	G4110	A	155337275.000000000000000	401624.000000000000000	33.5331113	-112.1899006	G04027820	155738898.986999990000000	238214.576403999990000	0.000000000000000	38483.920043500002000
20	4	28380	2410622	428380	Goodyear	Goodyear city	25	C1	N	N	G4110	A	495919872.000000000000000	107437.000000000000000	33.2540305	-112.3664724	G04028380	496027340.376999970000000	345458.418574000010000	0.000000000000000	122571.025162000010000
21	4	30270	2412713	430270	Guadalupe	Guadalupe town	43	C1	N	N	G4110	A	2093451.000000000000000	0.000000000000000	33.3663619	-111.9630575	G04030270	2093447.959210000000000	6747.893511870000100	0.000000000000000	517.302256543000000
22	4	41330	2410842	441330	Litchfield Park	Litchfield Park city	25	C1	N	N	G4110	A	8576638.000000000000000	80704.000000000000000	33.5017614	-112.3594696	G04041330	8657334.091320000600000	33189.729638899997000	0.000000000000000	2139.273843120000000
23	4	54050	2411401	454050	Peoria	Peoria city	25	C1	N	N	G4110	A	451703975.000000000000000	9238304.000000000000000	33.7877083	-112.3110998	G04054050	460942315.754000010000000	247938.299415999990000	0.000000000000000	113901.326769000010000
24	4	71510	2412016	471510	Surprise	Surprise city	25	C1	N	N	G4110	A	273884429.000000000000000	317433.000000000000000	33.6706117	-112.4526742	G04071510	274201872.177999970000000	203438.485569999990000	0.000000000000000	67756.758223500001000
25	4	74190	2412078	474190	Tolleson	Tolleson city	25	C1	N	N	G4110	A	14879527.000000000000000	0.000000000000000	33.448366	-112.2561842	G04074190	14879522.055100000000000	23069.616166100001000	0.000000000000000	3676.809973469999900
26	4	82740	2413484	482740	Wickenburg	Wickenburg town	43	C1	N	N	G4110	A	48592947.000000000000000	12184.000000000000000	33.9703929	-112.7526722	G04082740	48605138.549199998000000	55698.628796800003000	0.000000000000000	12010.591302500001000
27	4	85400	2413523	485400	Youngtown	Youngtown town	43	C1	N	N	G4110	A	3969983.000000000000000	16185.000000000000000	33.5849687	-112.304916	G04085400	3986169.687250000000000	12128.550810900000000	0.000000000000000	985.003981160999960
28	4	870	2407704	400870	Ajo	Ajo CDP	57	U1	N	N	G4210	S	86316535.000000000000000	0.000000000000000	32.3922788	-112.8838735	G04000870	86316554.839000002000000	47812.408515000003000	0.000000000000000	21329.285210400001000
29	4	56470	2409078	456470	Pisinemo	Pisinemo CDP	57	U1	N	N	G4210	S	5875808.000000000000000	0.000000000000000	32.0349168	-112.3192278	G04056470	5875809.402359999700000	11198.444382600001000	0.000000000000000	1451.944123799999900
30	4	64310	2409281	464310	Santa Rosa	Santa Rosa CDP	57	U1	N	N	G4210	S	16959075.000000000000000	0.000000000000000	32.3325581	-112.0464043	G04064310	16959075.079900000000000	21041.688340900000000	0.000000000000000	4190.678716960000200
31	4	65490	2409306	465490	Sells	Sells CDP	57	U1	N	N	G4210	S	24585685.000000000000000	28206.000000000000000	31.9208848	-111.8713439	G04065490	24613896.778999999000000	24926.287121599998000	0.000000000000000	6082.226352980000200
32	4	940	2582721	400940	Ak Chin	Ak Chin CDP	57	U1	N	N	G4210	S	1362611.000000000000000	0.000000000000000	32.2873257	-112.0090776	G04000940	1362612.539360000100000	6064.700329350000200	0.000000000000000	336.708891329999970
33	4	1560	2582723	401560	Ali Chuk	Ali Chuk CDP	57	U1	N	N	G4210	S	3733799.000000000000000	0.000000000000000	31.8169187	-112.558394	G04001560	3733795.630410000200000	9305.919569420000700	0.000000000000000	922.640993574000050
34	4	1570	2582724	401570	Ali Chukson	Ali Chukson CDP	57	U1	N	N	G4210	S	5357763.000000000000000	0.000000000000000	31.9115275	-111.8016251	G04001570	5357764.479190000300000	12031.382263600000000	0.000000000000000	1323.932435440000100
35	4	1620	2582725	401620	Ali Molina	Ali Molina CDP	57	U1	N	N	G4210	S	1996742.000000000000000	0.000000000000000	31.9025468	-111.7803874	G04001620	1996741.268660000100000	7602.196387130000400	0.000000000000000	493.405512884000020
36	4	49710	2582831	449710	Nolic	Nolic CDP	57	U1	N	N	G4210	S	1352811.000000000000000	0.000000000000000	32.0341828	-111.9550215	G04049710	1352811.043510000000000	7253.967126390000000	0.000000000000000	334.286888960000000
37	4	2270	2582727	402270	Anegam	Anegam CDP	57	U1	N	N	G4210	S	5988581.000000000000000	0.000000000000000	32.3741932	-112.0349626	G04002270	5988581.423200000100000	11467.598560900000000	0.000000000000000	1479.810697030000000
38	4	12150	2582752	412150	Charco	Charco CDP	57	U1	N	N	G4210	S	2410343.000000000000000	0.000000000000000	32.2473207	-112.6001161	G04012150	2410343.359190000200000	7109.343260020000300	0.000000000000000	595.608815239000020
39	4	16830	2582765	416830	Cowlic	Cowlic CDP	57	U1	N	N	G4210	S	2071511.000000000000000	0.000000000000000	31.8047471	-111.9876287	G04016830	2071512.289120000100000	6948.151668700000300	0.000000000000000	511.881834416999990
40	4	74680	2582880	474680	Topawa	Topawa CDP	57	U1	N	N	G4210	S	13352095.000000000000000	0.000000000000000	31.807822	-111.830486	G04074680	13352089.046900000000000	22721.681036599999000	0.000000000000000	3299.373057320000000
41	4	15080	2582760	415080	Comobabi	Comobabi CDP	57	U1	N	N	G4210	S	2977564.000000000000000	0.000000000000000	32.0538473	-111.8028855	G04015080	2977547.756190000100000	7586.141740629999700	0.000000000000000	735.768074129999950
42	4	43920	2582821	443920	Maish Vaya	Maish Vaya CDP	57	U1	N	N	G4210	S	10970129.000000000000000	0.000000000000000	32.1702947	-112.1341973	G04043920	10970117.144099999000000	17863.912292199999000	0.000000000000000	2710.774981619999800
43	4	38940	2582811	438940	Ko Vaya	Ko Vaya CDP	57	U1	N	N	G4210	S	2848387.000000000000000	0.000000000000000	32.0815017	-111.8958752	G04038940	2848383.968570000000000	6666.977861039999900	0.000000000000000	703.851007118999970
44	4	30550	2582793	430550	Gu Oidak	Gu Oidak CDP	57	U1	N	N	G4210	S	18354809.000000000000000	0.000000000000000	31.920576	-112.0235325	G04030550	18354808.867199998000000	28104.626798300000000	0.000000000000000	4535.572046889999900
45	4	82660	2582904	482660	Why	Why CDP	57	U1	N	N	G4210	S	23195011.000000000000000	0.000000000000000	32.2589733	-112.7306345	G04082660	23194996.782800000000000	20232.531452300002000	0.000000000000000	5731.608528150000000
46	4	30850	2582796	430850	Haivana Nakya	Haivana Nakya CDP	57	U1	N	N	G4210	S	4818675.000000000000000	0.000000000000000	32.0051542	-111.7124175	G04030850	4818677.629520000000000	11720.588484200000000	0.000000000000000	1190.721173810000000
47	4	12560	2582753	412560	Chiawuli Tak	Chiawuli Tak CDP	57	U1	N	N	G4210	S	6306418.000000000000000	0.000000000000000	31.9409543	-111.7764727	G04012560	6306412.893749999800000	13352.227309399999000	0.000000000000000	1558.348563800000000
48	4	63610	2582860	463610	San Miguel	San Miguel CDP	57	U1	N	N	G4210	S	14638871.000000000000000	0.000000000000000	31.6294934	-111.7801341	G04063610	14638873.968900001000000	17813.884397000002000	0.000000000000000	3617.344536350000000
49	4	68670	2582869	468670	South Komelik	South Komelik CDP	57	U1	N	N	G4210	S	10101868.000000000000000	0.000000000000000	31.7144717	-111.7744148	G04068670	10101870.545299999000000	12885.455058899999000	0.000000000000000	2496.226574630000000
50	4	79590	2582890	479590	Ventana	Ventana CDP	57	U1	N	N	G4210	S	2685233.000000000000000	0.000000000000000	32.4680478	-112.2434466	G04079590	2685237.815220000200000	7176.621575139999500	0.000000000000000	663.536714660000030
51	4	80430	2582894	480430	Wahak Hotrontk	Wahak Hotrontk CDP	57	U1	N	N	G4210	S	3990831.000000000000000	0.000000000000000	32.1747389	-112.3662911	G04080430	3990831.370910000100000	8667.676356629999600	0.000000000000000	986.155908278999960
52	4	7025	2407868	407025	Bluewater	Bluewater CDP	57	U1	N	N	G4210	S	5379888.000000000000000	797652.000000000000000	34.1704151	-114.2628857	G04007025	6177546.558530000000000	16993.041504500001000	0.000000000000000	1526.504998879999900
53	4	7310	2407894	407310	Bouse	Bouse CDP	57	U1	N	N	G4210	S	352816080.000000000000000	0.000000000000000	33.8984383	-113.996245	G04007310	352816093.972999990000000	117104.458115000000000	0.000000000000000	87182.755489000003000
54	4	13470	2407620	413470	Cibola	Cibola CDP	57	U1	N	N	G4210	S	50558459.000000000000000	1731852.000000000000000	33.3740851	-114.6762938	G04013470	52290315.713799998000000	40677.240101399999000	0.000000000000000	12921.218411500000000
55	4	21800	2408050	421800	Ehrenberg	Ehrenberg CDP	57	U1	N	N	G4210	S	30867427.000000000000000	558177.000000000000000	33.6142068	-114.4830034	G04021800	31425590.764300000000000	27834.349418900001000	0.000000000000000	7765.432593649999900
56	4	53210	2409030	453210	Parker Strip	Parker Strip CDP	57	U1	N	N	G4210	S	8089276.000000000000000	2676564.000000000000000	34.2707235	-114.1296543	G04053210	10765842.513100000000000	34636.322726799997000	0.000000000000000	2660.297621020000000
57	4	57170	2409097	457170	Poston	Poston CDP	57	U1	N	N	G4210	S	3530204.000000000000000	0.000000000000000	33.9920797	-114.4045661	G04057170	3530205.090489999900000	7649.983725480000400	0.000000000000000	872.332675541999950
58	4	62700	2409240	462700	Salome	Salome CDP	57	U1	N	N	G4210	S	86334558.000000000000000	0.000000000000000	33.7777615	-113.6060504	G04062700	86334561.498899996000000	56955.399427700002000	0.000000000000000	21333.734753000001000
59	4	81550	2409543	481550	Wenden	Wenden CDP	57	U1	N	N	G4210	S	38724175.000000000000000	0.000000000000000	33.8324366	-113.543231	G04081550	38724166.239399999000000	30856.756999000001000	0.000000000000000	9568.949870590000500
60	4	79940	2582892	479940	Vicksburg	Vicksburg CDP	57	U1	N	N	G4210	S	370140955.000000000000000	37430.000000000000000	33.727157	-113.8259432	G04079940	370178410.898000000000000	115931.217584000000000	0.000000000000000	91473.077435900006000
61	4	7590	2582740	407590	Brenda	Brenda CDP	57	U1	N	N	G4210	S	17897990.000000000000000	0.000000000000000	33.6720824	-113.9378828	G04007590	17897989.119199999000000	22102.724700499999000	0.000000000000000	4422.689428790000400
62	4	78400	2582885	478400	Utting	Utting CDP	57	U1	N	N	G4210	S	68546248.000000000000000	0.000000000000000	33.8544148	-113.9128642	G04078400	68546249.521799996000000	45841.161395000003000	0.000000000000000	16938.147136200001000
63	4	40160	2582813	440160	La Paz Valley	La Paz Valley CDP	57	U1	N	N	G4210	S	75960110.000000000000000	0.000000000000000	33.5565388	-114.2432849	G04040160	75960102.729900002000000	52662.101380300002000	0.000000000000000	18770.150161400001000
64	4	13540	2582756	413540	Cienega Springs	Cienega Springs CDP	57	U1	N	N	G4210	S	9173992.000000000000000	788802.000000000000000	34.190521	-114.2150806	G04013540	9962802.038830000900000	21224.803898300001000	0.000000000000000	2461.861998290000000
65	4	1170	2582722	401170	Alamo Lake	Alamo Lake CDP	57	U2	N	N	G4210	S	113800279.000000000000000	6794507.000000000000000	34.2558531	-113.5003162	G04001170	120594792.160000000000000	65997.952032800007000	0.000000000000000	29799.622119799998000
66	4	71220	2582873	471220	Sunwest	Sunwest CDP	57	U2	N	N	G4210	S	62802398.000000000000000	0.000000000000000	33.6509837	-113.4091313	G04071220	62802406.526299998000000	42139.254616099999000	0.000000000000000	15518.812621700001000
67	4	25030	2408247	425030	Fortuna Foothills	Fortuna Foothills CDP	57	U1	N	N	G4210	S	104041451.000000000000000	0.000000000000000	32.6615924	-114.3975229	G04025030	104041419.322000000000000	53050.234736999999000	0.000000000000000	25709.194609900002000
68	4	26070	2408271	426070	Gadsden	Gadsden CDP	57	U1	N	N	G4210	S	5081296.000000000000000	0.000000000000000	32.5563744	-114.781096	G04026070	5081297.138600000200000	9392.932825829999300	0.000000000000000	1255.615867779999900
69	4	71790	2410046	471790	Tacna	Tacna CDP	57	U1	N	N	G4210	S	4976727.000000000000000	0.000000000000000	32.7004336	-113.961782	G04071790	4976729.474550000400000	12132.603497900000000	0.000000000000000	1229.776635270000000
70	4	18160	2582769	418160	Dateland	Dateland CDP	57	U1	N	N	G4210	S	57213485.000000000000000	0.000000000000000	32.8209092	-113.5418364	G04018160	57213416.688299999000000	38894.310899399999000	0.000000000000000	14137.743155800001000
71	4	4930	2582734	404930	Aztec	Aztec CDP	57	U1	N	N	G4210	S	15942361.000000000000000	0.000000000000000	32.8081339	-113.4427101	G04004930	15942363.361400001000000	19983.984191299998000	0.000000000000000	3939.443779910000100
72	4	8020	2582742	408020	Buckshot	Buckshot CDP	57	U2	N	N	G4210	S	783231.000000000000000	46601.000000000000000	32.7403486	-114.4830641	G04008020	829832.926301000060000	3678.764899820000200	0.000000000000000	205.056181807999990
73	4	20570	2582776	420570	Drysdale	Drysdale CDP	57	U2	N	N	G4210	S	423722.000000000000000	0.000000000000000	32.6452345	-114.7067817	G04020570	423720.277723999990000	2737.606899550000000	0.000000000000000	104.703560862000000
74	4	44830	2582822	444830	Martinez Lake	Martinez Lake CDP	57	U2	N	N	G4210	S	21171179.000000000000000	2490204.000000000000000	32.9864196	-114.4683371	G04044830	23661385.120400000000000	30990.437075599999000	0.000000000000000	5846.855596209999900
75	4	80790	2582895	480790	Wall Lane	Wall Lane CDP	57	U2	N	N	G4210	S	1128773.000000000000000	0.000000000000000	32.6572962	-114.7105297	G04080790	1128772.045080000100000	4496.941396960000000	0.000000000000000	278.925646789999970
76	4	81490	2582898	481490	Wellton Hills	Wellton Hills CDP	57	U2	N	N	G4210	S	1656153.000000000000000	0.000000000000000	32.6231887	-114.1452343	G04081490	1656155.236169999900000	6249.896621959999700	0.000000000000000	409.244871403999980
77	4	51800	2582838	451800	Padre Ranchitos	Padre Ranchitos CDP	57	U2	N	N	G4210	S	751481.000000000000000	0.000000000000000	32.6495915	-114.6415843	G04051800	751480.925238000000000	4369.701726280000000	0.000000000000000	185.694980695999990
78	4	51465	2582836	451465	Orange Grove Mobile Manor	Orange Grove Mobile Manor CDP	57	U2	N	N	G4210	S	162309.000000000000000	0.000000000000000	32.5984513	-114.6605882	G04051465	162309.099710000010000	1604.893258950000000	0.000000000000000	40.107451999500000
79	4	58870	2582848	458870	Rancho Mesa Verde	Rancho Mesa Verde CDP	57	U2	N	N	G4210	S	290861.000000000000000	0.000000000000000	32.5943851	-114.6550836	G04058870	290859.550346000000000	2441.387511699999800	0.000000000000000	71.872960141700005
80	4	22400	2582782	422400	El Prado Estates	El Prado Estates CDP	57	U2	N	N	G4210	S	2509003.000000000000000	0.000000000000000	32.7062136	-114.5214813	G04022400	2509005.726970000200000	6201.627972029999900	0.000000000000000	619.988817264999970
81	4	19790	2582773	419790	Donovan Estates	Donovan Estates CDP	57	U2	N	N	G4210	S	314196.000000000000000	0.000000000000000	32.7093537	-114.678223	G04019790	314195.464466999980000	2404.891276469999900	0.000000000000000	77.639390102400000
82	4	4710	2582733	404710	Avenue B and C	Avenue B and C CDP	57	U2	N	N	G4210	S	1903690.000000000000000	17557.000000000000000	32.7190421	-114.660049	G04004710	1921240.255610000100000	8297.379831849999400	0.000000000000000	474.748806253000000
83	4	4440	2407771	404440	Ash Fork	Ash Fork CDP	57	U1	N	N	G4210	S	5976452.000000000000000	0.000000000000000	35.2171877	-112.4913031	G04004440	5976452.765399999900000	9958.551098550000500	0.000000000000000	1476.813640410000100
84	4	5140	2407792	405140	Bagdad	Bagdad CDP	57	U1	N	N	G4210	S	20678844.000000000000000	0.000000000000000	34.5771092	-113.177008	G04005140	20678845.766100001000000	23399.837873600001000	0.000000000000000	5109.854071329999900
85	4	6610	2407854	406610	Black Canyon City	Black Canyon City CDP	57	U1	N	N	G4210	S	62864356.000000000000000	0.000000000000000	34.0709454	-112.1220242	G04006610	62864356.288999997000000	44278.269287600000000	0.000000000000000	15534.120741500001000
86	4	15220	2407653	415220	Congress	Congress CDP	57	U1	N	N	G4210	S	97534544.000000000000000	91182.000000000000000	34.1531753	-112.8655548	G04015220	97625737.919499993000000	67631.288369799993000	0.000000000000000	24123.845209600000000
87	4	45180	2408191	445180	Mayer	Mayer CDP	57	U1	N	N	G4210	S	51998567.000000000000000	0.000000000000000	34.4233649	-112.2407894	G04045180	51998571.831400000000000	48814.907401999997000	0.000000000000000	12849.126928199999000
88	4	53560	2409038	453560	Paulden	Paulden CDP	57	U1	N	N	G4210	S	147789360.000000000000000	0.000000000000000	34.8898889	-112.493777	G04053560	147789363.766000000000000	104000.599884000000000	0.000000000000000	36519.547110300002000
89	4	53910	2409049	453910	Peeples Valley	Peeples Valley CDP	57	U1	N	N	G4210	S	39214827.000000000000000	0.000000000000000	34.2772243	-112.7653414	G04053910	39214825.526400000000000	30177.582508100000000	0.000000000000000	9690.194420870000600
90	4	65420	2409305	465420	Seligman	Seligman CDP	57	U1	N	N	G4210	S	16596673.000000000000000	0.000000000000000	35.3256005	-112.8572462	G04065420	16596672.481600000000000	23006.177174400000000	0.000000000000000	4101.127084660000000
91	4	69060	2408795	469060	Spring Valley	Spring Valley CDP	57	U1	N	N	G4210	S	27402242.000000000000000	0.000000000000000	34.3530891	-112.1513127	G04069060	27402243.833200000000000	29859.224927700001000	0.000000000000000	6771.241915460000200
92	4	82950	2409594	482950	Wilhoit	Wilhoit CDP	57	U1	N	N	G4210	S	40630980.000000000000000	0.000000000000000	34.4082331	-112.6156345	G04082950	40630986.777199998000000	34245.541793400000000	0.000000000000000	10040.135487000000000
93	4	83388	2409597	483388	Williamson	Williamson CDP	57	U1	N	N	G4210	S	147413700.000000000000000	0.000000000000000	34.70814	-112.5341772	G04083388	147413703.812999990000000	84897.629789500003000	0.000000000000000	36426.719514099997000
94	4	84980	2409635	484980	Yarnell	Yarnell CDP	57	U1	N	N	G4210	S	22855956.000000000000000	0.000000000000000	34.2282481	-112.7630619	G04084980	22855959.698399998000000	29077.199552300001000	0.000000000000000	5647.830640080000200
95	4	1090	2407705	401090	Ak-Chin Village	Ak-Chin Village CDP	57	U1	N	N	G4210	S	27404574.000000000000000	0.000000000000000	33.0196281	-112.0807896	G04001090	27404577.289200000000000	23668.623716900001000	0.000000000000000	6771.818524999999700
96	4	69130	2409993	469130	Stanfield	Stanfield CDP	57	U1	N	N	G4210	S	10200368.000000000000000	21287.000000000000000	32.8793653	-111.962771	G04069130	10221662.571300000000000	12877.191090700000000	0.000000000000000	2525.827828900000000
97	4	38530	2582808	438530	Kohatk	Kohatk CDP	57	U1	N	N	G4210	S	254053.000000000000000	0.000000000000000	32.5782814	-112.0030125	G04038530	254051.319935000010000	2303.315916930000200	0.000000000000000	62.777448324900000
98	4	72280	2582874	472280	Tat Momoli	Tat Momoli CDP	57	U1	N	N	G4210	S	2406017.000000000000000	0.000000000000000	32.6011949	-111.8861286	G04072280	2406018.044489999800000	6372.683503710000000	0.000000000000000	594.540006701000040
99	4	78680	2582886	478680	Vaiva Vo	Vaiva Vo CDP	57	U1	N	N	G4210	S	1193181.000000000000000	0.000000000000000	32.716654	-111.926902	G04078680	1193180.747509999900000	4389.687997070000200	0.000000000000000	294.841383773000020
100	4	63960	2612145	463960	Santa Cruz	Santa Cruz CDP	57	U1	N	N	G4210	S	4218300.000000000000000	0.000000000000000	33.2327011	-112.1593676	G04063960	4218298.067909999800000	11553.767972500000000	0.000000000000000	1042.364153210000000
101	4	61715	2612142	461715	Sacate Village	Sacate Village CDP	57	U2	N	N	G4210	S	9017659.000000000000000	0.000000000000000	33.1416477	-111.9810879	G04061715	9017657.712309999400000	15318.437591899999000	0.000000000000000	2228.311748940000100
102	4	71230	2410036	471230	Supai	Supai CDP	57	U1	N	N	G4210	S	4481087.000000000000000	0.000000000000000	36.2299643	-112.6926086	G04071230	4481086.176509999700000	18757.628757900002000	0.000000000000000	1107.300509030000100
103	4	36500	2408459	436500	Kaibab	Kaibab CDP	57	U1	N	N	G4210	S	16709680.000000000000000	19920.000000000000000	36.8810031	-112.7248326	G04036500	16729599.368300000000000	20795.920827200000000	0.000000000000000	4133.974033710000200
104	4	3915	2407759	403915	Arizona Village	Arizona Village CDP	57	U1	N	N	G4210	S	4118640.000000000000000	0.000000000000000	34.854836	-114.5893386	G04003915	4118641.549900000000000	8475.665364189999300	0.000000000000000	1017.738491310000000
105	4	18740	2408664	418740	Desert Hills	Desert Hills CDP	57	U1	N	N	G4210	S	11161184.000000000000000	1537612.000000000000000	34.5465445	-114.3782089	G04018740	12698798.411100000000000	16169.810334399999000	0.000000000000000	3137.941425560000000
106	4	19630	2408678	419630	Dolan Springs	Dolan Springs CDP	57	U1	N	N	G4210	S	150542200.000000000000000	0.000000000000000	35.5904533	-114.2851794	G04019630	150542203.048000010000000	106034.294578999990000	0.000000000000000	37199.788511100000000
107	4	28195	2408307	428195	Golden Valley	Golden Valley CDP	57	U1	N	N	G4210	S	203947876.000000000000000	0.000000000000000	35.206066	-114.2327528	G04028195	203947888.134999990000000	77017.543079499999000	0.000000000000000	50396.620696899998000
108	4	46087	2408824	446087	Mesquite Creek	Mesquite Creek CDP	57	U1	N	N	G4210	S	2626500.000000000000000	0.000000000000000	34.9605974	-114.5713853	G04046087	2626499.652030000000000	6492.683315080000300	0.000000000000000	649.022198439000020
109	4	47400	2408851	447400	Mohave Valley	Mohave Valley CDP	57	U1	N	N	G4210	S	36322601.000000000000000	42331.000000000000000	34.9024335	-114.575771	G04047400	36364933.134000003000000	27051.629850199999000	0.000000000000000	8985.970674100000900
110	4	47495	2408854	447495	Mojave Ranch Estates	Mojave Ranch Estates CDP	57	U1	N	N	G4210	S	1937631.000000000000000	0.000000000000000	34.9449014	-114.5906429	G04047495	1937631.907270000100000	6438.139498929999700	0.000000000000000	478.799271589999990
111	4	49270	2408919	449270	New Kingman-Butler	New Kingman-Butler CDP	57	U2	N	N	G4210	S	12870552.000000000000000	0.000000000000000	35.2644874	-114.0090808	G04049270	12870547.677500000000000	22708.809538800000000	0.000000000000000	3180.381593539999800
112	4	53770	2409042	453770	Peach Springs	Peach Springs CDP	57	U1	N	N	G4210	S	20498295.000000000000000	0.000000000000000	35.5314495	-113.43198	G04053770	20498298.151000001000000	42952.952528700000000	0.000000000000000	5065.239784039999900
113	4	83570	2409600	483570	Willow Valley	Willow Valley CDP	57	U1	N	N	G4210	S	12784247.000000000000000	98505.000000000000000	34.9276694	-114.6265947	G04083570	12882755.326600000000000	16191.825917800001000	0.000000000000000	3183.398169330000200
114	4	67920	2582867	467920	So-Hi	So-Hi CDP	57	U2	N	N	G4210	S	2268158.000000000000000	0.000000000000000	35.2527248	-114.1414825	G04067920	2268155.377640000100000	9321.562395779999900	0.000000000000000	560.473399820000050
115	4	5490	2582736	405490	Beaver Dam	Beaver Dam CDP	57	U2	N	N	G4210	S	21785885.000000000000000	22575.000000000000000	36.9073048	-113.9385972	G04005490	21808460.004900001000000	22178.290222899999000	0.000000000000000	5388.987828710000000
116	4	9900	2582747	409900	Cane Beds	Cane Beds CDP	57	U1	N	N	G4210	S	21458142.000000000000000	0.000000000000000	36.9341539	-112.9117882	G04009900	21458137.637400001000000	23769.864596200001000	0.000000000000000	5302.421286460000400
117	4	49360	2408920	449360	New River	New River CDP	57	U1	N	N	G4210	S	144389350.000000000000000	28824.000000000000000	33.8824976	-112.0851989	G04049360	144418169.278000000000000	77882.167732400005000	0.000000000000000	35686.506810200000000
118	4	70320	2410022	470320	Sun City	Sun City CDP	57	U1	N	N	G4210	S	37204034.000000000000000	455975.000000000000000	33.6155005	-112.2831084	G04070320	37660020.020499997000000	33356.087891900002000	0.000000000000000	9305.993613230000800
119	4	70355	2410024	470355	Sun City West	Sun City West CDP	57	U1	N	N	G4210	S	28304342.000000000000000	24042.000000000000000	33.6713826	-112.3571868	G04070355	28328382.136599999000000	24442.677772200001000	0.000000000000000	7000.095674209999700
120	4	47190	2582828	447190	Moccasin	Moccasin CDP	57	U1	N	N	G4210	S	1983737.000000000000000	0.000000000000000	36.909836	-112.7545072	G04047190	1983736.162120000000000	7922.076013019999700	0.000000000000000	490.191881071000010
121	4	11500	2582750	411500	Centennial Park	Centennial Park CDP	57	U2	N	N	G4210	S	5617204.000000000000000	0.000000000000000	36.9538067	-112.9813249	G04011500	5617208.018459999900000	10451.567383199999000	0.000000000000000	1388.042330179999900
122	4	12910	2582754	412910	Chloride	Chloride CDP	57	U1	N	N	G4210	S	3902884.000000000000000	0.000000000000000	35.4097021	-114.1972423	G04012910	3902886.068950000200000	10717.989052200001000	0.000000000000000	964.424150889999960
123	4	13850	2582758	413850	Clacks Canyon	Clacks Canyon CDP	57	U2	N	N	G4210	S	8604877.000000000000000	0.000000000000000	35.2203581	-114.0722995	G04013850	8604877.027969999200000	20223.554729300002000	0.000000000000000	2126.311420470000000
124	4	17500	2582767	417500	Crystal Beach	Crystal Beach CDP	57	U2	N	N	G4210	S	876321.000000000000000	0.000000000000000	34.5713819	-114.3926341	G04017500	876321.479041000010000	4596.911860719999800	0.000000000000000	216.543753366000000
125	4	80825	2582896	480825	Walnut Creek	Walnut Creek CDP	57	U2	N	N	G4210	S	3974649.000000000000000	0.000000000000000	35.1312357	-114.1266173	G04080825	3974649.935810000200000	9531.830426939999600	0.000000000000000	982.157388588000000
126	4	47740	2582829	447740	Morristown	Morristown CDP	57	U1	N	N	G4210	S	2088910.000000000000000	1737.000000000000000	33.8558761	-112.6128577	G04047740	2090643.972860000100000	7179.033306870000200	0.000000000000000	516.609376427000030
127	4	84000	2582908	484000	Wintersburg	Wintersburg CDP	57	U1	N	N	G4210	S	1283078.000000000000000	0.000000000000000	33.4186971	-112.8665359	G04084000	1283078.524419999900000	5150.570317079999800	0.000000000000000	317.055608228999970
128	4	74540	2582878	474540	Tonopah	Tonopah CDP	57	U1	N	N	G4210	S	3537898.000000000000000	0.000000000000000	33.4879862	-112.9308113	G04074540	3537898.541069999800000	7965.647969990000100	0.000000000000000	874.233768583000030
129	4	73480	2582876	473480	Theba	Theba CDP	57	U1	N	N	G4210	S	1610093.000000000000000	0.000000000000000	32.9182311	-112.8897764	G04073480	1610093.555720000100000	9611.646335449999200	0.000000000000000	397.862782283000000
130	4	84140	2582909	484140	Wittmann	Wittmann CDP	57	U1	N	N	G4210	S	2458423.000000000000000	0.000000000000000	33.775074	-112.5252349	G04084140	2458422.333339999900000	7254.518239170000000	0.000000000000000	607.489388487000040
131	4	36780	2582804	436780	Kaka	Kaka CDP	57	U1	N	N	G4210	S	670126.000000000000000	0.000000000000000	32.5113745	-112.3166939	G04036780	670126.146075999950000	6015.085990399999900	0.000000000000000	165.591776957000010
132	4	730	2582720	400730	Aguila	Aguila CDP	57	U1	N	N	G4210	S	4067733.000000000000000	0.000000000000000	33.9375158	-113.1664832	G04000730	4067734.661799999900000	13635.952481200000000	0.000000000000000	1005.159125310000000
133	4	50620	2582835	450620	Oatman	Oatman CDP	57	U1	N	N	G4210	S	497370.000000000000000	0.000000000000000	35.0273747	-114.3838597	G04050620	497370.478609999990000	4622.541939560000200	0.000000000000000	122.902921847000000
134	4	45285	2582824	445285	Meadview	Meadview CDP	57	U1	N	N	G4210	S	80386658.000000000000000	0.000000000000000	35.9531558	-114.0788708	G04045285	80386656.635299996000000	54954.140510999998000	0.000000000000000	19863.975452700000000
135	4	82425	2582902	482425	White Hills	White Hills CDP	57	U1	N	N	G4210	S	134476796.000000000000000	0.000000000000000	35.7242094	-114.4003682	G04082425	134476798.481000010000000	65934.348705800003000	0.000000000000000	33229.940587099998000
136	4	85470	2582912	485470	Yucca	Yucca CDP	57	U1	N	N	G4210	S	5794674.000000000000000	0.000000000000000	34.8629928	-114.1461454	G04085470	5794671.074180000500000	12154.539786300000000	0.000000000000000	1431.894406260000100
137	4	74750	2582881	474750	Topock	Topock CDP	57	U1	N	N	G4210	S	673343.000000000000000	0.000000000000000	34.7199719	-114.4787916	G04074750	673340.723990999980000	6651.750531349999600	0.000000000000000	166.386116458999990
138	4	75590	2582883	475590	Truxton	Truxton CDP	57	U1	N	N	G4210	S	9773559.000000000000000	131259.000000000000000	35.4906759	-113.5622833	G04075590	9904816.909919999500000	20390.220200200001000	0.000000000000000	2447.533560890000000
139	4	28190	2582790	428190	Golden Shores	Golden Shores CDP	57	U2	N	N	G4210	S	21075401.000000000000000	0.000000000000000	34.781881	-114.477749	G04028190	21075408.356600001000000	25525.167934100002000	0.000000000000000	5207.846821539999800
140	4	43150	2582819	443150	McConnico	McConnico CDP	57	U1	N	N	G4210	S	17001171.000000000000000	0.000000000000000	35.1636041	-114.0897984	G04043150	17001172.706200000000000	20571.382801399999000	0.000000000000000	4201.081266960000000
141	4	78820	2582887	478820	Valentine	Valentine CDP	57	U1	N	N	G4210	S	4129941.000000000000000	0.000000000000000	35.38853	-113.6591149	G04078820	4129940.324839999900000	10927.132314200000000	0.000000000000000	1020.530479410000000
142	4	55845	2582844	455845	Pine Lake	Pine Lake CDP	57	U2	N	N	G4210	S	4372021.000000000000000	0.000000000000000	35.0886993	-113.8739285	G04055845	4372022.161229999700000	11086.691531400000000	0.000000000000000	1080.350203929999900
143	4	2430	2582729	402430	Anthem	Anthem CDP	57	U1	N	N	G4210	S	20679301.000000000000000	9115.000000000000000	33.8496628	-112.1231403	G04002430	20688416.582100000000000	23701.434843600000000	0.000000000000000	5112.219071479999900
144	4	4020	2582732	404020	Arlington	Arlington CDP	57	U1	N	N	G4210	S	6071052.000000000000000	0.000000000000000	33.3349937	-112.7746011	G04004020	6071048.224039999800000	14742.088029600000000	0.000000000000000	1500.188687310000000
145	4	13820	2582757	413820	Citrus Park	Citrus Park CDP	57	U1	N	N	G4210	S	15008479.000000000000000	18014.000000000000000	33.5317748	-112.4398111	G04013820	15026490.170399999000000	15858.570008799999000	0.000000000000000	3713.126585670000200
146	4	38655	2582810	438655	Komatke	Komatke CDP	57	U1	N	N	G4210	S	5802444.000000000000000	0.000000000000000	33.2952893	-112.1615396	G04038655	5802444.690000000400000	16543.928966799998000	0.000000000000000	1433.815308570000100
147	4	44450	2612141	444450	Maricopa Colony	Maricopa Colony CDP	57	U2	N	N	G4210	S	14424457.000000000000000	0.000000000000000	33.3630091	-112.2272389	G04044450	14424461.449600000000000	19855.448140000000000	0.000000000000000	3564.362048970000200
148	4	55983	2582846	455983	Pinion Pines	Pinion Pines CDP	57	U2	N	N	G4210	S	3891469.000000000000000	0.000000000000000	35.14663	-113.9058136	G04055983	3891466.156390000100000	10698.638524200000000	0.000000000000000	961.602229040999990
149	4	64650	2582862	464650	Scenic	Scenic CDP	57	U2	N	N	G4210	S	42498632.000000000000000	247238.000000000000000	36.7935887	-114.0127522	G04064650	42745868.390600003000000	31475.440370600001000	0.000000000000000	10562.734114800000000
150	4	41470	2582816	441470	Littlefield	Littlefield CDP	57	U1	N	N	G4210	S	30984896.000000000000000	0.000000000000000	36.8662648	-113.9358439	G04041470	30984894.903999999000000	33703.996277999999000	0.000000000000000	7656.534274970000300
151	4	30830	2582794	430830	Hackberry	Hackberry CDP	57	U1	N	N	G4210	S	45557647.000000000000000	0.000000000000000	35.3400957	-113.7256288	G04030830	45557651.756800003000000	32138.701895400001000	0.000000000000000	11257.540916100001000
152	4	36920	2582805	436920	Katherine	Katherine CDP	57	U1	N	N	G4210	S	9791289.000000000000000	2179439.000000000000000	35.2207697	-114.5613263	G04036920	11970733.949500000000000	15840.873731899999000	0.000000000000000	2958.032779029999800
153	4	82880	2582906	482880	Wikieup	Wikieup CDP	57	U1	N	N	G4210	S	11494378.000000000000000	0.000000000000000	34.6930307	-113.5995021	G04082880	11494374.823600000000000	22981.856950500001000	0.000000000000000	2840.321875520000000
154	4	40400	2582814	440400	Lazy Y U	Lazy Y U CDP	57	U2	N	N	G4210	S	40687082.000000000000000	0.000000000000000	35.1369134	-113.9684633	G04040400	40687087.105300002000000	28778.379118800000000	0.000000000000000	10053.998179900000000
155	4	78865	2582889	478865	Valle Vista	Valle Vista CDP	57	U2	N	N	G4210	S	31043649.000000000000000	0.000000000000000	35.410878	-113.8627095	G04078865	31043648.676899999000000	24698.466362300001000	0.000000000000000	7671.052648429999900
156	4	28985	2582791	428985	Grand Canyon West	Grand Canyon West CDP	57	U2	N	N	G4210	S	44522903.000000000000000	1066005.000000000000000	36.004418	-113.8041034	G04028985	45588920.045900002000000	32055.327127600001000	0.000000000000000	11265.267478600001000
157	4	17460	2582766	417460	Crozier	Crozier CDP	57	U1	N	N	G4210	S	2720287.000000000000000	0.000000000000000	35.422807	-113.6486415	G04017460	2720283.642659999900000	10031.538668900001000	0.000000000000000	672.196727216999990
158	4	2410	2582728	402410	Antares	Antares CDP	57	U1	N	N	G4210	S	1675166.000000000000000	0.000000000000000	35.4229913	-113.808288	G04002410	1675168.561400000000000	5584.533836229999900	0.000000000000000	413.943166385999970
159	4	24895	2628855	424895	Fort Mohave	Fort Mohave CDP	57	U2	N	N	G4210	S	43240490.000000000000000	0.000000000000000	35.0003893	-114.5748489	G04024895	43240500.072499998000000	34656.910691700003000	0.000000000000000	10684.960265199999000
160	4	27260	2612138	427260	Gila Crossing	Gila Crossing CDP	57	U1	N	N	G4210	S	2251042.000000000000000	0.000000000000000	33.2730187	-112.1626609	G04027260	2251041.147239999800000	8698.723788179999200	0.000000000000000	556.244381387999970
161	4	62362	2612144	462362	St. Johns	St. Johns CDP	57	U2	N	N	G4210	S	5907373.000000000000000	2470.000000000000000	33.3149548	-112.1996201	G04062362	5909842.946700000200000	18741.221323800000000	0.000000000000000	1460.353995750000000
162	6	78106	2412042	678106	Tehama	Tehama city	25	C1	N	N	G4110	A	2057212.000000000000000	0.000000000000000	40.0217761	-122.1269008	G06078106	2057212.966430000000000	6640.436745439999900	0.000000000000000	508.348394827999980
163	6	59892	2411527	659892	Red Bluff	Red Bluff city	25	C1	Y	N	G4110	A	19586967.000000000000000	295199.000000000000000	40.1735147	-122.2415247	G06059892	19882164.259900000000000	56135.902989700000000	0.000000000000000	4912.989783820000400
164	6	16322	2410231	616322	Corning	Corning city	25	C1	N	N	G4110	A	9193426.000000000000000	0.000000000000000	39.9281988	-122.1819931	G06016322	9193431.758269999200000	28861.109978799999000	0.000000000000000	2271.746461620000000
165	6	85586	2412268	685586	Williams	Williams city	25	C1	N	N	G4110	A	14101134.000000000000000	0.000000000000000	39.1486777	-122.1372495	G06085586	14101134.093599999000000	25510.678510000002000	0.000000000000000	3484.466119320000000
166	6	14946	2410204	614946	Colusa	Colusa city	25	C1	N	N	G4110	A	4750689.000000000000000	0.000000000000000	39.2048901	-122.0095754	G06014946	4750690.250880000200000	22516.559208499999000	0.000000000000000	1173.921126680000000
167	6	86832	2412321	686832	Yorba Linda	Yorba Linda city	25	C1	N	N	G4110	A	50459762.000000000000000	1386845.000000000000000	33.8869555	-117.77259	G06086832	51846603.959600002000000	62099.997152399999000	0.000000000000000	12811.574849200000000
168	6	84550	2412236	684550	Westminster	Westminster city	25	C1	N	N	G4110	A	26026525.000000000000000	0.000000000000000	33.7521532	-117.9937553	G06084550	26026538.110300001000000	45486.399856099997000	0.000000000000000	6431.297628010000200
169	6	82744	2412158	682744	Villa Park	Villa Park city	25	C1	N	N	G4110	A	5382525.000000000000000	0.000000000000000	33.8180964	-117.8101797	G06082744	5382528.948010000400000	14765.386920900000000	0.000000000000000	1330.051868960000100
170	6	80854	2412117	680854	Tustin	Tustin city	25	C1	Y	N	G4110	A	28701060.000000000000000	0.000000000000000	33.7308498	-117.8107348	G06080854	28701088.512200002000000	48075.229543599999000	0.000000000000000	7092.193425319999700
171	6	73962	2411969	673962	Stanton	Stanton city	25	C1	N	N	G4110	A	8158316.000000000000000	0.000000000000000	33.8001659	-117.993399	G06073962	8158327.044049999700000	28602.966569400000000	0.000000000000000	2015.966516349999900
172	6	70686	2411851	670686	Seal Beach	Seal Beach city	25	C1	N	N	G4110	A	29231145.000000000000000	4543840.000000000000000	33.7519182	-118.0732507	G06070686	30272414.409000002000000	34476.885984900000000	0.000000000000000	7480.476510460000100
173	6	69000	2411814	669000	Santa Ana	Santa Ana city	25	C1	Y	N	G4110	A	70627761.000000000000000	643479.000000000000000	33.736478	-117.8825931	G06069000	71271255.989299998000000	50278.070443199998000	0.000000000000000	17611.510898900000000
174	6	68028	2411793	668028	San Juan Capistrano	San Juan Capistrano city	25	C1	N	N	G4110	A	36558588.000000000000000	465765.000000000000000	33.5005811	-117.654433	G06068028	37024347.684699997000000	32515.245521199999000	0.000000000000000	9148.915558200000300
175	6	65084	2411781	665084	San Clemente	San Clemente city	25	C1	N	N	G4110	A	48461144.000000000000000	1961159.000000000000000	33.4491445	-117.6131194	G06065084	48482986.462499999000000	38154.380731600002000	0.000000000000000	11980.406864500001000
176	6	59587	2411517	659587	Rancho Santa Margarita	Rancho Santa Margarita city	25	C1	N	N	G4110	A	33559672.000000000000000	91275.000000000000000	33.6323536	-117.5990075	G06059587	33650946.335600004000000	42981.683613900001000	0.000000000000000	8315.329930980000400
177	6	57526	2411432	657526	Placentia	Placentia city	25	C1	N	N	G4110	A	17010904.000000000000000	37381.000000000000000	33.8811581	-117.8547827	G06057526	17048276.477299999000000	38070.732876599999000	0.000000000000000	4212.720862279999900
178	6	53980	2411325	653980	Orange	Orange city	25	C1	Y	N	G4110	A	64224237.000000000000000	1147132.000000000000000	33.8048434	-117.8248761	G06053980	65371342.967000000000000	98253.849692100004000	0.000000000000000	16153.610640900000000
179	6	51182	2411250	651182	Newport Beach	Newport Beach city	25	C1	Y	N	G4110	A	61653847.000000000000000	75557479.000000000000000	33.5966087	-117.8877931	G06051182	64481890.184100002000000	86135.168594799994000	0.000000000000000	15933.822071700000000
180	6	48256	2411123	648256	Mission Viejo	Mission Viejo city	25	C1	N	N	G4110	A	45944359.000000000000000	994767.000000000000000	33.6093352	-117.656471	G06048256	46939100.310900003000000	37375.556411600002000	0.000000000000000	11598.904288100000000
181	6	43224	2410875	643224	Los Alamitos	Los Alamitos city	25	C1	N	N	G4110	A	10489216.000000000000000	170236.000000000000000	33.7969501	-118.0610853	G06043224	10659449.952500001000000	21346.178076699998000	0.000000000000000	2634.007446730000100
182	6	40256	2411578	640256	La Palma	La Palma city	25	C1	N	N	G4110	A	4681620.000000000000000	62515.000000000000000	33.8505039	-118.0398924	G06040256	4744136.144569999500000	13821.832927699999000	0.000000000000000	1172.301571740000100
183	6	39496	2411602	639496	Lake Forest	Lake Forest city	25	C1	N	N	G4110	A	46143078.000000000000000	223202.000000000000000	33.667243	-117.6685744	G06039496	46366299.349900000000000	32602.067098399999000	0.000000000000000	11457.362088100001000
184	6	39290	2411571	639290	La Habra	La Habra city	25	C1	N	N	G4110	A	19088020.000000000000000	15869.000000000000000	33.927927	-117.951554	G06039290	19103891.472399998000000	31735.319951000001000	0.000000000000000	4720.674389810000300
185	6	39259	2411598	639259	Laguna Woods	Laguna Woods city	25	C1	N	N	G4110	A	8069079.000000000000000	482.000000000000000	33.6080015	-117.7298598	G06039259	8069553.033549999800000	21536.894634400000000	0.000000000000000	1994.029980620000100
186	6	39248	2411597	639248	Laguna Niguel	Laguna Niguel city	25	C1	N	N	G4110	A	38417648.000000000000000	133550.000000000000000	33.5290468	-117.7011753	G06039248	38551194.574199997000000	36507.968688900000000	0.000000000000000	9526.207641279999700
187	6	39220	2411596	639220	Laguna Hills	Laguna Hills city	25	C1	N	N	G4110	A	17276288.000000000000000	63581.000000000000000	33.5915227	-117.6994074	G06039220	17339874.357500002000000	30492.391346199998000	0.000000000000000	4284.776267700000100
188	6	39178	2411595	639178	Laguna Beach	Laguna Beach city	25	C1	N	N	G4110	A	22920697.000000000000000	2514641.000000000000000	33.5429235	-117.7624658	G06039178	22935268.722700000000000	49347.400494200003000	0.000000000000000	5667.428326780000100
189	6	36770	2410116	636770	Irvine	Irvine city	25	C1	Y	N	G4110	A	171214072.000000000000000	900908.000000000000000	33.6783986	-117.7712541	G06036770	172114986.660000000000000	78297.858504999997000	0.000000000000000	42530.539434899998000
190	6	36000	2410811	636000	Huntington Beach	Huntington Beach city	25	C1	N	N	G4110	A	69278004.000000000000000	13298247.000000000000000	33.6905687	-118.00933	G06036000	70466757.379400000000000	65890.209152500000000	0.000000000000000	17412.714962999999000
191	6	29000	2410568	629000	Garden Grove	Garden Grove city	25	C1	N	N	G4110	A	46467320.000000000000000	45890.000000000000000	33.7787816	-117.9604719	G06029000	46513187.155500002000000	62734.809102100000000	0.000000000000000	11493.658855300000000
192	6	28000	2410556	628000	Fullerton	Fullerton city	25	C1	Y	N	G4110	A	57893188.000000000000000	27324.000000000000000	33.8857143	-117.9280246	G06028000	57920518.410200000000000	51135.701472399996000	0.000000000000000	14312.471796500000000
193	6	25380	2410537	625380	Fountain Valley	Fountain Valley city	25	C1	Y	N	G4110	A	23356895.000000000000000	33638.000000000000000	33.7105823	-117.951129	G06025380	23390524.749400001000000	21869.896545000000000	0.000000000000000	5779.924540920000300
194	6	17946	2410293	617946	Dana Point	Dana Point city	25	C1	N	N	G4110	A	16827621.000000000000000	59536442.000000000000000	33.4604949	-117.7139154	G06017946	16964860.749899998000000	32149.541251800001000	0.000000000000000	4192.108387139999600
195	6	17750	2410282	617750	Cypress	Cypress city	25	C1	N	N	G4110	A	17044787.000000000000000	23874.000000000000000	33.8184769	-118.0383073	G06017750	17068654.432799999000000	25739.726070500001000	0.000000000000000	4217.756364740000200
196	6	16532	2410239	616532	Costa Mesa	Costa Mesa city	25	C1	Y	N	G4110	A	40542553.000000000000000	119109.000000000000000	33.6659055	-117.9123358	G06016532	40661653.962300003000000	35523.072088599998000	0.000000000000000	10047.713513400000000
197	6	8786	2409932	608786	Buena Park	Buena Park city	25	C1	N	N	G4110	A	27256970.000000000000000	75319.000000000000000	33.8567609	-118.0046224	G06008786	27332289.664700001000000	40358.188633199999000	0.000000000000000	6753.955863969999900
198	6	8100	2409897	608100	Brea	Brea city	25	C1	N	N	G4110	A	31282774.000000000000000	80356.000000000000000	33.9245225	-117.865201	G06008100	31363128.132700000000000	55732.775887099997000	0.000000000000000	7749.997741240000300
199	6	2000	2409704	602000	Anaheim	Anaheim city	25	C1	Y	N	G4110	A	129073275.000000000000000	2526668.000000000000000	33.8554971	-117.7600707	G06002000	131599925.133000000000000	122486.200650000000000	0.000000000000000	32519.049701000000000
200	6	947	2409683	600947	Aliso Viejo	Aliso Viejo city	25	C1	N	N	G4110	A	19352006.000000000000000	0.000000000000000	33.577933	-117.7299518	G06000947	19352002.704200000000000	26710.053234100000000	0.000000000000000	4781.984010369999900
201	6	72576	2411925	672576	Solvang	Solvang city	25	C1	N	N	G4110	A	6281279.000000000000000	3075.000000000000000	34.5937578	-120.1396803	G06072576	6284357.805599999600000	19323.438001700000000	0.000000000000000	1552.898632830000000
202	6	69196	2411824	669196	Santa Maria	Santa Maria city	25	C1	Y	N	G4110	A	58937038.000000000000000	1655448.000000000000000	34.9332137	-120.4438151	G06069196	60592472.667900003000000	70919.399696499997000	0.000000000000000	14972.726072699999000
203	6	69070	2411815	669070	Santa Barbara	Santa Barbara city	25	C1	Y	N	G4110	A	50421584.000000000000000	58275322.000000000000000	34.398899	-119.7133561	G06069070	50733480.165799998000000	84295.541187900002000	0.000000000000000	12536.515969500000000
204	6	42524	2410860	642524	Lompoc	Lompoc city	25	C1	N	N	G4110	A	30036657.000000000000000	200795.000000000000000	34.6626889	-120.470837	G06042524	30237461.485900000000000	40144.822848399999000	0.000000000000000	7471.839455080000300
205	6	31414	2410672	631414	Guadalupe	Guadalupe city	25	C1	N	N	G4110	A	3391442.000000000000000	13619.000000000000000	34.9616314	-120.5733774	G06031414	3405056.656330000100000	14540.575265699999000	0.000000000000000	841.407823979999990
206	6	30378	2015546	630378	Goleta	Goleta city	25	C1	Y	N	G4110	A	20467452.000000000000000	186670.000000000000000	34.4348747	-119.8577412	G06030378	20654118.700300001000000	38518.527547099999000	0.000000000000000	5103.743880320000200
207	6	11446	2409990	611446	Carpinteria	Carpinteria city	25	C1	N	N	G4110	A	6696510.000000000000000	17315479.000000000000000	34.3852905	-119.500858	G06011446	6698870.307350000400000	20741.099142300001000	0.000000000000000	1655.326902699999900
208	6	8758	2409931	608758	Buellton	Buellton city	25	C1	N	N	G4110	A	4097746.000000000000000	1684.000000000000000	34.6154975	-120.1942368	G06008758	4099431.874729999800000	11878.910918600001000	0.000000000000000	1012.991677200000000
209	6	45358	2412936	645358	Mammoth Lakes	Mammoth Lakes town	43	C1	N	N	G4110	A	64402452.000000000000000	1139030.000000000000000	37.6087356	-118.9710749	G06045358	65541490.475400001000000	44308.281656699997000	0.000000000000000	16195.655005900000000
210	6	62938	2411000	662938	Roseville	Roseville city	25	C1	Y	N	G4110	A	93813524.000000000000000	3366.000000000000000	38.7657427	-121.3031585	G06062938	93816901.781399995000000	66522.138177700006000	0.000000000000000	23182.661302799999000
211	6	62364	2410980	662364	Rocklin	Rocklin city	25	C1	N	N	G4110	A	50610265.000000000000000	138526.000000000000000	38.8080407	-121.2503648	G06062364	50748786.130700000000000	43601.180242700000000	0.000000000000000	12540.298155799999000
212	6	43140	2412914	643140	Loomis	Loomis town	43	C1	N	N	G4110	A	18822358.000000000000000	0.000000000000000	38.8093695	-121.195466	G06043140	18822353.370999999000000	29312.544027700002000	0.000000000000000	4651.104809839999700
213	6	41474	2410835	641474	Lincoln	Lincoln city	25	C1	N	N	G4110	A	52074530.000000000000000	62258.000000000000000	38.8756216	-121.2926876	G06041474	52136791.516400002000000	51183.249203100000000	0.000000000000000	12883.281756099999000
214	6	14498	2410190	614498	Colfax	Colfax city	25	C1	N	N	G4110	A	3645269.000000000000000	0.000000000000000	39.0937813	-120.9532287	G06014498	3645279.239349999900000	21219.366801700002000	0.000000000000000	900.768116995000010
215	6	3204	2409754	603204	Auburn	Auburn city	25	C1	N	N	G4110	A	18488316.000000000000000	71271.000000000000000	38.8950563	-121.0767175	G06003204	18559584.567800000000000	45223.175423200002000	0.000000000000000	4586.173224500000300
216	6	77392	2412019	677392	Sutter Creek	Sutter Creek city	25	C1	N	N	G4110	A	6624629.000000000000000	0.000000000000000	38.392857	-120.798062	G06077392	6624627.660249999700000	25628.372495299998000	0.000000000000000	1636.981145069999900
217	6	57834	2411446	657834	Plymouth	Plymouth city	25	C1	N	N	G4110	A	2410841.000000000000000	32811.000000000000000	38.4779055	-120.841022	G06057834	2443650.391309999900000	10909.053974000000000	0.000000000000000	603.839162117000000
218	6	36980	2410128	636980	Jackson	Jackson city	25	C1	N	N	G4110	A	9660493.000000000000000	0.000000000000000	38.3484537	-120.7723664	G06036980	9660486.531220000200000	27201.405921199999000	0.000000000000000	2387.158209459999900
219	6	36672	2410110	636672	Ione	Ione city	25	C1	N	N	G4110	A	12340635.000000000000000	38685.000000000000000	38.3619481	-120.9394382	G06036672	12379320.484900000000000	18153.640888599999000	0.000000000000000	3058.996710720000000
220	6	1514	2409693	601514	Amador City	Amador City city	25	C1	N	N	G4110	A	812630.000000000000000	0.000000000000000	38.4189496	-120.8235481	G06001514	812631.343762999980000	3595.254938600000100	0.000000000000000	200.805578193000000
221	6	72520	2411924	672520	Soledad	Soledad city	25	C1	N	N	G4110	A	11431922.000000000000000	392635.000000000000000	36.4370229	-121.3145395	G06072520	11824550.133400001000000	33339.862653800003000	0.000000000000000	2921.909971380000100
222	6	70742	2411853	670742	Seaside	Seaside city	25	C1	N	N	G4110	A	23923370.000000000000000	358941.000000000000000	36.6251138	-121.8235651	G06070742	24032631.137600001000000	22403.336460600000000	0.000000000000000	5938.592484910000200
223	6	65112	2411806	665112	Sand City	Sand City city	25	C1	N	N	G4110	A	1456615.000000000000000	6118584.000000000000000	36.6219032	-121.8475249	G06065112	1456616.048840000100000	5869.075480829999800	0.000000000000000	359.937664399000030
224	6	64224	2411768	664224	Salinas	Salinas city	25	C1	Y	N	G4110	A	60032790.000000000000000	98696.000000000000000	36.6901821	-121.6337145	G06064224	60131480.884800002000000	50091.776334200003000	0.000000000000000	14858.812522200000000
225	6	54848	2411350	654848	Pacific Grove	Pacific Grove city	25	C1	N	N	G4110	A	7419437.000000000000000	2946340.000000000000000	36.6224077	-121.9258771	G06054848	7436468.678080000000000	16058.174305600000000	0.000000000000000	1837.591429470000100
226	6	48872	2411145	648872	Monterey	Monterey city	25	C1	N	N	G4110	A	21926994.000000000000000	8541818.000000000000000	36.6012904	-121.8825566	G06048872	22054507.548900001000000	51837.316461499999000	0.000000000000000	5449.787500950000300
227	6	45778	2411035	645778	Marina	Marina city	25	C1	N	N	G4110	A	23006671.000000000000000	2279985.000000000000000	36.6805337	-121.7900287	G06045778	23116854.602499999000000	29989.294497999999000	0.000000000000000	5712.299174859999800
228	6	38520	2411544	638520	King City	King City city	25	C1	N	N	G4110	A	9957551.000000000000000	359875.000000000000000	36.2162833	-121.1319616	G06038520	10317427.866400000000000	24399.910193399999000	0.000000000000000	2549.491948700000200
229	6	30994	2410657	630994	Greenfield	Greenfield city	25	C1	N	N	G4110	A	5530042.000000000000000	202.000000000000000	36.3232917	-121.2449241	G06030994	5530241.523830000300000	13641.164009399999000	0.000000000000000	1366.552441350000000
230	6	30392	2410617	630392	Gonzales	Gonzales city	25	C1	N	N	G4110	A	4976449.000000000000000	98140.000000000000000	36.505979	-121.442918	G06030392	5074585.694690000300000	20703.170841300001000	0.000000000000000	1253.957433869999900
231	6	18688	2410315	618688	Del Rey Oaks	Del Rey Oaks city	25	C1	N	N	G4110	A	1245782.000000000000000	5204.000000000000000	36.5825013	-121.8297974	G06018688	1250986.369320000100000	7612.897399139999800	0.000000000000000	309.125464002000000
232	6	11250	2409987	611250	Carmel-by-the-Sea	Carmel-by-the-Sea city	25	C1	N	N	G4110	A	2797855.000000000000000	0.000000000000000	36.5529451	-121.9218895	G06011250	2797854.109960000000000	8320.709786600000400	0.000000000000000	691.364807130000030
233	6	2112	2409709	602112	Angels	Angels city	25	C1	N	N	G4110	A	9396953.000000000000000	23589.000000000000000	38.0710375	-120.5517286	G06002112	9420551.210069999100000	22360.014932099999000	0.000000000000000	2327.868900389999900
234	6	84606	2412239	684606	Westmorland	Westmorland city	25	C1	N	N	G4110	A	1528680.000000000000000	0.000000000000000	33.0389215	-115.6223116	G06084606	1528680.161810000000000	9236.837743169999200	0.000000000000000	377.745094526000000
235	6	36280	2410097	636280	Imperial	Imperial city	25	C1	N	N	G4110	A	15168207.000000000000000	0.000000000000000	32.8375033	-115.5718599	G06036280	15168201.629300000000000	34143.246418700001000	0.000000000000000	3748.144249789999800
236	6	34246	2410780	634246	Holtville	Holtville city	25	C1	N	N	G4110	A	2973729.000000000000000	11902.000000000000000	32.8137812	-115.3783188	G06034246	2985631.035300000100000	12380.426843900001000	0.000000000000000	737.765495899000030
237	6	21782	2410409	621782	El Centro	El Centro city	25	C1	Y	N	G4110	A	28699679.000000000000000	45516.000000000000000	32.7873249	-115.5580064	G06021782	28745185.191100001000000	37331.065698699997000	0.000000000000000	7103.089952000000300
238	6	9878	2409962	609878	Calipatria	Calipatria city	25	C1	N	N	G4110	A	9623998.000000000000000	0.000000000000000	33.1688054	-115.4857095	G06009878	9623997.953759999900000	21792.006143600000000	0.000000000000000	2378.141685600000100
239	6	9710	2409958	609710	Calexico	Calexico city	25	C1	N	N	G4110	A	21733155.000000000000000	0.000000000000000	32.6843207	-115.4945793	G06009710	21733167.752799999000000	24661.261930699999000	0.000000000000000	5370.382708039999700
240	6	8058	2409893	608058	Brawley	Brawley city	25	C1	N	N	G4110	A	19895044.000000000000000	0.000000000000000	32.9787022	-115.5299143	G06008058	19895038.273400001000000	29706.170719199999000	0.000000000000000	4916.171021840000300
241	6	85922	2413495	685922	Windsor	Windsor town	43	C1	N	N	G4110	A	18824205.000000000000000	64187.000000000000000	38.5420993	-122.8086133	G06085922	18888401.472600002000000	43140.458801100001000	0.000000000000000	4667.425651200000200
242	6	72646	2411929	672646	Sonoma	Sonoma city	25	C1	N	N	G4110	A	7101675.000000000000000	0.000000000000000	38.2903366	-122.4598377	G06072646	7101671.555220000400000	19739.699084700002000	0.000000000000000	1754.861258709999900
243	6	70770	2411857	670770	Sebastopol	Sebastopol city	25	C1	N	N	G4110	A	4799007.000000000000000	0.000000000000000	38.3999864	-122.8277164	G06070770	4799004.821399999800000	19747.305607900002000	0.000000000000000	1185.859917049999900
244	6	70098	2411827	670098	Santa Rosa	Santa Rosa city	25	C1	Y	N	G4110	A	106950313.000000000000000	531185.000000000000000	38.4468158	-122.7061362	G06070098	107481501.950000000000000	209843.551240000000000	0.000000000000000	26559.257539999999000
245	6	62546	2410985	662546	Rohnert Park	Rohnert Park city	25	C1	N	N	G4110	A	18136497.000000000000000	12617.000000000000000	38.3482133	-122.6988818	G06062546	18149095.623799998000000	29858.322181100000000	0.000000000000000	4484.739197410000100
246	6	56784	2411407	656784	Petaluma	Petaluma city	25	C1	Y	N	G4110	A	37249050.000000000000000	277684.000000000000000	38.2426177	-122.6284342	G06056784	37526737.233700000000000	54942.040882699999000	0.000000000000000	9273.058719360000400
247	6	33056	2410726	633056	Healdsburg	Healdsburg city	25	C1	N	N	G4110	A	11543252.000000000000000	17512.000000000000000	38.6225714	-122.8656918	G06033056	11560766.418000000000000	32594.734798400001000	0.000000000000000	2856.727595769999900
248	6	16560	2410240	616560	Cotati	Cotati city	25	C1	N	N	G4110	A	4869018.000000000000000	8380.000000000000000	38.328492	-122.7100491	G06016560	4877395.132399999500000	17785.633265299999000	0.000000000000000	1205.230584760000100
249	6	14190	2409487	614190	Cloverdale	Cloverdale city	25	C1	N	N	G4110	A	6857039.000000000000000	0.000000000000000	38.797955	-123.0174286	G06014190	6857052.727409999800000	23308.794979599999000	0.000000000000000	1694.414629950000100
250	6	86944	2412324	686944	Yreka	Yreka city	25	C1	N	N	G4110	A	25847397.000000000000000	188165.000000000000000	41.7240335	-122.6315699	G06086944	26035546.995299999000000	48249.970463400001000	0.000000000000000	6433.523771979999800
251	6	83850	2412201	683850	Weed	Weed city	25	C1	N	N	G4110	A	12404895.000000000000000	12325.000000000000000	41.4120866	-122.3809655	G06083850	12417216.726000000000000	27095.491341900000000	0.000000000000000	3068.361075849999900
252	6	80686	2412108	680686	Tulelake	Tulelake city	25	C1	N	N	G4110	A	1061320.000000000000000	6167.000000000000000	41.9534596	-121.4748966	G06080686	1067489.297100000100000	5151.104861439999700	0.000000000000000	263.782349970999970
253	6	49852	2411181	649852	Mount Shasta	Mount Shasta city	25	C1	N	N	G4110	A	9754371.000000000000000	9660.000000000000000	41.3214214	-122.3154314	G06049852	9764030.522719999800000	26839.023405000000000	0.000000000000000	2412.744486969999800
254	6	48690	2411140	648690	Montague	Montague city	25	C1	N	N	G4110	A	4604514.000000000000000	39459.000000000000000	41.7270878	-122.5305115	G06048690	4643972.514019999700000	12278.189295700000000	0.000000000000000	1147.550599599999900
255	6	25128	2410527	625128	Fort Jones	Fort Jones city	25	C1	N	N	G4110	A	1559878.000000000000000	0.000000000000000	41.6084521	-122.8410656	G06025128	1559875.481450000100000	10351.828629700000000	0.000000000000000	385.453625885000010
256	6	22972	2410458	622972	Etna	Etna city	25	C1	N	N	G4110	A	1962238.000000000000000	2444.000000000000000	41.4582635	-122.895854	G06022972	1964686.325470000000000	9558.688376939999200	0.000000000000000	485.484563918999980
257	6	20242	2410372	620242	Dunsmuir	Dunsmuir city	25	C1	N	N	G4110	A	4397672.000000000000000	95983.000000000000000	41.2315589	-122.2702152	G06020242	4493654.208049999500000	24025.173924600000000	0.000000000000000	1110.406137259999900
258	6	19584	2410347	619584	Dorris	Dorris city	25	C1	N	N	G4110	A	1819374.000000000000000	40653.000000000000000	41.9649654	-121.9203865	G06019584	1860026.095840000100000	7714.290470119999600	0.000000000000000	459.622457950000010
259	6	77000	2412009	677000	Sunnyvale	Sunnyvale city	25	C1	Y	N	G4110	A	56947280.000000000000000	1817657.000000000000000	37.3857838	-122.026323	G06077000	56956633.698399998000000	52627.370516299998000	0.000000000000000	14074.290697099999000
260	6	70280	2411832	670280	Saratoga	Saratoga city	25	C1	N	N	G4110	A	32069655.000000000000000	0.000000000000000	37.2685456	-122.0251016	G06070280	32069654.179400001000000	30376.546951500000000	0.000000000000000	7924.584129509999900
261	6	69084	2411816	669084	Santa Clara	Santa Clara city	25	C1	Y	N	G4110	A	47674550.000000000000000	0.000000000000000	37.364613	-121.9679336	G06069084	47674541.506099999000000	44190.631413399999000	0.000000000000000	11780.635765100000000
262	6	68000	2411790	668000	San Jose	San Jose city	25	C1	Y	N	G4110	A	457201438.000000000000000	8907829.000000000000000	37.2968672	-121.8193058	G06068000	461491458.046000000000000	486614.780855000020000	0.000000000000000	114037.022784000000000
263	6	55282	2411362	655282	Palo Alto	Palo Alto city	25	C1	Y	N	G4110	A	61858327.000000000000000	4928658.000000000000000	37.3997819	-122.1427757	G06055282	61911678.018100001000000	97152.576008699994000	0.000000000000000	15298.708813900001000
264	6	49670	2411186	649670	Mountain View	Mountain View city	25	C1	Y	N	G4110	A	31067790.000000000000000	719721.000000000000000	37.3993642	-122.0795165	G06049670	31463088.915199999000000	44146.882649200001000	0.000000000000000	7774.698588520000200
265	6	49278	2411162	649278	Morgan Hill	Morgan Hill city	25	C1	N	N	G4110	A	33363067.000000000000000	0.000000000000000	37.1323627	-121.6413218	G06049278	33363074.954999998000000	85033.242509899996000	0.000000000000000	8244.195363670000000
266	6	48956	2411142	648956	Monte Sereno	Monte Sereno city	25	C1	N	N	G4110	A	4183525.000000000000000	0.000000000000000	37.2403761	-121.9881423	G06048956	4183525.608519999800000	19070.337453700002000	0.000000000000000	1033.771691370000100
267	6	47766	2411113	647766	Milpitas	Milpitas city	25	C1	Y	N	G4110	A	35199866.000000000000000	128443.000000000000000	37.4366112	-121.8913217	G06047766	35328302.135300003000000	48942.907660400000000	0.000000000000000	8729.813575719999800
268	6	44112	2412917	644112	Los Gatos	Los Gatos town	43	C1	N	N	G4110	A	28696944.000000000000000	206446.000000000000000	37.2329763	-121.9510656	G06044112	28903386.807100002000000	85318.046804600002000	0.000000000000000	7142.182422660000200
269	6	43294	2412916	643294	Los Altos Hills	Los Altos Hills town	43	C1	N	N	G4110	A	22796565.000000000000000	0.000000000000000	37.367422	-122.1393191	G06043294	22796565.006900001000000	33054.275539200004000	0.000000000000000	5633.153892160000400
270	6	43280	2410876	643280	Los Altos	Los Altos city	25	C1	N	N	G4110	A	16800432.000000000000000	0.000000000000000	37.3685239	-122.0966493	G06043280	16800417.326699998000000	32918.373740000003000	0.000000000000000	4151.473532320000200
271	6	29504	2410591	629504	Gilroy	Gilroy city	25	C1	N	N	G4110	A	41818712.000000000000000	26658.000000000000000	37.0064066	-121.5853213	G06029504	41845356.634900004000000	57365.790754200003000	0.000000000000000	10340.212813900000000
272	6	17610	2410278	617610	Cupertino	Cupertino city	25	C1	Y	N	G4110	A	29153457.000000000000000	2520.000000000000000	37.3193981	-122.0449562	G06017610	29155966.743099999000000	49103.396831099999000	0.000000000000000	7204.596284090000200
273	6	10345	2409971	610345	Campbell	Campbell city	25	C1	N	N	G4110	A	15017102.000000000000000	227607.000000000000000	37.2802323	-121.9543517	G06010345	15244705.561500000000000	33631.469861799997000	0.000000000000000	3767.048783130000200
274	6	83542	2412185	683542	Wasco	Wasco city	25	C1	N	N	G4110	A	24412799.000000000000000	0.000000000000000	35.5937752	-119.3673065	G06083542	24412801.667900000000000	40950.644140299999000	0.000000000000000	6032.534668819999800
275	6	78092	2412041	678092	Tehachapi	Tehachapi city	25	C1	N	N	G4110	A	25573332.000000000000000	249943.000000000000000	35.1429585	-118.4460356	G06078092	25823279.752000000000000	49019.513881600004000	0.000000000000000	6381.071393850000300
276	6	77574	2412026	677574	Taft	Taft city	25	C1	N	N	G4110	A	39142659.000000000000000	0.000000000000000	35.1265039	-119.4238582	G06077574	39142656.564599998000000	43575.358360099999000	0.000000000000000	9672.361082040000800
277	6	71106	2411873	671106	Shafter	Shafter city	25	C1	N	N	G4110	A	72376207.000000000000000	0.000000000000000	35.4780002	-119.1991905	G06071106	72376214.427900001000000	76605.339887299997000	0.000000000000000	17884.552075399999000
278	6	60704	2410944	660704	Ridgecrest	Ridgecrest city	25	C1	N	N	G4110	A	53783330.000000000000000	1685211.000000000000000	35.6285421	-117.6639923	G06060704	55468542.047799997000000	56659.943695800001000	0.000000000000000	13706.575242200001000
279	6	45736	2411033	645736	Maricopa	Maricopa city	25	C1	N	N	G4110	A	3889610.000000000000000	0.000000000000000	35.0581843	-119.3994953	G06045736	3889607.777309999800000	15275.564453000001000	0.000000000000000	961.143013569000000
280	6	44826	2411062	644826	McFarland	McFarland city	25	C1	N	N	G4110	A	6910217.000000000000000	0.000000000000000	35.6705643	-119.2327288	G06044826	6910215.873279999900000	23924.307709000001000	0.000000000000000	1707.551529390000000
281	6	18394	2410317	618394	Delano	Delano city	25	C1	Y	N	G4110	A	37044413.000000000000000	135325.000000000000000	35.7631833	-119.2635598	G06018394	37179747.986500002000000	63118.572203600001000	0.000000000000000	9187.315809069999900
282	6	9780	2409960	609780	California City	California City city	25	C1	N	N	G4110	A	527121632.000000000000000	279277.000000000000000	35.1545736	-117.8588539	G06009780	527400902.102999990000000	178323.503689000000000	0.000000000000000	130323.601100000000000
283	6	3526	2409774	603526	Bakersfield	Bakersfield city	25	C1	Y	N	G4110	A	368204317.000000000000000	3741691.000000000000000	35.3212129	-119.0182915	G06003526	371946001.670000020000000	427089.848750000000000	0.000000000000000	91909.858627900001000
284	6	2924	2409738	602924	Arvin	Arvin city	25	C1	N	N	G4110	A	12482061.000000000000000	0.000000000000000	35.1943611	-118.8305687	G06002924	12482063.054500001000000	21595.308384900000000	0.000000000000000	3084.384952590000000
285	6	86328	2412300	686328	Woodland	Woodland city	25	C1	Y	N	G4110	A	39633573.000000000000000	0.000000000000000	38.6711669	-121.7500333	G06086328	39633585.375900000000000	58167.630171700002000	0.000000000000000	9793.672233220000600
286	6	86034	2412288	686034	Winters	Winters city	25	C1	N	N	G4110	A	7542948.000000000000000	64542.000000000000000	38.5332708	-121.975473	G06086034	7607490.072359999600000	20446.798689800002000	0.000000000000000	1879.851736339999900
287	6	84816	2412228	684816	West Sacramento	West Sacramento city	25	C1	N	N	G4110	A	55490842.000000000000000	3681423.000000000000000	38.5545086	-121.5488076	G06084816	59172259.558300003000000	35636.160240999998000	0.000000000000000	14621.783770399999000
288	6	18100	2410296	618100	Davis	Davis city	25	C1	N	N	G4110	A	25607924.000000000000000	82074.000000000000000	38.556147	-121.7377925	G06018100	25689995.346500002000000	34129.899813600001000	0.000000000000000	6348.136099979999900
289	6	64000	2411751	664000	Sacramento	Sacramento city	25	C1	Y	N	G4110	A	253599699.000000000000000	5673097.000000000000000	38.5665924	-121.4686318	G06064000	259272809.381000010000000	157984.045743000000000	0.000000000000000	64067.706466199998000
290	6	59444	2411513	659444	Rancho Cordova	Rancho Cordova city	25	C1	Y	N	G4110	A	86781649.000000000000000	951433.000000000000000	38.5761812	-121.2466921	G06059444	87733086.850600004000000	70890.843344199995000	0.000000000000000	21679.317893500000000
291	6	36882	2410122	636882	Isleton	Isleton city	25	C1	N	N	G4110	A	1138588.000000000000000	133509.000000000000000	38.161252	-121.6049577	G06036882	1272097.688709999900000	8317.592356260000100	0.000000000000000	314.342184632999990
292	6	28112	2410563	628112	Galt	Galt city	25	C1	N	N	G4110	A	15361979.000000000000000	34676.000000000000000	38.2674608	-121.3038357	G06028112	15396648.729800001000000	32367.054944200001000	0.000000000000000	3804.594757679999900
293	6	24638	2410516	624638	Folsom	Folsom city	25	C1	Y	N	G4110	A	56837946.000000000000000	6100980.000000000000000	38.675957	-121.1476563	G06024638	62938929.297899999000000	39732.582368800002000	0.000000000000000	15552.548133300001000
294	6	22020	2410425	622020	Elk Grove	Elk Grove city	25	C1	N	N	G4110	A	109271242.000000000000000	127132.000000000000000	38.4144235	-121.3849366	G06022020	109398363.685000000000000	65793.205910000004000	0.000000000000000	27032.924390400000000
295	6	13588	2409464	613588	Citrus Heights	Citrus Heights city	25	C1	N	N	G4110	A	36851433.000000000000000	0.000000000000000	38.6947775	-121.2879927	G06013588	36851431.620200001000000	29591.886465799998000	0.000000000000000	9106.187068119999800
296	6	85600	2412270	685600	Willits	Willits city	25	C1	N	N	G4110	A	7247622.000000000000000	12611.000000000000000	39.4050065	-123.3488889	G06085600	7260229.679449999700000	22911.898141300000000	0.000000000000000	1794.041824480000100
297	6	81134	2412125	681134	Ukiah	Ukiah city	25	C1	Y	N	G4110	A	12096270.000000000000000	135748.000000000000000	39.146614	-123.2103259	G06081134	12232014.745999999000000	28684.790000500001000	0.000000000000000	3022.596669919999800
298	6	57876	2411449	657876	Point Arena	Point Arena city	25	C1	N	N	G4110	A	3496029.000000000000000	0.000000000000000	38.9123087	-123.6957623	G06057876	3496029.379100000000000	13535.859852100000000	0.000000000000000	863.887673341999970
299	6	25058	2410525	625058	Fort Bragg	Fort Bragg city	25	C1	N	N	G4110	A	7120035.000000000000000	86606.000000000000000	39.4410694	-123.8036201	G06025058	7206634.820879999500000	27866.682454700000000	0.000000000000000	1780.798246509999900
300	6	45022	2410906	645022	Madera	Madera city	25	C1	Y	N	G4110	A	40893961.000000000000000	0.000000000000000	36.9639834	-120.0802435	G06045022	40893965.590400003000000	53823.371072900001000	0.000000000000000	10105.118966900000000
301	6	13294	2409459	613294	Chowchilla	Chowchilla city	25	C1	Y	N	G4110	A	19842458.000000000000000	0.000000000000000	37.1131787	-120.2303453	G06013294	19842461.452900000000000	29712.159269399999000	0.000000000000000	4903.179006559999800
302	6	85012	2412249	685012	Wheatland	Wheatland city	25	C1	N	N	G4110	A	3830849.000000000000000	17378.000000000000000	39.007566	-121.4287918	G06085012	3848226.868580000000000	17763.333451800001000	0.000000000000000	950.917568331999970
303	6	46170	2411046	646170	Marysville	Marysville city	25	C1	N	N	G4110	A	8971330.000000000000000	312384.000000000000000	39.1515353	-121.5833738	G06046170	9283725.279650000900000	21099.796161599999000	0.000000000000000	2294.058476660000000
304	6	86300	2412299	686300	Woodlake	Woodlake city	25	C1	N	N	G4110	A	5821076.000000000000000	1337742.000000000000000	36.4128251	-119.09953	G06086300	7158816.025729999900000	24898.477114300000000	0.000000000000000	1768.981964890000000
305	6	82954	2412160	682954	Visalia	Visalia city	25	C1	Y	N	G4110	A	93876309.000000000000000	51434.000000000000000	36.3271538	-119.3234086	G06082954	93927739.974600002000000	107233.700648000000000	0.000000000000000	23210.050016800000000
306	6	80644	2412107	680644	Tulare	Tulare city	25	C1	N	N	G4110	A	54212107.000000000000000	221008.000000000000000	36.1974356	-119.3374069	G06080644	54433103.386500001000000	67287.801594599994000	0.000000000000000	13450.712776799999000
307	6	58240	2411470	658240	Porterville	Porterville city	25	C1	Y	N	G4110	A	45602764.000000000000000	187557.000000000000000	36.0632553	-119.0335217	G06058240	45790320.583499998000000	121711.193226000000000	0.000000000000000	11315.034635300000000
308	6	41712	2410839	641712	Lindsay	Lindsay city	25	C1	N	N	G4110	A	6758971.000000000000000	0.000000000000000	36.2078504	-119.0901467	G06041712	6758967.851739999800000	18604.742875500000000	0.000000000000000	1670.177329330000000
309	6	23616	2410485	623616	Farmersville	Farmersville city	25	C1	N	N	G4110	A	5849289.000000000000000	0.000000000000000	36.305352	-119.2081346	G06023616	5849287.826240000300000	17320.358085600001000	0.000000000000000	1445.390499610000000
310	6	23126	2410472	623126	Exeter	Exeter city	25	C1	N	N	G4110	A	6379251.000000000000000	0.000000000000000	36.2940056	-119.1459278	G06023126	6379251.006350000400000	16387.298516200000000	0.000000000000000	1576.347253400000000
311	6	19318	2410342	619318	Dinuba	Dinuba city	25	C1	N	N	G4110	A	16757627.000000000000000	0.000000000000000	36.5453531	-119.3988733	G06019318	16757635.634000000000000	25899.976319199999000	0.000000000000000	4140.901945829999900
312	6	82996	2412161	682996	Vista	Vista city	25	C1	N	N	G4110	A	48376850.000000000000000	0.000000000000000	33.1895416	-117.2386067	G06082996	48376838.680799998000000	80067.300526199993000	0.000000000000000	11954.177176400000000
313	6	72506	2411923	672506	Solana Beach	Solana Beach city	25	C1	N	N	G4110	A	9115484.000000000000000	270081.000000000000000	32.9914968	-117.2580417	G06072506	9115487.979359999300000	15514.822917600000000	0.000000000000000	2252.486134400000100
314	6	70224	2411830	670224	Santee	Santee city	25	C1	N	N	G4110	A	42049355.000000000000000	758850.000000000000000	32.8549903	-116.9860556	G06070224	42808214.249499999000000	43914.221551199997000	0.000000000000000	10578.140111999999000
315	6	68196	2411797	668196	San Marcos	San Marcos city	25	C1	Y	N	G4110	A	63116808.000000000000000	52507.000000000000000	33.1338931	-117.1693669	G06068196	63169328.012300000000000	65911.590914900007000	0.000000000000000	15609.480895500001000
316	6	66000	2411782	666000	San Diego	San Diego city	25	C1	Y	N	G4110	A	842233444.000000000000000	122273028.000000000000000	32.8152995	-117.134993	G06066000	852700430.840000030000000	439502.841788000020000	0.000000000000000	210706.865240000010000
317	6	58520	2411480	658520	Poway	Poway city	25	C1	N	N	G4110	A	101214441.000000000000000	223435.000000000000000	32.9877018	-117.0218426	G06058520	101437874.910000000000000	64759.660138100000000	0.000000000000000	25065.844774800000000
318	6	53322	2411301	653322	Oceanside	Oceanside city	25	C1	N	N	G4110	A	106797897.000000000000000	2433083.000000000000000	33.2245718	-117.3062269	G06053322	109004097.296000000000000	77834.206815099998000	0.000000000000000	26935.499043899999000
319	6	50398	2411216	650398	National City	National City city	25	C1	Y	N	G4110	A	18847083.000000000000000	4761737.000000000000000	32.6658617	-117.097361	G06050398	19005852.058499999000000	51189.391502500002000	0.000000000000000	4696.448323030000200
320	6	41124	2410818	641124	Lemon Grove	Lemon Grove city	25	C1	N	N	G4110	A	10049899.000000000000000	0.000000000000000	32.7330755	-117.0344061	G06041124	10049894.375600001000000	19631.749876000002000	0.000000000000000	2483.382983380000000
321	6	40004	2411576	640004	La Mesa	La Mesa city	25	C1	N	N	G4110	A	23507440.000000000000000	104098.000000000000000	32.7694946	-117.0219233	G06040004	23611545.225000001000000	41488.221551100003000	0.000000000000000	5834.539889839999900
322	6	36294	2410098	636294	Imperial Beach	Imperial Beach city	25	C1	N	N	G4110	A	10777748.000000000000000	838133.000000000000000	32.5653537	-117.1145672	G06036294	11563844.022700001000000	18096.735783700002000	0.000000000000000	2857.488088460000200
323	6	22804	2410455	622804	Escondido	Escondido city	25	C1	N	N	G4110	A	95344679.000000000000000	455887.000000000000000	33.1336477	-117.073223	G06022804	95800580.121199995000000	164966.348384999990000	0.000000000000000	23672.838895600002000
324	6	22678	2410440	622678	Encinitas	Encinitas city	25	C1	N	N	G4110	A	48722302.000000000000000	3050092.000000000000000	33.0506323	-117.2636163	G06022678	50331556.247100003000000	49978.778623099999000	0.000000000000000	12437.198406300000000
325	6	21712	2410406	621712	El Cajon	El Cajon city	25	C1	N	N	G4110	A	37380903.000000000000000	0.000000000000000	32.801659	-116.9604818	G06021712	37380897.559699997000000	73068.090125799994000	0.000000000000000	9237.020951070000600
326	6	18506	2410314	618506	Del Mar	Del Mar city	25	C1	N	N	G4110	A	4420518.000000000000000	181237.000000000000000	32.9628313	-117.2623926	G06018506	4601757.866279999700000	12532.436933200001000	0.000000000000000	1137.119132970000000
327	6	16378	2410233	616378	Coronado	Coronado city	25	C1	N	N	G4110	A	20541285.000000000000000	64062177.000000000000000	32.6572021	-117.1561371	G06016378	20541281.384100001000000	56941.348521100001000	0.000000000000000	5075.861172240000100
328	6	13392	2409461	613392	Chula Vista	Chula Vista city	25	C1	N	N	G4110	A	128544675.000000000000000	6380068.000000000000000	32.6276701	-117.0151695	G06013392	129286692.253999990000000	102729.050057999990000	0.000000000000000	31947.437408099999000
329	6	11194	2409984	611194	Carlsbad	Carlsbad city	25	C1	Y	N	G4110	A	97699461.000000000000000	3595630.000000000000000	33.1239089	-117.2828349	G06011194	101295091.966999990000000	54968.817525099999000	0.000000000000000	25030.562341299999000
330	6	58352	2411473	658352	Portola	Portola city	25	C1	N	N	G4110	A	14003470.000000000000000	0.000000000000000	39.820799	-120.474293	G06058352	14003470.807300000000000	30170.795147299999000	0.000000000000000	3460.332995690000200
331	6	83612	2412192	683612	Waterford	Waterford city	25	C1	N	N	G4110	A	6029789.000000000000000	105261.000000000000000	37.6426846	-120.754152	G06083612	6135048.532909999600000	14334.558138900000000	0.000000000000000	1516.003508040000000
332	6	80812	2412114	680812	Turlock	Turlock city	25	C1	N	N	G4110	A	43844299.000000000000000	0.000000000000000	37.505214	-120.8587636	G06080812	43844299.514899999000000	49022.196128299998000	0.000000000000000	10834.162356800000000
333	6	61068	2410962	661068	Riverbank	Riverbank city	25	C1	N	N	G4110	A	10598625.000000000000000	62382.000000000000000	37.7266466	-120.9412677	G06061068	10661010.352900000000000	22830.921024399999000	0.000000000000000	2634.393030069999900
334	6	68014	2411792	668014	San Juan Bautista	San Juan Bautista city	25	C1	N	N	G4110	A	1842015.000000000000000	1166.000000000000000	36.8456736	-121.537777	G06068014	1843181.902650000100000	8558.162579390000200	0.000000000000000	455.460167168000000
335	6	34120	2410778	634120	Hollister	Hollister city	25	C1	N	N	G4110	A	18880319.000000000000000	0.000000000000000	36.8564455	-121.3981581	G06034120	18880328.938900001000000	69920.341610899995000	0.000000000000000	4665.430884669999600
336	6	71225	2411877	671225	Shasta Lake	Shasta Lake city	25	C1	N	N	G4110	A	28284112.000000000000000	20452.000000000000000	40.6792186	-122.3779039	G06071225	28304576.664700001000000	27332.193849399999000	0.000000000000000	6994.213214000000300
337	6	59920	2411531	659920	Redding	Redding city	25	C1	Y	N	G4110	A	154485025.000000000000000	3957252.000000000000000	40.5674321	-122.364827	G06059920	158442267.854999990000000	151464.344099000010000	0.000000000000000	39151.937038900003000
338	6	2042	2409706	602042	Anderson	Anderson city	25	C1	N	N	G4110	A	16503631.000000000000000	641761.000000000000000	40.450596	-122.2963035	G06002042	17145392.690299999000000	32346.830809600000000	0.000000000000000	4236.718801150000200
339	6	56112	2411383	656112	Patterson	Patterson city	25	C1	N	N	G4110	A	15420603.000000000000000	0.000000000000000	37.4734452	-121.1439848	G06056112	15420601.559500000000000	24942.658568899998000	0.000000000000000	3810.513630810000000
340	6	52694	2411291	652694	Oakdale	Oakdale city	25	C1	N	N	G4110	A	15655359.000000000000000	128559.000000000000000	37.7616661	-120.8464343	G06052694	15783915.451500000000000	35216.478720400002000	0.000000000000000	3900.290448690000200
341	6	51140	2411247	651140	Newman	Newman city	25	C1	N	N	G4110	A	5443812.000000000000000	0.000000000000000	37.3160442	-121.0203165	G06051140	5443811.493139999900000	13974.135807700000000	0.000000000000000	1345.195115649999900
342	6	48354	2411130	648354	Modesto	Modesto city	25	C1	Y	N	G4110	A	95485577.000000000000000	582995.000000000000000	37.6609092	-120.9890523	G06048354	96068580.926799998000000	131676.413716999990000	0.000000000000000	23739.063336899999000
343	6	34904	2410804	634904	Hughson	Hughson city	25	C1	N	N	G4110	A	4701403.000000000000000	0.000000000000000	37.6004978	-120.8655638	G06034904	4701403.510929999900000	11077.872424200001000	0.000000000000000	1161.742107999999900
344	6	12524	2409430	612524	Ceres	Ceres city	25	C1	N	N	G4110	A	20749325.000000000000000	21543.000000000000000	37.5966363	-120.9549068	G06012524	20770870.608800001000000	34633.984568899999000	0.000000000000000	5132.593905179999600
345	6	70882	2411863	670882	Selma	Selma city	25	C1	N	N	G4110	A	13302868.000000000000000	0.000000000000000	36.5743137	-119.6155835	G06070882	13302862.279300001000000	27206.548607799999000	0.000000000000000	3287.208858130000000
346	6	67126	2411789	667126	San Joaquin	San Joaquin city	25	C1	N	N	G4110	A	2973221.000000000000000	0.000000000000000	36.6061277	-120.1888643	G06067126	2973219.377129999900000	12029.597880500000000	0.000000000000000	734.698508371000000
347	6	67056	2411811	667056	Sanger	Sanger city	25	C1	N	N	G4110	A	14306729.000000000000000	0.000000000000000	36.7009019	-119.5580264	G06067056	14306736.073300000000000	21173.750793100000000	0.000000000000000	3535.271474929999800
348	6	60242	2410920	660242	Reedley	Reedley city	25	C1	N	N	G4110	A	13166426.000000000000000	185387.000000000000000	36.5992071	-119.4480355	G06060242	13351815.106400000000000	32660.608559000000000	0.000000000000000	3299.305365140000000
349	6	55856	2411376	655856	Parlier	Parlier city	25	C1	N	N	G4110	A	5681817.000000000000000	0.000000000000000	36.6078037	-119.5436479	G06055856	5681816.041149999900000	21737.700236699999000	0.000000000000000	1404.007320270000000
350	6	54008	2411327	654008	Orange Cove	Orange Cove city	25	C1	N	N	G4110	A	4951306.000000000000000	0.000000000000000	36.6206791	-119.3185753	G06054008	4951300.225300000000000	13839.561030900000000	0.000000000000000	1223.492930930000100
351	6	46828	2411078	646828	Mendota	Mendota city	25	C1	N	N	G4110	A	8490979.000000000000000	8333.000000000000000	36.7559904	-120.3782366	G06046828	8499310.381999999300000	26991.045796999999000	0.000000000000000	2100.225334150000000
352	6	38562	2411548	638562	Kingsburg	Kingsburg city	25	C1	N	N	G4110	A	7325240.000000000000000	0.000000000000000	36.519922	-119.5556756	G06038562	7325236.361960000400000	20129.763871399999000	0.000000000000000	1810.105325560000000
353	6	38226	2411536	638226	Kerman	Kerman city	25	C1	N	N	G4110	A	8372198.000000000000000	0.000000000000000	36.7250072	-120.0623967	G06038226	8372203.419649999600000	16350.235352600001000	0.000000000000000	2068.816519730000000
354	6	36084	2410081	636084	Huron	Huron city	25	C1	N	N	G4110	A	4120754.000000000000000	0.000000000000000	36.2039785	-120.0961776	G06036084	4120749.685140000200000	12064.559388300000000	0.000000000000000	1018.259422880000000
355	6	27000	2410546	627000	Fresno	Fresno city	25	C1	Y	N	G4110	A	289966538.000000000000000	910373.000000000000000	36.7826736	-119.794492	G06027000	290876940.091000020000000	345743.476940000020000	0.000000000000000	71877.257241200001000
356	6	25436	2410538	625436	Fowler	Fowler city	25	C1	N	N	G4110	A	6556379.000000000000000	0.000000000000000	36.6247447	-119.673686	G06025436	6556380.347369999600000	23371.627316499998000	0.000000000000000	1620.116866780000000
357	6	24134	2410507	624134	Firebaugh	Firebaugh city	25	C1	N	N	G4110	A	8966880.000000000000000	147542.000000000000000	36.8537144	-120.4535912	G06024134	9114415.907430000600000	27632.379411900001000	0.000000000000000	2252.221219650000000
358	6	14274	2409495	614274	Coalinga	Coalinga city	25	C1	N	N	G4110	A	15847383.000000000000000	79727.000000000000000	36.1330564	-120.339028	G06014274	15927114.131100001000000	42064.129480000003000	0.000000000000000	3935.675613030000000
359	6	14218	2409488	614218	Clovis	Clovis city	25	C1	N	N	G4110	A	60289238.000000000000000	0.000000000000000	36.8289335	-119.6866523	G06014218	60289248.430799998000000	66082.852190499994000	0.000000000000000	14897.797731900000000
360	6	78666	2413389	678666	Tiburon	Tiburon town	43	C1	N	N	G4110	A	11515082.000000000000000	22625337.000000000000000	37.887166	-122.458291	G06078666	11516771.528500000000000	36353.049641600002000	0.000000000000000	2845.856221829999900
361	6	70364	2411834	670364	Sausalito	Sausalito city	25	C1	N	N	G4110	A	4586478.000000000000000	1259180.000000000000000	37.8583694	-122.4918436	G06070364	4586474.734400000400000	13439.528212699999000	0.000000000000000	1133.342588830000100
362	6	68364	2411804	668364	San Rafael	San Rafael city	25	C1	Y	N	G4110	A	42657000.000000000000000	15416502.000000000000000	37.9810032	-122.5069297	G06068364	42973248.430600002000000	80594.947593999997000	0.000000000000000	10618.920946300001000
363	6	64434	2413251	664434	San Anselmo	San Anselmo town	43	C1	N	N	G4110	A	6933825.000000000000000	0.000000000000000	37.9821217	-122.5699098	G06064434	6933824.330230000400000	18146.630321199998000	0.000000000000000	1713.385306149999900
364	6	62980	2412578	662980	Ross	Ross town	43	C1	N	N	G4110	A	4030685.000000000000000	0.000000000000000	37.9638151	-122.5615688	G06062980	4030683.803929999900000	11160.853454900000000	0.000000000000000	996.003658943000000
365	6	52582	2411283	652582	Novato	Novato city	25	C1	N	N	G4110	A	71068081.000000000000000	1338727.000000000000000	38.084925	-122.54873	G06052582	71424911.957800001000000	89798.551765700002000	0.000000000000000	17649.480115599999000
366	6	47710	2411109	647710	Mill Valley	Mill Valley city	25	C1	N	N	G4110	A	12335916.000000000000000	218653.000000000000000	37.9083695	-122.5420887	G06047710	12335915.209000001000000	28374.897629700001000	0.000000000000000	3048.271033460000100
367	6	40438	2411627	640438	Larkspur	Larkspur city	25	C1	N	N	G4110	A	7839695.000000000000000	559543.000000000000000	37.9409869	-122.5299207	G06040438	8399227.323130000400000	24591.811152499999000	0.000000000000000	2075.494271709999800
368	6	23168	2412609	623168	Fairfax	Fairfax town	43	C1	N	N	G4110	A	5707077.000000000000000	0.000000000000000	37.988378	-122.5950965	G06023168	5707082.950960000000000	19853.739995399999000	0.000000000000000	1410.250909659999900
369	6	16462	2413247	616462	Corte Madera	Corte Madera town	43	C1	N	N	G4110	A	8193476.000000000000000	3216352.000000000000000	37.932145	-122.507735	G06016462	8267978.620489999700000	18747.879403600000000	0.000000000000000	2043.062010980000000
370	6	5164	2409829	605164	Belvedere	Belvedere city	25	C1	N	N	G4110	A	1345337.000000000000000	4888519.000000000000000	37.8720756	-122.4706087	G06005164	1595838.120630000000000	7785.615678780000100	0.000000000000000	394.340187558000030
371	6	85684	2412272	685684	Willows	Willows city	25	C1	N	N	G4110	A	7372506.000000000000000	68359.000000000000000	39.5147524	-122.1991778	G06085684	7440867.568070000000000	15769.830106100000000	0.000000000000000	1838.678418860000000
372	6	54274	2411335	654274	Orland	Orland city	25	C1	N	N	G4110	A	7695557.000000000000000	0.000000000000000	39.7463006	-122.1853746	G06054274	7695548.016459999600000	19319.253661800001000	0.000000000000000	1901.611328210000000
373	6	77364	2412017	677364	Susanville	Susanville city	25	C1	Y	N	G4110	A	20541341.000000000000000	221775.000000000000000	40.4309655	-120.630333	G06077364	20763126.520700000000000	49020.560390200000000	0.000000000000000	5130.680299360000400
374	6	17022	2410262	617022	Crescent City	Crescent City city	25	C1	Y	N	G4110	A	5085102.000000000000000	1169598.000000000000000	41.7665079	-124.1989453	G06017022	5096570.951390000100000	27550.646461799999000	0.000000000000000	1259.390109120000000
375	6	86930	2412323	686930	Yountville	Yountville city	25	C1	N	N	G4110	A	3966206.000000000000000	0.000000000000000	38.3955283	-122.3669157	G06086930	3966209.028599999800000	14604.659222599999000	0.000000000000000	980.071594989999990
376	6	64140	2411758	664140	St. Helena	St. Helena city	25	C1	N	N	G4110	A	12912818.000000000000000	105962.000000000000000	38.504045	-122.4677325	G06064140	13018781.710300000000000	21948.103698600000000	0.000000000000000	3217.011020750000200
377	6	50258	2411209	650258	Napa	Napa city	25	C1	Y	N	G4110	A	46202980.000000000000000	796607.000000000000000	38.2978718	-122.3007407	G06050258	46999595.744999997000000	102041.637833000000000	0.000000000000000	11613.853035399999000
378	6	9892	2409963	609892	Calistoga	Calistoga city	25	C1	N	N	G4110	A	6721951.000000000000000	47146.000000000000000	38.5814083	-122.5826961	G06009892	6769103.034439999600000	14313.755683100000000	0.000000000000000	1672.681787510000000
379	6	1640	2409695	601640	American Canyon	American Canyon city	25	C1	N	N	G4110	A	12527052.000000000000000	20932.000000000000000	38.1754653	-122.260201	G06001640	12547981.677200001000000	26510.234541900001000	0.000000000000000	3100.673799000000100
380	6	68154	2411796	668154	San Luis Obispo	San Luis Obispo city	25	C1	Y	N	G4110	A	33092891.000000000000000	396406.000000000000000	35.2684801	-120.6697562	G06068154	33489290.201800000000000	57636.030169700003000	0.000000000000000	8275.383830380000300
381	6	57414	2411429	657414	Pismo Beach	Pismo Beach city	25	C1	N	N	G4110	A	9321803.000000000000000	25582387.000000000000000	35.1531813	-120.6739265	G06057414	9430000.523240000000000	30937.524369200000000	0.000000000000000	2330.203876529999900
382	6	49362	2411169	649362	Morro Bay	Morro Bay city	25	C1	N	N	G4110	A	13733890.000000000000000	12999818.000000000000000	35.3674903	-120.8676368	G06049362	15209769.582699999000000	28994.820279299998000	0.000000000000000	3758.415914770000200
383	6	31393	2410668	631393	Grover Beach	Grover Beach city	25	C1	N	N	G4110	A	5983069.000000000000000	11431.000000000000000	35.1208877	-120.6196642	G06031393	5994515.087410000200000	12439.036656200000000	0.000000000000000	1481.276937390000100
384	6	22300	2410415	622300	El Paso de Robles (Paso Robles)	El Paso de Robles (Paso Robles) city	25	C1	Y	N	G4110	A	49521587.000000000000000	790493.000000000000000	35.6407399	-120.6542684	G06022300	50312093.669500001000000	62717.807330000003000	0.000000000000000	12432.389098600001000
385	6	3064	2409745	603064	Atascadero	Atascadero city	25	C1	N	N	G4110	A	66409072.000000000000000	1265449.000000000000000	35.4858209	-120.6896747	G06003064	67674519.173999995000000	46068.686955099998000	0.000000000000000	16722.737876100000000
386	6	2868	2409734	602868	Arroyo Grande	Arroyo Grande city	25	C1	N	N	G4110	A	15113226.000000000000000	0.000000000000000	35.1243109	-120.5848465	G06002868	15113229.503200000000000	26089.344042299999000	0.000000000000000	3734.560341599999900
387	6	86440	2413509	686440	Woodside	Woodside town	43	C1	N	N	G4110	A	30385906.000000000000000	0.000000000000000	37.4221574	-122.2590808	G06086440	30385910.983600002000000	46156.327528399997000	0.000000000000000	7508.522124830000400
388	6	73262	2411942	673262	South San Francisco	South San Francisco city	25	C1	Y	N	G4110	A	23674356.000000000000000	54435052.000000000000000	37.6551037	-122.3762342	G06073262	23627197.596600000000000	52181.555691499998000	0.000000000000000	5838.407675110000100
389	6	68252	2411800	668252	San Mateo	San Mateo city	25	C1	Y	N	G4110	A	31415741.000000000000000	9721643.000000000000000	37.5603104	-122.3106003	G06068252	32135470.924800001000000	47776.542254499996000	0.000000000000000	7940.847801490000200
390	6	65070	2411780	665070	San Carlos	San Carlos city	25	C1	N	N	G4110	A	14343434.000000000000000	6509.000000000000000	37.4955187	-122.2668102	G06065070	14343424.168099999000000	30560.655272500000000	0.000000000000000	3544.337300610000100
391	6	65028	2411778	665028	San Bruno	San Bruno city	25	C1	N	N	G4110	A	14188462.000000000000000	0.000000000000000	37.6254146	-122.4313851	G06065028	14188476.027700000000000	23681.689733499999000	0.000000000000000	3506.048781250000000
392	6	60102	2410919	660102	Redwood City	Redwood City city	25	C1	Y	N	G4110	A	50296799.000000000000000	39380121.000000000000000	37.5152736	-122.2136716	G06060102	52134642.013200000000000	113150.746280000010000	0.000000000000000	12882.750602300001000
393	6	58380	2412499	658380	Portola Valley	Portola Valley town	43	C1	N	N	G4110	A	23547220.000000000000000	3741.000000000000000	37.372591	-122.2211679	G06058380	23550958.707100000000000	25646.927141100001000	0.000000000000000	5819.568635239999800
394	6	54806	2411351	654806	Pacifica	Pacifica city	25	C1	N	N	G4110	A	32784051.000000000000000	4906.000000000000000	37.6065933	-122.4772275	G06054806	32788940.811000001000000	38894.889559700001000	0.000000000000000	8102.323727000000000
395	6	47486	2411110	647486	Millbrae	Millbrae city	25	C1	N	N	G4110	A	8408684.000000000000000	30068.000000000000000	37.5989695	-122.4019908	G06047486	8408677.653270000600000	16303.742405000001000	0.000000000000000	2077.829499139999800
396	6	46870	2411079	646870	Menlo Park	Menlo Park city	25	C1	N	N	G4110	A	25354822.000000000000000	19749816.000000000000000	37.4797363	-122.1480968	G06046870	25460144.328800000000000	64485.910666399999000	0.000000000000000	6291.338676569999700
397	6	33798	2412752	633798	Hillsborough	Hillsborough town	43	C1	N	N	G4110	A	16030912.000000000000000	0.000000000000000	37.5572397	-122.3586956	G06033798	16030913.111199999000000	26218.431424499999000	0.000000000000000	3961.324899610000100
398	6	31708	2410685	631708	Half Moon Bay	Half Moon Bay city	25	C1	N	N	G4110	A	16639177.000000000000000	52624.000000000000000	37.4667704	-122.4373784	G06031708	16691804.321400000000000	34506.166555500000000	0.000000000000000	4124.634674210000400
399	6	25338	2410534	625338	Foster City	Foster City city	25	C1	N	N	G4110	A	9728697.000000000000000	41659374.000000000000000	37.56482	-122.2507815	G06025338	10763578.763699999000000	17232.322530800000000	0.000000000000000	2659.738236350000100
400	6	20956	2410389	620956	East Palo Alto	East Palo Alto city	25	C1	N	N	G4110	A	6488327.000000000000000	277989.000000000000000	37.4677798	-122.1325502	G06020956	6507428.716430000000000	13748.380646600001000	0.000000000000000	1608.020655340000100
401	6	17918	2410291	617918	Daly City	Daly City city	25	C1	N	N	G4110	A	19848937.000000000000000	0.000000000000000	37.7009406	-122.4649783	G06017918	19848938.630399998000000	46213.557319599997000	0.000000000000000	4904.779551990000100
402	6	14736	2413228	614736	Colma	Colma town	43	C1	N	N	G4110	A	4944646.000000000000000	0.000000000000000	37.6765863	-122.4526019	G06014736	4944645.076449999600000	11700.870055600000000	0.000000000000000	1221.848407839999900
403	6	9066	2409945	609066	Burlingame	Burlingame city	25	C1	N	N	G4110	A	11411180.000000000000000	4275105.000000000000000	37.5899515	-122.3633425	G06009066	11411184.084000001000000	31120.217423800001000	0.000000000000000	2819.764996070000100
404	6	8310	2409912	608310	Brisbane	Brisbane city	25	C1	N	N	G4110	A	8017342.000000000000000	43981466.000000000000000	37.6757495	-122.383302	G06008310	8464992.780829999600000	15722.230144200001000	0.000000000000000	2091.745270219999800
405	6	5108	2409826	605108	Belmont	Belmont city	25	C1	N	N	G4110	A	11969561.000000000000000	22417.000000000000000	37.5143975	-122.2944751	G06005108	11980575.711700000000000	23156.553850200002000	0.000000000000000	2960.464731430000000
406	6	3092	2411651	603092	Atherton	Atherton town	43	C1	N	N	G4110	A	12993320.000000000000000	82320.000000000000000	37.4549241	-122.2031678	G06003092	13075639.532199999000000	24747.048975099999000	0.000000000000000	3231.060894530000000
407	6	80588	2413403	680588	Truckee	Truckee town	43	C1	Y	N	G4110	A	83713469.000000000000000	3448657.000000000000000	39.3534265	-120.1933636	G06080588	87162120.502200007000000	64049.627785500001000	0.000000000000000	21538.229036199999000
408	6	50874	2411225	650874	Nevada City	Nevada City city	25	C1	N	N	G4110	A	5667478.000000000000000	9642.000000000000000	39.2596075	-121.0331095	G06050874	5677124.165880000200000	19642.596210700001000	0.000000000000000	1402.847932650000100
409	6	30798	2410651	630798	Grass Valley	Grass Valley city	25	C1	Y	N	G4110	A	12284647.000000000000000	0.000000000000000	39.2236859	-121.0550036	G06030798	12284644.549799999000000	34976.929918700000000	0.000000000000000	3035.601777670000000
410	6	80238	2412090	680238	Tracy	Tracy city	25	C1	N	N	G4110	A	56987248.000000000000000	352293.000000000000000	37.7245975	-121.4455377	G06080238	57339551.281499997000000	82966.037308500003000	0.000000000000000	14168.911692600001000
411	6	75000	2411987	675000	Stockton	Stockton city	25	C1	Y	N	G4110	A	159723404.000000000000000	7984682.000000000000000	37.9763417	-121.3133043	G06075000	167708111.231999990000000	217731.465610000010000	0.000000000000000	41441.576801199997000
412	6	61026	2410957	661026	Ripon	Ripon city	25	C1	N	N	G4110	A	13739055.000000000000000	493191.000000000000000	37.7422644	-121.1321587	G06061026	14232250.297000000000000	28336.880717100001000	0.000000000000000	3516.865638780000200
413	6	45484	2411024	645484	Manteca	Manteca city	25	C1	N	N	G4110	A	45929449.000000000000000	61615.000000000000000	37.7967834	-121.2309755	G06045484	45991058.443099998000000	55854.767289900003000	0.000000000000000	11364.638040700000000
414	6	42202	2410854	642202	Lodi	Lodi city	25	C1	N	N	G4110	A	35251809.000000000000000	553125.000000000000000	38.1216095	-121.2907652	G06042202	35804947.523599997000000	46272.910479099999000	0.000000000000000	8847.595216219999200
415	6	40704	2411633	640704	Lathrop	Lathrop city	25	C1	N	N	G4110	A	56800128.000000000000000	2854493.000000000000000	37.8152896	-121.3125155	G06040704	59654619.868299998000000	59940.034607100002000	0.000000000000000	14740.977598800000000
416	6	22790	2410453	622790	Escalon	Escalon city	25	C1	N	N	G4110	A	5959131.000000000000000	174522.000000000000000	37.7922235	-120.9999401	G06022790	6133663.420579999700000	22594.016149300001000	0.000000000000000	1515.661239329999900
417	6	87056	2413524	687056	Yucca Valley	Yucca Valley town	43	C1	N	N	G4110	A	103639186.000000000000000	0.000000000000000	34.1230893	-116.4214814	G06087056	103639190.570999990000000	53012.324992499998000	0.000000000000000	25609.801720899999000
418	6	87042	2412326	687042	Yucaipa	Yucaipa city	25	C1	N	N	G4110	A	72230729.000000000000000	13329.000000000000000	34.0325122	-117.0449129	G06087042	72244033.072799996000000	54164.417442200000000	0.000000000000000	17851.889351200000000
419	6	82590	2412156	682590	Victorville	Victorville city	25	C1	Y	N	G4110	A	189529117.000000000000000	1459025.000000000000000	34.5277346	-117.3535789	G06082590	190988165.483000010000000	121034.801701000000000	0.000000000000000	47194.203487300001000
420	6	81344	2412137	681344	Upland	Upland city	25	C1	N	N	G4110	A	40447862.000000000000000	86983.000000000000000	34.1174458	-117.659918	G06081344	40534842.371900000000000	29116.804794399999000	0.000000000000000	10016.377687000000000
421	6	80994	2412119	680994	Twentynine Palms	Twentynine Palms city	25	C1	N	N	G4110	A	153179070.000000000000000	0.000000000000000	34.1483128	-116.0655262	G06080994	153179091.317999990000000	87931.044229000006000	0.000000000000000	37851.377792799998000
422	6	65000	2411777	665000	San Bernardino	San Bernardino city	25	C1	Y	N	G4110	A	153329936.000000000000000	1150072.000000000000000	34.1392611	-117.2953165	G06065000	154479995.502999990000000	197199.674881000010000	0.000000000000000	38172.838217899996000
423	6	60466	2410931	660466	Rialto	Rialto city	25	C1	N	N	G4110	A	57889130.000000000000000	36884.000000000000000	34.1117839	-117.3882874	G06060466	57926006.287100002000000	74038.792814999993000	0.000000000000000	14313.827880400000000
424	6	59962	2411532	659962	Redlands	Redlands city	25	C1	Y	N	G4110	A	93564858.000000000000000	779123.000000000000000	34.051642	-117.1708618	G06059962	94343962.504500002000000	92919.861568199995000	0.000000000000000	23312.900843799998000
425	6	59451	2411514	659451	Rancho Cucamonga	Rancho Cucamonga city	25	C1	N	N	G4110	A	103212434.000000000000000	50997.000000000000000	34.1233151	-117.564207	G06059451	103263432.187000010000000	53477.778349200002000	0.000000000000000	25516.949802300001000
426	6	53896	2411323	653896	Ontario	Ontario city	25	C1	Y	N	G4110	A	129345345.000000000000000	169608.000000000000000	34.0395244	-117.6087689	G06053896	129514939.590000000000000	54621.325046999998000	0.000000000000000	32003.838553000001000
427	6	50734	2411220	650734	Needles	Needles city	25	C1	N	N	G4110	A	79792913.000000000000000	1209347.000000000000000	34.8160061	-114.6146573	G06050734	81002275.290500000000000	54169.854748600002000	0.000000000000000	20016.098135400000000
428	6	48788	2411141	648788	Montclair	Montclair city	25	C1	N	N	G4110	A	14289404.000000000000000	0.000000000000000	34.0714521	-117.698054	G06048788	14289400.618899999000000	19143.640354899999000	0.000000000000000	3530.987790860000100
429	6	42370	2410857	642370	Loma Linda	Loma Linda city	25	C1	N	N	G4110	A	19467461.000000000000000	2372.000000000000000	34.0439367	-117.2495416	G06042370	19469838.641700000000000	22740.159123000001000	0.000000000000000	4811.101904670000300
430	6	33588	2410759	633588	Highland	Highland city	25	C1	N	N	G4110	A	48575285.000000000000000	348918.000000000000000	34.1112424	-117.164746	G06033588	48924216.791100003000000	67103.714001300003000	0.000000000000000	12089.437253100001000
431	6	33434	2410751	633434	Hesperia	Hesperia city	25	C1	N	N	G4110	A	189316495.000000000000000	293823.000000000000000	34.3970383	-117.3151976	G06033434	189610318.778000000000000	135720.497227999990000	0.000000000000000	46853.730151800002000
432	6	30658	2410634	630658	Grand Terrace	Grand Terrace city	25	C1	N	N	G4110	A	9070177.000000000000000	0.000000000000000	34.0311712	-117.3132411	G06030658	9070180.464870000300000	17892.918401300001000	0.000000000000000	2241.290403750000200
433	6	24680	2410517	624680	Fontana	Fontana city	25	C1	N	N	G4110	A	109898700.000000000000000	0.000000000000000	34.108793	-117.4626845	G06024680	109898711.491000000000000	80140.181588899999000	0.000000000000000	27156.563025799998000
434	6	14890	2410200	614890	Colton	Colton city	25	C1	Y	N	G4110	A	39688785.000000000000000	1852423.000000000000000	34.0545525	-117.3250312	G06014890	41541194.513200000000000	70280.978550500004000	0.000000000000000	10265.052716800001000
435	6	13214	2409454	613214	Chino Hills	Chino Hills city	25	C1	N	N	G4110	A	115723269.000000000000000	175460.000000000000000	33.9428001	-117.7257147	G06013214	115898728.228000000000000	52498.055737199997000	0.000000000000000	28639.199450200002000
436	6	13210	2409453	613210	Chino	Chino city	25	C1	Y	N	G4110	A	76765610.000000000000000	33348.000000000000000	33.9774322	-117.6574648	G06013210	76798964.026299998000000	63535.927270000000000	0.000000000000000	18977.437301999998000
437	6	6434	2409843	606434	Big Bear Lake	Big Bear Lake city	25	C1	N	N	G4110	A	16435307.000000000000000	487678.000000000000000	34.2429577	-116.8958909	G06006434	16922978.611099999000000	43608.225766399999000	0.000000000000000	4181.759085249999800
438	6	4030	2409790	604030	Barstow	Barstow city	25	C1	N	N	G4110	A	107186079.000000000000000	23114.000000000000000	34.8667883	-117.0430058	G06004030	107209199.405000000000000	103172.560642000000000	0.000000000000000	26491.970115799999000
439	6	2364	2412372	602364	Apple Valley	Apple Valley town	43	C1	N	N	G4110	A	189570273.000000000000000	855893.000000000000000	34.5333761	-117.2103584	G06002364	190426173.326999990000000	75202.388040699996000	0.000000000000000	47055.332201199999000
440	6	296	2409663	600296	Adelanto	Adelanto city	25	C1	N	N	G4110	A	145061543.000000000000000	45844.000000000000000	34.5859751	-117.4428634	G06000296	145107377.967000010000000	107591.153932999990000	0.000000000000000	35856.813986100002000
441	6	86972	2412325	686972	Yuba City	Yuba City city	25	C1	Y	N	G4110	A	37758032.000000000000000	201001.000000000000000	39.1338551	-121.6390305	G06086972	37959037.178099997000000	50823.461585099998000	0.000000000000000	9379.882362009999300
442	6	41936	2410846	641936	Live Oak	Live Oak city	25	C1	N	N	G4110	A	4839449.000000000000000	0.000000000000000	39.2740479	-121.665166	G06041936	4839455.184349999800000	14110.325253600000000	0.000000000000000	1195.855419420000100
443	6	46842	2497157	646842	Menifee	Menifee city	25	C1	N	N	G4110	A	120345457.000000000000000	365369.000000000000000	33.6898575	-117.1843827	G06046842	120710825.224000010000000	69496.911737100003000	0.000000000000000	29828.294514199999000
444	6	85446	2497148	685446	Wildomar	Wildomar city	25	C1	N	N	G4110	A	61350774.000000000000000	0.000000000000000	33.6172779	-117.2582477	G06085446	61350780.653700002000000	35657.457938300002000	0.000000000000000	15160.108056700001000
445	6	78120	2412044	678120	Temecula	Temecula city	25	C1	Y	N	G4110	A	78091541.000000000000000	41913.000000000000000	33.5019227	-117.1245625	G06078120	78133441.939799994000000	54211.344719900000000	0.000000000000000	19307.193975900002000
446	6	67112	2411788	667112	San Jacinto	San Jacinto city	25	C1	N	N	G4110	A	66604677.000000000000000	1073898.000000000000000	33.7951219	-116.9919568	G06067112	67678576.324900001000000	59595.885856900000000	0.000000000000000	16723.740419900001000
447	6	62000	2410965	662000	Riverside	Riverside city	25	C1	Y	N	G4110	A	210152356.000000000000000	788400.000000000000000	33.9381433	-117.3931675	G06062000	210940765.713000000000000	105309.819476000000000	0.000000000000000	52124.598378499999000
448	6	59500	2411515	659500	Rancho Mirage	Rancho Mirage city	25	C1	N	N	G4110	A	63317757.000000000000000	1008458.000000000000000	33.760352	-116.4287947	G06059500	64326211.589800000000000	50070.096736300002000	0.000000000000000	15895.353053200000000
449	6	56700	2411403	656700	Perris	Perris city	25	C1	N	N	G4110	A	81307686.000000000000000	285867.000000000000000	33.7894044	-117.2213231	G06056700	81593542.287799999000000	71907.595155400006000	0.000000000000000	20162.203392300002000
450	6	55254	2411357	655254	Palm Springs	Palm Springs city	25	C1	N	N	G4110	A	243760573.000000000000000	2223669.000000000000000	33.8008982	-116.5379926	G06055254	245988697.530999990000000	146523.301849999990000	0.000000000000000	60785.130940000003000
451	6	55184	2411356	655184	Palm Desert	Palm Desert city	25	C1	Y	N	G4110	A	69437228.000000000000000	528739.000000000000000	33.7383633	-116.3636192	G06055184	69965980.424099997000000	63269.893501099999000	0.000000000000000	17288.970282400001000
452	6	51560	2411265	651560	Norco	Norco city	25	C1	N	N	G4110	A	36160925.000000000000000	819128.000000000000000	33.9255186	-117.5519578	G06051560	36980054.480300002000000	37577.573041900003000	0.000000000000000	9137.970469039999400
453	6	50076	2411199	650076	Murrieta	Murrieta city	25	C1	N	N	G4110	A	86964197.000000000000000	93776.000000000000000	33.5718867	-117.1906619	G06050076	87057958.756099999000000	57846.056715100000000	0.000000000000000	21512.490108200000000
454	6	49270	2411159	649270	Moreno Valley	Moreno Valley city	25	C1	N	N	G4110	A	132800497.000000000000000	518920.000000000000000	33.9232527	-117.2056845	G06049270	133319416.417000000000000	79074.085797899999000	0.000000000000000	32943.945250700002000
455	6	40354	2411582	640354	La Quinta	La Quinta city	25	C1	N	N	G4110	A	90953840.000000000000000	1124173.000000000000000	33.6417665	-116.273943	G06040354	92078028.964000002000000	61375.494882799998000	0.000000000000000	22752.976471900001000
456	6	39486	2411601	639486	Lake Elsinore	Lake Elsinore city	25	C1	N	N	G4110	A	93779180.000000000000000	14190455.000000000000000	33.6828689	-117.3315789	G06039486	107969632.885000010000000	104936.197790000010000	0.000000000000000	26679.877321000000000
457	6	36448	2410101	636448	Indio	Indio city	25	C1	N	N	G4110	A	75578907.000000000000000	20661.000000000000000	33.7299277	-116.2359957	G06036448	75599557.986699998000000	66505.026175899999000	0.000000000000000	18681.057615099999000
458	6	36434	2410100	636434	Indian Wells	Indian Wells city	25	C1	N	N	G4110	A	37090813.000000000000000	699457.000000000000000	33.6921934	-116.3412296	G06036434	37790268.627099998000000	30898.218629899999000	0.000000000000000	9338.178744839999100
459	6	33182	2410738	633182	Hemet	Hemet city	25	C1	Y	N	G4110	A	72123505.000000000000000	0.000000000000000	33.7352255	-116.9946037	G06033182	72123502.289100006000000	70630.814916400006000	0.000000000000000	17822.105545900002000
460	6	18996	2410328	618996	Desert Hot Springs	Desert Hot Springs city	25	C1	N	N	G4110	A	61163639.000000000000000	69303.000000000000000	33.9669252	-116.5494115	G06018996	61232950.494599998000000	59478.211915100001000	0.000000000000000	15130.991590300000000
461	6	16350	2410232	616350	Corona	Corona city	25	C1	N	N	G4110	A	100557530.000000000000000	271525.000000000000000	33.862352	-117.5638573	G06016350	100829051.114999990000000	111784.483402000000000	0.000000000000000	24915.401138900001000
462	6	14260	2409493	614260	Coachella	Coachella city	25	C1	N	N	G4110	A	74980935.000000000000000	0.000000000000000	33.6910197	-116.1450983	G06014260	74980944.499599993000000	57415.277444200001000	0.000000000000000	18528.194893299999000
463	6	12048	2409412	612048	Cathedral City	Cathedral City city	25	C1	N	N	G4110	A	55683203.000000000000000	665520.000000000000000	33.8354871	-116.4631031	G06012048	56348731.839000002000000	52332.240761100002000	0.000000000000000	13924.074876299999000
464	6	10928	2409979	610928	Canyon Lake	Canyon Lake city	25	C1	N	N	G4110	A	10172900.000000000000000	1925636.000000000000000	33.6883023	-117.2635469	G06010928	12098530.605200000000000	19820.480283600002000	0.000000000000000	2989.612020380000100
465	6	9864	2409961	609864	Calimesa	Calimesa city	25	C1	N	N	G4110	A	38454415.000000000000000	0.000000000000000	33.9873322	-117.0542002	G06009864	38454440.347700000000000	40370.565854100001000	0.000000000000000	9502.299151229999600
466	6	7218	2409872	607218	Blythe	Blythe city	25	C1	N	N	G4110	A	67828303.000000000000000	2027065.000000000000000	33.6535839	-114.6217852	G06007218	69855368.526099995000000	99380.520892100001000	0.000000000000000	17261.637487200001000
467	6	4758	2409805	604758	Beaumont	Beaumont city	25	C1	N	N	G4110	A	80062333.000000000000000	35531.000000000000000	33.8630834	-116.9504611	G06004758	80097872.348800004000000	76638.103269300002000	0.000000000000000	19792.615301500002000
468	6	3820	2409785	603820	Banning	Banning city	25	C1	N	N	G4110	A	59825988.000000000000000	0.000000000000000	33.9460316	-116.8992414	G06003820	59825992.208300002000000	81281.690322499999000	0.000000000000000	14783.324626300000000
469	6	83346	2412174	683346	Walnut Creek	Walnut Creek city	25	C1	Y	N	G4110	A	51169325.000000000000000	31275.000000000000000	37.902666	-122.0404791	G06083346	51200609.137199998000000	91895.026474300001000	0.000000000000000	12651.946052200001000
470	6	68378	2411805	668378	San Ramon	San Ramon city	25	C1	N	N	G4110	A	46777689.000000000000000	41682.000000000000000	37.7615423	-121.9376936	G06068378	46819356.300800003000000	53571.191127300001000	0.000000000000000	11569.314898700000000
471	6	68294	2411801	668294	San Pablo	San Pablo city	25	C1	N	N	G4110	A	6821582.000000000000000	0.000000000000000	37.962725	-122.3424549	G06068294	6821581.873230000000000	16264.040485100000000	0.000000000000000	1685.649591000000100
472	6	60620	2410939	660620	Richmond	Richmond city	25	C1	N	N	G4110	A	77875323.000000000000000	58048003.000000000000000	37.9529744	-122.3593535	G06060620	78067097.355000004000000	163192.736230999990000	0.000000000000000	19290.799871899999000
473	6	57764	2411439	657764	Pleasant Hill	Pleasant Hill city	25	C1	N	N	G4110	A	18315212.000000000000000	0.000000000000000	37.9540173	-122.0758807	G06057764	18315220.756700002000000	32604.397056599999000	0.000000000000000	4525.789611750000400
474	6	57456	2411430	657456	Pittsburg	Pittsburg city	25	C1	N	N	G4110	A	44595044.000000000000000	5015375.000000000000000	38.0198994	-121.9036057	G06057456	44599347.357100002000000	65357.423307099998000	0.000000000000000	11020.738741900001000
475	6	57288	2411428	657288	Pinole	Pinole city	25	C1	N	N	G4110	A	13787165.000000000000000	21372459.000000000000000	38.0017019	-122.318488	G06057288	13798626.410499999000000	27588.877619499999000	0.000000000000000	3409.714842899999900
476	6	54232	2411334	654232	Orinda	Orinda city	25	C1	N	N	G4110	A	32848166.000000000000000	38563.000000000000000	37.8827637	-122.1745431	G06054232	32886735.432900000000000	38423.879397899997000	0.000000000000000	8126.489304359999600
477	6	53070	2411294	653070	Oakley	Oakley city	25	C1	N	N	G4110	A	41058830.000000000000000	783356.000000000000000	37.993936	-121.6911387	G06053070	41255148.750100002000000	41908.697579100000000	0.000000000000000	10194.369269400000000
478	6	49187	2413013	649187	Moraga	Moraga town	43	C1	N	N	G4110	A	24431662.000000000000000	22901.000000000000000	37.8456927	-122.123217	G06049187	24454562.320200000000000	31054.663877200001000	0.000000000000000	6042.853950740000100
479	6	46114	2411045	646114	Martinez	Martinez city	25	C1	N	N	G4110	A	31419534.000000000000000	2599575.000000000000000	37.9996351	-122.1139026	G06046114	31464146.635400001000000	58801.161065799999000	0.000000000000000	7774.959956880000400
480	6	39122	2411591	639122	Lafayette	Lafayette city	25	C1	N	N	G4110	A	39421695.000000000000000	431202.000000000000000	37.891004	-122.1195292	G06039122	39852900.088799998000000	43756.360756499998000	0.000000000000000	9847.866079019999200
481	6	33308	2410746	633308	Hercules	Hercules city	25	C1	N	N	G4110	A	16071812.000000000000000	31011957.000000000000000	38.0214249	-122.2889241	G06033308	16071803.402500000000000	25372.395358000002000	0.000000000000000	3971.429110630000200
482	6	21796	2410410	621796	El Cerrito	El Cerrito city	25	C1	N	N	G4110	A	9551161.000000000000000	0.000000000000000	37.9196383	-122.3023909	G06021796	9551160.530999999500000	16061.904309199999000	0.000000000000000	2360.143166469999900
483	6	17988	2412403	617988	Danville	Danville town	43	C1	N	N	G4110	A	46692662.000000000000000	0.000000000000000	37.8121909	-121.9699547	G06017988	46692656.140500002000000	47002.194661800000000	0.000000000000000	11538.006607300000000
484	6	16000	2410214	616000	Concord	Concord city	25	C1	N	N	G4110	A	79113702.000000000000000	0.000000000000000	37.9721785	-122.0015843	G06016000	79113681.581799999000000	56314.243879499998000	0.000000000000000	19549.416466499999000
485	6	13882	2409474	613882	Clayton	Clayton city	25	C1	N	N	G4110	A	9935125.000000000000000	0.000000000000000	37.9402973	-121.9301043	G06013882	9935118.173009999100000	17409.481252599999000	0.000000000000000	2455.021166059999800
486	6	8142	2409902	608142	Brentwood	Brentwood city	25	C1	N	N	G4110	A	38295358.000000000000000	49218.000000000000000	37.9359047	-121.7185472	G06008142	38344572.999600001000000	43711.503188800001000	0.000000000000000	9475.150338260000400
487	6	2252	2409715	602252	Antioch	Antioch city	25	C1	N	N	G4110	A	73422421.000000000000000	1901867.000000000000000	37.977541	-121.7976176	G06002252	73858454.793200001000000	58269.789470999996000	0.000000000000000	18250.821646299999000
488	6	78582	2412065	678582	Thousand Oaks	Thousand Oaks city	25	C1	Y	N	G4110	A	142530446.000000000000000	387311.000000000000000	34.1932896	-118.874235	G06078582	142917744.168000010000000	102883.202208000000000	0.000000000000000	35315.743691000003000
489	6	72016	2411904	672016	Simi Valley	Simi Valley city	25	C1	N	N	G4110	A	107432810.000000000000000	1985522.000000000000000	34.2668875	-118.7484575	G06072016	109418323.652000000000000	87524.322241799993000	0.000000000000000	27037.856605600002000
490	6	70042	2411826	670042	Santa Paula	Santa Paula city	25	C1	N	N	G4110	A	11894886.000000000000000	294029.000000000000000	34.3524559	-119.0686842	G06070042	12188914.599500000000000	28898.482631600000000	0.000000000000000	3011.946391779999900
491	6	65042	2411779	665042	San Buenaventura (Ventura)	San Buenaventura (Ventura) city	25	C1	Y	N	G4110	A	56085179.000000000000000	27039297.000000000000000	34.268127	-119.2550255	G06065042	56343325.710000001000000	125277.267196999990000	0.000000000000000	13922.738992700000000
492	6	58296	2411462	658296	Port Hueneme	Port Hueneme city	25	C1	N	N	G4110	A	11527570.000000000000000	568744.000000000000000	34.1621431	-119.2041771	G06058296	11899071.094599999000000	16057.470704600000000	0.000000000000000	2940.324501950000000
493	6	54652	2411347	654652	Oxnard	Oxnard city	25	C1	Y	N	G4110	A	69655512.000000000000000	31892689.000000000000000	34.2023461	-119.2046028	G06054652	70265076.102799997000000	99417.719506299996000	0.000000000000000	17362.878434200000000
494	6	53476	2411308	653476	Ojai	Ojai city	25	C1	N	N	G4110	A	11358517.000000000000000	39811.000000000000000	34.4482528	-119.2465775	G06053476	11398329.765100000000000	23136.256134100000000	0.000000000000000	2816.588624690000000
495	6	49138	2411157	649138	Moorpark	Moorpark city	25	C1	N	N	G4110	A	32579739.000000000000000	569348.000000000000000	34.285943	-118.8762626	G06049138	33149088.367300000000000	35304.319427800001000	0.000000000000000	8191.318126299999700
496	6	24092	2410504	624092	Fillmore	Fillmore city	25	C1	N	N	G4110	A	8711737.000000000000000	3017.000000000000000	34.3985824	-118.9176837	G06024092	8714756.054190000500000	22214.902713200001000	0.000000000000000	2153.463119160000100
497	6	10046	2409966	610046	Camarillo	Camarillo city	25	C1	Y	N	G4110	A	50576972.000000000000000	39631.000000000000000	34.2218233	-119.0321535	G06010046	50616588.785300002000000	66083.249597200003000	0.000000000000000	12507.631480399999000
498	6	72674	2411930	672674	Sonora	Sonora city	25	C1	N	N	G4110	A	7936223.000000000000000	35506.000000000000000	37.9816919	-120.3826626	G06072674	7971721.155570000400000	15990.556637100000000	0.000000000000000	1969.855197099999900
499	6	44364	2410891	644364	Loyalton	Loyalton city	25	C1	N	N	G4110	A	920712.000000000000000	0.000000000000000	39.6768545	-120.2448111	G06044364	920709.711614000030000	4096.567262589999700	0.000000000000000	227.512324509000000
500	6	39710	2411609	639710	Lakeport	Lakeport city	25	C1	N	N	G4110	A	7920185.000000000000000	363747.000000000000000	39.0396328	-122.9214218	G06039710	8283937.709040000100000	20099.552209500001000	0.000000000000000	2047.005587639999900
501	6	13945	2409479	613945	Clearlake	Clearlake city	25	C1	Y	N	G4110	A	26233883.000000000000000	1169758.000000000000000	38.960087	-122.6332792	G06013945	27403656.852200001000000	47731.086633500003000	0.000000000000000	6771.591080049999600
502	6	55520	2413111	655520	Paradise	Paradise town	43	C1	N	N	G4110	A	47417798.000000000000000	37493.000000000000000	39.7541919	-121.6064	G06055520	47455302.401699997000000	31060.310351200002000	0.000000000000000	11726.460602600000000
503	6	54386	2411337	654386	Oroville	Oroville city	25	C1	N	N	G4110	A	33652830.000000000000000	47844.000000000000000	39.5030153	-121.5664728	G06054386	33700673.044900000000000	77334.053907499998000	0.000000000000000	8327.617668450000600
504	6	31260	2410665	631260	Gridley	Gridley city	25	C1	N	N	G4110	A	5364006.000000000000000	0.000000000000000	39.3621671	-121.6970858	G06031260	5364005.137290000000000	16217.660818000000000	0.000000000000000	1325.474535640000100
505	6	13014	2409447	613014	Chico	Chico city	25	C1	Y	N	G4110	A	85270556.000000000000000	445536.000000000000000	39.7551592	-121.818797	G06013014	85716110.066200003000000	117473.331671000010000	0.000000000000000	21180.912075799999000
506	6	6560	2409848	606560	Biggs	Biggs city	25	C1	N	N	G4110	A	1646291.000000000000000	0.000000000000000	39.4132906	-121.7100758	G06006560	1646292.110180000100000	8647.651270020000100	0.000000000000000	406.807639892000000
507	6	1444	2409688	601444	Alturas	Alturas city	25	C1	N	N	G4110	A	6305872.000000000000000	36130.000000000000000	41.4920399	-120.5466635	G06001444	6342007.308969999700000	12946.413139900000000	0.000000000000000	1567.144135349999900
508	6	73108	2411938	673108	South Lake Tahoe	South Lake Tahoe city	25	C1	N	N	G4110	A	26317534.000000000000000	16685047.000000000000000	38.9392299	-119.9822156	G06073108	43002571.761900000000000	42122.769483999997000	0.000000000000000	10626.166899300000000
509	6	57540	2411433	657540	Placerville	Placerville city	25	C1	N	N	G4110	A	15052229.000000000000000	2192.000000000000000	38.7305438	-120.796965	G06057540	15054420.401000001000000	42940.887720600003000	0.000000000000000	3720.028295950000000
510	6	85292	2412260	685292	Whittier	Whittier city	25	C1	N	N	G4110	A	37941708.000000000000000	40874.000000000000000	33.9668274	-118.0201222	G06085292	37982566.085199997000000	49762.356651399998000	0.000000000000000	9385.696481580000200
511	6	84438	2412235	684438	Westlake Village	Westlake Village city	25	C1	N	N	G4110	A	13429504.000000000000000	827549.000000000000000	34.1365374	-118.8169753	G06084438	14257059.452500001000000	19558.330477799998000	0.000000000000000	3522.996114609999900
512	6	84410	2412221	684410	West Hollywood	West Hollywood city	25	C1	N	N	G4110	A	4888357.000000000000000	0.000000000000000	34.0882674	-118.3718298	G06084410	4888351.472070000100000	17392.363009299999000	0.000000000000000	1207.937955250000000
513	6	84200	2412219	684200	West Covina	West Covina city	25	C1	N	N	G4110	A	41545496.000000000000000	125648.000000000000000	34.0559412	-117.9099372	G06084200	41671160.304399997000000	62306.225724199998000	0.000000000000000	10297.167963200000000
514	6	83332	2412173	683332	Walnut	Walnut city	25	C1	N	N	G4110	A	23290052.000000000000000	9650.000000000000000	34.0371955	-117.8556059	G06083332	23299692.233199999000000	27976.729874000001000	0.000000000000000	5757.479337359999600
515	6	82422	2412150	682422	Vernon	Vernon city	25	C1	N	N	G4110	A	12880336.000000000000000	476376.000000000000000	34.001123	-118.2108689	G06082422	13356709.289999999000000	25952.945187599998000	0.000000000000000	3300.514744250000100
516	6	80000	2412087	680000	Torrance	Torrance city	25	C1	Y	N	G4110	A	53037736.000000000000000	195004.000000000000000	33.8349663	-118.3414307	G06080000	53232767.558799997000000	40769.222275300002000	0.000000000000000	13154.103334199999000
517	6	78148	2412047	678148	Temple City	Temple City city	25	C1	N	N	G4110	A	10374332.000000000000000	0.000000000000000	34.1021567	-118.057954	G06078148	10374332.401600000000000	18453.554318600000000	0.000000000000000	2563.553365560000200
518	6	73220	2411940	673220	South Pasadena	South Pasadena city	25	C1	N	N	G4110	A	8819986.000000000000000	31324.000000000000000	34.1089567	-118.1566154	G06073220	8851321.721820000600000	13225.293822600001000	0.000000000000000	2187.209230559999900
519	6	73080	2411935	673080	South Gate	South Gate city	25	C1	N	N	G4110	A	18741671.000000000000000	302730.000000000000000	33.9441585	-118.1927614	G06073080	19044400.397300001000000	31446.897583999998000	0.000000000000000	4705.973825000000000
520	6	72996	2411934	672996	South El Monte	South El Monte city	25	C1	N	N	G4110	A	7363990.000000000000000	14107.000000000000000	34.0503775	-118.048384	G06072996	7378089.345879999900000	18952.553002600001000	0.000000000000000	1823.165582310000000
521	6	71876	2411899	671876	Signal Hill	Signal Hill city	25	C1	N	N	G4110	A	5668921.000000000000000	4445.000000000000000	33.8034481	-118.1681353	G06071876	5673355.790140000200000	17285.503767599999000	0.000000000000000	1401.916746720000000
522	6	71806	2411897	671806	Sierra Madre	Sierra Madre city	25	C1	N	N	G4110	A	7646972.000000000000000	11543.000000000000000	34.1687705	-118.0502158	G06071806	7658511.757360000200000	12209.402622800000000	0.000000000000000	1892.459469270000000
523	6	70000	2411825	670000	Santa Monica	Santa Monica city	25	C1	Y	N	G4110	A	21794221.000000000000000	3025.000000000000000	34.0234128	-118.4816663	G06070000	21797221.125799999000000	20817.179948100002000	0.000000000000000	5386.210641200000300
524	6	69154	2411823	669154	Santa Fe Springs	Santa Fe Springs city	25	C1	N	N	G4110	A	22984743.000000000000000	103215.000000000000000	33.9335648	-118.0626113	G06069154	23087947.797600001000000	47923.038237799999000	0.000000000000000	5705.156147810000200
525	6	69088	2411819	669088	Santa Clarita	Santa Clarita city	25	C1	N	N	G4110	A	136534865.000000000000000	167568.000000000000000	34.4048756	-118.5047007	G06069088	136702482.259999990000000	127268.322774000000000	0.000000000000000	33779.919026399999000
526	6	68224	2411799	668224	San Marino	San Marino city	25	C1	N	N	G4110	A	9757184.000000000000000	17797.000000000000000	34.1226714	-118.1129107	G06068224	9774981.109319999800000	17258.306736800001000	0.000000000000000	2415.450435849999800
527	6	67042	2411787	667042	San Gabriel	San Gabriel city	25	C1	N	N	G4110	A	10734444.000000000000000	1750.000000000000000	34.0946359	-118.0984687	G06067042	10736197.224300001000000	29530.304128399999000	0.000000000000000	2652.972110620000000
528	6	66140	2411785	666140	San Fernando	San Fernando city	25	C1	N	N	G4110	A	6148689.000000000000000	0.000000000000000	34.2886519	-118.4362413	G06066140	6148693.146920000200000	11163.950415800000000	0.000000000000000	1519.375165590000100
529	6	66070	2411784	666070	San Dimas	San Dimas city	25	C1	N	N	G4110	A	38946865.000000000000000	1010275.000000000000000	34.1079574	-117.8085286	G06066070	39957144.607699998000000	52002.759816400001000	0.000000000000000	9873.625460620000000
530	6	62896	2410998	662896	Rosemead	Rosemead city	25	C1	N	N	G4110	A	13370136.000000000000000	35465.000000000000000	34.0688796	-118.0826804	G06062896	13405604.209899999000000	28561.629919600000000	0.000000000000000	3312.596942090000100
531	6	62644	2410987	662644	Rolling Hills Estates	Rolling Hills Estates city	25	C1	N	N	G4110	A	9244480.000000000000000	114519.000000000000000	33.7809592	-118.3253119	G06062644	9359000.917500000400000	36183.702377499998000	0.000000000000000	2312.659491869999800
532	6	62602	2410986	662602	Rolling Hills	Rolling Hills city	25	C1	N	N	G4110	A	7745520.000000000000000	0.000000000000000	33.7600134	-118.347163	G06062602	7745521.715920000300000	14636.707942100000000	0.000000000000000	1913.960098280000000
533	6	60018	2411535	660018	Redondo Beach	Redondo Beach city	25	C1	N	N	G4110	A	16053613.000000000000000	26297.000000000000000	33.8568174	-118.3771371	G06060018	16069512.043900000000000	34246.298709800001000	0.000000000000000	3970.862903589999900
534	6	59514	2411516	659514	Rancho Palos Verdes	Rancho Palos Verdes city	25	C1	N	N	G4110	A	34874009.000000000000000	1186.000000000000000	33.753146	-118.3674589	G06059514	34875188.251699999000000	61609.429454600002000	0.000000000000000	8617.846696680000600
535	6	58072	2411454	658072	Pomona	Pomona city	25	C1	Y	N	G4110	A	59444194.000000000000000	30016.000000000000000	34.0585947	-117.7612655	G06058072	59474211.122299999000000	49363.868473499999000	0.000000000000000	14696.397626800001000
536	6	56924	2411417	656924	Pico Rivera	Pico Rivera city	25	C1	N	N	G4110	A	21485290.000000000000000	1518017.000000000000000	33.9895242	-118.0892994	G06056924	23003319.535999998000000	29050.125987600000000	0.000000000000000	5684.244048960000300
537	6	56000	2411379	656000	Pasadena	Pasadena city	25	C1	Y	N	G4110	A	59492630.000000000000000	409365.000000000000000	34.160592	-118.139593	G06056000	59902018.575900003000000	86348.826919500003000	0.000000000000000	14802.111150799999000
538	6	55618	2411369	655618	Paramount	Paramount city	25	C1	Y	N	G4110	A	12249339.000000000000000	286371.000000000000000	33.8988835	-118.1666294	G06055618	12535707.002000000000000	20816.279106999998000	0.000000000000000	3097.640660680000100
539	6	55380	2411363	655380	Palos Verdes Estates	Palos Verdes Estates city	25	C1	N	N	G4110	A	12363795.000000000000000	1160.000000000000000	33.7865188	-118.3949114	G06055380	12364959.135900000000000	21762.344410500002000	0.000000000000000	3055.447944090000000
540	6	55156	2411359	655156	Palmdale	Palmdale city	25	C1	N	N	G4110	A	274438865.000000000000000	659840.000000000000000	34.5913162	-118.1090011	G06055156	275098711.151000020000000	206892.371080999990000	0.000000000000000	67978.371960100005000
541	6	52526	2411281	652526	Norwalk	Norwalk city	25	C1	N	N	G4110	A	25141008.000000000000000	101814.000000000000000	33.9069288	-118.0834464	G06052526	25242825.704599999000000	27854.349192500002000	0.000000000000000	6237.638075050000200
542	6	48914	2411146	648914	Monterey Park	Monterey Park city	25	C1	Y	N	G4110	A	19870217.000000000000000	158353.000000000000000	34.0483305	-118.133183	G06048914	20028559.952000000000000	24270.222684000000000	0.000000000000000	4949.164947180000100
543	6	48816	2411144	648816	Montebello	Montebello city	25	C1	Y	N	G4110	A	21581217.000000000000000	104151.000000000000000	34.0154437	-118.1110124	G06048816	21685376.061099999000000	30370.878699400000000	0.000000000000000	5358.573123819999600
544	6	48648	2411138	648648	Monrovia	Monrovia city	25	C1	N	N	G4110	A	35236719.000000000000000	282079.000000000000000	34.1640213	-117.9846218	G06048648	35518802.587200001000000	44177.334660300003000	0.000000000000000	8776.887262570000500
545	6	46492	2411054	646492	Maywood	Maywood city	25	C1	N	N	G4110	A	3052064.000000000000000	0.000000000000000	33.9885052	-118.1876659	G06046492	3052062.146379999800000	9159.489345860000000	0.000000000000000	754.180980943000010
546	6	45400	2411020	645400	Manhattan Beach	Manhattan Beach city	25	C1	N	N	G4110	A	10197387.000000000000000	10360.000000000000000	33.8896319	-118.3973699	G06045400	10207759.706100000000000	15033.714489000000000	0.000000000000000	2522.392356110000000
547	6	45246	2410913	645246	Malibu	Malibu city	25	C1	N	N	G4110	A	51241814.000000000000000	112611.000000000000000	34.0366966	-118.7814487	G06045246	51354439.362400003000000	75998.151015900003000	0.000000000000000	12689.958328700000000
548	6	44574	2410901	644574	Lynwood	Lynwood city	25	C1	N	N	G4110	A	12535585.000000000000000	0.000000000000000	33.9239616	-118.2016473	G06044574	12535586.686799999000000	22043.118935800001000	0.000000000000000	3097.610930169999800
549	6	44000	2410877	644000	Los Angeles	Los Angeles city	25	C1	Y	N	G4110	A	1213850147.000000000000000	88119442.000000000000000	34.0193936	-118.4108248	G06044000	1224390001.640000100000000	559815.876703000050000	0.000000000000000	302553.358419000000000
550	6	43000	2410866	643000	Long Beach	Long Beach city	25	C1	Y	N	G4110	A	130259313.000000000000000	2963688.000000000000000	33.8091018	-118.1553273	G06043000	133127683.214000000000000	169054.912152000000000	0.000000000000000	32896.566944400001000
551	6	42468	2410859	642468	Lomita	Lomita city	25	C1	N	N	G4110	A	4948729.000000000000000	0.000000000000000	33.7933121	-118.3174468	G06042468	4948740.663549999700000	13638.796592400000000	0.000000000000000	1222.860449450000000
552	6	40886	2411637	640886	Lawndale	Lawndale city	25	C1	N	N	G4110	A	5113052.000000000000000	0.000000000000000	33.8884221	-118.3531377	G06040886	5113050.710219999800000	11265.122089799999000	0.000000000000000	1263.462346210000100
553	6	40830	2411584	640830	La Verne	La Verne city	25	C1	N	N	G4110	A	21833775.000000000000000	341484.000000000000000	34.1205212	-117.7699278	G06040830	22175247.438499998000000	35290.347171100002000	0.000000000000000	5479.622977420000100
554	6	40340	2411581	640340	La Puente	La Puente city	25	C1	N	N	G4110	A	9009983.000000000000000	1746.000000000000000	34.0323333	-117.9535204	G06040340	9011730.112190000700000	26457.748069800000000	0.000000000000000	2226.847007049999800
555	6	40130	2411620	640130	Lancaster	Lancaster city	25	C1	N	N	G4110	A	244174865.000000000000000	701295.000000000000000	34.693558	-118.1753054	G06040130	244876176.009999990000000	206785.143011999990000	0.000000000000000	60510.220885100003000
556	6	40032	2411577	640032	La Mirada	La Mirada city	25	C1	N	N	G4110	A	20306467.000000000000000	44920.000000000000000	33.9020453	-118.0089608	G06040032	20351398.798599999000000	24393.264044700001000	0.000000000000000	5028.940163510000300
557	6	39892	2411613	639892	Lakewood	Lakewood city	25	C1	N	N	G4110	A	24384000.000000000000000	132866.000000000000000	33.8471353	-118.121894	G06039892	24516860.785300002000000	37785.372055200001000	0.000000000000000	6058.248236729999900
558	6	39304	2411572	639304	La Habra Heights	La Habra Heights city	25	C1	N	N	G4110	A	15950489.000000000000000	7199.000000000000000	33.9589591	-117.9489729	G06039304	15957689.426600000000000	21223.167964699998000	0.000000000000000	3943.230933100000100
559	6	39003	2411565	639003	La Cañada Flintridge	La Cañada Flintridge city	25	C1	N	N	G4110	A	22347007.000000000000000	44383.000000000000000	34.2105301	-118.2001366	G06039003	22391389.098999999000000	28165.419245800000000	0.000000000000000	5533.032744879999900
560	6	36826	2410119	636826	Irwindale	Irwindale city	25	C1	N	N	G4110	A	22858815.000000000000000	2038243.000000000000000	34.1119138	-117.9635233	G06036826	24897061.630500000000000	40344.273179199998000	0.000000000000000	6152.197911610000100
561	6	36546	2410106	636546	Inglewood	Inglewood city	25	C1	N	N	G4110	A	23485608.000000000000000	63505.000000000000000	33.9560678	-118.3442743	G06036546	23549119.434000000000000	27725.097622500001000	0.000000000000000	5819.114140949999600
562	6	36490	2410102	636490	Industry	Industry city	25	C1	N	N	G4110	A	30522171.000000000000000	723024.000000000000000	34.0262321	-117.9403266	G06036490	31245196.456500001000000	111949.183517000000000	0.000000000000000	7720.856189389999600
563	6	36056	2410079	636056	Huntington Park	Huntington Park city	25	C1	N	N	G4110	A	7802438.000000000000000	8372.000000000000000	33.9780303	-118.2171405	G06036056	7810821.654849999600000	20295.122839700001000	0.000000000000000	1930.096064590000000
564	6	33518	2410756	633518	Hidden Hills	Hidden Hills city	25	C1	N	N	G4110	A	4373444.000000000000000	0.000000000000000	34.1637439	-118.6612038	G06033518	4373446.880749999500000	13119.617474100000000	0.000000000000000	1080.702259790000000
565	6	33364	2410749	633364	Hermosa Beach	Hermosa Beach city	25	C1	N	N	G4110	A	3694746.000000000000000	0.000000000000000	33.8652682	-118.3962966	G06033364	3694743.607009999900000	8751.905900919999100	0.000000000000000	912.991028433999990
566	6	32548	2410720	632548	Hawthorne	Hawthorne city	25	C1	N	N	G4110	A	15750342.000000000000000	28949.000000000000000	33.9147753	-118.3480828	G06032548	15779302.034600001000000	33407.549825200003000	0.000000000000000	3899.150448550000000
567	6	32506	2410716	632506	Hawaiian Gardens	Hawaiian Gardens city	25	C1	N	N	G4110	A	2449821.000000000000000	27038.000000000000000	33.8299885	-118.0725442	G06032506	2476855.519780000200000	7751.077984360000300	0.000000000000000	612.044328055000050
568	6	30014	2410601	630014	Glendora	Glendora city	25	C1	N	N	G4110	A	50227994.000000000000000	426935.000000000000000	34.1454331	-117.8469607	G06030014	50654929.967799999000000	55267.563213399997000	0.000000000000000	12517.105792900000000
569	6	30000	2410597	630000	Glendale	Glendale city	25	C1	Y	N	G4110	A	78874075.000000000000000	337691.000000000000000	34.1813929	-118.2458301	G06030000	79211730.239999995000000	57921.932355800003000	0.000000000000000	19573.644817600001000
570	6	28168	2410570	628168	Gardena	Gardena city	25	C1	Y	N	G4110	A	15097442.000000000000000	93628.000000000000000	33.8944169	-118.307522	G06028168	15191081.014200000000000	20140.713768599999000	0.000000000000000	3753.797868910000000
571	6	22412	2410417	622412	El Segundo	El Segundo city	25	C1	N	N	G4110	A	14148053.000000000000000	4088.000000000000000	33.9171449	-118.401554	G06022412	14152142.262399999000000	17443.052935299998000	0.000000000000000	3497.070512329999900
572	6	22230	2410413	622230	El Monte	El Monte city	25	C1	N	N	G4110	A	24766300.000000000000000	221738.000000000000000	34.0746329	-118.0291358	G06022230	24988038.296700001000000	32517.099571499999000	0.000000000000000	6174.678735430000400
573	6	19990	2410361	619990	Duarte	Duarte city	25	C1	N	N	G4110	A	17327892.000000000000000	0.000000000000000	34.1609112	-117.9505276	G06019990	17327899.472800002000000	34080.216386100001000	0.000000000000000	4281.817209240000000
574	6	19766	2410352	619766	Downey	Downey city	25	C1	N	N	G4110	A	32136882.000000000000000	414275.000000000000000	33.9382375	-118.1308561	G06019766	32551160.518700000000000	27533.050499100002000	0.000000000000000	8043.566937169999600
575	6	19192	2410334	619192	Diamond Bar	Diamond Bar city	25	C1	N	N	G4110	A	38537884.000000000000000	14046.000000000000000	34.0015725	-117.8176013	G06019192	38551893.065300003000000	33791.011383099998000	0.000000000000000	9526.380242170000200
576	6	17568	2410276	617568	Culver City	Culver City city	25	C1	N	N	G4110	A	13238229.000000000000000	72211.000000000000000	34.0058204	-118.3967807	G06017568	13310440.510000000000000	35830.731496000000000	0.000000000000000	3289.081479720000100
577	6	17498	2410272	617498	Cudahy	Cudahy city	25	C1	N	N	G4110	A	3043281.000000000000000	131925.000000000000000	33.9640029	-118.1825614	G06017498	3175198.613849999800000	10362.809553800000000	0.000000000000000	784.608664709999970
578	6	16742	2410251	616742	Covina	Covina city	25	C1	N	N	G4110	A	18196483.000000000000000	39360.000000000000000	34.0904746	-117.8821434	G06016742	18235832.455300000000000	56841.288419600001000	0.000000000000000	4506.172335229999600
579	6	15044	2410213	615044	Compton	Compton city	25	C1	Y	N	G4110	A	25931586.000000000000000	270364.000000000000000	33.892614	-118.2273742	G06015044	26201953.541000001000000	54319.179392099999000	0.000000000000000	6474.643724919999800
580	6	14974	2410209	614974	Commerce	Commerce city	25	C1	N	N	G4110	A	16929951.000000000000000	2782.000000000000000	33.9945237	-118.1499526	G06014974	16932728.323399998000000	28524.897415300002000	0.000000000000000	4184.168291639999600
581	6	13756	2409465	613756	Claremont	Claremont city	25	C1	N	N	G4110	A	34571489.000000000000000	358456.000000000000000	34.1251923	-117.7137247	G06013756	34929944.326899998000000	46034.586603700001000	0.000000000000000	8631.377217519999200
582	6	12552	2409431	612552	Cerritos	Cerritos city	25	C1	Y	N	G4110	A	22597817.000000000000000	339195.000000000000000	33.868049	-118.0692077	G06012552	22937023.559799999000000	36511.117568800000000	0.000000000000000	5667.861956470000200
583	6	11530	2409399	611530	Carson	Carson city	25	C1	Y	N	G4110	A	48495340.000000000000000	631394.000000000000000	33.840367	-118.2495736	G06011530	49126736.537400000000000	38888.298839299998000	0.000000000000000	12139.480972300000000
584	6	9598	2409955	609598	Calabasas	Calabasas city	25	C1	N	N	G4110	A	33414598.000000000000000	127489.000000000000000	34.1338083	-118.6689261	G06009598	33542097.325199999000000	43618.660729099996000	0.000000000000000	8288.432754749999700
585	6	8954	2409939	608954	Burbank	Burbank city	25	C1	Y	N	G4110	A	44913134.000000000000000	97704.000000000000000	34.1889857	-118.3248656	G06008954	45010825.455700003000000	31180.190458800000000	0.000000000000000	11122.417194400001000
586	6	7946	2409891	607946	Bradbury	Bradbury city	25	C1	N	N	G4110	A	5069891.000000000000000	3236.000000000000000	34.1531592	-117.9688184	G06007946	5073125.266739999900000	11923.635027700000000	0.000000000000000	1253.596554270000100
587	6	6308	2409840	606308	Beverly Hills	Beverly Hills city	25	C1	N	N	G4110	A	14784012.000000000000000	5901.000000000000000	34.07923	-118.4024374	G06006308	14789909.657299999000000	26608.830105100002000	0.000000000000000	3654.666267730000100
588	6	4996	2409817	604996	Bell Gardens	Bell Gardens city	25	C1	N	N	G4110	A	6367644.000000000000000	11524.000000000000000	33.9643785	-118.1544369	G06004996	6379162.840780000200000	11841.345859700001000	0.000000000000000	1576.325467209999900
589	6	4982	2409822	604982	Bellflower	Bellflower city	25	C1	N	N	G4110	A	15843089.000000000000000	138179.000000000000000	33.8878214	-118.1272504	G06004982	15981262.107999999000000	18017.311323999998000	0.000000000000000	3949.055869530000100
590	6	4870	2409816	604870	Bell	Bell city	25	C1	N	N	G4110	A	6476268.000000000000000	307164.000000000000000	33.9797042	-118.1792494	G06004870	6783432.055549999700000	20041.422803300000000	0.000000000000000	1676.222565739999900
591	6	3666	2409777	603666	Baldwin Park	Baldwin Park city	25	C1	N	N	G4110	A	17174466.000000000000000	400221.000000000000000	34.0828245	-117.9712858	G06003666	17574681.031800002000000	26707.519942399998000	0.000000000000000	4342.798260520000400
592	6	3386	2409768	603386	Azusa	Azusa city	25	C1	N	N	G4110	A	25009844.000000000000000	32466.000000000000000	34.1385241	-117.912253	G06003386	25042328.066199999000000	48168.140022400003000	0.000000000000000	6188.094029609999800
593	6	3274	2409763	603274	Avalon	Avalon city	25	C1	N	N	G4110	A	7601916.000000000000000	5479.000000000000000	33.332675	-118.3301655	G06003274	7601915.205769999900000	17613.116561399998000	0.000000000000000	1878.474156799999900
594	6	2896	2409735	602896	Artesia	Artesia city	25	C1	N	N	G4110	A	4197449.000000000000000	0.000000000000000	33.8675926	-118.0806353	G06002896	4197445.757299999700000	12458.749442000000000	0.000000000000000	1037.211435040000000
595	6	2462	2409722	602462	Arcadia	Arcadia city	25	C1	Y	N	G4110	A	28296073.000000000000000	539985.000000000000000	34.1326887	-118.0363467	G06002462	28836069.077500001000000	40468.577298099997000	0.000000000000000	7125.547849419999700
596	6	884	2409681	600884	Alhambra	Alhambra city	25	C1	N	N	G4110	A	19763007.000000000000000	2947.000000000000000	34.0835711	-118.1364436	G06000884	19765963.580200002000000	20989.327963000000000	0.000000000000000	4884.275970560000100
597	6	394	2409666	600394	Agoura Hills	Agoura Hills city	25	C1	N	N	G4110	A	20184272.000000000000000	75582.000000000000000	34.1489245	-118.7639169	G06000394	20259846.715200000000000	24432.042654900000000	0.000000000000000	5006.317151029999900
598	6	81204	2412130	681204	Union City	Union City city	25	C1	N	N	G4110	A	50424805.000000000000000	0.000000000000000	37.6028435	-122.0189782	G06081204	50424799.180000000000000	54405.478273499997000	0.000000000000000	12460.239236800000000
599	6	68084	2411794	668084	San Leandro	San Leandro city	25	C1	Y	N	G4110	A	34557091.000000000000000	6008313.000000000000000	37.7046252	-122.1616067	G06068084	34557100.690099999000000	39431.439090100001000	0.000000000000000	8539.245548420000000
600	6	57792	2411441	657792	Pleasanton	Pleasanton city	25	C1	Y	N	G4110	A	62451794.000000000000000	395189.000000000000000	37.6661505	-121.8782803	G06057792	62846980.063199997000000	77477.377680799997000	0.000000000000000	15529.826982600000000
601	6	56938	2411418	656938	Piedmont	Piedmont city	25	C1	N	N	G4110	A	4344954.000000000000000	0.000000000000000	37.8225578	-122.2300942	G06056938	4344954.561099999600000	8882.859344689999500	0.000000000000000	1073.661654280000000
602	6	53000	2411292	653000	Oakland	Oakland city	25	C1	Y	N	G4110	A	144484543.000000000000000	57539591.000000000000000	37.7698573	-122.2256401	G06053000	145343724.310999990000000	123339.363066000010000	0.000000000000000	35915.216439700002000
603	6	50916	2411238	650916	Newark	Newark city	25	C1	N	N	G4110	A	35935552.000000000000000	60530.000000000000000	37.5041413	-122.0323587	G06050916	35996077.833800003000000	29924.470912000001000	0.000000000000000	8894.824544450000800
604	6	41992	2410848	641992	Livermore	Livermore city	25	C1	N	N	G4110	A	65197580.000000000000000	6919.000000000000000	37.6868233	-121.7626212	G06041992	65204515.207999997000000	90968.534310599993000	0.000000000000000	16112.386603900000000
605	6	33000	2410724	633000	Hayward	Hayward city	25	C1	Y	N	G4110	A	117386203.000000000000000	47721406.000000000000000	37.6281392	-122.1063408	G06033000	117386214.638000000000000	122320.196127000000000	0.000000000000000	29006.765347100001000
606	6	26000	2410545	626000	Fremont	Fremont city	25	C1	Y	N	G4110	A	200617968.000000000000000	26291598.000000000000000	37.4943734	-121.9411173	G06026000	200894421.072000000000000	136440.752790000000000	0.000000000000000	49642.092553600000000
607	6	22594	2410436	622594	Emeryville	Emeryville city	25	C1	N	N	G4110	A	3226419.000000000000000	1979141.000000000000000	37.8388747	-122.2978564	G06022594	3226420.745709999900000	12518.965297100000000	0.000000000000000	797.265929142000000
608	6	20018	2410362	620018	Dublin	Dublin city	25	C1	N	N	G4110	A	38611014.000000000000000	11403.000000000000000	37.7142913	-121.9013173	G06020018	38622420.233300000000000	37024.405504100003000	0.000000000000000	9543.807884930000000
609	6	6000	2409837	606000	Berkeley	Berkeley city	25	C1	Y	N	G4110	A	27117763.000000000000000	18715587.000000000000000	37.8667016	-122.2990661	G06006000	27352113.041800000000000	36615.322742999997000	0.000000000000000	6758.854327119999700
610	6	674	2409674	600674	Albany	Albany city	25	C1	N	N	G4110	A	4631506.000000000000000	9523710.000000000000000	37.8886213	-122.3256618	G06000674	4631506.152549999800000	13900.244888400000000	0.000000000000000	1144.470094589999900
611	6	562	2409669	600562	Alameda	Alameda city	25	C1	N	N	G4110	A	27481758.000000000000000	31983360.000000000000000	37.7644706	-122.2832729	G06000562	27639483.166499998000000	49358.823413600003000	0.000000000000000	6829.865031420000400
612	6	6798	2409852	606798	Bishop	Bishop city	25	C1	Y	N	G4110	A	4827168.000000000000000	122068.000000000000000	37.3663784	-118.3958068	G06006798	4949239.982939999600000	18141.743437199999000	0.000000000000000	1222.983833960000100
613	6	67000	2411786	667000	San Francisco	San Francisco city	25	C1	Y	N	G4110	A	121399963.000000000000000	479190317.000000000000000	37.7272391	-123.0322294	G06067000	123158388.555999990000000	154624.606731999990000	0.000000000000000	30433.100585000000000
614	6	83668	2412194	683668	Watsonville	Watsonville city	25	C1	Y	N	G4110	A	17319104.000000000000000	249705.000000000000000	36.9196077	-121.7702498	G06083668	17568802.616400000000000	35213.784048399997000	0.000000000000000	4341.345672440000300
615	6	70588	2411844	670588	Scotts Valley	Scotts Valley city	25	C1	N	N	G4110	A	11899868.000000000000000	0.000000000000000	37.0554414	-122.0117941	G06070588	11899865.142899999000000	28179.742937700001000	0.000000000000000	2940.520715539999900
616	6	69112	2411820	669112	Santa Cruz	Santa Cruz city	25	C1	Y	N	G4110	A	32997141.000000000000000	7998545.000000000000000	36.974385	-122.0352679	G06069112	33100925.420000002000000	53158.446222099999000	0.000000000000000	8179.416802820000200
617	6	11040	2409981	611040	Capitola	Capitola city	25	C1	N	N	G4110	A	4126138.000000000000000	213680.000000000000000	36.9761484	-121.9540215	G06011040	4126138.083639999900000	13837.099859300000000	0.000000000000000	1019.590925140000000
618	6	41152	2410819	641152	Lemoore	Lemoore city	25	C1	N	N	G4110	A	22057955.000000000000000	0.000000000000000	36.2959537	-119.7982556	G06041152	22057961.376699999000000	27909.218063200002000	0.000000000000000	5450.640960380000300
619	6	31960	2410696	631960	Hanford	Hanford city	25	C1	Y	N	G4110	A	42966088.000000000000000	0.000000000000000	36.3261352	-119.6540096	G06031960	42966100.639799997000000	81480.990379800001000	0.000000000000000	10617.154688799999000
620	6	16224	2410227	616224	Corcoran	Corcoran city	25	C1	Y	N	G4110	A	19338460.000000000000000	0.000000000000000	36.0845556	-119.5610307	G06016224	19338453.484099999000000	43987.203845399999000	0.000000000000000	4778.635925169999600
621	6	3302	2409764	603302	Avenal	Avenal city	25	C1	N	N	G4110	A	50302322.000000000000000	0.000000000000000	36.0311809	-120.1160228	G06003302	50302338.737599999000000	44676.050735099998000	0.000000000000000	12429.978602499999000
622	6	80448	2412093	680448	Trinidad	Trinidad city	25	C1	N	N	G4110	A	1255210.000000000000000	482188.000000000000000	41.0576255	-124.1430506	G06080448	1255209.793270000000000	9003.789567050000200	0.000000000000000	310.169094786000020
623	6	60900	2410951	660900	Rio Dell	Rio Dell city	25	C1	N	N	G4110	A	5910342.000000000000000	350980.000000000000000	40.4955909	-124.1149295	G06060900	6261321.976870000400000	19693.954534799999000	0.000000000000000	1547.206355580000000
624	6	25296	2410532	625296	Fortuna	Fortuna city	25	C1	Y	N	G4110	A	12549110.000000000000000	124.000000000000000	40.5854108	-124.1426079	G06025296	12549241.021800000000000	27973.045793099998000	0.000000000000000	3100.984989810000100
625	6	23910	2410497	623910	Ferndale	Ferndale city	25	C1	N	N	G4110	A	2658921.000000000000000	0.000000000000000	40.5798914	-124.2619086	G06023910	2658924.179159999800000	7270.452431790000400	0.000000000000000	657.034473583000020
626	6	23042	2410463	623042	Eureka	Eureka city	25	C1	Y	N	G4110	A	24304873.000000000000000	13129967.000000000000000	40.793304	-124.1553502	G06023042	24657073.462299999000000	70940.127614099998000	0.000000000000000	6092.895543769999700
627	6	7162	2409868	607162	Blue Lake	Blue Lake city	25	C1	N	N	G4110	A	1533207.000000000000000	76842.000000000000000	40.8834429	-123.9948746	G06007162	1610047.475000000100000	9358.546325380000800	0.000000000000000	397.851395489000030
628	6	2476	2409723	602476	Arcata	Arcata city	25	C1	Y	N	G4110	A	23560897.000000000000000	4912471.000000000000000	40.8622862	-124.0749576	G06002476	24097571.014300000000000	51282.816465099997000	0.000000000000000	5954.639477929999900
629	6	81666	2412142	681666	Vallejo	Vallejo city	25	C1	Y	N	G4110	A	79438713.000000000000000	48871151.000000000000000	38.1079111	-122.2638801	G06081666	80059384.805600002000000	98575.955311800004000	0.000000000000000	19783.104822400001000
630	6	81554	2412139	681554	Vacaville	Vacaville city	25	C1	N	N	G4110	A	73484512.000000000000000	549688.000000000000000	38.3573722	-121.969452	G06081554	74034174.083299994000000	79049.751997600004000	0.000000000000000	18294.242828499999000
631	6	75630	2411995	675630	Suisun City	Suisun City city	25	C1	N	N	G4110	A	10632509.000000000000000	150014.000000000000000	38.2483339	-122.0100659	G06075630	10782516.908000000000000	26710.669941100001000	0.000000000000000	2664.417953719999800
632	6	60984	2410955	660984	Rio Vista	Rio Vista city	25	C1	N	N	G4110	A	17330121.000000000000000	1044464.000000000000000	38.1757744	-121.7079625	G06060984	17446151.695900001000000	26982.380995899999000	0.000000000000000	4311.037969959999800
633	6	23182	2410474	623182	Fairfield	Fairfield city	25	C1	Y	N	G4110	A	96839414.000000000000000	635444.000000000000000	38.256757	-122.039719	G06023182	97474860.372299999000000	128099.095432000000000	0.000000000000000	24086.562555699998000
634	6	19402	2410343	619402	Dixon	Dixon city	25	C1	N	N	G4110	A	18118401.000000000000000	249128.000000000000000	38.447512	-121.8242225	G06019402	18367527.509199999000000	36720.722437400000000	0.000000000000000	4538.714891759999800
635	6	5290	2409833	605290	Benicia	Benicia city	25	C1	N	N	G4110	A	33485577.000000000000000	7228820.000000000000000	38.0688	-122.1509457	G06005290	34059383.690399997000000	38969.931666500001000	0.000000000000000	8416.256999350000100
636	6	46898	2411080	646898	Merced	Merced city	25	C1	Y	N	G4110	A	60389109.000000000000000	0.000000000000000	37.305577	-120.477717	G06046898	60389112.797300003000000	106011.219565000010000	0.000000000000000	14922.474754200000000
637	6	44028	2410878	644028	Los Banos	Los Banos city	25	C1	N	N	G4110	A	25882047.000000000000000	320639.000000000000000	37.0633346	-120.8402558	G06044028	26202681.515900001000000	41665.380365600002000	0.000000000000000	6474.823611449999600
638	6	42006	2410850	642006	Livingston	Livingston city	25	C1	N	N	G4110	A	9622331.000000000000000	0.000000000000000	37.387565	-120.7250837	G06042006	9622332.931569999100000	22582.628937900001000	0.000000000000000	2377.730249660000000
639	6	31568	2410677	631568	Gustine	Gustine city	25	C1	N	N	G4110	A	4017002.000000000000000	0.000000000000000	37.2545144	-120.9948698	G06031568	4017004.732830000100000	20738.337440899999000	0.000000000000000	992.623486860999950
640	6	19612	2410348	619612	Dos Palos	Dos Palos city	25	C1	N	N	G4110	A	3495881.000000000000000	0.000000000000000	36.9854284	-120.6338434	G06019612	3495875.352130000000000	14559.900175100000000	0.000000000000000	863.849612450999980
641	6	3162	2409752	603162	Atwater	Atwater city	25	C1	N	N	G4110	A	15766233.000000000000000	22024.000000000000000	37.3540494	-120.5971768	G06003162	15788251.624399999000000	29565.060444899998000	0.000000000000000	3901.361940350000200
642	6	29392	2628801	629392	Gerber	Gerber CDP	57	U1	N	N	G4210	S	2390410.000000000000000	0.000000000000000	40.0614428	-122.1482381	G06029392	2390414.295260000000000	6522.500014440000100	0.000000000000000	590.684236295999990
643	6	2420	2407755	602420	Arbuckle	Arbuckle CDP	57	U1	N	N	G4210	S	4556320.000000000000000	0.000000000000000	39.0141953	-122.0610502	G06002420	4556317.657300000100000	10185.304403700000000	0.000000000000000	1125.890612790000000
644	6	14554	2582979	614554	College City	College City CDP	57	U1	N	N	G4210	S	8491756.000000000000000	0.000000000000000	39.0063029	-122.0068288	G06014554	8491751.104259999500000	14578.963193199999000	0.000000000000000	2098.357395940000100
645	6	44140	2408138	644140	Los Molinos	Los Molinos CDP	57	U1	N	N	G4210	S	5682749.000000000000000	60710.000000000000000	40.0270114	-122.0979945	G06044140	5743458.296969999600000	13284.506285400001000	0.000000000000000	1419.239453409999900
646	6	45512	2408168	645512	Manton	Manton CDP	57	U1	N	N	G4210	S	45833429.000000000000000	67403.000000000000000	40.4266788	-121.8504212	G06045512	45900835.772500001000000	41290.504870299999000	0.000000000000000	11342.343533200001000
647	6	47794	2408836	647794	Mineral	Mineral CDP	57	U1	N	N	G4210	S	114905149.000000000000000	286835.000000000000000	40.4087958	-121.5796088	G06047794	115191989.407000010000000	63523.215310699998000	0.000000000000000	28464.560484500002000
648	6	59604	2409139	659604	Rancho Tehama Reserve	Rancho Tehama Reserve CDP	57	U1	N	N	G4210	S	30144333.000000000000000	200760.000000000000000	40.0026219	-122.4348781	G06059604	30345093.471600000000000	32078.162947900000000	0.000000000000000	7498.435897950000300
649	6	56042	2628772	656042	Paskenta	Paskenta CDP	57	U1	N	N	G4210	S	2799215.000000000000000	0.000000000000000	39.8832746	-122.5458335	G06056042	2799214.259720000000000	10728.278752700000000	0.000000000000000	691.700907456999970
650	6	82786	2628796	682786	Vina	Vina CDP	57	U1	N	N	G4210	S	3501361.000000000000000	0.000000000000000	39.93418	-122.0517059	G06082786	3501362.457599999800000	8392.855659499999100	0.000000000000000	865.205505741000020
651	6	40536	2628748	640536	Las Flores	Las Flores CDP	57	U1	N	N	G4210	S	926091.000000000000000	0.000000000000000	40.072141	-122.1573122	G06040536	926092.450830999990000	4130.164344959999700	0.000000000000000	228.842428336000010
652	6	58814	2628780	658814	Proberta	Proberta CDP	57	U1	N	N	G4210	S	3707383.000000000000000	0.000000000000000	40.0761573	-122.1776086	G06058814	3707382.542549999900000	8592.222004209999800	0.000000000000000	916.114177421000020
653	6	5276	2628710	605276	Bend	Bend CDP	57	U1	N	N	G4210	S	7557753.000000000000000	663233.000000000000000	40.2550916	-122.2109161	G06005276	8220986.970870000300000	14250.285186700001000	0.000000000000000	2031.450121470000100
654	6	39460	2628747	639460	Lake California	Lake California CDP	57	U2	N	N	G4210	S	16304670.000000000000000	862096.000000000000000	40.3591325	-122.2080598	G06039460	17166770.805300001000000	18089.156147000002000	0.000000000000000	4242.001448390000400
655	6	56196	2628773	656196	Paynes Creek	Paynes Creek CDP	57	U1	N	N	G4210	S	8881034.000000000000000	3777.000000000000000	40.3418842	-121.9249847	G06056196	8884811.267279999300000	15820.046606600001000	0.000000000000000	2195.484677460000100
656	6	60592	2628783	660592	Richfield	Richfield CDP	57	U1	N	N	G4210	S	1450062.000000000000000	0.000000000000000	39.9738867	-122.1733048	G06060592	1450064.056380000000000	5859.537117650000300	0.000000000000000	358.318631804000010
657	6	24568	2628732	624568	Flournoy	Flournoy CDP	57	U1	N	N	G4210	S	15012811.000000000000000	0.000000000000000	39.9283568	-122.4461643	G06024568	15012809.397500001000000	30574.860243200001000	0.000000000000000	3709.745993070000200
658	6	42230	2583059	642230	Lodoga	Lodoga CDP	57	U1	N	N	G4210	S	8772454.000000000000000	0.000000000000000	39.3042725	-122.5059438	G06042230	8772454.236619999600000	19965.243072800000000	0.000000000000000	2167.720650540000000
659	6	31288	2583030	631288	Grimes	Grimes CDP	57	U1	N	N	G4210	S	5856100.000000000000000	0.000000000000000	39.074154	-121.8987753	G06031288	5856105.343600000300000	12919.596582200000000	0.000000000000000	1447.075144839999900
660	6	46338	2583074	646338	Maxwell	Maxwell CDP	57	U1	N	N	G4210	S	5569333.000000000000000	0.000000000000000	39.2770782	-122.1946759	G06046338	5569333.450699999900000	10603.855392699999000	0.000000000000000	1376.212266850000100
661	6	58758	2583118	658758	Princeton	Princeton CDP	57	U1	N	N	G4210	S	4755524.000000000000000	0.000000000000000	39.4028504	-122.0212247	G06058758	4755520.767980000000000	9107.457958869999900	0.000000000000000	1175.114773450000000
662	6	75154	2583153	675154	Stonyford	Stonyford CDP	57	U1	N	N	G4210	S	7504282.000000000000000	0.000000000000000	39.3703417	-122.5444684	G06075154	7504282.294850000200000	14678.046188400000000	0.000000000000000	1854.348539110000000
663	6	16580	2407666	616580	Coto de Caza	Coto de Caza CDP	57	U1	N	N	G4210	S	20592798.000000000000000	60610.000000000000000	33.5970366	-117.5864845	G06016580	20653401.501600001000000	24363.099410899998000	0.000000000000000	5103.566656650000400
664	6	40526	2408577	640526	Las Flores	Las Flores CDP	57	U1	N	N	G4210	S	5253620.000000000000000	0.000000000000000	33.5825987	-117.6240562	G06040526	5253621.241759999700000	11159.091297100000000	0.000000000000000	1298.198081029999900
665	6	52379	2408951	652379	North Tustin	North Tustin CDP	57	U1	N	N	G4210	S	17284266.000000000000000	0.000000000000000	33.7646009	-117.7943028	G06052379	17284259.877599999000000	28985.438723600000000	0.000000000000000	4271.033630420000000
666	6	63050	2409214	663050	Rossmoor	Rossmoor CDP	57	U1	N	N	G4210	S	3983250.000000000000000	0.000000000000000	33.7886045	-118.0803895	G06063050	3983248.601730000200000	9179.656357899999400	0.000000000000000	984.282165208000040
667	6	39114	2583048	639114	Ladera Ranch	Ladera Ranch CDP	57	U1	N	N	G4210	S	12703465.000000000000000	0.000000000000000	33.5496067	-117.6415711	G06039114	12703468.789899999000000	16166.081002499999000	0.000000000000000	3139.095501280000000
668	6	47430	2583081	647430	Midway City	Midway City CDP	57	U1	N	N	G4210	S	1637314.000000000000000	0.000000000000000	33.744975	-117.9850165	G06047430	1637315.681799999900000	10964.735679600000000	0.000000000000000	404.589516134000010
669	6	77126	2583156	677126	Sunset Beach	Sunset Beach CDP	57	U1	N	N	G4210	S	498493.000000000000000	12733.000000000000000	33.7176504	-118.0725855	G06077126	511227.804966999970000	4625.196324260000400	0.000000000000000	126.327141763000000
670	6	36868	2408433	636868	Isla Vista	Isla Vista CDP	57	U1	N	N	G4210	S	4788534.000000000000000	44730.000000000000000	34.414116	-119.8578739	G06036868	4833268.309639999600000	11453.797872400000000	0.000000000000000	1194.326609389999900
671	6	43252	2408131	643252	Los Alamos	Los Alamos CDP	57	U1	N	N	G4210	S	10017560.000000000000000	1703.000000000000000	34.7292131	-120.2696744	G06043252	10019257.940400001000000	17247.252354500000000	0.000000000000000	2475.812555389999900
672	6	48147	2408843	648147	Mission Canyon	Mission Canyon CDP	57	U1	N	N	G4210	S	3929861.000000000000000	77753.000000000000000	34.4562157	-119.7169689	G06048147	4007616.088700000200000	14318.323531500000000	0.000000000000000	990.303502371000040
673	6	48186	2408845	648186	Mission Hills	Mission Hills CDP	57	U1	N	N	G4210	S	3183262.000000000000000	20596.000000000000000	34.6887795	-120.4397498	G06048186	3203854.053690000000000	10440.871836300001000	0.000000000000000	791.689578101000050
674	6	48844	2408861	648844	Montecito	Montecito CDP	57	U1	N	N	G4210	S	23979427.000000000000000	14370.000000000000000	34.4382292	-119.6284211	G06048844	23993808.824800000000000	34835.278303100000000	0.000000000000000	5928.999282509999800
675	6	54120	2408999	654120	Orcutt	Orcutt CDP	57	U1	N	N	G4210	S	28811386.000000000000000	13902.000000000000000	34.8672682	-120.4235593	G06054120	28825285.250599999000000	34708.339957999997000	0.000000000000000	7122.883107749999900
676	6	70182	2409284	670182	Santa Ynez	Santa Ynez CDP	57	U1	N	N	G4210	S	13301793.000000000000000	18919.000000000000000	34.619076	-120.0939225	G06070182	13320709.855200000000000	22953.304274400001000	0.000000000000000	3291.619090180000100
677	6	75714	2410016	675714	Summerland	Summerland CDP	57	U1	N	N	G4210	S	5135024.000000000000000	16969.000000000000000	34.4284117	-119.593075	G06075714	5151997.280679999900000	10432.091533200000000	0.000000000000000	1273.086253360000000
678	6	79529	2409337	679529	Toro Canyon	Toro Canyon CDP	57	U1	N	N	G4210	S	9245544.000000000000000	9060.000000000000000	34.423006	-119.5607338	G06079529	9254606.166090000400000	20151.049830799999000	0.000000000000000	2286.862987000000000
679	6	82072	2409501	682072	Vandenberg AFB	Vandenberg AFB CDP	57	M2	N	N	G4210	S	57068117.000000000000000	225536.000000000000000	34.7189408	-120.4903646	G06082072	57293653.415700004000000	44562.474892699996000	0.000000000000000	14157.570082900000000
680	6	82086	2409502	682086	Vandenberg Village	Vandenberg Village CDP	57	U1	N	N	G4210	S	13588476.000000000000000	1339.000000000000000	34.71174	-120.4619329	G06082086	13589819.740700001000000	17854.897563099999000	0.000000000000000	3358.117591090000100
681	6	3694	2582938	603694	Ballard	Ballard CDP	57	U1	N	N	G4210	S	3056035.000000000000000	569.000000000000000	34.6344707	-120.1154553	G06003694	3056605.253289999900000	9507.351500009999700	0.000000000000000	755.303607108000050
682	6	11754	2582965	611754	Casmalia	Casmalia CDP	57	U1	N	N	G4210	S	488123.000000000000000	0.000000000000000	34.8375885	-120.5310715	G06011754	488123.038147000010000	4155.680275239999900	0.000000000000000	120.617829544000000
683	6	17727	2582989	617727	Cuyama	Cuyama CDP	57	U1	N	N	G4210	S	1174244.000000000000000	11429.000000000000000	34.9310567	-119.6148797	G06017727	1185671.287689999900000	4450.890764939999800	0.000000000000000	292.985755838999980
684	6	29070	2583023	629070	Garey	Garey CDP	57	U1	N	N	G4210	S	3275825.000000000000000	9827.000000000000000	34.8858212	-120.3137504	G06029070	3285652.228070000200000	8899.789741520000500	0.000000000000000	811.902347186000040
685	6	44168	2583064	644168	Los Olivos	Los Olivos CDP	57	U1	N	N	G4210	S	6368260.000000000000000	1039.000000000000000	34.6639376	-120.1174732	G06044168	6369293.182210000200000	13188.157091400000000	0.000000000000000	1573.886621469999900
686	6	51028	2583090	651028	New Cuyama	New Cuyama CDP	57	U1	N	N	G4210	S	1827436.000000000000000	0.000000000000000	34.9421482	-119.6807618	G06051028	1827433.410900000000000	6559.628939420000300	0.000000000000000	451.568630106000000
687	6	72086	2583144	672086	Sisquoc	Sisquoc CDP	57	U1	N	N	G4210	S	5775114.000000000000000	10614.000000000000000	34.8618175	-120.2943946	G06072086	5785724.808740000200000	13200.450680300000000	0.000000000000000	1429.683735930000000
688	6	12594	2582973	612594	Chalfant	Chalfant CDP	57	U2	N	N	G4210	S	72576319.000000000000000	73304.000000000000000	37.4917688	-118.3893666	G06012594	72649630.758000001000000	53059.003475799997000	0.000000000000000	17952.114721900001000
689	6	5346	2582943	605346	Benton	Benton CDP	57	U1	N	N	G4210	S	73770755.000000000000000	52423.000000000000000	37.8458791	-118.4867922	G06005346	73823181.208800003000000	47919.127559699999000	0.000000000000000	18242.105353700001000
690	6	55528	2583105	655528	Paradise	Paradise CDP	57	U2	N	N	G4210	S	11271655.000000000000000	0.000000000000000	37.4828526	-118.602213	G06055528	11271652.898200000000000	17194.596004200001000	0.000000000000000	2785.286089180000100
691	6	77430	2583158	677430	Swall Meadows	Swall Meadows CDP	57	U2	N	N	G4210	S	11555615.000000000000000	0.000000000000000	37.5060596	-118.6426565	G06077430	11555616.928500000000000	20006.063912699999000	0.000000000000000	2855.455129210000000
692	6	76040	2583155	676040	Sunny Slopes	Sunny Slopes CDP	57	U2	N	N	G4210	S	4879001.000000000000000	0.000000000000000	37.5693764	-118.6758364	G06076040	4879001.041860000200000	11371.422788200000000	0.000000000000000	1205.627413630000100
693	6	3026	2582936	603026	Aspen Springs	Aspen Springs CDP	57	U1	N	N	G4210	S	9242507.000000000000000	1964.000000000000000	37.5487812	-118.6996296	G06003026	9244469.020039999900000	12670.423047900000000	0.000000000000000	2284.358043660000000
694	6	17372	2582987	617372	Crowley Lake	Crowley Lake CDP	57	U2	N	N	G4210	S	7271282.000000000000000	40067.000000000000000	37.5693871	-118.7466495	G06017372	7311343.030580000000000	15798.849122199999000	0.000000000000000	1806.672208610000100
695	6	51392	2408926	651392	Niland	Niland CDP	57	U1	N	N	G4210	S	1040221.000000000000000	0.000000000000000	33.2387079	-115.5144396	G06051392	1040220.483700000000000	4974.271627580000300	0.000000000000000	257.044079435000010
696	6	53378	2408976	653378	Ocotillo	Ocotillo CDP	57	U1	N	N	G4210	S	22940561.000000000000000	0.000000000000000	32.7431403	-116.0018469	G06053378	22940559.565499999000000	23429.176138499999000	0.000000000000000	5668.735722499999600
697	6	55422	2409022	655422	Palo Verde	Palo Verde CDP	57	U1	N	N	G4210	S	1529278.000000000000000	0.000000000000000	33.4279071	-114.7272152	G06055422	1529279.152700000000000	5848.385202999999800	0.000000000000000	377.893108396999990
698	6	64294	2409242	664294	Salton City	Salton City CDP	57	U1	N	N	G4210	S	55505634.000000000000000	0.000000000000000	33.2993818	-115.9609083	G06064294	55505636.066299997000000	53088.670320700003000	0.000000000000000	13715.741373700001000
699	6	64308	2409243	664308	Salton Sea Beach	Salton Sea Beach CDP	57	U1	N	N	G4210	S	780218.000000000000000	0.000000000000000	33.3758448	-116.0113755	G06064308	780214.720668999940000	5864.449435390000000	0.000000000000000	192.795256177000000
700	6	70798	2409303	670798	Seeley	Seeley CDP	57	U1	N	N	G4210	S	3156756.000000000000000	60575.000000000000000	32.7904047	-115.685047	G06070798	3217327.343260000000000	8390.927802469999700	0.000000000000000	795.018900461000040
701	6	86020	2409615	686020	Winterhaven	Winterhaven CDP	57	U1	N	N	G4210	S	616467.000000000000000	0.000000000000000	32.7372462	-114.6377609	G06086020	616465.400749000020000	4029.800006150000200	0.000000000000000	152.331918013000010
702	6	19455	2408680	619455	Dollar Point	Dollar Point CDP	57	U1	N	N	G4210	S	4231819.000000000000000	0.000000000000000	39.19049	-120.1089208	G06019455	4231823.461020000300000	9212.548812310000400	0.000000000000000	1045.706350640000000
703	6	24834	2408229	624834	Foresthill	Foresthill CDP	57	U1	N	N	G4210	S	28976954.000000000000000	0.000000000000000	39.0052886	-120.8313659	G06024834	28976954.166200001000000	35126.025615099999000	0.000000000000000	7160.361313000000300
704	6	30693	2408318	630693	Granite Bay	Granite Bay CDP	57	U1	N	N	G4210	S	55757194.000000000000000	113107.000000000000000	38.757402	-121.168915	G06030693	55870302.587700002000000	50674.058000800003000	0.000000000000000	13805.852433599999000
705	6	38548	2408481	638548	Kings Beach	Kings Beach CDP	57	U1	N	N	G4210	S	8907574.000000000000000	0.000000000000000	39.2490262	-120.0200996	G06038548	8907573.183560000700000	17872.039434700000000	0.000000000000000	2201.109269470000100
706	6	46632	2408810	646632	Meadow Vista	Meadow Vista CDP	57	U1	N	N	G4210	S	13678153.000000000000000	402244.000000000000000	39.0014903	-121.0285896	G06046632	14080400.508500000000000	20445.094525000000000	0.000000000000000	3479.342738849999900
707	6	51637	2408934	651637	North Auburn	North Auburn CDP	57	U1	N	N	G4210	S	20197604.000000000000000	7171.000000000000000	38.930693	-121.0810812	G06051637	20204772.248300001000000	39786.309234599998000	0.000000000000000	4992.707953879999900
708	6	76015	2410030	676015	Sunnyside-Tahoe City	Sunnyside-Tahoe City CDP	57	U2	N	N	G4210	S	8755038.000000000000000	0.000000000000000	39.1504127	-120.1613645	G06076015	8755036.166890000900000	23938.438645200000000	0.000000000000000	2163.416551780000200
709	6	77700	2410050	677700	Tahoe Vista	Tahoe Vista CDP	57	U1	N	N	G4210	S	7033546.000000000000000	0.000000000000000	39.2483089	-120.0534982	G06077700	7033544.942400000100000	12064.355621299999000	0.000000000000000	1738.026806059999900
710	6	8828	2582953	608828	Buena Vista	Buena Vista CDP	57	U1	N	N	G4210	S	4200313.000000000000000	0.000000000000000	38.2974454	-120.9179481	G06008828	4200312.634789999600000	10474.226467799999000	0.000000000000000	1037.919855899999900
711	6	10042	2582959	610042	Camanche North Shore	Camanche North Shore CDP	57	U2	N	N	G4210	S	5973589.000000000000000	0.000000000000000	38.2443429	-120.9539051	G06010042	5973588.019419999800000	16380.923012400001000	0.000000000000000	1476.105746270000100
712	6	51000	2583089	651000	Newcastle	Newcastle CDP	57	U1	N	N	G4210	S	6194980.000000000000000	11387.000000000000000	38.8667313	-121.1319837	G06051000	6206364.202060000000000	13712.435422500001000	0.000000000000000	1533.625993670000100
713	6	71414	2583137	671414	Sheridan	Sheridan CDP	57	U1	N	N	G4210	S	67439216.000000000000000	15380.000000000000000	38.9696912	-121.3500569	G06071414	67454599.476500005000000	40312.278166199998000	0.000000000000000	16668.394535399999000
714	6	20298	2628726	620298	Dutch Flat	Dutch Flat CDP	57	U1	N	N	G4210	S	1534849.000000000000000	0.000000000000000	39.2080078	-120.834476	G06020298	1534848.106250000000000	6797.467802719999800	0.000000000000000	379.269226790000000
715	6	1276	2628704	601276	Alta	Alta CDP	57	U1	N	N	G4210	S	6173967.000000000000000	17423.000000000000000	39.2157444	-120.7983901	G06001276	6191388.966939999700000	13779.334508899999000	0.000000000000000	1529.925532490000000
716	6	11418	2628716	611418	Carnelian Bay	Carnelian Bay CDP	57	U1	N	N	G4210	S	3369993.000000000000000	6013.000000000000000	39.2357346	-120.0765072	G06011418	3376003.235069999900000	13454.235883800000000	0.000000000000000	834.228567236000000
717	6	56546	2628774	656546	Penryn	Penryn CDP	57	U1	N	N	G4210	S	4722686.000000000000000	0.000000000000000	38.8478494	-121.1699184	G06056546	4722683.508089999700000	12796.207345100000000	0.000000000000000	1167.000509810000000
718	6	10044	2582960	610044	Camanche Village	Camanche Village CDP	57	U1	N	N	G4210	S	14082637.000000000000000	39226.000000000000000	38.2664813	-120.986575	G06010044	14121854.797599999000000	18595.314145500000000	0.000000000000000	3489.586316790000200
719	6	19976	2583002	619976	Drytown	Drytown CDP	57	U1	N	N	G4210	S	9551393.000000000000000	0.000000000000000	38.4382311	-120.8565304	G06019976	9551392.379119999700000	17549.213822900001000	0.000000000000000	2360.200457389999900
720	6	23980	2583012	623980	Fiddletown	Fiddletown CDP	57	U1	N	N	G4210	S	12006556.000000000000000	0.000000000000000	38.5091155	-120.7605084	G06023980	12006558.309599999000000	16848.687460400000000	0.000000000000000	2966.885171210000000
721	6	46100	2583072	646100	Martell	Martell CDP	57	U1	N	N	G4210	S	6051135.000000000000000	2501.000000000000000	38.3620447	-120.8030768	G06046100	6053632.880769999700000	13714.401885100000000	0.000000000000000	1495.885262270000100
722	6	57148	2583114	657148	Pine Grove	Pine Grove CDP	57	U1	N	N	G4210	S	18048934.000000000000000	0.000000000000000	38.4073842	-120.6606052	G06057148	18048931.711199999000000	24986.342063700002000	0.000000000000000	4459.988155570000300
723	6	57330	2583116	657330	Pioneer	Pioneer CDP	57	U1	N	N	G4210	S	11190155.000000000000000	0.000000000000000	38.4354797	-120.5848577	G06057330	11190156.471100001000000	21780.674485100000000	0.000000000000000	2765.147883459999800
724	6	59896	2583119	659896	Red Corral	Red Corral CDP	57	U2	N	N	G4210	S	15130560.000000000000000	0.000000000000000	38.4116489	-120.6055181	G06059896	15130561.831400000000000	28815.750003500001000	0.000000000000000	3738.843253160000100
725	6	83094	2583178	683094	Volcano	Volcano CDP	57	U1	N	N	G4210	S	3886866.000000000000000	0.000000000000000	38.4455713	-120.6305349	G06083094	3886867.643720000100000	12981.575945200000000	0.000000000000000	960.465911813000050
726	6	61124	2586445	661124	River Pines	River Pines CDP	57	U1	N	N	G4210	S	947248.000000000000000	0.000000000000000	38.5454231	-120.7474689	G06061124	947249.680143999980000	5737.966845310000300	0.000000000000000	234.070493556999990
727	6	8680	2586444	608680	Buckhorn	Buckhorn CDP	57	U1	N	N	G4210	S	15206599.000000000000000	0.000000000000000	38.4531221	-120.5354675	G06008680	15206600.407000000000000	24775.407266700000000	0.000000000000000	3757.632794380000200
728	6	2812	2407764	602812	Aromas	Aromas CDP	57	U1	N	N	G4210	S	12266510.000000000000000	27401.000000000000000	36.8747526	-121.6307299	G06002812	12293911.580000000000000	17653.776480400000000	0.000000000000000	3037.891710700000200
729	6	7578	2407887	607578	Boronda	Boronda CDP	57	U1	N	N	G4210	S	1425677.000000000000000	0.000000000000000	36.6948914	-121.6746697	G06007578	1425676.435460000100000	6053.251465100000100	0.000000000000000	352.292319432000000
730	6	7974	2407899	607974	Bradley	Bradley CDP	57	U1	N	N	G4210	S	222735.000000000000000	0.000000000000000	35.86284	-120.8042675	G06007974	222734.684486999990000	2255.301690629999900	0.000000000000000	55.038939176100001
731	6	11324	2407966	611324	Carmel Valley Village	Carmel Valley Village CDP	57	U1	N	N	G4210	S	49166237.000000000000000	507099.000000000000000	36.5014727	-121.7321712	G06011324	49673340.269699998000000	45477.131818700000000	0.000000000000000	12274.549696100001000
732	6	11978	2407988	611978	Castroville	Castroville CDP	57	U1	N	N	G4210	S	2736632.000000000000000	0.000000000000000	36.7650261	-121.7532671	G06011978	2736628.003820000200000	7707.572057190000100	0.000000000000000	676.235506816999990
733	6	13364	2407612	613364	Chualar	Chualar CDP	57	U1	N	N	G4210	S	1621708.000000000000000	0.000000000000000	36.5711128	-121.5102955	G06013364	1621707.786640000100000	7117.001084169999600	0.000000000000000	400.732721244999990
734	6	18590	2408650	618590	Del Monte Forest	Del Monte Forest CDP	57	U1	N	N	G4210	S	20807191.000000000000000	6766077.000000000000000	36.5838337	-121.9467143	G06018590	20894184.434799999000000	28188.614404899999000	0.000000000000000	5163.065415199999700
735	6	22034	2408075	622034	Elkhorn	Elkhorn CDP	57	U1	N	N	G4210	S	12451644.000000000000000	58180.000000000000000	36.8106726	-121.7186988	G06022034	12509823.513599999000000	22696.645443000001000	0.000000000000000	3091.244711410000000
736	6	40592	2408578	640592	Las Lomas	Las Lomas CDP	57	U1	N	N	G4210	S	2685684.000000000000000	0.000000000000000	36.8688131	-121.7316111	G06040592	2685682.212210000000000	6887.220538050000000	0.000000000000000	663.646527547000010
737	6	49488	2408874	649488	Moss Landing	Moss Landing CDP	57	U1	N	N	G4210	S	1029973.000000000000000	531987.000000000000000	36.805055	-121.7865554	G06049488	1561959.835200000100000	7194.748207390000100	0.000000000000000	385.968680913000010
738	6	55044	2409018	655044	Pajaro	Pajaro CDP	57	U1	N	N	G4210	S	2400620.000000000000000	0.000000000000000	36.9016509	-121.7417042	G06055044	2400620.040959999900000	7564.704481040000200	0.000000000000000	593.206130980000010
739	6	58870	2409105	658870	Prunedale	Prunedale CDP	57	U1	N	N	G4210	S	119280250.000000000000000	377521.000000000000000	36.8117473	-121.6549596	G06058870	119657763.619000000000000	71636.127968899993000	0.000000000000000	29568.077324499998000
740	6	64476	2409249	664476	San Ardo	San Ardo CDP	57	U1	N	N	G4210	S	1163655.000000000000000	0.000000000000000	36.023699	-120.9073068	G06064476	1163655.894970000000000	6683.099016590000200	0.000000000000000	287.545633822000010
741	6	68140	2409261	668140	San Lucas	San Lucas CDP	57	U1	N	N	G4210	S	1020836.000000000000000	0.000000000000000	36.1283493	-121.021732	G06068140	1020834.388120000000000	4997.904460300000200	0.000000000000000	252.253670891000010
742	6	73612	2408789	673612	Spreckels	Spreckels CDP	57	U1	N	N	G4210	S	316378.000000000000000	0.000000000000000	36.6247156	-121.646487	G06073612	316377.969496999980000	2377.380109939999800	0.000000000000000	78.178698840300001
743	6	42146	2583058	642146	Lockwood	Lockwood CDP	57	U1	N	N	G4210	S	28161770.000000000000000	88294.000000000000000	35.9404553	-121.0790725	G06042146	28250069.602600001000000	30195.470489300002000	0.000000000000000	6980.744225620000200
744	6	57070	2583113	657070	Pine Canyon	Pine Canyon CDP	57	U2	N	N	G4210	S	8639254.000000000000000	2303.000000000000000	36.172037	-121.1429464	G06057070	8641554.670460000600000	14907.501708199999000	0.000000000000000	2135.374663310000000
745	6	2770	2407763	602770	Arnold	Arnold CDP	57	U1	N	N	G4210	S	38300308.000000000000000	161338.000000000000000	38.2490499	-120.3493258	G06002770	38461639.757600002000000	34324.800039399997000	0.000000000000000	9504.078164149999800
746	6	3316	2407784	603316	Avery	Avery CDP	57	U1	N	N	G4210	S	11656948.000000000000000	0.000000000000000	38.1938597	-120.3790711	G06003316	11656945.276500000000000	21383.894317099999000	0.000000000000000	2880.493909289999900
747	6	16210	2407658	616210	Copperopolis	Copperopolis CDP	57	U1	N	N	G4210	S	53843741.000000000000000	1665952.000000000000000	37.9366748	-120.6277045	G06016210	55509699.944499999000000	44680.692932200000000	0.000000000000000	13716.745579900000000
748	6	19570	2408683	619570	Dorrington	Dorrington CDP	57	U1	N	N	G4210	S	9460687.000000000000000	12551.000000000000000	38.2943685	-120.270062	G06019570	9473238.257230000600000	21322.889317900001000	0.000000000000000	2340.888153280000100
749	6	24897	2408228	624897	Forest Meadows	Forest Meadows CDP	57	U1	N	N	G4210	S	14646988.000000000000000	0.000000000000000	38.1663581	-120.4051993	G06024897	14646993.169900000000000	23627.894964200001000	0.000000000000000	3619.350834610000200
750	6	48480	2408855	648480	Mokelumne Hill	Mokelumne Hill CDP	57	U1	N	N	G4210	S	7974095.000000000000000	6904.000000000000000	38.3049453	-120.7187834	G06048480	7981000.970660000100000	19292.538049499999000	0.000000000000000	1972.148289340000000
751	6	49628	2408882	649628	Mountain Ranch	Mountain Ranch CDP	57	U1	N	N	G4210	S	106677231.000000000000000	145409.000000000000000	38.2549459	-120.5129705	G06049628	106822645.764000000000000	67076.022600199998000	0.000000000000000	26396.450630800002000
752	6	50034	2408892	650034	Murphys	Murphys CDP	57	U1	N	N	G4210	S	26731864.000000000000000	6287.000000000000000	38.1411975	-120.4338345	G06050034	26738153.074499998000000	44110.737203899997000	0.000000000000000	6607.141515209999900
753	6	59220	2409122	659220	Rail Road Flat	Rail Road Flat CDP	57	U1	N	N	G4210	S	85485991.000000000000000	403185.000000000000000	38.3130048	-120.4996866	G06059220	85889178.072999999000000	59558.829600600002000	0.000000000000000	21223.678111599998000
754	6	59426	2409134	659426	Rancho Calaveras	Rancho Calaveras CDP	57	U1	N	N	G4210	S	21692739.000000000000000	77009.000000000000000	38.1273495	-120.8530892	G06059426	21769754.373799998000000	24032.910808500001000	0.000000000000000	5379.423458989999700
755	6	64420	2409247	664420	San Andreas	San Andreas CDP	57	U1	N	N	G4210	S	21700200.000000000000000	41137.000000000000000	38.1762771	-120.6693685	G06064420	21741341.847899999000000	26697.973662799999000	0.000000000000000	5372.402570940000300
756	6	81652	2409394	681652	Vallecito	Vallecito CDP	57	U1	N	N	G4210	S	22171600.000000000000000	11721.000000000000000	38.0776895	-120.4490786	G06081652	22183319.102200001000000	28291.538015700000000	0.000000000000000	5481.617528970000400
757	6	81890	2409398	681890	Valley Springs	Valley Springs CDP	57	U1	N	N	G4210	S	25569640.000000000000000	8903.000000000000000	38.180906	-120.8042528	G06081890	25578539.778299998000000	40669.855364299998000	0.000000000000000	6320.594829290000200
758	6	83304	2409523	683304	Wallace	Wallace CDP	57	U1	N	N	G4210	S	11222615.000000000000000	206274.000000000000000	38.2007826	-120.9620868	G06083304	11428891.250399999000000	20526.762914300001000	0.000000000000000	2824.140532179999800
759	6	84732	2409563	684732	West Point	West Point CDP	57	U1	N	N	G4210	S	9632241.000000000000000	0.000000000000000	38.4042989	-120.5373385	G06084732	9632240.628340000300000	16149.366677500000000	0.000000000000000	2380.178494849999900
760	6	44830	2583068	644830	McGee Creek	McGee Creek CDP	57	U2	N	N	G4210	S	10391043.000000000000000	0.000000000000000	37.5726756	-118.7909946	G06044830	10391042.813300001000000	13938.612040500000000	0.000000000000000	2567.682598219999800
761	6	37624	2583044	637624	June Lake	June Lake CDP	57	U1	N	N	G4210	S	20688730.000000000000000	2048347.000000000000000	37.7678067	-119.1072843	G06037624	22737077.133900002000000	31181.348349700002000	0.000000000000000	5618.454118609999600
762	6	40998	2583054	640998	Lee Vining	Lee Vining CDP	57	U1	N	N	G4210	S	13514355.000000000000000	6203.000000000000000	37.9556233	-119.1336789	G06040998	13520559.022200000000000	20882.083932599999000	0.000000000000000	3341.002894820000200
763	6	48602	2583083	648602	Mono City	Mono City CDP	57	U1	N	N	G4210	S	14047716.000000000000000	0.000000000000000	38.0411838	-119.146607	G06048602	14047716.192100000000000	18431.470326999999000	0.000000000000000	3471.266268379999900
764	6	8240	2582950	608240	Bridgeport	Bridgeport CDP	57	U1	N	N	G4210	S	56306202.000000000000000	21149.000000000000000	38.2555699	-119.2142446	G06008240	56327359.661499999000000	51066.959070999997000	0.000000000000000	13918.793696200000000
765	6	83262	2583180	683262	Walker	Walker CDP	57	U1	N	N	G4210	S	47756986.000000000000000	0.000000000000000	38.5340443	-119.4581842	G06083262	47756985.004699998000000	38586.829320700002000	0.000000000000000	11801.007997299999000
766	6	14484	2582978	614484	Coleville	Coleville CDP	57	U1	N	N	G4210	S	35630741.000000000000000	0.000000000000000	38.583286	-119.5159541	G06014484	35630742.796999998000000	35915.846788900002000	0.000000000000000	8804.548290810000300
767	6	79030	2583165	679030	Topaz	Topaz CDP	57	U2	N	N	G4210	S	7954658.000000000000000	3359715.000000000000000	38.6525425	-119.5160539	G06079030	11314368.401400000000000	15732.308799500001000	0.000000000000000	2795.841319889999800
768	6	7372	2407878	607372	Bombay Beach	Bombay Beach CDP	57	U1	N	N	G4210	S	2437528.000000000000000	0.000000000000000	33.3549621	-115.730484	G06007372	2437525.159479999900000	8351.598017919999600	0.000000000000000	602.325584369000010
769	6	19024	2408665	619024	Desert Shores	Desert Shores CDP	57	U1	N	N	G4210	S	1765103.000000000000000	0.000000000000000	33.4039752	-116.0401333	G06019024	1765099.213670000000000	13252.117082500001000	0.000000000000000	436.165514520999980
770	6	33084	2408367	633084	Heber	Heber CDP	57	U1	N	N	G4210	S	3846728.000000000000000	0.000000000000000	32.7318304	-115.5203336	G06033084	3846727.752830000100000	9581.301559469999100	0.000000000000000	950.547128764000040
771	6	7260	2407872	607260	Bodega Bay	Bodega Bay CDP	57	U1	N	N	G4210	S	21612546.000000000000000	10823439.000000000000000	38.3194096	-123.0306154	G06007260	21612541.707600001000000	42805.164771700001000	0.000000000000000	5340.575363130000400
772	6	7848	2407898	607848	Boyes Hot Springs	Boyes Hot Springs CDP	57	U1	N	N	G4210	S	2742291.000000000000000	0.000000000000000	38.3126462	-122.4887482	G06007848	2742290.411330000000000	9684.036970400000400	0.000000000000000	677.634718185000000
773	6	21894	2408072	621894	Eldridge	Eldridge CDP	57	U1	N	N	G4210	S	1688639.000000000000000	0.000000000000000	38.3338866	-122.5065184	G06021894	1688638.639789999900000	8217.245705659999700	0.000000000000000	417.271695245999980
774	6	22510	2408064	622510	El Verano	El Verano CDP	57	U1	N	N	G4210	S	2958452.000000000000000	0.000000000000000	38.297457	-122.491559	G06022510	2958454.849520000200000	8043.719081479999700	0.000000000000000	731.050114142999970
775	6	23973	2408209	623973	Fetters Hot Springs-Agua Caliente	Fetters Hot Springs-Agua Caliente CDP	57	U2	N	N	G4210	S	3811937.000000000000000	0.000000000000000	38.327585	-122.4871625	G06023973	3811937.047390000000000	10722.741736000000000	0.000000000000000	941.950158224000010
776	6	24960	2408230	624960	Forestville	Forestville CDP	57	U1	N	N	G4210	S	13615414.000000000000000	0.000000000000000	38.4824914	-122.8898837	G06024960	13615416.005799999000000	18943.021848600001000	0.000000000000000	3364.442565939999900
777	6	30028	2408299	630028	Glen Ellen	Glen Ellen CDP	57	U1	N	N	G4210	S	5444806.000000000000000	2744.000000000000000	38.3550341	-122.5444413	G06030028	5447552.621270000000000	13616.478866900001000	0.000000000000000	1346.119568540000000
778	6	30812	2408322	630812	Graton	Graton CDP	57	U1	N	N	G4210	S	4090314.000000000000000	0.000000000000000	38.4375168	-122.8659876	G06030812	4090312.062979999900000	10750.470636399999000	0.000000000000000	1010.738122640000000
779	6	31470	2408341	631470	Guerneville	Guerneville CDP	57	U1	N	N	G4210	S	25147229.000000000000000	440234.000000000000000	38.5171669	-122.9899026	G06031470	25587456.556100000000000	39236.699522800001000	0.000000000000000	6322.798213060000300
780	6	40426	2408575	640426	Larkfield-Wikiup	Larkfield-Wikiup CDP	57	U2	N	N	G4210	S	13747201.000000000000000	0.000000000000000	38.5129718	-122.7536006	G06040426	13747197.314999999000000	21395.475850200000000	0.000000000000000	3397.006436640000200
781	6	48928	2408860	648928	Monte Rio	Monte Rio CDP	57	U1	N	N	G4210	S	4930285.000000000000000	188598.000000000000000	38.4684916	-123.0144123	G06048928	5118882.349220000200000	13243.367985700001000	0.000000000000000	1264.903375590000000
782	6	53266	2408971	653266	Occidental	Occidental CDP	57	U1	N	N	G4210	S	12862137.000000000000000	0.000000000000000	38.4003784	-122.9349499	G06053266	12862134.297100000000000	23787.301596300000000	0.000000000000000	3178.302601970000100
783	6	62868	2409212	662868	Roseland	Roseland CDP	57	U1	N	N	G4210	S	2435387.000000000000000	0.000000000000000	38.4178908	-122.7228728	G06062868	2435389.201010000000000	11914.303296100001000	0.000000000000000	601.797777537999990
784	6	78126	2410064	678126	Temelec	Temelec CDP	57	U1	N	N	G4210	S	4113200.000000000000000	0.000000000000000	38.2577565	-122.4981986	G06078126	4113202.744190000000000	9707.189674870000100	0.000000000000000	1016.394533150000000
785	6	7036	2582946	607036	Bloomfield	Bloomfield CDP	57	U1	N	N	G4210	S	21073625.000000000000000	17431.000000000000000	38.3222039	-122.8343138	G06007036	21091055.502799999000000	24430.723169500001000	0.000000000000000	5211.713315560000400
786	6	7246	2582947	607246	Bodega	Bodega CDP	57	U1	N	N	G4210	S	7515783.000000000000000	0.000000000000000	38.3488408	-122.9711641	G06007246	7515781.742200000200000	14789.420491900000000	0.000000000000000	1857.190114430000000
787	6	11376	2582964	611376	Carmet	Carmet CDP	57	U1	N	N	G4210	S	742472.000000000000000	0.000000000000000	38.3744519	-123.0718595	G06011376	742472.641776000030000	3698.986430810000000	0.000000000000000	183.468985374999990
788	6	71000	2583134	671000	Sereno del Mar	Sereno del Mar CDP	57	U2	N	N	G4210	S	1909750.000000000000000	0.000000000000000	38.3836712	-123.0731482	G06071000	1909750.464059999900000	6244.790914989999700	0.000000000000000	471.909616927999990
789	6	12146	2582969	612146	Cazadero	Cazadero CDP	57	U1	N	N	G4210	S	18431254.000000000000000	3546.000000000000000	38.528186	-123.1079129	G06012146	18434800.586900000000000	26004.874623899999000	0.000000000000000	4555.338431309999600
790	6	28014	2583021	628014	Fulton	Fulton CDP	57	U1	N	N	G4210	S	5047035.000000000000000	0.000000000000000	38.4937089	-122.773417	G06028014	5047034.457019999600000	11108.596971499999000	0.000000000000000	1247.149374780000000
791	6	29420	2583024	629420	Geyserville	Geyserville CDP	57	U1	N	N	G4210	S	11881806.000000000000000	0.000000000000000	38.717192	-122.9035098	G06029420	11881809.757200001000000	22744.203677300000000	0.000000000000000	2936.059132570000200
792	6	37274	2583041	637274	Jenner	Jenner CDP	57	U1	N	N	G4210	S	5463965.000000000000000	745265.000000000000000	38.4510354	-123.1214251	G06037274	6209227.659180000400000	13928.887136400001000	0.000000000000000	1534.333569339999900
793	6	38156	2583045	638156	Kenwood	Kenwood CDP	57	U1	N	N	G4210	S	13371101.000000000000000	0.000000000000000	38.4154035	-122.5387337	G06038156	13371099.823200000000000	18729.716466400001000	0.000000000000000	3304.070722460000100
794	6	56476	2583110	656476	Penngrove	Penngrove CDP	57	U1	N	N	G4210	S	10422756.000000000000000	0.000000000000000	38.3005984	-122.6705663	G06056476	10422756.277600000000000	18867.146931399999000	0.000000000000000	2575.519165920000000
795	6	64252	2583125	664252	Salmon Creek	Salmon Creek CDP	57	U1	N	N	G4210	S	2885757.000000000000000	0.000000000000000	38.3462121	-123.059329	G06064252	2885757.004439999800000	10333.785947200000000	0.000000000000000	713.086085402999970
796	6	70712	2583133	670712	Sea Ranch	Sea Ranch CDP	57	U1	N	N	G4210	S	41797510.000000000000000	109777.000000000000000	38.7429034	-123.4760868	G06070712	41907296.194200002000000	59755.196545699997000	0.000000000000000	10355.518412300000000
797	6	78715	2583163	678715	Timber Cove	Timber Cove CDP	57	U2	N	N	G4210	S	14636843.000000000000000	0.000000000000000	38.5410887	-123.2587843	G06078715	14636843.226000000000000	22606.492174800002000	0.000000000000000	3616.842728829999900
798	6	81778	2583173	681778	Valley Ford	Valley Ford CDP	57	U1	N	N	G4210	S	6842486.000000000000000	0.000000000000000	38.3245599	-122.914733	G06081778	6842484.945170000200000	14789.389695100001000	0.000000000000000	1690.814852560000000
799	6	11481	2407970	611481	Carrick	Carrick CDP	57	U1	N	N	G4210	S	152301.000000000000000	0.000000000000000	41.4467465	-122.3634572	G06011481	152300.532478999990000	1864.328877550000000	0.000000000000000	37.634281176000002
800	6	21530	2408045	621530	Edgewood	Edgewood CDP	57	U1	N	N	G4210	S	2631793.000000000000000	12263.000000000000000	41.4607691	-122.4256777	G06021530	2644055.884200000200000	10111.903912600001000	0.000000000000000	653.360437885000010
801	6	29252	2408286	629252	Gazelle	Gazelle CDP	57	U1	N	N	G4210	S	1503403.000000000000000	1757.000000000000000	41.5118982	-122.5219673	G06029252	1505160.128280000100000	9184.516298009999400	0.000000000000000	371.933167668000010
802	6	31134	2408333	631134	Greenview	Greenview CDP	57	U1	N	N	G4210	S	3354178.000000000000000	218771.000000000000000	41.5449282	-122.9210616	G06031134	3572950.456470000100000	11513.300837799999000	0.000000000000000	882.895285510000010
803	6	31246	2408337	631246	Grenada	Grenada CDP	57	U1	N	N	G4210	S	1335956.000000000000000	3017.000000000000000	41.6394475	-122.5258443	G06031246	1338973.676599999900000	5709.508308880000200	0.000000000000000	330.867601132000000
804	6	34694	2408401	634694	Hornbrook	Hornbrook CDP	57	U1	N	N	G4210	S	3017332.000000000000000	29395.000000000000000	41.9045054	-122.5583187	G06034694	3046728.787959999900000	9171.797394720000700	0.000000000000000	752.863079374999980
805	6	44784	2408196	644784	McCloud	McCloud CDP	57	U1	N	N	G4210	S	6273611.000000000000000	170633.000000000000000	41.2547389	-122.1362211	G06044784	6444244.288920000200000	13361.979801800000000	0.000000000000000	1592.407443280000100
806	6	44812	2408156	644812	Macdoel	Macdoel CDP	57	U1	N	N	G4210	S	383678.000000000000000	0.000000000000000	41.8256284	-122.0058002	G06044812	383677.349128999980000	3023.945507349999800	0.000000000000000	94.808737716899998
807	6	49768	2408876	649768	Mount Hebron	Mount Hebron CDP	57	U1	N	N	G4210	S	1847451.000000000000000	0.000000000000000	41.7854563	-122.0081951	G06049768	1847449.703000000000000	6009.512889030000200	0.000000000000000	456.514763602000020
808	6	78176	2410067	678176	Tennant	Tennant CDP	57	U1	N	N	G4210	S	628135.000000000000000	1194.000000000000000	41.5762748	-121.9197506	G06078176	629327.328772000040000	6353.880725189999800	0.000000000000000	155.510169644000000
809	6	32030	2611423	632030	Happy Camp	Happy Camp CDP	57	U1	N	N	G4210	S	31357293.000000000000000	618830.000000000000000	41.8158932	-123.3927961	G06032030	31976130.913300000000000	52828.802416300001000	0.000000000000000	7901.474027180000100
810	6	1458	2407736	601458	Alum Rock	Alum Rock CDP	57	U1	N	N	G4210	S	3119460.000000000000000	0.000000000000000	37.3675881	-121.8261053	G06001458	3119465.171329999800000	26806.061816099998000	0.000000000000000	770.836631136000050
811	6	8968	2407924	608968	Burbank	Burbank CDP	57	U1	N	N	G4210	S	1044183.000000000000000	0.000000000000000	37.3210726	-121.9304571	G06008968	1044181.181560000100000	9035.908507559999600	0.000000000000000	258.022789190000030
812	6	10088	2407942	610088	Cambrian Park	Cambrian Park CDP	57	U1	N	N	G4210	S	1544453.000000000000000	0.000000000000000	37.2562736	-121.9289025	G06010088	1544455.333159999900000	8735.787636780000000	0.000000000000000	381.643224260000010
813	6	20598	2408705	620598	East Foothills	East Foothills CDP	57	U1	N	N	G4210	S	5912841.000000000000000	0.000000000000000	37.3831536	-121.8155835	G06020598	5912846.014499999600000	20953.268747200000000	0.000000000000000	1461.096069969999900
814	6	27080	2408267	627080	Fruitdale	Fruitdale CDP	57	U1	N	N	G4210	S	696814.000000000000000	0.000000000000000	37.311908	-121.9356493	G06027080	696815.327430999950000	4292.074151910000200	0.000000000000000	172.186817297000000
815	6	41282	2408606	641282	Lexington Hills	Lexington Hills CDP	57	U1	N	N	G4210	S	12135606.000000000000000	88454.000000000000000	37.1575348	-121.9907465	G06041282	12224059.778000001000000	22010.263597599998000	0.000000000000000	3020.630954509999800
816	6	44378	2408147	644378	Loyola	Loyola CDP	57	U1	N	N	G4210	S	3803154.000000000000000	0.000000000000000	37.3498518	-122.0982101	G06044378	3803155.705649999900000	13496.209885200000000	0.000000000000000	939.780241423000010
817	6	68238	2409264	668238	San Martin	San Martin CDP	57	U1	N	N	G4210	S	30034639.000000000000000	0.000000000000000	37.082876	-121.5963104	G06068238	30034641.244399998000000	31588.457524300000000	0.000000000000000	7421.721481929999800
818	6	73906	2409994	673906	Stanford	Stanford CDP	57	U1	N	N	G4210	S	7072110.000000000000000	117653.000000000000000	37.4259652	-122.1672178	G06073906	7189752.658889999600000	14095.874314100000000	0.000000000000000	1776.626573430000000
819	6	4734	2407815	604734	Bear Valley Springs	Bear Valley Springs CDP	57	U1	N	N	G4210	S	107445359.000000000000000	169948.000000000000000	35.1794134	-118.6259627	G06004734	107615312.332000000000000	60622.977306699999000	0.000000000000000	26592.322805600001000
820	6	7274	2407873	607274	Bodfish	Bodfish CDP	57	U1	N	N	G4210	S	20644487.000000000000000	31784.000000000000000	35.5740286	-118.4811769	G06007274	20676265.522300001000000	30673.610341600001000	0.000000000000000	5109.216479210000200
821	6	7568	2407886	607568	Boron	Boron CDP	57	U1	N	N	G4210	S	35742359.000000000000000	53819.000000000000000	35.0220772	-117.6662056	G06007568	35796168.196699999000000	25581.238332199999000	0.000000000000000	8845.425797300000300
822	6	9332	2407932	609332	Buttonwillow	Buttonwillow CDP	57	U1	N	N	G4210	S	17941129.000000000000000	0.000000000000000	35.4092286	-119.4406682	G06009332	17941132.601100001000000	29608.184801799998000	0.000000000000000	4433.350415339999900
823	6	13157	2408027	613157	China Lake Acres	China Lake Acres CDP	57	U1	N	N	G4210	S	13493872.000000000000000	2579.000000000000000	35.6400189	-117.7664577	G06013157	13496451.762000000000000	15810.855476600000000	0.000000000000000	3335.045861090000000
824	6	18926	2408660	618926	Derby Acres	Derby Acres CDP	57	U1	N	N	G4210	S	9274809.000000000000000	0.000000000000000	35.2440253	-119.603833	G06018926	9274811.966609999500000	18533.059373000000000	0.000000000000000	2291.855949050000200
825	6	20284	2408697	620284	Dustin Acres	Dustin Acres CDP	57	U1	N	N	G4210	S	9521684.000000000000000	0.000000000000000	35.2159286	-119.3749872	G06020284	9521682.795900000300000	15013.649960200000000	0.000000000000000	2352.859059490000200
826	6	21600	2408048	621600	Edwards AFB	Edwards AFB CDP	57	M2	N	N	G4210	S	44377474.000000000000000	1729.000000000000000	34.9024079	-117.9218689	G06021600	44379202.470700003000000	35648.057603000001000	0.000000000000000	10966.339755700001000
827	6	23812	2408207	623812	Fellows	Fellows CDP	57	U1	N	N	G4210	S	1700126.000000000000000	0.000000000000000	35.1781767	-119.54755	G06023812	1700126.751560000000000	6387.208799560000400	0.000000000000000	420.110469486999990
828	6	24764	2408226	624764	Ford City	Ford City CDP	57	U1	N	N	G4210	S	3974712.000000000000000	0.000000000000000	35.1647352	-119.4584001	G06024764	3974713.918159999900000	9287.721139209999800	0.000000000000000	982.173198969000050
829	6	25534	2408257	625534	Frazier Park	Frazier Park CDP	57	U1	N	N	G4210	S	13115589.000000000000000	4202.000000000000000	34.8141154	-118.9550905	G06025534	13119793.009800000000000	22448.255095500001000	0.000000000000000	3241.971456450000000
830	6	30282	2408306	630282	Golden Hills	Golden Hills CDP	57	U1	N	N	G4210	S	31725687.000000000000000	44673.000000000000000	35.15133	-118.5006568	G06030282	31770358.867100000000000	27016.705459100001000	0.000000000000000	7850.626647199999800
831	6	36658	2408430	636658	Inyokern	Inyokern CDP	57	U1	N	N	G4210	S	28276075.000000000000000	2685.000000000000000	35.6543866	-117.8194759	G06036658	28278764.366700001000000	28244.326780200001000	0.000000000000000	6987.834856260000400
832	6	37400	2408446	637400	Johannesburg	Johannesburg CDP	57	U1	N	N	G4210	S	6254488.000000000000000	0.000000000000000	35.3717634	-117.6419633	G06037400	6254485.245810000200000	14053.253146400000000	0.000000000000000	1545.516962550000000
833	6	37946	2408467	637946	Keene	Keene CDP	57	U1	N	N	G4210	S	25020344.000000000000000	13903.000000000000000	35.2317801	-118.6130668	G06037946	25034248.012200002000000	44595.253994799998000	0.000000000000000	6186.097404799999800
834	6	38310	2408474	638310	Kernville	Kernville CDP	57	U1	N	N	G4210	S	32033351.000000000000000	797163.000000000000000	35.7555599	-118.4327516	G06038310	32830518.271899998000000	49483.272752299999000	0.000000000000000	8112.597741350000400
835	6	39570	2408538	639570	Lake Isabella	Lake Isabella CDP	57	U1	N	N	G4210	S	56238989.000000000000000	1098363.000000000000000	35.6370977	-118.4826097	G06039570	57337348.640299998000000	60322.603171900002000	0.000000000000000	14168.367408100001000
836	6	39696	2408548	639696	Lake of the Woods	Lake of the Woods CDP	57	U1	N	N	G4210	S	9121632.000000000000000	1509.000000000000000	34.8276623	-118.9990729	G06039696	9123138.509640000800000	22778.797849800001000	0.000000000000000	2254.376621599999900
837	6	40088	2408568	640088	Lamont	Lamont CDP	57	U1	N	N	G4210	S	11888328.000000000000000	92463.000000000000000	35.2651422	-118.9160415	G06040088	11980785.364700001000000	18573.350274100001000	0.000000000000000	2960.516537810000000
838	6	40956	2408595	640956	Lebec	Lebec CDP	57	U1	N	N	G4210	S	39701037.000000000000000	760.000000000000000	34.8446181	-118.8992279	G06040956	39701794.892999999000000	43493.675929199999000	0.000000000000000	9810.527171960000500
839	6	44280	2408143	644280	Lost Hills	Lost Hills CDP	57	U1	N	N	G4210	S	14378787.000000000000000	30536.000000000000000	35.6306725	-119.6805446	G06044280	14409440.707100000000000	20935.732446099999000	0.000000000000000	3560.650342649999900
840	6	44924	2408203	644924	McKittrick	McKittrick CDP	57	U1	N	N	G4210	S	6778293.000000000000000	0.000000000000000	35.2980277	-119.6249215	G06044924	6778292.282970000100000	18928.433559599998000	0.000000000000000	1674.952500280000100
841	6	47164	2408825	647164	Mettler	Mettler CDP	57	U1	N	N	G4210	S	602290.000000000000000	0.000000000000000	35.0635633	-118.9729799	G06047164	602289.271697000020000	3394.983167370000000	0.000000000000000	148.828920235999990
842	6	48452	2408853	648452	Mojave	Mojave CDP	57	U1	N	N	G4210	S	150969300.000000000000000	218868.000000000000000	35.0150025	-118.1902185	G06048452	151188187.530999990000000	65560.112064200002000	0.000000000000000	37359.414753099998000
843	6	49600	2408881	649600	Mountain Mesa	Mountain Mesa CDP	57	U1	N	N	G4210	S	2152955.000000000000000	0.000000000000000	35.6411493	-118.4042622	G06049600	2152948.079779999800000	6947.890693039999900	0.000000000000000	532.005056533000020
844	6	51812	2408937	651812	North Edwards	North Edwards CDP	57	U1	N	N	G4210	S	33012002.000000000000000	0.000000000000000	35.0473324	-117.8093616	G06051812	33012001.485500000000000	44198.644841800000000	0.000000000000000	8157.443220060000400
845	6	53448	2408979	653448	Oildale	Oildale CDP	57	U1	N	N	G4210	S	16919331.000000000000000	0.000000000000000	35.4249418	-119.0279139	G06053448	16919318.100099999000000	24758.212074700001000	0.000000000000000	4180.854553299999700
846	6	53910	2408991	653910	Onyx	Onyx CDP	57	U1	N	N	G4210	S	29658347.000000000000000	203115.000000000000000	35.6698604	-118.227621	G06053910	29861455.696600001000000	36071.586650600002000	0.000000000000000	7378.926401060000000
847	6	57240	2409069	657240	Pine Mountain Club	Pine Mountain Club CDP	57	U1	N	N	G4210	S	43648743.000000000000000	16918.000000000000000	34.845966	-119.1678966	G06057240	43665662.423400000000000	37322.819494000003000	0.000000000000000	10790.020170199999000
848	6	59668	2409143	659668	Randsburg	Randsburg CDP	57	U1	N	N	G4210	S	4935916.000000000000000	100959.000000000000000	35.3686576	-117.6603218	G06059668	5036874.189790000200000	12206.770176500000000	0.000000000000000	1244.638718070000100
849	6	62826	2409208	662826	Rosamond	Rosamond CDP	57	U1	N	N	G4210	S	134992507.000000000000000	556945.000000000000000	34.8656273	-118.2147671	G06062826	135549436.217000010000000	54469.960376600000000	0.000000000000000	33494.995144000000000
850	6	62854	2409211	662854	Rosedale	Rosedale CDP	57	U1	N	N	G4210	S	87965776.000000000000000	0.000000000000000	35.3914257	-119.2035687	G06062854	87965765.077800006000000	56758.059834100000000	0.000000000000000	21736.813935599999000
851	6	73388	2408774	673388	South Taft	South Taft CDP	57	U1	N	N	G4210	S	2787191.000000000000000	0.000000000000000	35.1293095	-119.4575016	G06073388	2787192.252040000200000	8374.905738280000200	0.000000000000000	688.730204662999990
852	6	73815	2408800	673815	Squirrel Mountain Valley	Squirrel Mountain Valley CDP	57	U1	N	N	G4210	S	1847869.000000000000000	0.000000000000000	35.622889	-118.4075766	G06073815	1847868.887429999900000	7285.947910470000400	0.000000000000000	456.618346331000000
853	6	73868	2408801	673868	Stallion Springs	Stallion Springs CDP	57	U1	N	N	G4210	S	42550745.000000000000000	61686.000000000000000	35.0935573	-118.642917	G06073868	42612429.733400002000000	43628.483182000004000	0.000000000000000	10529.760704500000000
854	6	77588	2410047	677588	Taft Heights	Taft Heights CDP	57	U1	N	N	G4210	S	785023.000000000000000	0.000000000000000	35.1336743	-119.4712011	G06077588	785023.905494999960000	3823.962099740000200	0.000000000000000	193.983631628000010
855	6	80784	2409363	680784	Tupman	Tupman CDP	57	U1	N	N	G4210	S	1367277.000000000000000	0.000000000000000	35.2987427	-119.3576736	G06080784	1367277.655010000100000	6250.588844640000400	0.000000000000000	337.861666512999990
856	6	81722	2409395	681722	Valley Acres	Valley Acres CDP	57	U1	N	N	G4210	S	10677289.000000000000000	0.000000000000000	35.2086679	-119.4106505	G06081722	10677289.573999999000000	17062.445185799999000	0.000000000000000	2638.415713219999800
857	6	83863	2409538	683863	Weedpatch	Weedpatch CDP	57	U1	N	N	G4210	S	9212060.000000000000000	11548.000000000000000	35.2358356	-118.9092742	G06083863	9223609.137530000900000	12980.192569100000000	0.000000000000000	2279.203454430000000
858	6	83948	2409540	683948	Weldon	Weldon CDP	57	U1	N	N	G4210	S	69002201.000000000000000	391674.000000000000000	35.6441026	-118.3090882	G06083948	69393879.829400003000000	47313.806762100001000	0.000000000000000	17147.601146699999000
859	6	86174	2409619	686174	Wofford Heights	Wofford Heights CDP	57	U1	N	N	G4210	S	15688307.000000000000000	456.000000000000000	35.7151126	-118.471993	G06086174	15688759.449800000000000	29906.822194799999000	0.000000000000000	3876.776888590000000
860	6	30987	2628815	630987	Greenfield	Greenfield CDP	57	U1	N	N	G4210	S	3855004.000000000000000	0.000000000000000	35.2691098	-119.0102492	G06030987	3855005.822689999800000	9969.684663770000000	0.000000000000000	952.592684373000000
861	6	30938	2628814	630938	Greenacres	Greenacres CDP	57	U1	N	N	G4210	S	5160456.000000000000000	0.000000000000000	35.3832197	-119.1182492	G06030938	5160458.074939999700000	15099.336602100000000	0.000000000000000	1275.176961149999900
862	6	72338	2629764	672338	Smith Corner	Smith Corner CDP	57	U1	N	N	G4210	S	568642.000000000000000	0.000000000000000	35.478831	-119.2771226	G06072338	568642.029297000030000	3617.700809620000200	0.000000000000000	140.514505568000000
863	6	47192	2629763	647192	Mexican Colony	Mexican Colony CDP	57	U1	N	N	G4210	S	82312.000000000000000	0.000000000000000	35.4689297	-119.2687123	G06047192	82311.419592799997000	1221.387155440000000	0.000000000000000	20.339594737599999
864	6	27190	2629762	627190	Fuller Acres	Fuller Acres CDP	57	U1	N	N	G4210	S	1953781.000000000000000	0.000000000000000	35.3022538	-118.9142956	G06027190	1953780.456350000100000	6325.067681319999800	0.000000000000000	482.789664969000000
865	6	21558	2629761	621558	Edmundson Acres	Edmundson Acres CDP	57	U1	N	N	G4210	S	172230.000000000000000	0.000000000000000	35.2272959	-118.823252	G06021558	172229.683319000000000	2262.036747510000200	0.000000000000000	42.558881596500001
866	6	12860	2629760	612860	Cherokee Strip	Cherokee Strip CDP	57	U1	N	N	G4210	S	234735.000000000000000	0.000000000000000	35.4695666	-119.2615255	G06012860	234735.083357000000000	3097.044848489999800	0.000000000000000	58.004302316599997
867	6	22846	2408089	622846	Esparto	Esparto CDP	57	U1	N	N	G4210	S	11916623.000000000000000	0.000000000000000	38.6934104	-122.0240467	G06022846	11916619.631800000000000	19694.187819399998000	0.000000000000000	2944.660839910000000
868	6	86804	2583187	686804	Yolo	Yolo CDP	57	U1	N	N	G4210	S	3573568.000000000000000	0.000000000000000	38.7405109	-121.8093132	G06086804	3573567.337530000100000	8720.127709439999300	0.000000000000000	883.047720140000020
869	6	49045	2583086	649045	Monument Hills	Monument Hills CDP	57	U2	N	N	G4210	S	10426086.000000000000000	0.000000000000000	38.6641374	-121.8755725	G06049045	10426085.933499999000000	14542.372211300000000	0.000000000000000	2576.341941799999900
870	6	45064	2583070	645064	Madison	Madison CDP	57	U1	N	N	G4210	S	4007147.000000000000000	0.000000000000000	38.6749922	-121.970246	G06045064	4007151.876300000100000	9488.943095169999700	0.000000000000000	990.188792991000010
871	6	38800	2583047	638800	Knights Landing	Knights Landing CDP	57	U1	N	N	G4210	S	1297795.000000000000000	0.000000000000000	38.7979568	-121.7176254	G06038800	1297796.636420000100000	5961.262643289999700	0.000000000000000	320.692532909000020
872	6	13784	2582974	613784	Clarksburg	Clarksburg CDP	57	U1	N	N	G4210	S	5254902.000000000000000	0.000000000000000	38.4193332	-121.5416192	G06013784	5254902.483260000100000	11712.080983500000000	0.000000000000000	1298.514682700000100
873	6	20228	2583003	620228	Dunnigan	Dunnigan CDP	57	U1	N	N	G4210	S	13535327.000000000000000	0.000000000000000	38.8926605	-121.9741912	G06020228	13535332.159399999000000	20813.786115399998000	0.000000000000000	3344.653416530000000
874	6	81302	2628819	681302	University of California Davis	University of California Davis CDP	57	U2	N	N	G4210	S	3777811.000000000000000	0.000000000000000	38.5373988	-121.7575949	G06081302	3777808.545560000000000	8337.154830409999700	0.000000000000000	933.516821761999950
875	6	31540	2628737	631540	Guinda	Guinda CDP	57	U1	N	N	G4210	S	7529332.000000000000000	0.000000000000000	38.8274559	-122.1984923	G06031540	7529332.090370000300000	13976.112820099999000	0.000000000000000	1860.538478380000000
876	6	16728	2407675	616728	Covelo	Covelo CDP	57	U1	N	N	G4210	S	18377247.000000000000000	111658.000000000000000	39.8002782	-123.2529542	G06016728	18488905.516800001000000	26369.309941600000000	0.000000000000000	4568.708050639999800
877	6	40928	2408589	640928	Laytonville	Laytonville CDP	57	U1	N	N	G4210	S	13899846.000000000000000	172272.000000000000000	39.6621783	-123.4952172	G06040928	14072123.430400001000000	17772.777838499998000	0.000000000000000	3477.297428310000200
878	6	46814	2408815	646814	Mendocino	Mendocino CDP	57	U1	N	N	G4210	S	5846594.000000000000000	13373350.000000000000000	39.3114038	-123.8125523	G06046814	5930383.424490000100000	14447.795114600000000	0.000000000000000	1465.429658360000100
879	6	77784	2410053	677784	Talmage	Talmage CDP	57	U1	N	N	G4210	S	4117637.000000000000000	4089.000000000000000	39.131198	-123.1638376	G06077784	4121730.202800000100000	11123.152799699999000	0.000000000000000	1018.501714070000000
880	6	41026	2628750	641026	Leggett	Leggett CDP	57	U1	N	N	G4210	S	7003204.000000000000000	0.000000000000000	39.8635391	-123.7251757	G06041026	7003205.960450000100000	20787.675676700001000	0.000000000000000	1730.529880350000000
881	6	14008	2628718	614008	Cleone	Cleone CDP	57	U1	N	N	G4210	S	4125974.000000000000000	62762.000000000000000	39.4878577	-123.776079	G06014008	4188733.065760000100000	9572.905667090000900	0.000000000000000	1035.058482080000000
882	6	7512	2628712	607512	Boonville	Boonville CDP	57	U1	N	N	G4210	S	14354999.000000000000000	0.000000000000000	39.0114742	-123.3740427	G06007512	14355000.997700000000000	28566.046094500001000	0.000000000000000	3547.197997490000000
883	6	56868	2628777	656868	Philo	Philo CDP	57	U1	N	N	G4210	S	5275141.000000000000000	0.000000000000000	39.0657128	-123.4453037	G06056868	5275143.501819999900000	13601.544338000000000	0.000000000000000	1303.516347309999900
884	6	45386	2628754	645386	Manchester	Manchester CDP	57	U1	N	N	G4210	S	6780873.000000000000000	0.000000000000000	38.9743844	-123.6909611	G06045386	6780873.946390000200000	14318.218835300000000	0.000000000000000	1675.590443200000000
885	6	2028	2628706	602028	Anchor Bay	Anchor Bay CDP	57	U1	N	N	G4210	S	9097805.000000000000000	0.000000000000000	38.8126532	-123.5702668	G06002028	9097806.680269999400000	16899.946784600001000	0.000000000000000	2248.116990240000200
886	6	34652	2628739	634652	Hopland	Hopland CDP	57	U1	N	N	G4210	S	9128966.000000000000000	124597.000000000000000	38.9688302	-123.1168992	G06034652	9253560.398520000300000	16243.289557000000000	0.000000000000000	2286.604572199999900
887	6	58506	2628779	658506	Potter Valley	Potter Valley CDP	57	U1	N	N	G4210	S	10437452.000000000000000	73557.000000000000000	39.3169631	-123.110036	G06058506	10511005.534900000000000	15448.935675400000000	0.000000000000000	2597.326032309999800
888	6	8530	2628713	608530	Brooktrails	Brooktrails CDP	57	U1	N	N	G4210	S	18835631.000000000000000	122096.000000000000000	39.4433215	-123.3934772	G06008530	18957730.898899999000000	27440.078576500000000	0.000000000000000	4684.557325529999600
889	6	716	2628703	600716	Albion	Albion CDP	57	U1	N	N	G4210	S	4701874.000000000000000	96898.000000000000000	39.2253257	-123.7575844	G06000716	4794310.341079999700000	11740.137887100000000	0.000000000000000	1184.699885700000100
890	6	2553	2407756	602553	Arden-Arcade	Arden-Arcade CDP	57	U2	Y	N	G4210	S	46177689.000000000000000	232743.000000000000000	38.6033643	-121.380087	G06002553	46410427.565899998000000	29939.280093699999000	0.000000000000000	11468.266407700001000
891	6	41866	2628752	641866	Little River	Little River CDP	57	U1	N	N	G4210	S	4331556.000000000000000	0.000000000000000	39.2702854	-123.7817494	G06041866	4331553.775170000300000	13125.286405400000000	0.000000000000000	1070.350247959999900
892	6	11768	2628717	611768	Caspar	Caspar CDP	57	U1	N	N	G4210	S	7748992.000000000000000	0.000000000000000	39.3630629	-123.8041936	G06011768	7748996.444609999700000	16813.744157800000000	0.000000000000000	1914.818722430000000
893	6	60214	2628782	660214	Redwood Valley	Redwood Valley CDP	57	U1	N	N	G4210	S	7086882.000000000000000	31599.000000000000000	39.2685476	-123.2027581	G06060214	7118480.739950000300000	19557.958409399998000	0.000000000000000	1759.014898709999900
894	6	9990	2628714	609990	Calpella	Calpella CDP	57	U1	N	N	G4210	S	6572043.000000000000000	61561.000000000000000	39.2340763	-123.1927919	G06009990	6633598.631819999800000	14517.362562400000000	0.000000000000000	1639.197920419999900
895	6	15030	2628722	615030	Comptche	Comptche CDP	57	U1	N	N	G4210	S	2987584.000000000000000	0.000000000000000	39.2651343	-123.5897145	G06015030	2987584.108229999900000	8509.308281120000200	0.000000000000000	738.248110729000020
896	6	11390	2407967	611390	Carmichael	Carmichael CDP	57	U1	N	N	G4210	S	35037721.000000000000000	685947.000000000000000	38.6348761	-121.3242187	G06011390	35723667.045999996000000	35619.384236999998000	0.000000000000000	8827.510372819999200
897	6	23294	2408100	623294	Fair Oaks	Fair Oaks CDP	57	U1	N	N	G4210	S	27954780.000000000000000	1171184.000000000000000	38.6501649	-121.2509821	G06023294	29125970.195400000000000	27549.720670999999000	0.000000000000000	7197.183975740000300
898	6	24498	2408219	624498	Florin	Florin CDP	57	U1	N	N	G4210	S	22539473.000000000000000	0.000000000000000	38.4832374	-121.4041915	G06024498	22539481.068700001000000	25533.208255099998000	0.000000000000000	5569.627067559999900
899	6	24722	2408224	624722	Foothill Farms	Foothill Farms CDP	57	U1	N	N	G4210	S	10872638.000000000000000	0.000000000000000	38.6867354	-121.347489	G06024722	10872636.278200001000000	16965.578098200000000	0.000000000000000	2686.686935069999900
900	6	30345	2408305	630345	Gold River	Gold River CDP	57	U1	N	N	G4210	S	6829777.000000000000000	218396.000000000000000	38.6267839	-121.2492463	G06030345	7048174.407929999800000	12517.992391300000000	0.000000000000000	1741.641825720000000
901	6	40410	2408515	640410	La Riviera	La Riviera CDP	57	U1	N	N	G4210	S	4790691.000000000000000	626391.000000000000000	38.5681128	-121.35414	G06040410	5417080.412670000500000	11893.541497200000000	0.000000000000000	1338.589721809999900
902	6	51924	2408941	651924	North Highlands	North Highlands CDP	57	U1	N	N	G4210	S	22873033.000000000000000	0.000000000000000	38.6713526	-121.3721844	G06051924	22873044.379700001000000	30036.011644200000000	0.000000000000000	5652.052356750000400
903	6	54092	2408995	654092	Orangevale	Orangevale CDP	57	U1	N	N	G4210	S	29824949.000000000000000	339770.000000000000000	38.6893591	-121.223077	G06054092	30164711.981199998000000	30495.604023299999000	0.000000000000000	7453.862660970000400
904	6	59506	2409136	659506	Rancho Murieta	Rancho Murieta CDP	57	U1	N	N	G4210	S	30787123.000000000000000	467881.000000000000000	38.5014033	-121.072151	G06059506	31255007.045100000000000	27510.696953300001000	0.000000000000000	7723.280438640000300
905	6	60942	2409175	660942	Rio Linda	Rio Linda CDP	57	U1	N	N	G4210	S	25650460.000000000000000	0.000000000000000	38.6875363	-121.4417657	G06060942	25650467.855900001000000	22571.968882400000000	0.000000000000000	6338.368644350000100
906	6	62910	2409213	662910	Rosemont	Rosemont CDP	57	U1	N	N	G4210	S	11264418.000000000000000	0.000000000000000	38.5477397	-121.3551247	G06062910	11264416.200600000000000	15211.148507700000000	0.000000000000000	2783.497862270000000
907	6	82852	2409518	682852	Vineyard	Vineyard CDP	57	U1	N	N	G4210	S	44563859.000000000000000	0.000000000000000	38.4744932	-121.3190391	G06082852	44563857.289999999000000	29997.238553800002000	0.000000000000000	11011.968955300001000
908	6	83374	2409526	683374	Walnut Grove	Walnut Grove CDP	57	U1	N	N	G4210	S	26419424.000000000000000	1872201.000000000000000	38.2506037	-121.5354531	G06083374	28291625.179000001000000	25401.758396500001000	0.000000000000000	6991.012832170000400
909	6	85880	2409604	685880	Wilton	Wilton CDP	57	U1	N	N	G4210	S	75115867.000000000000000	0.000000000000000	38.4129769	-121.212718	G06085880	75115868.930800006000000	42253.468537300003000	0.000000000000000	18561.535446400001000
910	6	13854	2582975	613854	Clay	Clay CDP	57	U1	N	N	G4210	S	17496808.000000000000000	0.000000000000000	38.3140376	-121.159591	G06013854	17496808.775800001000000	19525.514597300000000	0.000000000000000	4323.555607010000100
911	6	33294	2583034	633294	Herald	Herald CDP	57	U1	N	N	G4210	S	20406234.000000000000000	57778.000000000000000	38.2884604	-121.2310432	G06033294	20464007.657900002000000	23005.897250900001000	0.000000000000000	5056.766418649999700
912	6	16714	2582985	616714	Courtland	Courtland CDP	57	U1	N	N	G4210	S	4662082.000000000000000	0.000000000000000	38.3329109	-121.5570263	G06016714	4662081.277139999900000	9833.985679749999700	0.000000000000000	1152.025372419999900
913	6	25506	2583017	625506	Franklin	Franklin CDP	57	U1	N	N	G4210	S	5454332.000000000000000	0.000000000000000	38.3675214	-121.4616291	G06025506	5454331.769810000400000	11531.524200000000000	0.000000000000000	1347.794732630000000
914	6	25590	2583018	625590	Freeport	Freeport CDP	57	U1	N	N	G4210	S	115054.000000000000000	0.000000000000000	38.4627649	-121.5022159	G06025590	115054.627534000000000	3663.581778820000200	0.000000000000000	28.430617626200000
915	6	27130	2583020	627130	Fruitridge Pocket	Fruitridge Pocket CDP	57	U2	N	N	G4210	S	1575226.000000000000000	0.000000000000000	38.5326456	-121.4558121	G06027130	1575228.380060000100000	7534.594463489999700	0.000000000000000	389.247409752000010
916	6	55800	2583107	655800	Parkway	Parkway CDP	57	U1	N	N	G4210	S	6262639.000000000000000	0.000000000000000	38.4993969	-121.451836	G06055800	6262639.045520000200000	14899.288771600000000	0.000000000000000	1547.531810330000100
917	6	41142	2583055	641142	Lemon Hill	Lemon Hill CDP	57	U2	N	N	G4210	S	4212815.000000000000000	0.000000000000000	38.5172396	-121.4573517	G06041142	4212820.204699999700000	11386.230154900000000	0.000000000000000	1041.010543740000000
918	6	34484	2583037	634484	Hood	Hood CDP	57	U1	N	N	G4210	S	816263.000000000000000	0.000000000000000	38.3692915	-121.515488	G06034484	816263.950147000030000	4261.454789039999900	0.000000000000000	201.703214779000010
919	6	46226	2583073	646226	Mather	Mather CDP	57	U2	N	N	G4210	S	25902253.000000000000000	64570.000000000000000	38.5483621	-121.2838405	G06046226	25966828.962900002000000	22737.482172000000000	0.000000000000000	6416.543176379999700
920	6	44760	2583067	644760	McClellan Park	McClellan Park CDP	57	M2	N	N	G4210	S	10489902.000000000000000	0.000000000000000	38.6628332	-121.401641	G06044760	10489904.864900000000000	18946.462600100000000	0.000000000000000	2592.111943200000000
921	6	22524	2583010	622524	Elverta	Elverta CDP	57	U1	N	N	G4210	S	22900229.000000000000000	0.000000000000000	38.7184638	-121.4454754	G06022524	22900229.336500000000000	22643.174167300000000	0.000000000000000	5658.769905889999800
922	6	2210	2582934	602210	Antelope	Antelope CDP	57	U1	N	N	G4210	S	17708396.000000000000000	0.000000000000000	38.715325	-121.3609604	G06002210	17708394.638500001000000	19974.751956100001000	0.000000000000000	4375.839612329999900
923	6	7379	2407879	607379	Bonadelle Ranchos-Madera Ranchos	Bonadelle Ranchos-Madera Ranchos CDP	57	U2	N	N	G4210	S	30004640.000000000000000	0.000000000000000	36.9845353	-119.8747648	G06007379	30004637.325800002000000	42592.458364899998000	0.000000000000000	7414.307352189999600
924	6	45050	2408158	645050	Madera Acres	Madera Acres CDP	57	U1	N	N	G4210	S	18850066.000000000000000	0.000000000000000	37.0122886	-120.079894	G06045050	18850069.085499998000000	22907.725581800001000	0.000000000000000	4657.953512060000300
925	6	52764	2408967	652764	Oakhurst	Oakhurst CDP	57	U1	N	N	G4210	S	15536758.000000000000000	19415.000000000000000	37.3509127	-119.6495076	G06052764	15556168.329399999000000	29596.667767200001000	0.000000000000000	3844.012909210000100
926	6	55751	2409034	655751	Parksdale	Parksdale CDP	57	U1	N	N	G4210	S	4690605.000000000000000	0.000000000000000	36.9462358	-120.021757	G06055751	4690603.279450000300000	10213.727629999999000	0.000000000000000	1159.073312680000100
927	6	55842	2409036	655842	Parkwood	Parkwood CDP	57	U1	N	N	G4210	S	1806739.000000000000000	0.000000000000000	36.9292709	-120.0481967	G06055842	1806739.022129999900000	7051.461758030000100	0.000000000000000	446.454935273999980
928	6	86878	2409637	686878	Yosemite Lakes	Yosemite Lakes CDP	57	U1	N	N	G4210	S	54136048.000000000000000	250538.000000000000000	37.1853582	-119.7721217	G06086878	54386589.534500003000000	40023.608730599997000	0.000000000000000	13439.218953600001000
929	6	23210	2583011	623210	Fairmead	Fairmead CDP	57	U1	N	N	G4210	S	21651656.000000000000000	0.000000000000000	37.0783877	-120.1961565	G06023210	21651653.450500000000000	26646.631294899998000	0.000000000000000	5350.240085270000200
930	6	40872	2628749	640872	La Vina	La Vina CDP	57	U1	N	N	G4210	S	260865.000000000000000	0.000000000000000	36.8798651	-120.1148024	G06040872	260865.511005999990000	2403.007282040000100	0.000000000000000	64.461271608700002
931	6	62625	2628784	662625	Rolling Hills	Rolling Hills CDP	57	U1	N	N	G4210	S	1533111.000000000000000	0.000000000000000	36.9040228	-119.7966836	G06062625	1533110.734570000100000	6304.269842320000000	0.000000000000000	378.839912896999980
932	6	51470	2628765	651470	Nipinnawasee	Nipinnawasee CDP	57	U1	N	N	G4210	S	7931157.000000000000000	0.000000000000000	37.4029473	-119.7292598	G06051470	7931157.954719999800000	13674.796855900000000	0.000000000000000	1959.831811880000000
933	6	478	2628702	600478	Ahwahnee	Ahwahnee CDP	57	U1	N	N	G4210	S	25961479.000000000000000	0.000000000000000	37.365224	-119.7193002	G06000478	25961480.729400001000000	36559.212679900003000	0.000000000000000	6415.221599079999600
934	6	14288	2628719	614288	Coarsegold	Coarsegold CDP	57	U1	N	N	G4210	S	28459351.000000000000000	0.000000000000000	37.2526338	-119.6999547	G06014288	28459353.206500001000000	30080.811430500002000	0.000000000000000	7032.459330400000000
935	6	4198	2628709	604198	Bass Lake	Bass Lake CDP	57	U1	N	N	G4210	S	4988316.000000000000000	1467705.000000000000000	37.3272815	-119.565326	G06004198	6456022.766640000000000	24292.140573100001000	0.000000000000000	1595.317968509999900
936	6	4576	2407813	604576	Beale AFB	Beale AFB CDP	57	M2	N	N	G4210	S	26024822.000000000000000	25614.000000000000000	39.1080613	-121.3512148	G06004576	26050433.504500002000000	27279.481212999999000	0.000000000000000	6437.202308510000000
937	6	12612	2408008	612612	Challenge-Brownsville	Challenge-Brownsville CDP	57	U2	N	N	G4210	S	25025251.000000000000000	0.000000000000000	39.4645083	-121.2634286	G06012612	25025249.255500000000000	38749.747292400003000	0.000000000000000	6183.873763589999700
938	6	41572	2408613	641572	Linda	Linda CDP	57	U1	N	N	G4210	S	22133831.000000000000000	0.000000000000000	39.1241722	-121.5422741	G06041572	22133830.490100000000000	28681.850875600001000	0.000000000000000	5469.388626580000200
939	6	42412	2408121	642412	Loma Rica	Loma Rica CDP	57	U1	N	N	G4210	S	47871040.000000000000000	0.000000000000000	39.3203229	-121.4038288	G06042412	47871045.066299997000000	40180.613325300001000	0.000000000000000	11829.192852300001000
940	6	19416	2582996	619416	Dobbins	Dobbins CDP	57	U1	N	N	G4210	S	20069975.000000000000000	187252.000000000000000	39.3565838	-121.2103762	G06019416	20257227.878400002000000	26272.402609400000000	0.000000000000000	5005.670022360000100
941	6	57829	2583117	657829	Plumas Lake	Plumas Lake CDP	57	U1	N	N	G4210	S	21709581.000000000000000	0.000000000000000	38.9923354	-121.5579605	G06057829	21709584.284100000000000	24797.768570299999000	0.000000000000000	5364.555106019999600
942	6	53714	2408986	653714	Olivehurst	Olivehurst CDP	57	U1	N	N	G4210	S	19354183.000000000000000	0.000000000000000	39.0817438	-121.5549509	G06053714	19354181.872900002000000	23025.706271499999000	0.000000000000000	4782.522494679999900
943	6	10676	2628715	610676	Camptonville	Camptonville CDP	57	U1	N	N	G4210	S	2263034.000000000000000	0.000000000000000	39.452198	-121.048864	G06010676	2263030.437729999900000	9882.577103850000600	0.000000000000000	559.206999586000050
944	6	72282	2628789	672282	Smartsville	Smartsville CDP	57	U1	N	N	G4210	S	1856960.000000000000000	0.000000000000000	39.2052713	-121.2929147	G06072282	1856962.628160000100000	8688.079476749999200	0.000000000000000	458.865458601999990
945	6	1164	2407725	601164	Alpaugh	Alpaugh CDP	57	U1	N	N	G4210	S	2603083.000000000000000	0.000000000000000	35.8876499	-119.4873215	G06001164	2603083.362430000200000	6461.826704920000300	0.000000000000000	643.235907264000050
946	6	17708	2408636	617708	Cutler	Cutler CDP	57	U1	N	N	G4210	S	2090467.000000000000000	0.000000000000000	36.5262727	-119.2883028	G06017708	2090470.160600000100000	7549.890145569999700	0.000000000000000	516.566426481000010
947	6	20032	2408692	620032	Ducor	Ducor CDP	57	U1	N	N	G4210	S	1580526.000000000000000	0.000000000000000	35.8942592	-119.0456054	G06020032	1580529.377069999900000	5738.119354649999900	0.000000000000000	390.557314640000020
948	6	20438	2408701	620438	Earlimart	Earlimart CDP	57	U1	N	N	G4210	S	5455621.000000000000000	0.000000000000000	35.8823803	-119.2714775	G06020438	5455612.648079999700000	10846.884910999999000	0.000000000000000	1348.111244539999900
949	6	20942	2408715	620942	East Orosi	East Orosi CDP	57	U1	N	N	G4210	S	642248.000000000000000	0.000000000000000	36.5480688	-119.2598526	G06020942	642249.779484999950000	3206.417251440000200	0.000000000000000	158.703376757000000
950	6	21012	2408032	621012	East Porterville	East Porterville CDP	57	U1	N	N	G4210	S	7720002.000000000000000	46893.000000000000000	36.0568718	-118.97126	G06021012	7766899.177710000400000	25599.279851700001000	0.000000000000000	1919.242584130000100
951	6	30476	2408310	630476	Goshen	Goshen CDP	57	U1	N	N	G4210	S	4589384.000000000000000	0.000000000000000	36.3517923	-119.421054	G06030476	4589380.927229999600000	14056.366199300001000	0.000000000000000	1134.060724720000100
952	6	36910	2408434	636910	Ivanhoe	Ivanhoe CDP	57	U1	N	N	G4210	S	5216008.000000000000000	0.000000000000000	36.3885389	-119.2201669	G06036910	5216004.872139999600000	11297.373947000000000	0.000000000000000	1288.902873660000100
953	6	41110	2408598	641110	Lemon Cove	Lemon Cove CDP	57	U2	N	N	G4210	S	2159016.000000000000000	0.000000000000000	36.3789777	-119.0312451	G06041110	2159016.215810000000000	8980.744729300000500	0.000000000000000	533.504525601999940
954	6	42566	2408122	642566	London	London CDP	57	U1	N	N	G4210	S	1629879.000000000000000	0.000000000000000	36.4809734	-119.4440037	G06042566	1629879.027259999900000	5307.879139779999600	0.000000000000000	402.751878776000010
955	6	54372	2409000	654372	Orosi	Orosi CDP	57	U1	N	N	G4210	S	6333816.000000000000000	0.000000000000000	36.5434141	-119.2902728	G06054372	6333811.344010000100000	13081.145971500000000	0.000000000000000	1565.118868300000000
956	6	57512	2409079	657512	Pixley	Pixley CDP	57	U1	N	N	G4210	S	8066427.000000000000000	0.000000000000000	35.9769032	-119.2889447	G06057512	8066430.026770000300000	13658.308111500000000	0.000000000000000	1993.258268840000000
957	6	58191	2409089	658191	Poplar-Cotton Center	Poplar-Cotton Center CDP	57	U2	N	N	G4210	S	3323895.000000000000000	0.000000000000000	36.0563506	-119.1492666	G06058191	3323898.533910000200000	9602.418935589999800	0.000000000000000	821.353215179000020
958	6	60606	2409166	660606	Richgrove	Richgrove CDP	57	U1	N	N	G4210	S	1170651.000000000000000	0.000000000000000	35.7966117	-119.1069032	G06060606	1170652.241149999900000	4878.823954900000000	0.000000000000000	289.274468614999990
959	6	73710	2408798	673710	Springville	Springville CDP	57	U1	N	N	G4210	S	10834310.000000000000000	44134.000000000000000	36.1143405	-118.8360688	G06073710	10878448.661499999000000	24597.609291699999000	0.000000000000000	2688.123206260000200
960	6	75280	2410010	675280	Strathmore	Strathmore CDP	57	U1	N	N	G4210	S	3642431.000000000000000	33920.000000000000000	36.1434361	-119.0614686	G06075280	3676349.363909999800000	8044.030210760000000	0.000000000000000	908.445711974999990
961	6	78288	2410068	678288	Terra Bella	Terra Bella CDP	57	U1	N	N	G4210	S	7046787.000000000000000	0.000000000000000	35.9567269	-119.0328411	G06078288	7046785.905700000000000	13501.985295000000000	0.000000000000000	1741.298719350000100
962	6	78638	2409316	678638	Three Rivers	Three Rivers CDP	57	U1	N	N	G4210	S	115268602.000000000000000	0.000000000000000	36.4319364	-118.8806101	G06078638	115268616.557000000000000	78393.593940799998000	0.000000000000000	28483.495465600001000
963	6	78750	2409325	678750	Tipton	Tipton CDP	57	U1	N	N	G4210	S	2615162.000000000000000	0.000000000000000	36.0585224	-119.3129712	G06078750	2615159.758830000200000	6457.132642669999800	0.000000000000000	646.220049803000050
964	6	80280	2409348	680280	Traver	Traver CDP	57	U1	N	N	G4210	S	2184477.000000000000000	0.000000000000000	36.4526324	-119.4824032	G06080280	2184479.517349999900000	6017.075563659999700	0.000000000000000	539.796644442000000
965	6	86482	2409628	686482	Woodville	Woodville CDP	57	U1	N	N	G4210	S	11270377.000000000000000	0.000000000000000	36.0898547	-119.2049975	G06086482	11270378.241900001000000	15652.994923900000000	0.000000000000000	2784.971114739999800
966	6	1010	2585402	601010	Allensworth	Allensworth CDP	57	U1	N	N	G4210	S	8035083.000000000000000	0.000000000000000	35.8498779	-119.389209	G06001010	8035083.749180000300000	12678.323914099999000	0.000000000000000	1985.512434960000100
967	6	9822	2585404	609822	California Hot Springs	California Hot Springs CDP	57	U1	N	N	G4210	S	1937152.000000000000000	0.000000000000000	35.8863123	-118.656067	G06009822	1937151.709199999900000	7029.928859810000200	0.000000000000000	478.680612060999980
968	6	10494	2585405	610494	Camp Nelson	Camp Nelson CDP	57	U1	N	N	G4210	S	3207694.000000000000000	0.000000000000000	36.1419783	-118.6107101	G06010494	3207694.956030000000000	9893.082161050000600	0.000000000000000	792.638685739000040
969	6	12314	2585406	612314	Cedar Slope	Cedar Slope CDP	57	U1	N	N	G4210	S	1801304.000000000000000	0.000000000000000	36.1435604	-118.5771333	G06012314	1801304.538920000000000	7070.888830410000100	0.000000000000000	445.112045228000000
970	6	18450	2585407	618450	Delft Colony	Delft Colony CDP	57	U1	N	N	G4210	S	169996.000000000000000	0.000000000000000	36.5118805	-119.4464958	G06018450	169996.175494000000000	1813.183572160000000	0.000000000000000	42.006969793300001
971	6	21210	2585408	621210	East Tulare Villa	East Tulare Villa CDP	57	U2	N	N	G4210	S	1248350.000000000000000	0.000000000000000	36.2035599	-119.2821694	G06021210	1248350.982830000100000	5192.137808890000100	0.000000000000000	308.474245817999990
972	6	32324	2585423	632324	Hartland	Hartland CDP	57	U1	N	N	G4210	S	1581891.000000000000000	0.000000000000000	36.6518156	-118.9552953	G06032324	1581889.280530000100000	6393.923952830000400	0.000000000000000	390.893354105000010
973	6	22360	2585422	622360	El Rancho	El Rancho CDP	57	U2	N	N	G4210	S	186508.000000000000000	0.000000000000000	36.2205893	-119.0688597	G06022360	186507.775056999990000	2289.283439490000100	0.000000000000000	46.087074902200001
974	6	38076	2585427	638076	Kennedy Meadows	Kennedy Meadows CDP	57	U2	N	N	G4210	S	15080912.000000000000000	0.000000000000000	36.0076393	-118.1099468	G06038076	15080914.466900000000000	25229.266534700000000	0.000000000000000	3726.575122220000100
975	6	41656	2585429	641656	Lindcove	Lindcove CDP	57	U1	N	N	G4210	S	1767378.000000000000000	0.000000000000000	36.3595146	-119.0720824	G06041656	1767380.212289999900000	5621.650893250000100	0.000000000000000	436.729161556000010
976	6	46223	2585433	646223	Matheny	Matheny CDP	57	U2	N	N	G4210	S	1112936.000000000000000	0.000000000000000	36.1706631	-119.3515793	G06046223	1112934.268390000100000	5435.757040040000000	0.000000000000000	275.012046939000020
977	6	44770	2585431	644770	McClenney Tract	McClenney Tract CDP	57	U2	N	N	G4210	S	1595078.000000000000000	0.000000000000000	35.8219843	-118.6478386	G06044770	1595076.703460000000000	5903.656779640000400	0.000000000000000	394.152037279000010
978	6	48676	2585434	648676	Monson	Monson CDP	57	U1	N	N	G4210	S	1273765.000000000000000	0.000000000000000	36.4927372	-119.3357448	G06048676	1273763.280169999900000	5093.876419250000300	0.000000000000000	314.753761245000020
979	6	55506	2585435	655506	Panorama Heights	Panorama Heights CDP	57	U1	N	N	G4210	S	1230482.000000000000000	0.000000000000000	35.8067676	-118.6270528	G06055506	1230480.920269999900000	4708.385336070000400	0.000000000000000	304.058457191000000
980	6	56120	2585436	656120	Patterson Tract	Patterson Tract CDP	57	U2	N	N	G4210	S	3745567.000000000000000	0.000000000000000	36.3795176	-119.2956022	G06056120	3745567.607880000000000	9619.521511459999600	0.000000000000000	925.549912555999980
981	6	57011	2585437	657011	Pierpoint	Pierpoint CDP	57	U2	N	N	G4210	S	1056403.000000000000000	0.000000000000000	36.1404676	-118.6296151	G06057011	1056403.075660000100000	4857.411272530000100	0.000000000000000	261.042884992999970
982	6	57568	2585439	657568	Plainview	Plainview CDP	57	U1	N	N	G4210	S	800601.000000000000000	0.000000000000000	36.1422424	-119.1374337	G06057568	800601.177704000030000	3951.525524570000000	0.000000000000000	197.832859420000010
983	6	58422	2585441	658422	Posey	Posey CDP	57	U1	N	N	G4210	S	924092.000000000000000	0.000000000000000	35.8052633	-118.6826385	G06058422	924092.308416999990000	8212.580283019999100	0.000000000000000	228.348182382000000
984	6	58134	2585440	658134	Ponderosa	Ponderosa CDP	57	U1	N	N	G4210	S	2104897.000000000000000	3463.000000000000000	36.1049921	-118.5319869	G06058134	2108359.337189999900000	6336.888151670000300	0.000000000000000	520.986938284999950
985	6	58436	2585442	658436	Poso Park	Poso Park CDP	57	U1	N	N	G4210	S	112853.000000000000000	0.000000000000000	35.8112717	-118.6365374	G06058436	112853.160894999990000	1751.871637440000100	0.000000000000000	27.886623372799999
986	6	70966	2585447	670966	Sequoia Crest	Sequoia Crest CDP	57	U2	N	N	G4210	S	2646708.000000000000000	0.000000000000000	36.1858823	-118.6256351	G06070966	2646708.405480000200000	6667.708586810000300	0.000000000000000	654.015890168000060
987	6	71078	2585448	671078	Seville	Seville CDP	57	U1	N	N	G4210	S	1647671.000000000000000	0.000000000000000	36.4856939	-119.2247711	G06071078	1647671.410270000100000	8232.118412230000100	0.000000000000000	407.148472368000000
988	6	71932	2585449	671932	Silver City	Silver City CDP	57	U1	N	N	G4210	S	1491017.000000000000000	0.000000000000000	36.463761	-118.6507605	G06071932	1491018.365969999900000	5103.546831210000200	0.000000000000000	368.438662099000000
989	6	75588	2585450	675588	Sugarloaf Mountain Park	Sugarloaf Mountain Park CDP	57	U1	N	N	G4210	S	273753.000000000000000	0.000000000000000	35.8379626	-118.6039612	G06075588	273752.969583000000000	2184.508598550000000	0.000000000000000	67.645831976599993
990	6	75592	2585451	675592	Sugarloaf Saw Mill	Sugarloaf Saw Mill CDP	57	U2	N	N	G4210	S	252263.000000000000000	0.000000000000000	35.8342994	-118.6165411	G06075592	252261.748385000010000	2308.623505560000000	0.000000000000000	62.335235564300000
991	6	75672	2585453	675672	Sultana	Sultana CDP	57	U1	N	N	G4210	S	1149367.000000000000000	0.000000000000000	36.5463438	-119.3360411	G06075672	1149365.055720000100000	7527.758657929999600	0.000000000000000	284.014290538000010
992	6	83724	2585463	683724	Waukena	Waukena CDP	57	U1	N	N	G4210	S	2440677.000000000000000	0.000000000000000	36.1361122	-119.5109772	G06083724	2440675.100699999800000	8367.532262259999700	0.000000000000000	603.103951796000050
993	6	86734	2585465	686734	Yettem	Yettem CDP	57	U1	N	N	G4210	S	397545.000000000000000	0.000000000000000	36.486533	-119.254885	G06086734	397545.057657000030000	3892.347258119999900	0.000000000000000	98.235523122700002
994	6	78949	2585462	678949	Tooleville	Tooleville CDP	57	U2	N	N	G4210	S	172928.000000000000000	0.000000000000000	36.2877535	-119.115435	G06078949	172928.155941000000000	1639.590046990000000	0.000000000000000	42.731477940200001
995	6	78932	2585461	678932	Tonyville	Tonyville CDP	57	U1	N	N	G4210	S	130784.000000000000000	0.000000000000000	36.247382	-119.0903523	G06078932	130782.972982000010000	1928.879086980000000	0.000000000000000	32.317176428099998
996	6	78336	2585460	678336	Teviston	Teviston CDP	57	U2	N	N	G4210	S	5622949.000000000000000	0.000000000000000	35.9289428	-119.2783067	G06078336	5622948.680770000400000	11463.430874199999000	0.000000000000000	1389.460878730000100
997	6	85866	2585464	685866	Wilsonia	Wilsonia CDP	57	U1	N	N	G4210	S	705821.000000000000000	0.000000000000000	36.734598	-118.9558466	G06085866	705822.014168999970000	3640.980972530000100	0.000000000000000	174.412418059000000
998	6	41740	2585430	641740	Linnell Camp	Linnell Camp CDP	57	U2	N	N	G4210	S	303366.000000000000000	0.000000000000000	36.3088874	-119.2225832	G06041740	303363.941807000020000	2356.519313639999800	0.000000000000000	74.962862563599998
999	6	57134	2585438	657134	Pine Flat	Pine Flat CDP	57	U1	N	N	G4210	S	3009705.000000000000000	0.000000000000000	35.8736244	-118.6425254	G06057134	3009704.450670000200000	10535.468802400001000	0.000000000000000	743.714166386999980
1000	6	36168	2585425	636168	Idlewild	Idlewild CDP	57	U1	N	N	G4210	S	1189519.000000000000000	0.000000000000000	35.809588	-118.6704627	G06036168	1189518.360000000100000	5930.556398599999700	0.000000000000000	293.936388109000010
1001	6	62496	2585443	662496	Rodriguez Camp	Rodriguez Camp CDP	57	U2	N	N	G4210	S	682122.000000000000000	0.000000000000000	35.8089862	-119.1388223	G06062496	682121.956952000040000	3303.956735849999900	0.000000000000000	168.556006380000010
1002	6	75596	2585452	675596	Sugarloaf Village	Sugarloaf Village CDP	57	U1	N	N	G4210	S	173654.000000000000000	0.000000000000000	35.8268513	-118.6354473	G06075596	173653.755217000000000	1856.008254079999900	0.000000000000000	42.910777426199999
1003	6	84345	2627938	684345	West Goshen	West Goshen CDP	57	U1	N	N	G4210	S	3049904.000000000000000	0.000000000000000	36.3490262	-119.4516037	G06084345	3049904.059280000200000	9200.379967680000800	0.000000000000000	753.647706008000000
1004	6	58618	2409103	658618	Prattville	Prattville CDP	57	U1	N	N	G4210	S	1561234.000000000000000	0.000000000000000	40.2060047	-121.1574565	G06058618	1561233.839660000100000	5667.980566729999700	0.000000000000000	385.789283508999970
1005	6	59080	2409118	659080	Quincy	Quincy CDP	57	U1	N	N	G4210	S	10978958.000000000000000	0.000000000000000	39.9310674	-120.9548714	G06059080	10978962.421700001000000	26048.898756800001000	0.000000000000000	2712.960697319999800
1006	6	73654	2408792	673654	Spring Garden	Spring Garden CDP	57	U1	N	N	G4210	S	1689691.000000000000000	0.000000000000000	39.891971	-120.7866168	G06073654	1689691.516540000000000	9636.442512580000800	0.000000000000000	417.531866756000000
1007	6	75168	2410005	675168	Storrie	Storrie CDP	57	U1	N	N	G4210	S	217322.000000000000000	0.000000000000000	39.9272653	-121.3171993	G06075168	217322.938391000000000	5678.632022200000400	0.000000000000000	53.701667592600003
1008	6	78008	2410061	678008	Taylorsville	Taylorsville CDP	57	U1	N	N	G4210	S	8411525.000000000000000	0.000000000000000	40.058665	-120.8386746	G06078008	8411524.509180000100000	17247.081065700000000	0.000000000000000	2078.532972560000000
1009	6	78792	2409326	678792	Tobin	Tobin CDP	57	U1	N	N	G4210	S	13024735.000000000000000	0.000000000000000	39.9360758	-121.295921	G06078792	13024738.098099999000000	19535.534085100000000	0.000000000000000	3218.482876250000100
1010	6	80952	2409369	680952	Twain	Twain CDP	57	U1	N	N	G4210	S	18624627.000000000000000	0.000000000000000	40.0355013	-121.040367	G06080952	18624626.704500001000000	29108.585701000000000	0.000000000000000	4602.245486490000100
1011	6	81869	2409397	681869	Valley Ranch	Valley Ranch CDP	57	U1	N	N	G4210	S	2945414.000000000000000	0.000000000000000	39.7403417	-120.5648953	G06081869	2945414.986880000200000	8075.800167809999900	0.000000000000000	727.827893913000030
1012	6	85086	2409587	685086	Whitehawk	Whitehawk CDP	57	U1	N	N	G4210	S	6552128.000000000000000	0.000000000000000	39.7204476	-120.5536092	G06085086	6552130.311730000200000	14041.659803500001000	0.000000000000000	1619.066660100000000
1013	6	83494	2583182	683494	Warner Valley	Warner Valley CDP	57	U2	N	N	G4210	S	45316640.000000000000000	74958.000000000000000	40.4045739	-121.3409482	G06083494	45391605.070299998000000	39502.976708900002000	0.000000000000000	11216.509886300000000
1014	6	30339	2583025	630339	Gold Mountain	Gold Mountain CDP	57	U2	N	N	G4210	S	15774893.000000000000000	0.000000000000000	39.761316	-120.5190575	G06030339	15774893.659900000000000	20236.537592600002000	0.000000000000000	3898.061115430000000
1015	6	44672	2612134	644672	Mabie	Mabie CDP	57	U1	N	N	G4210	S	9425432.000000000000000	0.000000000000000	39.7770395	-120.5447517	G06044672	9425433.796110000500000	18350.142639199999000	0.000000000000000	2329.075413680000100
1016	6	1192	2407726	601192	Alpine	Alpine CDP	57	U1	N	N	G4210	S	69362785.000000000000000	9861.000000000000000	32.8422543	-116.7560756	G06001192	69372652.499799997000000	45172.062116499998000	0.000000000000000	17142.355759300000000
1017	6	7414	2407882	607414	Bonita	Bonita CDP	57	U1	N	N	G4210	S	12940706.000000000000000	359836.000000000000000	32.673217	-117.0061014	G06007414	13300535.086900000000000	37199.100057500000000	0.000000000000000	3286.633796380000100
1018	6	7498	2407884	607498	Bonsall	Bonsall CDP	57	U1	N	N	G4210	S	34692682.000000000000000	449909.000000000000000	33.2722445	-117.1910318	G06007498	35142589.495200001000000	30043.216614400000000	0.000000000000000	8683.922982960000800
1019	6	7596	2407888	607596	Borrego Springs	Borrego Springs CDP	57	U1	N	N	G4210	S	111554062.000000000000000	874219.000000000000000	33.2404673	-116.355298	G06007596	112428281.105000000000000	66538.740345300001000	0.000000000000000	27781.633290199999000
1020	6	7624	2407889	607624	Bostonia	Bostonia CDP	57	U1	N	N	G4210	S	4995527.000000000000000	0.000000000000000	32.819048	-116.9422035	G06007624	4995529.723030000000000	22293.118957999999000	0.000000000000000	1234.422277840000100
1021	6	10559	2407946	610559	Camp Pendleton North	Camp Pendleton North CDP	57	M2	N	N	G4210	S	22931236.000000000000000	525021.000000000000000	33.3194069	-117.3194177	G06010559	23456254.353300001000000	31979.997401699999000	0.000000000000000	5796.166679760000100
1022	6	10561	2407947	610561	Camp Pendleton South	Camp Pendleton South CDP	57	M2	N	N	G4210	S	10118954.000000000000000	248538.000000000000000	33.2282196	-117.3808009	G06010561	10139586.693299999000000	20080.409516700001000	0.000000000000000	2505.546437770000000
1023	6	11691	2407979	611691	Casa de Oro-Mount Helix	Casa de Oro-Mount Helix CDP	57	U2	N	N	G4210	S	17748794.000000000000000	0.000000000000000	32.7639701	-116.9687972	G06011691	17748789.643700000000000	45190.190582199997000	0.000000000000000	4385.821435490000100
1024	6	17106	2407680	617106	Crest	Crest CDP	57	U1	N	N	G4210	S	16914633.000000000000000	0.000000000000000	32.8000217	-116.8670774	G06017106	16914630.182000000000000	19124.479377500000000	0.000000000000000	4179.696143490000400
1025	6	23150	2408101	623150	Fairbanks Ranch	Fairbanks Ranch CDP	57	U1	N	N	G4210	S	13142776.000000000000000	12373.000000000000000	32.9915955	-117.186611	G06023150	13155143.682700001000000	18731.381955800000000	0.000000000000000	3250.706797970000000
1026	6	23462	2408113	623462	Fallbrook	Fallbrook CDP	57	U1	N	N	G4210	S	45396974.000000000000000	85587.000000000000000	33.3704205	-117.2263408	G06023462	45482554.153399996000000	41210.414101000002000	0.000000000000000	11238.983894200001000
1027	6	30703	2408320	630703	Granite Hills	Granite Hills CDP	57	U1	N	N	G4210	S	7377850.000000000000000	0.000000000000000	32.8035669	-116.9056516	G06030703	7377848.470739999800000	28316.207609000001000	0.000000000000000	1823.106060770000100
1028	6	32044	2408350	632044	Harbison Canyon	Harbison Canyon CDP	57	U1	N	N	G4210	S	26052183.000000000000000	0.000000000000000	32.8272378	-116.8380683	G06032044	26052179.100000001000000	27703.341467700000000	0.000000000000000	6437.633654569999600
1029	6	33532	2408381	633532	Hidden Meadows	Hidden Meadows CDP	57	U1	N	N	G4210	S	17048828.000000000000000	0.000000000000000	33.2236437	-117.1198339	G06033532	17048825.380500000000000	23841.580488100000000	0.000000000000000	4212.856499210000000
1030	6	37120	2408438	637120	Jamul	Jamul CDP	57	U1	N	N	G4210	S	42950507.000000000000000	647442.000000000000000	32.7181605	-116.8653641	G06037120	43597946.675099999000000	37278.421131800002000	0.000000000000000	10773.287244300000000
1031	6	37582	2408455	637582	Julian	Julian CDP	57	U1	N	N	G4210	S	20303169.000000000000000	0.000000000000000	33.0735936	-116.5889671	G06037582	20303171.281399999000000	25902.566198199998000	0.000000000000000	5017.022884480000400
1032	6	39724	2408550	639724	Lake San Marcos	Lake San Marcos CDP	57	U1	N	N	G4210	S	4456525.000000000000000	222841.000000000000000	33.1223615	-117.2085756	G06039724	4679367.936270000400000	15948.872374700000000	0.000000000000000	1156.296998920000100
1033	6	39766	2408562	639766	Lakeside	Lakeside CDP	57	U1	N	N	G4210	S	17872071.000000000000000	984897.000000000000000	32.856617	-116.9042369	G06039766	18856965.245200001000000	22251.547324700001000	0.000000000000000	4659.657590230000100
1034	6	40326	2408510	640326	La Presa	La Presa CDP	57	U1	N	N	G4210	S	14233768.000000000000000	1351429.000000000000000	32.7123147	-117.0037099	G06040326	15585182.657700000000000	25481.813419499998000	0.000000000000000	3851.182505860000200
1035	6	57260	2409070	657260	Pine Valley	Pine Valley CDP	57	U1	N	N	G4210	S	18507504.000000000000000	0.000000000000000	32.841536	-116.5107615	G06057260	18507503.717399999000000	23962.615795199999000	0.000000000000000	4573.303766090000000
1036	6	59248	2409123	659248	Rainbow	Rainbow CDP	57	U1	N	N	G4210	S	28599308.000000000000000	0.000000000000000	33.409851	-117.1394386	G06059248	28599310.733300000000000	33474.079314499999000	0.000000000000000	7067.043588460000100
1037	6	59346	2409128	659346	Ramona	Ramona CDP	57	U1	N	N	G4210	S	99485418.000000000000000	54011.000000000000000	33.0456193	-116.8775149	G06059346	99539442.334399998000000	51213.372148100003000	0.000000000000000	24596.731869100000000
1038	6	59550	2409137	659550	Rancho San Diego	Rancho San Diego CDP	57	U1	N	N	G4210	S	22536095.000000000000000	0.000000000000000	32.7623964	-116.919695	G06059550	22536098.321500000000000	26981.392947000000000	0.000000000000000	5568.791172520000100
1039	6	59584	2409138	659584	Rancho Santa Fe	Rancho Santa Fe CDP	57	U1	N	N	G4210	S	17392099.000000000000000	188500.000000000000000	33.0235962	-117.200632	G06059584	17580606.091699999000000	20226.763909199999000	0.000000000000000	4344.262374709999700
1040	6	66004	2409252	666004	San Diego Country Estates	San Diego Country Estates CDP	57	U1	N	N	G4210	S	43641424.000000000000000	0.000000000000000	33.0093573	-116.7875849	G06066004	43641421.056199998000000	36271.504980600002000	0.000000000000000	10784.029997899999000
1041	6	73696	2408796	673696	Spring Valley	Spring Valley CDP	57	U1	N	N	G4210	S	18557546.000000000000000	541195.000000000000000	32.7299478	-116.9764015	G06073696	19098740.922600001000000	26960.664693700000000	0.000000000000000	4719.401661220000300
1042	6	81736	2409396	681736	Valley Center	Valley Center CDP	57	U1	N	N	G4210	S	71033041.000000000000000	0.000000000000000	33.2331047	-117.0157748	G06081736	71033034.268199995000000	54234.760765100000000	0.000000000000000	17552.645029600000000
1043	6	85992	2409614	685992	Winter Gardens	Winter Gardens CDP	57	U1	N	N	G4210	S	11472439.000000000000000	2714.000000000000000	32.8375271	-116.9265645	G06085992	11475143.638300000000000	14753.914870900000000	0.000000000000000	2835.569746130000100
1044	6	7694	2582949	607694	Boulevard	Boulevard CDP	57	U1	N	N	G4210	S	10110178.000000000000000	0.000000000000000	32.6640167	-116.2896068	G06007694	10110180.689300001000000	17412.073407299999000	0.000000000000000	2498.280055920000000
1045	6	10508	2582962	610508	Campo	Campo CDP	57	U1	N	N	G4210	S	60812386.000000000000000	16844.000000000000000	32.6410036	-116.4745447	G06010508	60829222.076499999000000	56216.329409400001000	0.000000000000000	15031.228125600001000
1046	6	18940	2582992	618940	Descanso	Descanso CDP	57	U1	N	N	G4210	S	49768153.000000000000000	0.000000000000000	32.8695812	-116.6280796	G06018940	49768152.151500002000000	31424.387025600001000	0.000000000000000	12297.978222300000000
1047	6	37022	2583040	637022	Jacumba	Jacumba CDP	57	U1	N	N	G4210	S	15847179.000000000000000	18532.000000000000000	32.6364774	-116.190706	G06037022	15865707.804099999000000	20432.127096299999000	0.000000000000000	3920.501779170000200
1048	6	23000	2628813	623000	Eucalyptus Hills	Eucalyptus Hills CDP	57	U1	N	N	G4210	S	12325492.000000000000000	38919.000000000000000	32.8849704	-116.9448305	G06023000	12364411.089199999000000	14316.762804600001000	0.000000000000000	3055.312518809999800
1049	6	58478	2628778	658478	Potrero	Potrero CDP	57	U1	N	N	G4210	S	8155982.000000000000000	0.000000000000000	32.6130849	-116.606814	G06058478	8155976.789750000500000	15094.969340800000000	0.000000000000000	2015.385755869999900
1050	6	49810	2628763	649810	Mount Laguna	Mount Laguna CDP	57	U1	N	N	G4210	S	4395259.000000000000000	0.000000000000000	32.8711048	-116.424687	G06049810	4395261.199710000300000	14212.048478500001000	0.000000000000000	1086.092695399999900
1051	6	1094	2407722	601094	Almanor	Almanor CDP	57	U1	N	N	G4210	S	2287751.000000000000000	0.000000000000000	40.2144936	-121.1762201	G06001094	2287749.650210000100000	6983.497957339999600	0.000000000000000	565.315250017000040
1052	6	4772	2407819	604772	Beckwourth	Beckwourth CDP	57	U1	N	N	G4210	S	30249920.000000000000000	13194.000000000000000	39.8433949	-120.3986489	G06004772	30263119.884900000000000	31624.972308500001000	0.000000000000000	7478.179783540000200
1053	6	4856	2407822	604856	Belden	Belden CDP	57	U1	N	N	G4210	S	1578646.000000000000000	299660.000000000000000	40.0067829	-121.2481908	G06004856	1878306.161899999900000	13333.475583100000000	0.000000000000000	464.139560648999980
1054	6	6994	2407861	606994	Blairsden	Blairsden CDP	57	U1	N	N	G4210	S	1402708.000000000000000	0.000000000000000	39.775205	-120.6108447	G06006994	1402707.459150000000000	6481.529302529999800	0.000000000000000	346.616561778999990
1055	6	8744	2407918	608744	Bucks Lake	Bucks Lake CDP	57	U1	N	N	G4210	S	26784862.000000000000000	21082.000000000000000	39.8795599	-121.1990806	G06008744	26805943.982799999000000	52902.670943899997000	0.000000000000000	6623.893013470000400
1056	6	10914	2407959	610914	Canyondam	Canyondam CDP	57	U1	N	N	G4210	S	2009261.000000000000000	0.000000000000000	40.1699392	-121.0768394	G06010914	2009261.485769999900000	9099.675017740000800	0.000000000000000	496.499325908999990
1057	6	11166	2407962	611166	Caribou	Caribou CDP	57	U1	N	N	G4210	S	416723.000000000000000	0.000000000000000	40.073244	-121.1656703	G06011166	416723.185562000030000	5178.826315280000000	0.000000000000000	102.974541735000000
1058	6	12930	2408021	612930	Chester	Chester CDP	57	U1	N	N	G4210	S	18874641.000000000000000	209672.000000000000000	40.3016748	-121.2325025	G06012930	19084313.761500001000000	31393.051248200001000	0.000000000000000	4715.836632079999600
1059	6	13077	2408024	613077	Chilcoot-Vinton	Chilcoot-Vinton CDP	57	U2	N	N	G4210	S	34206059.000000000000000	0.000000000000000	39.8067439	-120.1388588	G06013077	34206063.411300004000000	35135.281017499998000	0.000000000000000	8452.502347730000100
1060	6	14106	2407637	614106	Clio	Clio CDP	57	U1	N	N	G4210	S	1490842.000000000000000	0.000000000000000	39.7541278	-120.5667468	G06014106	1490843.308280000000000	9241.546417769999600	0.000000000000000	368.395404398999970
1061	6	17050	2407679	617050	Crescent Mills	Crescent Mills CDP	57	U1	N	N	G4210	S	10980545.000000000000000	0.000000000000000	40.1007197	-120.9216927	G06017050	10980546.447600000000000	20261.772284200000000	0.000000000000000	2713.352118650000200
1062	6	17267	2407682	617267	C-Road	C-Road CDP	57	U2	N	N	G4210	S	6899440.000000000000000	0.000000000000000	39.7626969	-120.5770476	G06017267	6899438.975680000100000	13918.884522200000000	0.000000000000000	1704.888500000000000
1063	6	17288	2407684	617288	Cromberg	Cromberg CDP	57	U1	N	N	G4210	S	23346547.000000000000000	0.000000000000000	39.8683894	-120.6903738	G06017288	23346549.421300001000000	36311.661220599999000	0.000000000000000	5769.058000699999900
1064	6	18485	2408655	618485	Delleker	Delleker CDP	57	U1	N	N	G4210	S	7172380.000000000000000	4955.000000000000000	39.8131386	-120.4900648	G06018485	7177335.363380000000000	13818.528194900000000	0.000000000000000	1773.558192890000100
1065	6	21026	2408033	621026	East Quincy	East Quincy CDP	57	U1	N	N	G4210	S	31357233.000000000000000	0.000000000000000	39.9164229	-120.9189337	G06021026	31357230.695400000000000	34981.675582099997000	0.000000000000000	7748.540452739999600
1066	6	21138	2408038	621138	East Shore	East Shore CDP	57	U1	N	N	G4210	S	3063615.000000000000000	0.000000000000000	40.2452687	-121.0767779	G06021138	3063615.220000000200000	22410.384785300001000	0.000000000000000	757.035807607000040
1067	6	30560	2408311	630560	Graeagle	Graeagle CDP	57	U1	N	N	G4210	S	28664045.000000000000000	147557.000000000000000	39.7524568	-120.645527	G06030560	28811605.838199999000000	28505.915781299998000	0.000000000000000	7119.502851320000400
1068	6	31029	2408332	631029	Greenhorn	Greenhorn CDP	57	U1	N	N	G4210	S	17381410.000000000000000	0.000000000000000	39.9029678	-120.7589827	G06031029	17381408.545400001000000	24057.622181200000000	0.000000000000000	4295.039589050000400
1069	6	31162	2408334	631162	Greenville	Greenville CDP	57	U1	N	N	G4210	S	20698670.000000000000000	0.000000000000000	40.1335932	-120.9453296	G06031162	20698669.076200001000000	31581.805023600002000	0.000000000000000	5114.752517930000100
1070	6	31883	2408347	631883	Hamilton Branch	Hamilton Branch CDP	57	U1	N	N	G4210	S	2811182.000000000000000	0.000000000000000	40.27725	-121.0960923	G06031883	2811182.440320000100000	11418.442118600000000	0.000000000000000	694.658309290000030
1071	6	36364	2408419	636364	Indian Falls	Indian Falls CDP	57	U1	N	N	G4210	S	4770041.000000000000000	0.000000000000000	40.0587497	-120.9803138	G06036364	4770041.839160000000000	12655.255909899999000	0.000000000000000	1178.703008279999900
1072	6	36735	2408431	636735	Iron Horse	Iron Horse CDP	57	U1	N	N	G4210	S	20064994.000000000000000	0.000000000000000	39.7804831	-120.4823117	G06036735	20064996.726399999000000	24760.363698699999000	0.000000000000000	4958.168670209999600
1073	6	37512	2408450	637512	Johnsville	Johnsville CDP	57	U1	N	N	G4210	S	35628993.000000000000000	134828.000000000000000	39.7697097	-120.6997827	G06037512	35763818.648800001000000	39085.561140199999000	0.000000000000000	8837.432049929999300
1074	6	37904	2408465	637904	Keddie	Keddie CDP	57	U1	N	N	G4210	S	1671027.000000000000000	0.000000000000000	40.0059193	-120.9525019	G06037904	1671024.702330000000000	10986.490587800001000	0.000000000000000	412.919196511000000
1075	6	39411	2408529	639411	Lake Almanor Country Club	Lake Almanor Country Club CDP	57	U1	N	N	G4210	S	7104823.000000000000000	0.000000000000000	40.2577714	-121.1469582	G06039411	7104823.386610000400000	19669.074210499999000	0.000000000000000	1755.640093199999900
1076	6	39420	2408530	639420	Lake Almanor Peninsula	Lake Almanor Peninsula CDP	57	U1	N	N	G4210	S	7863272.000000000000000	0.000000000000000	40.2812102	-121.1344538	G06039420	7863270.969399999800000	15107.665837700000000	0.000000000000000	1943.056572470000000
1077	6	39425	2408531	639425	Lake Almanor West	Lake Almanor West CDP	57	U1	N	N	G4210	S	5920417.000000000000000	0.000000000000000	40.2335734	-121.2020754	G06039425	5920417.911600000200000	12012.581261600000000	0.000000000000000	1462.967126490000100
1078	6	39483	2408536	639483	Lake Davis	Lake Davis CDP	57	U1	N	N	G4210	S	13930212.000000000000000	11652.000000000000000	39.8521716	-120.4589672	G06039483	13941868.736500001000000	23931.642054799999000	0.000000000000000	3445.110792510000000
1079	6	40312	2408509	640312	La Porte	La Porte CDP	57	U1	N	N	G4210	S	11543763.000000000000000	0.000000000000000	39.6725081	-120.9852443	G06040312	11543764.895199999000000	19812.301552199999000	0.000000000000000	2852.526427989999800
1080	6	41789	2408619	641789	Little Grass Valley	Little Grass Valley CDP	57	U1	N	N	G4210	S	25905682.000000000000000	0.000000000000000	39.7252436	-120.9590779	G06041789	25905685.811200000000000	40991.112615700004000	0.000000000000000	6401.434374550000000
1081	6	46618	2408809	646618	Meadow Valley	Meadow Valley CDP	57	U1	N	N	G4210	S	22066147.000000000000000	0.000000000000000	39.9323117	-121.0830864	G06046618	22066146.024700001000000	51379.857795099997000	0.000000000000000	5452.663430939999700
1082	6	48448	2408852	648448	Mohawk Vista	Mohawk Vista CDP	57	U1	N	N	G4210	S	30979492.000000000000000	0.000000000000000	39.8048239	-120.588284	G06048448	30979500.565699998000000	33895.636307100001000	0.000000000000000	7655.201304960000000
1083	6	56182	2409040	656182	Paxton	Paxton CDP	57	U1	N	N	G4210	S	863831.000000000000000	0.000000000000000	40.0336064	-121.0025693	G06056182	863831.195217999980000	12005.376559700000000	0.000000000000000	213.457337018000000
1084	6	57828	2409082	657828	Plumas Eureka	Plumas Eureka CDP	57	U1	N	N	G4210	S	10308746.000000000000000	0.000000000000000	39.7982429	-120.6644626	G06057828	10308747.944000000000000	16953.677927500001000	0.000000000000000	2547.347093140000200
1085	6	60706	2409168	660706	Ridgemark	Ridgemark CDP	57	U1	N	N	G4210	S	6656238.000000000000000	0.000000000000000	36.8082406	-121.3622802	G06060706	6656242.547179999800000	13384.801979399999000	0.000000000000000	1644.793353759999900
1086	6	80364	2583166	680364	Tres Pinos	Tres Pinos CDP	57	U1	N	N	G4210	S	9316098.000000000000000	0.000000000000000	36.7904289	-121.3106079	G06080364	9316097.157449999800000	15846.293280300000000	0.000000000000000	2302.057741879999900
1087	6	6475	2407839	606475	Big Bend	Big Bend CDP	57	U1	N	N	G4210	S	14852516.000000000000000	230950.000000000000000	41.0116151	-121.9304436	G06006475	15083466.815700000000000	23578.245383099998000	0.000000000000000	3727.205821340000100
1088	6	9122	2407926	609122	Burney	Burney CDP	57	U1	N	N	G4210	S	13456951.000000000000000	12780.000000000000000	40.8893625	-121.6754646	G06009122	13469722.924000001000000	18135.813609299999000	0.000000000000000	3328.441021380000200
1089	6	16630	2407668	616630	Cottonwood	Cottonwood CDP	57	U1	N	N	G4210	S	5993349.000000000000000	0.000000000000000	40.3904271	-122.286097	G06016630	5993344.668739999600000	12500.387982800001000	0.000000000000000	1480.987720630000000
1090	6	23532	2408112	623532	Fall River Mills	Fall River Mills CDP	57	U1	N	N	G4210	S	6715396.000000000000000	413060.000000000000000	41.0072414	-121.4411337	G06023532	7128457.845590000000000	18322.662231599999000	0.000000000000000	1761.480295209999900
1091	6	26056	2408262	626056	French Gulch	French Gulch CDP	57	U1	N	N	G4210	S	31940378.000000000000000	94845.000000000000000	40.7154131	-122.6301549	G06026056	32035226.423700001000000	34440.573191900003000	0.000000000000000	7916.076845820000000
1092	6	39514	2628802	639514	Lakehead	Lakehead CDP	57	U1	N	N	G4210	S	12160325.000000000000000	1511480.000000000000000	40.9036547	-122.3998144	G06039514	13671806.493700000000000	21155.664016800001000	0.000000000000000	3378.376958970000000
1093	6	44700	2408194	644700	McArthur	McArthur CDP	57	U1	N	N	G4210	S	2593474.000000000000000	37760.000000000000000	41.0419947	-121.4052401	G06044700	2631232.030820000000000	9541.665947300000000	0.000000000000000	650.191594703999950
1094	6	47724	2408834	647724	Millville	Millville CDP	57	U1	N	N	G4210	S	20839104.000000000000000	433374.000000000000000	40.5595689	-122.1755686	G06047724	21272477.962900002000000	26130.787993499998000	0.000000000000000	5256.543781780000200
1095	6	48998	2408863	648998	Montgomery Creek	Montgomery Creek CDP	57	U1	N	N	G4210	S	8424207.000000000000000	124022.000000000000000	40.8429622	-121.9205402	G06048998	8548228.351010000300000	15689.412325400001000	0.000000000000000	2112.313227550000200
1096	6	55296	2409021	655296	Palo Cedro	Palo Cedro CDP	57	U1	N	N	G4210	S	9527965.000000000000000	194162.000000000000000	40.5507072	-122.2362219	G06055296	9722122.994480000800000	16615.193363999999000	0.000000000000000	2402.388911220000000
1097	6	63134	2409216	663134	Round Mountain	Round Mountain CDP	57	U1	N	N	G4210	S	4342858.000000000000000	17581.000000000000000	40.7974631	-121.9379875	G06063134	4360437.556320000400000	12141.891963800001000	0.000000000000000	1077.487585720000000
1098	6	71568	2408728	671568	Shingletown	Shingletown CDP	57	U1	N	N	G4210	S	63843730.000000000000000	177508.000000000000000	40.5060943	-121.8556646	G06071568	64021242.708899997000000	48539.552186800000000	0.000000000000000	15819.993601599999000
1099	6	4926	2582942	604926	Bella Vista	Bella Vista CDP	57	U1	N	N	G4210	S	57495918.000000000000000	367925.000000000000000	40.6516773	-122.2564952	G06004926	57863843.111400001000000	47740.206976599999000	0.000000000000000	14298.467025200000000
1100	6	32408	2583033	632408	Hat Creek	Hat Creek CDP	57	U1	N	N	G4210	S	129532659.000000000000000	442607.000000000000000	40.7897994	-121.4745292	G06032408	129975156.014000000000000	67973.676145499994000	0.000000000000000	32117.560508200000000
1101	6	71218	2583135	671218	Shasta	Shasta CDP	57	U1	N	N	G4210	S	28432519.000000000000000	11513.000000000000000	40.5920899	-122.477648	G06071218	28444030.292700000000000	31389.055767000002000	0.000000000000000	7028.672955940000100
1102	6	38352	2583046	638352	Keswick	Keswick CDP	57	U1	N	N	G4210	S	8747804.000000000000000	325828.000000000000000	40.6129587	-122.4607792	G06038352	9073638.674659999100000	16754.358634600001000	0.000000000000000	2242.144945999999900
1103	6	11782	2611427	611782	Cassel	Cassel CDP	57	U1	N	N	G4210	S	5246413.000000000000000	193677.000000000000000	40.9239713	-121.5486629	G06011782	5440091.271209999900000	12190.963506000000000	0.000000000000000	1344.275828790000100
1104	6	49558	2628760	649558	Mountain Gate	Mountain Gate CDP	57	U1	N	N	G4210	S	5124473.000000000000000	0.000000000000000	40.7184411	-122.3262605	G06049558	5124469.994889999700000	12635.239356800001000	0.000000000000000	1266.284112900000100
1105	6	53602	2628770	653602	Old Station	Old Station CDP	57	U1	N	N	G4210	S	5749144.000000000000000	3443.000000000000000	40.6722072	-121.4127789	G06053602	5752593.374789999800000	12170.502210200000000	0.000000000000000	1421.496780300000000
1106	6	8172	2407902	608172	Bret Harte	Bret Harte CDP	57	U2	N	N	G4210	S	1421240.000000000000000	0.000000000000000	37.6020666	-121.0043813	G06008172	1421234.973640000000000	8426.064577659999500	0.000000000000000	351.194810317000020
1107	6	9353	2407935	609353	Bystrom	Bystrom CDP	57	U1	N	N	G4210	S	1831645.000000000000000	51479.000000000000000	37.6193741	-120.9812952	G06009353	1883124.420390000100000	6194.779812150000000	0.000000000000000	465.330178251000010
1108	6	18695	2408652	618695	Del Rio	Del Rio CDP	57	U1	N	N	G4210	S	4722520.000000000000000	654193.000000000000000	37.7472117	-121.0100651	G06018695	5376714.518109999600000	12902.867006300001000	0.000000000000000	1328.615092040000000
1109	6	18856	2408657	618856	Denair	Denair CDP	57	U1	N	N	G4210	S	5131388.000000000000000	0.000000000000000	37.5256948	-120.7996716	G06018856	5131391.381210000300000	9312.120860240000200	0.000000000000000	1267.994424710000000
1110	6	20907	2408714	620907	East Oakdale	East Oakdale CDP	57	U1	N	N	G4210	S	12356722.000000000000000	1145948.000000000000000	37.7773989	-120.8144798	G06020907	13502670.710500000000000	30646.364183400001000	0.000000000000000	3336.582596730000200
1111	6	22622	2408081	622622	Empire	Empire CDP	57	U1	N	N	G4210	S	4049012.000000000000000	0.000000000000000	37.6429012	-120.9042198	G06022622	4049009.923039999800000	10286.058192900000000	0.000000000000000	1000.532141600000000
1112	6	30882	2408324	630882	Grayson	Grayson CDP	57	U1	N	N	G4210	S	6601539.000000000000000	0.000000000000000	37.5795417	-121.183684	G06030882	6601538.181069999900000	14393.969280400001000	0.000000000000000	1631.275610500000100
1113	6	33504	2408380	633504	Hickman	Hickman CDP	57	U1	N	N	G4210	S	2786737.000000000000000	22208.000000000000000	37.6309336	-120.7495487	G06033504	2808944.720309999800000	9122.514680939999400	0.000000000000000	694.105356630999950
1114	6	38422	2408477	638422	Keyes	Keyes CDP	57	U1	N	N	G4210	S	7326277.000000000000000	0.000000000000000	37.5618532	-120.9089043	G06038422	7326272.747100000300000	11505.823831500000000	0.000000000000000	1810.361421910000000
1115	6	61106	2409187	661106	Riverdale Park	Riverdale Park CDP	57	U1	N	N	G4210	S	3720778.000000000000000	117996.000000000000000	37.6025057	-121.0395349	G06061106	3838776.100680000100000	7847.114629929999900	0.000000000000000	948.582232725000040
1116	6	64210	2409237	664210	Salida	Salida CDP	57	U1	N	N	G4210	S	13780015.000000000000000	649884.000000000000000	37.715505	-121.087515	G06064210	14429900.866300000000000	21109.614586799999000	0.000000000000000	3565.706158099999800
1117	6	71084	2409311	671084	Shackelford	Shackelford CDP	57	U1	N	N	G4210	S	1739419.000000000000000	25907.000000000000000	37.6135704	-120.9901613	G06071084	1765321.714560000000000	9042.831586450000000	0.000000000000000	436.220495688000030
1118	6	84480	2409574	684480	Westley	Westley CDP	57	U1	N	N	G4210	S	4514658.000000000000000	0.000000000000000	37.5524365	-121.2123865	G06084480	4514658.924820000300000	9527.660642900000300	0.000000000000000	1115.596515810000000
1119	6	84578	2409556	684578	West Modesto	West Modesto CDP	57	U2	N	N	G4210	S	5143567.000000000000000	119420.000000000000000	37.6189563	-121.039467	G06084578	5262983.637830000400000	18842.653277000001000	0.000000000000000	1300.511579479999900
1120	6	17428	2582988	617428	Crows Landing	Crows Landing CDP	57	U1	N	N	G4210	S	8207806.000000000000000	0.000000000000000	37.3947379	-121.0843586	G06017428	8207805.729419999800000	11742.078105600000000	0.000000000000000	2028.192965779999900
1121	6	19155	2582995	619155	Diablo Grande	Diablo Grande CDP	57	U2	N	N	G4210	S	13243220.000000000000000	987.000000000000000	37.3975217	-121.2797316	G06019155	13244205.639000000000000	18478.851924400002000	0.000000000000000	3272.714486649999800
1122	6	81792	2583174	681792	Valley Home	Valley Home CDP	57	U1	N	N	G4210	S	2654996.000000000000000	0.000000000000000	37.8276446	-120.9153861	G06081792	2654995.914789999800000	8064.013195589999700	0.000000000000000	656.063778318000000
1123	6	535	2583084	600535	Airport	Airport CDP	57	U2	N	N	G4210	S	1517616.000000000000000	27610.000000000000000	37.6322923	-120.9776421	G06000535	1545225.022919999900000	6739.340777430000300	0.000000000000000	381.833418741000000
1124	6	55728	2628771	655728	Parklawn	Parklawn CDP	57	U2	N	N	G4210	S	430425.000000000000000	0.000000000000000	37.6069399	-120.9792655	G06055728	430424.853232999970000	3061.408983889999900	0.000000000000000	106.360297551000000
1125	6	16762	2628723	616762	Cowan	Cowan CDP	57	U2	N	N	G4210	S	405032.000000000000000	0.000000000000000	37.5599134	-120.9890624	G06016762	405033.724792999970000	2596.018093459999800	0.000000000000000	100.086013072000000
1126	6	48916	2628759	648916	Monterey Park Tract	Monterey Park Tract CDP	57	U2	N	N	G4210	S	122388.000000000000000	0.000000000000000	37.5268136	-121.0114871	G06048916	122388.595600999990000	1643.301204430000100	0.000000000000000	30.242880603300001
1127	6	63168	2628786	663168	Rouse	Rouse CDP	57	U2	N	N	G4210	S	617331.000000000000000	0.000000000000000	37.6195134	-121.0083705	G06063168	617332.820509999990000	5179.488122220000200	0.000000000000000	152.546262103999990
1128	6	7525	2407885	607525	Bootjack	Bootjack CDP	57	U1	N	N	G4210	S	18133705.000000000000000	162461.000000000000000	37.4658317	-119.8886211	G06007525	18296162.411100000000000	25048.396141400000000	0.000000000000000	4521.080191989999500
1129	6	45932	2408181	645932	Mariposa	Mariposa CDP	57	U1	N	N	G4210	S	33282160.000000000000000	78389.000000000000000	37.4815283	-119.9705396	G06045932	33360549.752300002000000	44474.698490900002000	0.000000000000000	8243.571372489999700
1130	6	86912	2409638	686912	Yosemite Valley	Yosemite Valley CDP	57	U2	N	N	G4210	S	5333705.000000000000000	158744.000000000000000	37.7425227	-119.577626	G06086912	5492452.588010000100000	13773.841260400000000	0.000000000000000	1357.214591950000100
1131	6	8716	2582952	608716	Buck Meadows	Buck Meadows CDP	57	U1	N	N	G4210	S	4513699.000000000000000	0.000000000000000	37.8126097	-120.0653033	G06008716	4513699.210520000200000	13856.801415600001000	0.000000000000000	1115.359365240000000
1132	6	12062	2582968	612062	Catheys Valley	Catheys Valley CDP	57	U1	N	N	G4210	S	60644009.000000000000000	126038.000000000000000	37.4562191	-120.0916895	G06012062	60770038.894800000000000	47361.962421099997000	0.000000000000000	15016.603642900000000
1133	6	16644	2582984	616644	Coultervillle	Coultervillle CDP	57	U2	N	N	G4210	S	10917077.000000000000000	1813.000000000000000	37.7119296	-120.2024913	G06016644	10918891.181000000000000	18784.163676500000000	0.000000000000000	2698.116770480000000
1134	6	22328	2583008	622328	El Portal	El Portal CDP	57	U1	N	N	G4210	S	4124190.000000000000000	122897.000000000000000	37.6750267	-119.7938909	G06022328	4247091.864880000200000	15250.126373400000000	0.000000000000000	1049.479255400000100
1135	6	24218	2583013	624218	Fish Camp	Fish Camp CDP	57	U1	N	N	G4210	S	2342504.000000000000000	5626.000000000000000	37.4825063	-119.6403927	G06024218	2348128.965150000100000	7807.981144980000000	0.000000000000000	580.235303667000040
1136	6	30900	2583028	630900	Greeley Hill	Greeley Hill CDP	57	U1	N	N	G4210	S	54522599.000000000000000	119779.000000000000000	37.7582922	-120.1302364	G06030900	54642377.288400002000000	49326.041905300001000	0.000000000000000	13502.425484100000000
1137	6	47374	2583080	647374	Midpines	Midpines CDP	57	U1	N	N	G4210	S	63530382.000000000000000	51043.000000000000000	37.548562	-119.955728	G06047374	63581433.615800001000000	60002.041989199999000	0.000000000000000	15711.314407899999000
1138	6	83766	2583183	683766	Wawona	Wawona CDP	57	U1	N	N	G4210	S	16433684.000000000000000	0.000000000000000	37.5482329	-119.6396121	G06083766	16433681.798500000000000	20713.159685600000000	0.000000000000000	4060.851209729999900
1139	6	4730	2582941	604730	Bear Valley	Bear Valley CDP	57	U1	N	N	G4210	S	18742832.000000000000000	19447.000000000000000	37.5648829	-120.1312261	G06004730	18762278.997699998000000	24397.872752600000000	0.000000000000000	4636.260108929999700
1140	6	39484	2627934	639484	Lake Don Pedro	Lake Don Pedro CDP	57	U2	N	N	G4210	S	32521618.000000000000000	34081.000000000000000	37.6449174	-120.3368432	G06039484	32555700.612199999000000	46075.744578099999000	0.000000000000000	8044.688818710000300
1141	6	34708	2628740	634708	Hornitos	Hornitos CDP	57	U1	N	N	G4210	S	3019834.000000000000000	0.000000000000000	37.5033872	-120.2419678	G06034708	3019833.838740000000000	7818.625113369999800	0.000000000000000	746.217192688999940
1142	6	1228	2407729	601228	Alpine Village	Alpine Village CDP	57	U1	N	N	G4210	S	7262260.000000000000000	0.000000000000000	38.7855294	-119.8008903	G06001228	7262263.330780000400000	18007.879475599999000	0.000000000000000	1794.544350670000100
1143	6	4716	2407814	604716	Bear Valley	Bear Valley CDP	57	U1	N	N	G4210	S	13352849.000000000000000	56384.000000000000000	38.4723175	-120.0518425	G06004716	13409236.188400000000000	17605.294952799999000	0.000000000000000	3313.494423510000200
1144	6	38646	2408489	638646	Kirkwood	Kirkwood CDP	57	U1	N	N	G4210	S	11290201.000000000000000	2525431.000000000000000	38.6892831	-120.0549286	G06038646	13815631.935400000000000	23631.661708200001000	0.000000000000000	3413.916999600000100
1145	6	45988	2408184	645988	Markleeville	Markleeville CDP	57	U1	N	N	G4210	S	16914720.000000000000000	0.000000000000000	38.6840021	-119.8227384	G06045988	16914720.536200002000000	36895.123548299998000	0.000000000000000	4179.718470500000000
1146	6	47086	2408820	647086	Mesa Vista	Mesa Vista CDP	57	U1	N	N	G4210	S	12627482.000000000000000	0.000000000000000	38.8102875	-119.8032665	G06047086	12627488.743700000000000	20978.669369800002000	0.000000000000000	3120.320422979999900
1147	6	3190	2407779	603190	Auberry	Auberry CDP	57	U1	N	N	G4210	S	49581978.000000000000000	158459.000000000000000	37.0774086	-119.4951498	G06003190	49740436.951499999000000	49477.267102700003000	0.000000000000000	12291.129647199999000
1148	6	6728	2407849	606728	Biola	Biola CDP	57	U1	N	N	G4210	S	1675800.000000000000000	0.000000000000000	36.7999379	-120.0210375	G06006728	1675800.390279999900000	5661.291040510000100	0.000000000000000	414.099294703000000
1149	6	7750	2407895	607750	Bowles	Bowles CDP	57	U1	N	N	G4210	S	985992.000000000000000	0.000000000000000	36.6088734	-119.7525639	G06007750	985991.191028999980000	5733.150352120000200	0.000000000000000	243.643729382999990
1150	6	45232	2408163	645232	Malaga	Malaga CDP	57	U1	N	N	G4210	S	709459.000000000000000	0.000000000000000	36.681602	-119.7317857	G06045232	709459.596415000040000	3364.461637639999900	0.000000000000000	175.311284207999990
1151	6	10816	2407954	610816	Cantua Creek	Cantua Creek CDP	57	U1	N	N	G4210	S	9832915.000000000000000	0.000000000000000	36.5000453	-120.3163615	G06010816	9832914.760679999400000	14298.860731299999000	0.000000000000000	2429.766152870000000
1152	6	11614	2407976	611614	Caruthers	Caruthers CDP	57	U1	N	N	G4210	S	5238363.000000000000000	0.000000000000000	36.5399071	-119.8450271	G06011614	5238362.772300000300000	9698.116728080000000	0.000000000000000	1294.427631110000000
1153	6	18674	2408651	618674	Del Rey	Del Rey CDP	57	U1	N	N	G4210	S	3152293.000000000000000	0.000000000000000	36.656216	-119.5993241	G06018674	3152294.508760000100000	7687.424627420000400	0.000000000000000	778.948937083000030
1154	6	20928	2408041	620928	Easton	Easton CDP	57	U1	N	N	G4210	S	7799479.000000000000000	0.000000000000000	36.6523908	-119.790786	G06020928	7799483.434310000400000	11268.628854799999000	0.000000000000000	1927.294329280000100
1155	6	27014	2408265	627014	Friant	Friant CDP	57	U1	N	N	G4210	S	3303208.000000000000000	130737.000000000000000	36.9843089	-119.7115264	G06027014	3433945.457090000200000	12376.194506600001000	0.000000000000000	848.546402112000010
1156	6	40116	2408570	640116	Lanare	Lanare CDP	57	U1	N	N	G4210	S	5227767.000000000000000	0.000000000000000	36.4377165	-119.9322081	G06040116	5227766.641180000300000	9718.511799949999800	0.000000000000000	1291.809270089999900
1157	6	40746	2408585	640746	Laton	Laton CDP	57	U1	N	N	G4210	S	5017430.000000000000000	0.000000000000000	36.4337569	-119.6916011	G06040746	5017427.946209999700000	10934.081088100000000	0.000000000000000	1239.833446630000000
1158	6	59290	2409124	659290	Raisin City	Raisin City CDP	57	U1	N	N	G4210	S	1967173.000000000000000	0.000000000000000	36.6032623	-119.9091581	G06059290	1967171.897120000100000	6877.510406209999900	0.000000000000000	486.098762050000000
1159	6	61096	2409186	661096	Riverdale	Riverdale CDP	57	U1	N	N	G4210	S	10166310.000000000000000	0.000000000000000	36.4304047	-119.8671747	G06061096	10166311.667900000000000	19529.565007099998000	0.000000000000000	2512.150322819999900
1160	6	71246	2408722	671246	Shaver Lake	Shaver Lake CDP	57	U1	N	N	G4210	S	83433066.000000000000000	5897218.000000000000000	37.0985693	-119.3262901	G06071246	89330290.758599997000000	52463.965681299997000	0.000000000000000	22073.995574500001000
1161	6	73794	2408799	673794	Squaw Valley	Squaw Valley CDP	57	U1	N	N	G4210	S	146486964.000000000000000	130937.000000000000000	36.6992417	-119.1933927	G06073794	146617915.928000000000000	62532.432626200003000	0.000000000000000	36230.076045299997000
1162	6	80266	2409347	680266	Tranquillity	Tranquillity CDP	57	U1	N	N	G4210	S	1599150.000000000000000	0.000000000000000	36.6480071	-120.2525415	G06080266	1599150.148800000100000	5999.271736020000400	0.000000000000000	395.158607542000030
1163	6	12412	2582972	612412	Centerville	Centerville CDP	57	U1	N	N	G4210	S	21077045.000000000000000	0.000000000000000	36.7361595	-119.4959808	G06012412	21077044.965999998000000	27603.125908999999000	0.000000000000000	5208.251236520000000
1164	6	25300	2583015	625300	Fort Washington	Fort Washington CDP	57	U2	N	N	G4210	S	321163.000000000000000	0.000000000000000	36.8792978	-119.761256	G06025300	321162.931113999980000	2404.771908130000200	0.000000000000000	79.361088606099997
1165	6	6982	2407857	606982	Black Point-Green Point	Black Point-Green Point CDP	57	U2	N	N	G4210	S	6958034.000000000000000	30643.000000000000000	38.1095848	-122.5207966	G06006982	6988677.169719999700000	23744.469134300001000	0.000000000000000	1726.939737969999900
1166	6	7316	2407875	607316	Bolinas	Bolinas CDP	57	U1	N	N	G4210	S	15090536.000000000000000	0.000000000000000	37.9177251	-122.7095023	G06007316	15090528.638900001000000	17948.692638600001000	0.000000000000000	3728.950835850000200
1167	6	19262	2408671	619262	Dillon Beach	Dillon Beach CDP	57	U1	N	N	G4210	S	7727872.000000000000000	0.000000000000000	38.2434883	-122.955955	G06019262	7727871.700840000100000	16623.933110999998000	0.000000000000000	1909.598684569999900
1168	6	36616	2408428	636616	Inverness	Inverness CDP	57	U1	N	N	G4210	S	16574052.000000000000000	1130138.000000000000000	38.0849467	-122.8540087	G06036616	16574051.486800000000000	27585.347995600001000	0.000000000000000	4095.537315109999800
1169	6	38114	2408473	638114	Kentfield	Kentfield CDP	57	U1	N	N	G4210	S	7835305.000000000000000	40679.000000000000000	37.9354256	-122.5587937	G06038114	7875986.168990000200000	20317.963709200001000	0.000000000000000	1946.198566719999900
1170	6	39283	2408528	639283	Lagunitas-Forest Knolls	Lagunitas-Forest Knolls CDP	57	U2	N	N	G4210	S	10999839.000000000000000	0.000000000000000	38.0180254	-122.691301	G06039283	10999841.387700001000000	22517.526856199998000	0.000000000000000	2718.120002180000000
1171	6	44399	2408149	644399	Lucas Valley-Marinwood	Lucas Valley-Marinwood CDP	57	U2	N	N	G4210	S	14831781.000000000000000	0.000000000000000	38.0405014	-122.5765277	G06044399	14831779.163799999000000	20365.893305800000000	0.000000000000000	3665.012448099999800
1172	6	49950	2408888	649950	Muir Beach	Muir Beach CDP	57	U1	N	N	G4210	S	1276411.000000000000000	0.000000000000000	37.8615645	-122.5803215	G06049950	1276409.740370000000000	8221.448101289999600	0.000000000000000	315.407715800999990
1173	6	57960	2409084	657960	Point Reyes Station	Point Reyes Station CDP	57	U1	N	N	G4210	S	9364182.000000000000000	0.000000000000000	38.0846469	-122.8092262	G06057960	9364180.320219999200000	21095.380719299999000	0.000000000000000	2313.939350149999900
1174	6	67070	2409255	667070	San Geronimo	San Geronimo CDP	57	U1	N	N	G4210	S	3905225.000000000000000	0.000000000000000	38.0067101	-122.6632588	G06067070	3905224.595759999900000	12532.186554500000000	0.000000000000000	965.002013450000050
1175	6	70154	2409283	670154	Santa Venetia	Santa Venetia CDP	57	U1	N	N	G4210	S	9481988.000000000000000	49066.000000000000000	38.0055686	-122.5028113	G06070154	9531055.397390000500000	19376.308899700001000	0.000000000000000	2355.175079759999800
1176	6	74172	2410001	674172	Stinson Beach	Stinson Beach CDP	57	U1	N	N	G4210	S	3731345.000000000000000	47864.000000000000000	37.9084659	-122.6430032	G06074172	3779207.962630000000000	16411.970673200001000	0.000000000000000	933.862625249999950
1177	6	75315	2410013	675315	Strawberry	Strawberry CDP	57	U1	N	N	G4210	S	3410952.000000000000000	39500.000000000000000	37.8947861	-122.5083933	G06075315	3450453.183009999800000	15572.165644999999000	0.000000000000000	852.625550021999970
1178	6	77805	2410054	677805	Tamalpais-Homestead Valley	Tamalpais-Homestead Valley CDP	57	U2	N	N	G4210	S	12010329.000000000000000	38514.000000000000000	37.8802108	-122.5401648	G06077805	12048842.660300000000000	28309.489274700001000	0.000000000000000	2977.333861820000000
1179	6	78890	2409330	678890	Tomales	Tomales CDP	57	U1	N	N	G4210	S	859288.000000000000000	0.000000000000000	38.2470303	-122.9053554	G06078890	859286.095137999980000	5185.044932099999600	0.000000000000000	212.334218329000010
1180	6	86216	2409620	686216	Woodacre	Woodacre CDP	57	U1	N	N	G4210	S	4653159.000000000000000	0.000000000000000	38.0051738	-122.6383099	G06086216	4653157.409169999900000	16273.455999800000000	0.000000000000000	1149.820236620000100
1181	6	1416	2582933	601416	Alto	Alto CDP	57	U1	N	N	G4210	S	325689.000000000000000	0.000000000000000	37.9055811	-122.5187182	G06001416	325687.000280999990000	4015.300129119999800	0.000000000000000	80.479010443400000
1182	6	72184	2628818	672184	Sleepy Hollow	Sleepy Hollow CDP	57	U1	N	N	G4210	S	7736667.000000000000000	0.000000000000000	38.0120356	-122.5876053	G06072184	7736667.497569999700000	17985.938167699998000	0.000000000000000	1911.772173269999900
1183	6	46400	2583075	646400	Mayfair	Mayfair CDP	57	U2	N	N	G4210	S	1341399.000000000000000	0.000000000000000	36.7692704	-119.7613465	G06046400	1341398.318950000000000	6344.023662990000000	0.000000000000000	331.466743302999990
1184	6	47822	2583082	647822	Minkler	Minkler CDP	57	U1	N	N	G4210	S	15186869.000000000000000	0.000000000000000	36.7276277	-119.4586611	G06047822	15186869.261200000000000	25538.863251899998000	0.000000000000000	3752.757122080000000
1185	6	53505	2583103	653505	Old Fig Garden	Old Fig Garden CDP	57	U2	N	N	G4210	S	4278780.000000000000000	0.000000000000000	36.79885	-119.8051528	G06053505	4278782.869070000000000	12171.629539500000000	0.000000000000000	1057.310273079999900
1186	6	77960	2583159	677960	Tarpey Village	Tarpey Village CDP	57	U1	N	N	G4210	S	2085099.000000000000000	0.000000000000000	36.793966	-119.7010494	G06077960	2085097.641140000000000	9624.370715420000100	0.000000000000000	515.238848009999970
1187	6	78652	2583162	678652	Three Rocks	Three Rocks CDP	57	U1	N	N	G4210	S	1941448.000000000000000	0.000000000000000	36.5051483	-120.3935343	G06078652	1941449.032230000000000	6495.146411050000100	0.000000000000000	479.742503707000030
1188	6	10031	2582958	610031	Calwa	Calwa CDP	57	U1	N	N	G4210	S	1617187.000000000000000	0.000000000000000	36.7137302	-119.761239	G06010031	1617189.951949999900000	8952.333512600000200	0.000000000000000	399.616339982999990
1189	6	75994	2583154	675994	Sunnyside	Sunnyside CDP	57	U1	N	N	G4210	S	5004721.000000000000000	0.000000000000000	36.729435	-119.6945714	G06075994	5004719.402490000200000	17175.225999700000000	0.000000000000000	1236.693097090000000
1190	6	48592	2628758	648592	Monmouth	Monmouth CDP	57	U1	N	N	G4210	S	797858.000000000000000	0.000000000000000	36.5656206	-119.7404754	G06048592	797857.918086000020000	3748.717510580000200	0.000000000000000	197.154985205000000
1191	6	6518	2628711	606518	Big Creek	Big Creek CDP	57	U1	N	N	G4210	S	1191497.000000000000000	0.000000000000000	37.2035645	-119.2484885	G06006518	1191496.592699999900000	6516.812431880000100	0.000000000000000	294.425220056000000
1192	6	84680	2628799	684680	West Park	West Park CDP	57	U1	N	N	G4210	S	4640388.000000000000000	0.000000000000000	36.7055261	-119.8515483	G06084680	4640389.407150000300000	12113.615677000000000	0.000000000000000	1146.665194610000100
1193	6	45820	2628816	645820	Marin City	Marin City CDP	57	U1	N	N	G4210	S	1390169.000000000000000	0.000000000000000	37.8711561	-122.5137358	G06045820	1390165.476990000100000	5603.073374390000000	0.000000000000000	343.517370495000020
1194	6	51280	2628764	651280	Nicasio	Nicasio CDP	57	U1	N	N	G4210	S	3379840.000000000000000	0.000000000000000	38.0606215	-122.7008217	G06051280	3379839.072110000100000	13546.597791800001000	0.000000000000000	835.176423210000050
1195	6	31890	2408348	631890	Hamilton City	Hamilton City CDP	57	U1	N	N	G4210	S	807367.000000000000000	0.000000000000000	39.7422305	-122.0125358	G06031890	807370.572005999970000	3609.434465930000000	0.000000000000000	199.505613181000000
1196	6	22006	2628728	622006	Elk Creek	Elk Creek CDP	57	U1	N	N	G4210	S	3753631.000000000000000	81504.000000000000000	39.5986779	-122.5323198	G06022006	3835134.954169999800000	10759.084991000000000	0.000000000000000	947.682485828000040
1197	6	2910	2628707	602910	Artois	Artois CDP	57	U1	N	N	G4210	S	7458251.000000000000000	0.000000000000000	39.6331786	-122.1897577	G06002910	7458254.221210000100000	14235.276868700001000	0.000000000000000	1842.974754410000100
1198	6	84928	2409578	684928	Westwood	Westwood CDP	57	U1	N	N	G4210	S	14078962.000000000000000	191094.000000000000000	40.3052099	-121.0047543	G06084928	14270059.225199999000000	20866.094397199999000	0.000000000000000	3526.208428399999800
1199	6	6336	2582944	606336	Bieber	Bieber CDP	57	U1	N	N	G4210	S	4239784.000000000000000	146731.000000000000000	41.126292	-121.1356164	G06006336	4386512.057129999600000	10792.760899000001000	0.000000000000000	1083.930735190000000
1200	6	73554	2583148	673554	Spaulding	Spaulding CDP	57	U2	N	N	G4210	S	8621927.000000000000000	0.000000000000000	40.6556642	-120.7862597	G06073554	8621928.928799999900000	16443.702620900000000	0.000000000000000	2130.525036930000200
1201	6	19878	2583001	619878	Doyle	Doyle CDP	57	U1	N	N	G4210	S	15817149.000000000000000	1998.000000000000000	40.027223	-120.1153701	G06019878	15819145.016300000000000	21956.702227400001000	0.000000000000000	3908.995863749999900
1202	6	33336	2583035	633336	Herlong	Herlong CDP	57	M2	N	N	G4210	S	4217206.000000000000000	0.000000000000000	40.1418835	-120.1397764	G06033336	4217205.018040000500000	9522.868203919999400	0.000000000000000	1042.094054709999900
1203	6	56140	2583109	656140	Patton Village	Patton Village CDP	57	U1	N	N	G4210	S	8602812.000000000000000	0.000000000000000	40.1401332	-120.1777845	G06056140	8602809.632959999100000	14977.062094299999000	0.000000000000000	2125.800556040000200
1204	6	37484	2583042	637484	Johnstonville	Johnstonville CDP	57	U1	N	N	G4210	S	21643291.000000000000000	106352.000000000000000	40.3801519	-120.586099	G06037484	21749642.230599999000000	25685.611483100001000	0.000000000000000	5374.453640159999800
1205	6	37134	2611437	637134	Janesville	Janesville CDP	57	U1	N	N	G4210	S	34153701.000000000000000	31882.000000000000000	40.2741619	-120.5489065	G06037134	34185587.050099999000000	27967.131767800001000	0.000000000000000	8447.442528690000500
1206	6	13910	2611428	613910	Clear Creek	Clear Creek CDP	57	U1	N	N	G4210	S	2934100.000000000000000	15236.000000000000000	40.3071913	-121.0560437	G06013910	2949334.920640000100000	8016.031797089999600	0.000000000000000	728.796530639000030
1207	6	47472	2628757	647472	Milford	Milford CDP	57	U1	N	N	G4210	S	13705685.000000000000000	14513.000000000000000	40.1493916	-120.370229	G06047472	13720197.252300000000000	17850.850444700001000	0.000000000000000	3390.334575819999800
1208	6	41782	2628751	641782	Litchfield	Litchfield CDP	57	U1	N	N	G4210	S	10216869.000000000000000	0.000000000000000	40.3877242	-120.3809852	G06041782	10216868.425799999000000	16297.354063900000000	0.000000000000000	2524.643169750000200
1209	6	52610	2628767	652610	Nubieber	Nubieber CDP	57	U1	N	N	G4210	S	1939278.000000000000000	18984.000000000000000	41.0966269	-121.1821632	G06052610	1958262.713680000000000	7124.775173189999800	0.000000000000000	483.897254875999980
1210	6	6150	2407832	606150	Bertsch-Oceanview	Bertsch-Oceanview CDP	57	U2	N	N	G4210	S	14210239.000000000000000	709693.000000000000000	41.7522328	-124.1577737	G06006150	14239949.215299999000000	22739.139424800000000	0.000000000000000	3518.768082919999900
1211	6	38702	2408492	638702	Klamath	Klamath CDP	57	U1	N	N	G4210	S	32480170.000000000000000	0.000000000000000	41.5324134	-124.0074855	G06038702	32480164.162400000000000	53816.777521199998000	0.000000000000000	8026.023355469999800
1212	6	72380	2611450	672380	Smith River	Smith River CDP	57	U1	N	N	G4210	S	10283095.000000000000000	38079.000000000000000	41.923802	-124.1478252	G06072380	10321177.070400000000000	19049.027738100001000	0.000000000000000	2550.418397169999900
1213	6	29154	2611434	629154	Gasquet	Gasquet CDP	57	U1	N	N	G4210	S	12318652.000000000000000	171873.000000000000000	41.8360753	-123.9760308	G06029154	12490525.668800000000000	20930.640578300001000	0.000000000000000	3086.476110109999800
1214	6	33935	2611435	633935	Hiouchi	Hiouchi CDP	57	U1	N	N	G4210	S	1501784.000000000000000	0.000000000000000	41.7936643	-124.0661134	G06033935	1501782.334250000100000	7848.325440689999600	0.000000000000000	371.098496586000010
1215	6	2168	2407744	602168	Angwin	Angwin CDP	57	U1	N	N	G4210	S	12506368.000000000000000	108694.000000000000000	38.5778747	-122.4512239	G06002168	12615062.023200000000000	22169.053934799998000	0.000000000000000	3117.249713480000100
1216	6	18324	2408647	618324	Deer Park	Deer Park CDP	57	U1	N	N	G4210	S	14448227.000000000000000	9417.000000000000000	38.5350756	-122.4701079	G06018324	14457645.968000000000000	18664.791888500000000	0.000000000000000	3572.562122050000200
1217	6	49432	2583087	649432	Moskowite Corner	Moskowite Corner CDP	57	U2	N	N	G4210	S	7280561.000000000000000	11882.000000000000000	38.4438743	-122.1919904	G06049432	7292442.165670000000000	13113.252071600000000	0.000000000000000	1802.001703169999900
1218	6	53196	2583102	653196	Oakville	Oakville CDP	57	U1	N	N	G4210	S	3522356.000000000000000	0.000000000000000	38.4383727	-122.4067728	G06053196	3522356.173820000100000	8745.586521400000500	0.000000000000000	870.393165995000000
1219	6	63400	2583124	663400	Rutherford	Rutherford CDP	57	U1	N	N	G4210	S	4350430.000000000000000	10390.000000000000000	38.458864	-122.4288313	G06063400	4360819.949380000100000	9611.376445149999200	0.000000000000000	1077.582077100000100
1220	6	71927	2583142	671927	Silverado Resort	Silverado Resort CDP	57	U2	N	N	G4210	S	4896979.000000000000000	24818.000000000000000	38.3563023	-122.2563343	G06071927	4921799.150019999600000	10531.432798300000000	0.000000000000000	1216.203056470000100
1221	6	44182	2407812	644182	Los Osos	Los Osos CDP	57	U1	N	N	G4210	S	33057063.000000000000000	52650.000000000000000	35.306954	-120.8249151	G06044182	33109720.074499998000000	40666.990225100002000	0.000000000000000	8181.590009270000300
1222	6	10074	2407941	610074	Cambria	Cambria CDP	57	U1	N	N	G4210	S	22036561.000000000000000	0.000000000000000	35.5524795	-121.0845269	G06010074	22036568.523400001000000	29393.894500400002000	0.000000000000000	5445.354671209999700
1223	6	12132	2407994	612132	Cayucos	Cayucos CDP	57	U1	N	N	G4210	S	8028920.000000000000000	977022.000000000000000	35.4378063	-120.885591	G06012132	8040861.810300000000000	19986.790920200001000	0.000000000000000	1986.940224960000000
1224	6	39670	2408546	639670	Lake Nacimiento	Lake Nacimiento CDP	57	U1	N	N	G4210	S	26593543.000000000000000	60669.000000000000000	35.7297726	-120.8701462	G06039670	26654208.448300000000000	35527.825285200001000	0.000000000000000	6586.398346320000200
1225	6	51476	2408927	651476	Nipomo	Nipomo CDP	57	U1	N	N	G4210	S	38465526.000000000000000	985.000000000000000	35.0306599	-120.4977565	G06051476	38466512.157099999000000	35248.093333400000000	0.000000000000000	9505.282160299999300
1226	6	53294	2408974	653294	Oceano	Oceano CDP	57	U1	N	N	G4210	S	3967102.000000000000000	39221.000000000000000	35.1016077	-120.608217	G06053294	4006318.532560000200000	12417.364127600000000	0.000000000000000	989.982869267999940
1227	6	68266	2409265	668266	San Miguel	San Miguel CDP	57	U1	N	N	G4210	S	4416385.000000000000000	0.000000000000000	35.7532744	-120.6925172	G06068266	4416380.154230000500000	13184.147572800000000	0.000000000000000	1091.311302710000100
1228	6	71134	2408721	671134	Shandon	Shandon CDP	57	U1	N	N	G4210	S	7630237.000000000000000	111802.000000000000000	35.6536085	-120.3831476	G06071134	7742039.660579999900000	14631.671285900000000	0.000000000000000	1913.099663660000000
1229	6	78162	2410065	678162	Templeton	Templeton CDP	57	U1	N	N	G4210	S	19988034.000000000000000	126735.000000000000000	35.5559548	-120.7184073	G06078162	20114756.659100000000000	26963.751773600001000	0.000000000000000	4970.464617380000200
1230	6	3330	2582937	603330	Avilla Beach	Avilla Beach CDP	57	U2	N	N	G4210	S	15567173.000000000000000	45209.000000000000000	35.1992769	-120.7206984	G06003330	15567178.347500000000000	22031.276901300000000	0.000000000000000	3846.733543930000000
1231	6	6935	2582945	606935	Blacklake	Blacklake CDP	57	U2	N	N	G4210	S	2707766.000000000000000	0.000000000000000	35.0496894	-120.5386424	G06006935	2707766.705910000000000	8127.968775229999700	0.000000000000000	669.103724788000020
1232	6	9948	2582956	609948	Callender	Callender CDP	57	U1	N	N	G4210	S	5919692.000000000000000	0.000000000000000	35.0479676	-120.5759198	G06009948	5919679.128340000300000	11965.902214899999000	0.000000000000000	1462.784569169999900
1233	6	28210	2583022	628210	Garden Farms	Garden Farms CDP	57	U1	N	N	G4210	S	2831739.000000000000000	0.000000000000000	35.4157817	-120.6140342	G06028210	2831738.679980000000000	7606.630246230000000	0.000000000000000	699.737866732000040
1234	6	44042	2583063	644042	Los Berros	Los Berros CDP	57	U1	N	N	G4210	S	6505537.000000000000000	0.000000000000000	35.0809067	-120.5450306	G06044042	6505532.475189999700000	11420.452731300000000	0.000000000000000	1607.552083930000000
1235	6	44242	2583065	644242	Los Ranchos	Los Ranchos CDP	57	U2	N	N	G4210	S	7327948.000000000000000	8695.000000000000000	35.2119269	-120.6294836	G06044242	7336640.754950000000000	11647.387026400000000	0.000000000000000	1812.923412440000000
1236	6	21565	2583005	621565	Edna	Edna CDP	57	U1	N	N	G4210	S	3158264.000000000000000	0.000000000000000	35.2107855	-120.6059671	G06021565	3158262.054349999900000	8818.668896679999300	0.000000000000000	780.423549714000050
1237	6	53160	2583101	653160	Oak Shores	Oak Shores CDP	57	U2	N	N	G4210	S	13118876.000000000000000	454.000000000000000	35.7690269	-120.9789176	G06053160	13119328.619400000000000	24268.540904599999000	0.000000000000000	3241.856703099999800
1238	6	8338	2407907	608338	Broadmoor	Broadmoor CDP	57	U1	N	N	G4210	S	1165867.000000000000000	0.000000000000000	37.6914278	-122.4811949	G06008338	1165869.589429999900000	6296.800076700000300	0.000000000000000	288.092649638000010
1239	6	21936	2408056	621936	El Granada	El Granada CDP	57	U1	N	N	G4210	S	12489361.000000000000000	0.000000000000000	37.5142475	-122.4651477	G06021936	12489356.874600001000000	16101.130159099999000	0.000000000000000	3086.187294779999800
1240	6	22587	2408080	622587	Emerald Lake Hills	Emerald Lake Hills CDP	57	U1	N	N	G4210	S	3097402.000000000000000	17265.000000000000000	37.465282	-122.265898	G06022587	3114669.871080000000000	13099.720708299999000	0.000000000000000	769.651686637000010
1241	6	33633	2408387	633633	Highlands-Baywood Park	Highlands-Baywood Park CDP	57	U2	N	N	G4210	S	4681343.000000000000000	0.000000000000000	37.5226706	-122.3447749	G06033633	4681342.091590000300000	13602.030416699999000	0.000000000000000	1156.784823320000000
1242	6	48760	2408858	648760	Montara	Montara CDP	57	U1	N	N	G4210	S	10044670.000000000000000	0.000000000000000	37.5482577	-122.4923687	G06048760	10044671.465100000000000	17125.615419199999000	0.000000000000000	2482.092374100000100
1243	6	49446	2408873	649446	Moss Beach	Moss Beach CDP	57	U1	N	N	G4210	S	5836609.000000000000000	0.000000000000000	37.5183668	-122.5034606	G06049446	5836611.047439999900000	19454.212106100000000	0.000000000000000	1442.257999350000100
1244	6	51840	2408940	651840	North Fair Oaks	North Fair Oaks CDP	57	U1	N	N	G4210	S	3108671.000000000000000	0.000000000000000	37.4753741	-122.2034394	G06051840	3108673.934510000100000	10968.886677799999000	0.000000000000000	768.170058443000020
1245	6	84536	2409555	684536	West Menlo Park	West Menlo Park CDP	57	U1	N	N	G4210	S	1259045.000000000000000	0.000000000000000	37.43382	-122.2035492	G06084536	1259043.022000000100000	7359.408724160000000	0.000000000000000	311.116306235000020
1246	6	39094	2628745	639094	Ladera	Ladera CDP	57	U1	N	N	G4210	S	1146315.000000000000000	0.000000000000000	37.3995808	-122.1993014	G06039094	1146314.504600000100000	4332.765910920000400	0.000000000000000	283.260482941000020
1247	6	56756	2628775	656756	Pescadero	Pescadero CDP	57	U1	N	N	G4210	S	10426486.000000000000000	22322.000000000000000	37.2448941	-122.378866	G06056756	10448805.627800001000000	23498.567137800001000	0.000000000000000	2581.956100540000100
1248	6	39318	2628746	639318	La Honda	La Honda CDP	57	U1	N	N	G4210	S	10998846.000000000000000	39180.000000000000000	37.316473	-122.2578883	G06039318	11038026.045399999000000	17673.271029799998000	0.000000000000000	2727.555636590000200
1249	6	42384	2628753	642384	Loma Mar	Loma Mar CDP	57	U1	N	N	G4210	S	4492683.000000000000000	0.000000000000000	37.2657975	-122.3006848	G06042384	4492682.817800000300000	10113.531291499999000	0.000000000000000	1110.166101500000000
1250	6	68434	2583127	668434	San Simeon	San Simeon CDP	57	U1	N	N	G4210	S	2063262.000000000000000	0.000000000000000	35.6182056	-121.137438	G06068434	2063261.774389999900000	7255.405593739999900	0.000000000000000	509.843087828000020
1251	6	69182	2583128	669182	Santa Margarita	Santa Margarita CDP	57	U1	N	N	G4210	S	1340592.000000000000000	0.000000000000000	35.3894279	-120.6081604	G06069182	1340591.445640000000000	5626.087239000000400	0.000000000000000	331.267360565999980
1252	6	85222	2583185	685222	Whitley Gardens	Whitley Gardens CDP	57	U1	N	N	G4210	S	3567228.000000000000000	28600.000000000000000	35.6575877	-120.5072446	G06085222	3595827.070700000000000	10062.349621900001000	0.000000000000000	888.548219993999960
1253	6	86380	2583186	686380	Woodlands	Woodlands CDP	57	U2	N	N	G4210	S	4282731.000000000000000	0.000000000000000	35.0288789	-120.552391	G06086380	4282731.297229999700000	10947.910416400000000	0.000000000000000	1058.285950920000000
1254	6	17232	2628724	617232	Creston	Creston CDP	57	U1	N	N	G4210	S	1460397.000000000000000	12359.000000000000000	35.5186511	-120.5197408	G06017232	1472756.311410000100000	9153.069630359999800	0.000000000000000	363.926010140000020
1255	6	3209	2407781	603209	August	August CDP	57	U1	N	N	G4210	S	3240467.000000000000000	0.000000000000000	37.9795741	-121.2624539	G06003209	3240467.981869999800000	8978.714525429999400	0.000000000000000	800.737076792000040
1256	6	16651	2407672	616651	Country Club	Country Club CDP	57	U1	N	N	G4210	S	4731409.000000000000000	390863.000000000000000	37.968255	-121.34008	G06016651	5122275.927830000400000	16023.165271800000000	0.000000000000000	1265.741947130000000
1257	6	23630	2408117	623630	Farmington	Farmington CDP	57	U1	N	N	G4210	S	6583894.000000000000000	0.000000000000000	37.9298676	-121.0043672	G06023630	6583893.658010000400000	21500.408044500000000	0.000000000000000	1626.915553900000100
1258	6	26028	2408261	626028	French Camp	French Camp CDP	57	U1	N	N	G4210	S	8137679.000000000000000	2290.000000000000000	37.8681355	-121.2714191	G06026028	8139970.477559999600000	15831.718007500000000	0.000000000000000	2011.430509990000000
1259	6	28182	2408275	628182	Garden Acres	Garden Acres CDP	57	U1	N	N	G4210	S	6704441.000000000000000	0.000000000000000	37.9636782	-121.2296237	G06028182	6704446.445469999700000	12262.416713299999000	0.000000000000000	1656.704796430000000
1260	6	38065	2408471	638065	Kennedy	Kennedy CDP	57	U1	N	N	G4210	S	3043333.000000000000000	0.000000000000000	37.9293009	-121.2456923	G06038065	3043332.535519999900000	10239.573913900000000	0.000000000000000	752.023847122000010
1261	6	41558	2408612	641558	Lincoln Village	Lincoln Village CDP	57	U1	N	N	G4210	S	1906126.000000000000000	0.000000000000000	38.0054874	-121.3338007	G06041558	1906124.461170000000000	8014.823757680000200	0.000000000000000	471.013612102000020
1262	6	41670	2408614	641670	Linden	Linden CDP	57	U1	N	N	G4210	S	19189038.000000000000000	134701.000000000000000	38.0181401	-121.1015623	G06041670	19323740.323899999000000	29187.196509900001000	0.000000000000000	4775.000224100000200
1263	6	42104	2408625	642104	Lockeford	Lockeford CDP	57	U1	N	N	G4210	S	21603056.000000000000000	120023.000000000000000	38.1490776	-121.15427	G06042104	21723078.929299999000000	26343.110977000000000	0.000000000000000	5367.889705460000200
1264	6	49180	2408866	649180	Morada	Morada CDP	57	U1	N	N	G4210	S	7721183.000000000000000	18743.000000000000000	38.0386262	-121.2458916	G06049180	7739922.340149999600000	12703.265541600000000	0.000000000000000	1912.576462390000000
1265	6	77595	2410048	677595	Taft Mosswood	Taft Mosswood CDP	57	U2	N	N	G4210	S	1224243.000000000000000	33969.000000000000000	37.9119543	-121.282166	G06077595	1258211.910850000100000	6902.359219340000000	0.000000000000000	310.910934197000020
1266	6	14708	2582980	614708	Collierville	Collierville CDP	57	U1	N	N	G4210	S	17080742.000000000000000	25624.000000000000000	38.2129632	-121.2651279	G06014708	17106368.660200000000000	16984.722084400000000	0.000000000000000	4227.075753289999700
1267	6	19440	2582997	619440	Dogtown	Dogtown CDP	57	U1	N	N	G4210	S	33584194.000000000000000	57248.000000000000000	38.2086668	-121.1548094	G06019440	33641442.097499996000000	30652.997151000000000	0.000000000000000	8312.981382609999900
1268	6	56798	2583111	656798	Peters	Peters CDP	57	U1	N	N	G4210	S	6545837.000000000000000	15743.000000000000000	37.9757448	-121.043429	G06056798	6561583.126939999900000	12090.956836600000000	0.000000000000000	1621.402501609999900
1269	6	82562	2583176	682562	Victor	Victor CDP	57	U1	N	N	G4210	S	3250927.000000000000000	0.000000000000000	38.1384836	-121.1988389	G06082562	3250926.193820000200000	7897.834723740000300	0.000000000000000	803.321357244999940
1270	6	86230	2629783	686230	Woodbridge	Woodbridge CDP	57	U1	N	N	G4210	S	7802974.000000000000000	276561.000000000000000	38.1696046	-121.3109635	G06086230	8079536.081369999800000	14052.620483500001000	0.000000000000000	1996.496845460000000
1271	6	49582	2628761	649582	Mountain House	Mountain House CDP	57	U1	N	N	G4210	S	8267955.000000000000000	0.000000000000000	37.7740178	-121.5452617	G06049582	8267956.283169999700000	12075.079734000001000	0.000000000000000	2043.056491310000000
1272	6	83626	2628798	683626	Waterloo	Waterloo CDP	57	U1	N	N	G4210	S	14076395.000000000000000	0.000000000000000	38.0364521	-121.1845547	G06083626	14076396.817100000000000	20117.849776399999000	0.000000000000000	3478.353405169999900
1273	6	78568	2628795	678568	Thornton	Thornton CDP	57	U1	N	N	G4210	S	5507779.000000000000000	72471.000000000000000	38.2296592	-121.4260627	G06078568	5580249.412360000400000	12160.102599800000000	0.000000000000000	1378.909659720000000
1274	6	78232	2628794	678232	Terminous	Terminous CDP	57	U1	N	N	G4210	S	2531267.000000000000000	83.000000000000000	38.1152429	-121.4897413	G06078232	2531346.925850000200000	8398.384779460000600	0.000000000000000	625.509447736999960
1275	6	156	2629758	600156	Acampo	Acampo CDP	57	U1	N	N	G4210	S	2428476.000000000000000	0.000000000000000	38.1735286	-121.2798915	G06000156	2428474.164169999800000	7546.055001140000100	0.000000000000000	600.089034719999970
1276	6	1360	2407731	601360	Alta Sierra	Alta Sierra CDP	57	U1	N	N	G4210	S	21541292.000000000000000	53117.000000000000000	39.1261741	-121.0490846	G06001360	21594406.425299998000000	24285.450295200000000	0.000000000000000	5336.094037269999700
1277	6	39690	2408547	639690	Lake of the Pines	Lake of the Pines CDP	57	U1	N	N	G4210	S	3872192.000000000000000	908437.000000000000000	39.0387456	-121.061341	G06039690	4780631.288590000000000	9297.720156519999400	0.000000000000000	1181.319718219999900
1278	6	39885	2408555	639885	Lake Wildwood	Lake Wildwood CDP	57	U1	N	N	G4210	S	7922546.000000000000000	1172453.000000000000000	39.2332397	-121.1977302	G06039885	9095000.678249999900000	14295.223840900000000	0.000000000000000	2247.423612040000100
1279	6	56518	2409052	656518	Penn Valley	Penn Valley CDP	57	U1	N	N	G4210	S	5494644.000000000000000	0.000000000000000	39.1952969	-121.1941531	G06056518	5494643.812010000500000	10223.154165500000000	0.000000000000000	1357.756055190000100
1280	6	72492	2628790	672492	Soda Springs	Soda Springs CDP	57	U1	N	N	G4210	S	879226.000000000000000	0.000000000000000	39.3248055	-120.3787499	G06072492	879226.281261999970000	5292.102158179999600	0.000000000000000	217.261545627000000
1281	6	24526	2628731	624526	Floriston	Floriston CDP	57	U1	N	N	G4210	S	2461006.000000000000000	0.000000000000000	39.3929307	-120.0151199	G06024526	2461006.827680000100000	6472.553123259999700	0.000000000000000	608.128030945999970
1282	6	30714	2628735	630714	Graniteville	Graniteville CDP	57	U1	N	N	G4210	S	3853001.000000000000000	0.000000000000000	39.4443656	-120.7360303	G06030714	3853000.699270000200000	15527.571660699999000	0.000000000000000	952.097207584999980
1283	6	83570	2628797	683570	Washington	Washington CDP	57	U1	N	N	G4210	S	4917351.000000000000000	0.000000000000000	39.3591638	-120.790484	G06083570	4917352.205629999700000	20245.840565800001000	0.000000000000000	1215.104192580000000
1284	6	38604	2628744	638604	Kingvale	Kingvale CDP	57	U1	N	N	G4210	S	2490332.000000000000000	22032.000000000000000	39.3202604	-120.439242	G06038604	2512366.329239999900000	12151.918608700000000	0.000000000000000	620.819240173000030
1285	6	52246	2628766	652246	North San Juan	North San Juan CDP	57	U1	N	N	G4210	S	6272111.000000000000000	0.000000000000000	39.3718145	-121.1060832	G06052246	6272109.364690000200000	12453.189099499999000	0.000000000000000	1549.871977159999900
1286	6	63106	2628785	663106	Rough and Ready	Rough and Ready CDP	57	U1	N	N	G4210	S	8210351.000000000000000	0.000000000000000	39.234017	-121.1380153	G06063106	8210349.491250000000000	20065.256339899999000	0.000000000000000	2028.821543009999900
1287	6	6406	2407838	606406	Big Bear City	Big Bear City CDP	57	U1	N	N	G4210	S	82760349.000000000000000	44975.000000000000000	34.2541447	-116.7963078	G06006406	82805320.575100005000000	53028.636939299999000	0.000000000000000	20461.640328199999000
1288	6	6635	2407844	606635	Big River	Big River CDP	57	U1	N	N	G4210	S	28042066.000000000000000	1353282.000000000000000	34.1399817	-114.3622024	G06006635	29395353.573100001000000	27467.770527199998000	0.000000000000000	7263.750058050000000
1289	6	7064	2407863	607064	Bloomington	Bloomington CDP	57	U1	N	N	G4210	S	15506093.000000000000000	0.000000000000000	34.0603531	-117.4014628	G06007064	15506089.465200000000000	23332.493879099999000	0.000000000000000	3831.638152370000200
1290	6	7172	2407869	607172	Bluewater	Bluewater CDP	57	U1	N	N	G4210	S	2310232.000000000000000	1167973.000000000000000	34.175649	-114.2671895	G06007172	3478200.011049999900000	16322.181746900000000	0.000000000000000	859.481940549000000
1291	6	17162	2407681	617162	Crestline	Crestline CDP	57	U1	N	N	G4210	S	35844096.000000000000000	362645.000000000000000	34.253121	-117.2860585	G06017162	36206744.296099998000000	32678.206753600000000	0.000000000000000	8946.881360980000000
1292	6	37554	2408454	637554	Joshua Tree	Joshua Tree CDP	57	U1	N	N	G4210	S	95943492.000000000000000	0.000000000000000	34.1224705	-116.313663	G06037554	95943497.912499994000000	41391.653867800000000	0.000000000000000	23708.154651000001000
1293	6	39444	2408532	639444	Lake Arrowhead	Lake Arrowhead CDP	57	U1	N	N	G4210	S	45912592.000000000000000	3169652.000000000000000	34.2541047	-117.1780981	G06039444	49082236.536499999000000	40755.774999499998000	0.000000000000000	12128.484782600000000
1294	6	41194	2408601	641194	Lenwood	Lenwood CDP	57	U1	N	N	G4210	S	5733116.000000000000000	0.000000000000000	34.8851985	-117.1083261	G06041194	5733118.917680000000000	15037.203013500000000	0.000000000000000	1416.684537150000100
1295	6	46884	2408816	646884	Mentone	Mentone CDP	57	U1	N	N	G4210	S	16115428.000000000000000	30802.000000000000000	34.0606703	-117.115114	G06046884	16146235.806700001000000	23995.732913200001000	0.000000000000000	3989.821758269999900
1296	6	49348	2408870	649348	Morongo Valley	Morongo Valley CDP	57	U1	N	N	G4210	S	65317020.000000000000000	0.000000000000000	34.0723774	-116.5627267	G06049348	65317011.204000004000000	42597.787299099997000	0.000000000000000	16140.184969899999000
1297	6	49684	2408883	649684	Mountain View Acres	Mountain View Acres CDP	57	U1	N	N	G4210	S	4069016.000000000000000	0.000000000000000	34.4975791	-117.3470317	G06049684	4069015.395380000100000	10133.788640900000000	0.000000000000000	1005.475601470000000
1298	6	50132	2408894	650132	Muscoy	Muscoy CDP	57	U1	N	N	G4210	S	8140240.000000000000000	10189.000000000000000	34.1560594	-117.346405	G06050132	8150424.922270000000000	16589.812246199999000	0.000000000000000	2014.013859540000100
1299	6	63316	2409224	663316	Running Springs	Running Springs CDP	57	U1	N	N	G4210	S	10888684.000000000000000	23184.000000000000000	34.2113617	-117.1045717	G06063316	10911869.073899999000000	26175.444480700000000	0.000000000000000	2696.381570040000000
1300	6	64462	2409248	664462	San Antonio Heights	San Antonio Heights CDP	57	U1	N	N	G4210	S	6364937.000000000000000	415767.000000000000000	34.156403	-117.6586872	G06064462	6780704.607680000400000	13086.985551700000000	0.000000000000000	1675.548598700000000
1301	6	70728	2409296	670728	Searles Valley	Searles Valley CDP	57	U1	N	N	G4210	S	27179693.000000000000000	0.000000000000000	35.7700518	-117.3966695	G06070728	27179686.813999999000000	22856.247990600001000	0.000000000000000	6716.246878320000200
1302	6	86594	2409630	686594	Wrightwood	Wrightwood CDP	57	U1	N	N	G4210	S	15347918.000000000000000	8669.000000000000000	34.3459762	-117.6276202	G06086594	15356584.784299999000000	18737.885954800000000	0.000000000000000	3794.694741169999800
1303	6	44644	2583066	644644	Lytle Creek	Lytle Creek CDP	57	U1	N	N	G4210	S	15586140.000000000000000	0.000000000000000	34.2499256	-117.5044314	G06044644	15586143.545200000000000	21381.011801100001000	0.000000000000000	3851.419946340000000
1304	6	52715	2583099	652715	Oak Glen	Oak Glen CDP	57	U1	N	N	G4210	S	39152901.000000000000000	11187.000000000000000	34.0455937	-116.9496184	G06052715	39164091.133699998000000	43471.085707099999000	0.000000000000000	9677.657679399999300
1305	6	52760	2583100	652760	Oak Hills	Oak Hills CDP	57	U1	N	N	G4210	S	63170584.000000000000000	0.000000000000000	34.3899435	-117.4031075	G06052760	63170588.525899999000000	73246.258266699995000	0.000000000000000	15609.792375200001000
1306	6	73700	2583150	673700	Spring Valley Lake	Spring Valley Lake CDP	57	U2	N	N	G4210	S	7689226.000000000000000	1459582.000000000000000	34.4971853	-117.2688823	G06073700	9148804.405130000800000	16989.863012700000000	0.000000000000000	2260.718802500000000
1307	6	71964	2583143	671964	Silver Lakes	Silver Lakes CDP	57	U2	N	N	G4210	S	13395754.000000000000000	1031477.000000000000000	34.7503065	-117.3459853	G06071964	14427231.449300000000000	19774.451864200000000	0.000000000000000	3565.046530799999800
1308	6	44420	2627937	644420	Lucerne Valley	Lucerne Valley CDP	57	U1	N	N	G4210	S	273476961.000000000000000	0.000000000000000	34.4427653	-116.9020552	G06044420	273476986.130999980000000	109314.088365000000000	0.000000000000000	67577.634980400006000
1309	6	56826	2627935	656826	Phelan	Phelan CDP	57	U1	N	N	G4210	S	155651128.000000000000000	0.000000000000000	34.439822	-117.5248312	G06056826	155651128.565000000000000	54913.818717900002000	0.000000000000000	38462.231499800000000
1310	6	57302	2627936	657302	Piñon Hills	Piñon Hills CDP	57	U1	N	N	G4210	S	83177521.000000000000000	7523.000000000000000	34.4425196	-117.6219589	G06057302	83185049.057400003000000	42054.848706299999000	0.000000000000000	20555.473279700000000
1311	6	34392	2629366	634392	Homestead Valley	Homestead Valley CDP	57	U2	N	N	G4210	S	87750653.000000000000000	0.000000000000000	34.2730187	-116.4145291	G06034392	87750648.268000007000000	60556.860097099998000	0.000000000000000	21683.657414300000000
1312	6	25114	2628733	625114	Fort Irwin	Fort Irwin CDP	57	M2	N	N	G4210	S	18266903.000000000000000	0.000000000000000	35.2479938	-116.6836347	G06025114	18266903.411600001000000	20070.510323099999000	0.000000000000000	4513.850135749999900
1313	6	3512	2628708	603512	Baker	Baker CDP	57	U1	N	N	G4210	S	6961529.000000000000000	0.000000000000000	35.2769184	-116.071735	G06003512	6961528.346090000100000	14099.909574800000000	0.000000000000000	1720.231117549999900
1314	6	77378	2410039	677378	Sutter	Sutter CDP	57	U1	N	N	G4210	S	7862038.000000000000000	0.000000000000000	39.1556499	-121.7492411	G06077378	7862041.669370000300000	13054.760850900000000	0.000000000000000	1942.752805820000000
1315	6	20900	2583004	620900	East Nicolaus	East Nicolaus CDP	57	U1	N	N	G4210	S	11884846.000000000000000	0.000000000000000	38.9100199	-121.5443202	G06020900	11884848.914000001000000	16120.994890399999000	0.000000000000000	2936.810124579999900
1316	6	51336	2583093	651336	Nicolaus	Nicolaus CDP	57	U1	N	N	G4210	S	8126872.000000000000000	0.000000000000000	38.8980898	-121.5728737	G06051336	8126870.885769999600000	15789.155900800000000	0.000000000000000	2008.193530360000100
1317	6	60970	2583121	660970	Rio Oso	Rio Oso CDP	57	U1	N	N	G4210	S	16920055.000000000000000	0.000000000000000	38.951757	-121.5310369	G06060970	16920054.384799998000000	23679.841699799999000	0.000000000000000	4181.036493200000200
1318	6	80560	2583169	680560	Trowbridge	Trowbridge CDP	57	U1	N	N	G4210	S	17474275.000000000000000	0.000000000000000	38.9263227	-121.5147029	G06080560	17474274.826200001000000	22666.437167299999000	0.000000000000000	4317.987346789999700
1319	6	46926	2583078	646926	Meridian	Meridian CDP	57	U1	N	N	G4210	S	13717697.000000000000000	0.000000000000000	39.140435	-121.9078946	G06046926	13717694.376800001000000	19288.206895800002000	0.000000000000000	3389.716101819999900
1320	6	62168	2583123	662168	Robbins	Robbins CDP	57	U1	N	N	G4210	S	6718591.000000000000000	22543.000000000000000	38.8669477	-121.7070925	G06062168	6741132.854109999700000	13042.825809700000000	0.000000000000000	1665.770205430000000
1321	6	6028	2407831	606028	Bermuda Dunes	Bermuda Dunes CDP	57	U1	N	N	G4210	S	7630447.000000000000000	0.000000000000000	33.7435002	-116.2873319	G06006028	7630444.299560000200000	12779.288259000001000	0.000000000000000	1885.523849409999900
1322	6	9360	2407936	609360	Cabazon	Cabazon CDP	57	U1	N	N	G4210	S	12608270.000000000000000	65747.000000000000000	33.9124953	-116.7814143	G06009360	12674024.944300000000000	22690.917909799999000	0.000000000000000	3131.819768580000100
1323	6	12916	2408019	612916	Cherry Valley	Cherry Valley CDP	57	U1	N	N	G4210	S	20944072.000000000000000	0.000000000000000	33.9795458	-116.9695218	G06012916	20944070.471000001000000	27999.923532900000000	0.000000000000000	5175.392523219999900
1324	6	20697	2408708	620697	East Hemet	East Hemet CDP	57	U1	N	N	G4210	S	13501757.000000000000000	0.000000000000000	33.7301245	-116.9410442	G06020697	13501760.970000001000000	18575.488584399998000	0.000000000000000	3336.357794959999900
1325	6	21810	2408053	621810	El Cerrito	El Cerrito CDP	57	U1	N	N	G4210	S	6612039.000000000000000	581976.000000000000000	33.8381856	-117.522205	G06021810	7194018.610129999900000	16902.756656699999000	0.000000000000000	1777.680712939999900
1326	6	29644	2408298	629644	Glen Avon	Glen Avon CDP	57	U1	N	N	G4210	S	20975719.000000000000000	90084.000000000000000	34.0169247	-117.4828598	G06029644	21065802.693700001000000	22731.892187099998000	0.000000000000000	5205.473210549999700
1327	6	33574	2408383	633574	Highgrove	Highgrove CDP	57	U1	N	N	G4210	S	8336147.000000000000000	0.000000000000000	34.0105769	-117.3098383	G06033574	8336145.398050000000000	17105.628914400000000	0.000000000000000	2059.906388550000000
1328	6	34302	2408398	634302	Home Gardens	Home Gardens CDP	57	U1	N	N	G4210	S	4030021.000000000000000	0.000000000000000	33.8782392	-117.5114023	G06034302	4030021.119940000100000	11357.259650300000000	0.000000000000000	995.839906164000010
1329	6	34316	2408399	634316	Homeland	Homeland CDP	57	U1	N	N	G4210	S	11058075.000000000000000	0.000000000000000	33.7458789	-117.1132415	G06034316	11058081.190300001000000	14645.962975900000000	0.000000000000000	2732.511370830000000
1330	6	36203	2408414	636203	Idyllwild-Pine Cove	Idyllwild-Pine Cove CDP	57	U2	N	N	G4210	S	35541502.000000000000000	26091.000000000000000	33.7442086	-116.7306896	G06036203	35567601.931400001000000	40340.253606500002000	0.000000000000000	8788.945843120000100
1331	6	39598	2408560	639598	Lakeland Village	Lakeland Village CDP	57	U1	N	N	G4210	S	22471190.000000000000000	161983.000000000000000	33.6489563	-117.366823	G06039598	22633172.767299999000000	42263.223240699997000	0.000000000000000	5592.778790469999900
1332	6	39836	2408564	639836	Lakeview	Lakeview CDP	57	U1	N	N	G4210	S	8442803.000000000000000	0.000000000000000	33.8284655	-117.1233341	G06039836	8442802.335310000900000	12807.961025099999000	0.000000000000000	2086.261891720000200
1333	6	45680	2408176	645680	March ARB	March ARB CDP	57	M2	N	N	G4210	S	30958396.000000000000000	444.000000000000000	33.8891026	-117.278368	G06045680	30958832.426500000000000	33308.693245100003000	0.000000000000000	7650.094096539999600
1334	6	46660	2408811	646660	Mecca	Mecca CDP	57	U1	N	N	G4210	S	18023367.000000000000000	0.000000000000000	33.5767009	-116.0645081	G06046660	18023368.740699999000000	19014.810918399999000	0.000000000000000	4453.671407980000400
1335	6	47976	2408838	647976	Mira Loma	Mira Loma CDP	57	U1	N	N	G4210	S	20711682.000000000000000	394935.000000000000000	33.9863764	-117.5211244	G06047976	21106611.733100001000000	22504.768164599998000	0.000000000000000	5215.557343780000300
1336	6	52624	2408960	652624	Nuevo	Nuevo CDP	57	U1	N	N	G4210	S	17538028.000000000000000	0.000000000000000	33.8011407	-117.1413998	G06052624	17538029.152399998000000	24706.032162700001000	0.000000000000000	4333.741383890000200
1337	6	56350	2409048	656350	Pedley	Pedley CDP	57	U1	N	N	G4210	S	13154574.000000000000000	95701.000000000000000	33.9789606	-117.4723744	G06056350	13250277.659200000000000	18377.045876900000000	0.000000000000000	3274.214915529999900
1338	6	62756	2409205	662756	Romoland	Romoland CDP	57	U1	N	N	G4210	S	6848712.000000000000000	0.000000000000000	33.7647634	-117.1571338	G06062756	6848713.480530000300000	12986.554603000000000	0.000000000000000	1692.353957159999900
1339	6	63260	2409222	663260	Rubidoux	Rubidoux CDP	57	U1	N	N	G4210	S	25017145.000000000000000	740030.000000000000000	33.9932069	-117.4181503	G06063260	25757174.507500000000000	25990.423858099999000	0.000000000000000	6364.736432190000400
1340	6	76022	2410031	676022	Sunnyslope	Sunnyslope CDP	57	U1	N	N	G4210	S	3816501.000000000000000	0.000000000000000	34.0202626	-117.4254275	G06076022	3816501.118629999900000	10453.844788000000000	0.000000000000000	943.077964789000020
1341	6	78596	2409313	678596	Thousand Palms	Thousand Palms CDP	57	U1	N	N	G4210	S	61216545.000000000000000	0.000000000000000	33.814975	-116.3544637	G06078596	61216569.624600001000000	36612.072076600001000	0.000000000000000	15126.943789200001000
1342	6	81708	2409393	681708	Valle Vista	Valle Vista CDP	57	U1	N	N	G4210	S	17788667.000000000000000	539549.000000000000000	33.7428791	-116.8900833	G06081708	18328201.766399998000000	24024.435449400000000	0.000000000000000	4528.997289099999800
1343	6	85894	2409606	685894	Winchester	Winchester CDP	57	U1	N	N	G4210	S	20024725.000000000000000	0.000000000000000	33.7146328	-117.0768989	G06085894	20024724.556800000000000	25638.726603700001000	0.000000000000000	4948.217200389999600
1344	6	86244	2409622	686244	Woodcrest	Woodcrest CDP	57	U1	N	N	G4210	S	29551896.000000000000000	0.000000000000000	33.8789736	-117.3686278	G06086244	29551891.755500000000000	38227.790677700003000	0.000000000000000	7302.431485320000300
1345	6	464	2582929	600464	Aguanga	Aguanga CDP	57	U1	N	N	G4210	S	35222074.000000000000000	0.000000000000000	33.4522463	-116.8554705	G06000464	35222080.903600000000000	37998.870552900000000	0.000000000000000	8703.565737749999200
1346	6	2294	2582935	602294	Anza	Anza CDP	57	U1	N	N	G4210	S	71468370.000000000000000	212166.000000000000000	33.5662978	-116.6964947	G06002294	71680529.561100006000000	49530.779879700000000	0.000000000000000	17712.644601000000000
1347	6	16420	2582983	616420	Coronita	Coronita CDP	57	U2	N	N	G4210	S	1799425.000000000000000	0.000000000000000	33.8758361	-117.6113612	G06016420	1799424.302119999900000	10731.301932000000000	0.000000000000000	444.647428596000000
1348	6	18982	2582993	618982	Desert Center	Desert Center CDP	57	U1	N	N	G4210	S	78799182.000000000000000	0.000000000000000	33.7377986	-115.3666216	G06018982	78799191.056099996000000	41523.459134099998000	0.000000000000000	19471.704165200001000
1349	6	18986	2582994	618986	Desert Edge	Desert Edge CDP	57	U1	N	N	G4210	S	5872956.000000000000000	0.000000000000000	33.9222888	-116.4400922	G06018986	5872962.591079999700000	11341.008599800000000	0.000000000000000	1451.240661410000000
1350	6	85206	2583184	685206	Whitewater	Whitewater CDP	57	U2	N	N	G4210	S	25569328.000000000000000	0.000000000000000	33.9355958	-116.6872084	G06085206	25569332.681600001000000	26620.059861900001000	0.000000000000000	6318.319706139999700
1351	6	83460	2583181	683460	Warm Springs	Warm Springs CDP	57	U2	N	N	G4210	S	5248094.000000000000000	0.000000000000000	33.7026813	-117.3325658	G06083460	5248094.978389999800000	15150.264145400000000	0.000000000000000	1296.832511610000000
1352	6	83085	2583177	683085	Vista Santa Rosa	Vista Santa Rosa CDP	57	U1	N	N	G4210	S	41753343.000000000000000	32133.000000000000000	33.6213929	-116.2087112	G06083085	41785474.783799998000000	39067.842582400001000	0.000000000000000	10325.415686200000000
1353	6	78456	2583161	678456	Thermal	Thermal CDP	57	U1	N	N	G4210	S	24478850.000000000000000	0.000000000000000	33.6263707	-116.1309089	G06078456	24478851.222500000000000	27201.752753000001000	0.000000000000000	6048.855869209999600
1354	6	72156	2583145	672156	Sky Valley	Sky Valley CDP	57	U1	N	N	G4210	S	62856017.000000000000000	0.000000000000000	33.8911314	-116.3549567	G06072156	62855989.439700000000000	50386.417833000000000	0.000000000000000	15532.053248000000000
1355	6	61012	2583122	661012	Ripley	Ripley CDP	57	U1	N	N	G4210	S	4404860.000000000000000	0.000000000000000	33.5237876	-114.6529919	G06061012	4404858.594890000300000	10272.885149500000000	0.000000000000000	1088.464263399999900
1356	6	52302	2583097	652302	North Shore	North Shore CDP	57	U2	N	N	G4210	S	28948851.000000000000000	0.000000000000000	33.5156776	-115.9092276	G06052302	28948847.858700000000000	31769.891692199999000	0.000000000000000	7153.416093169999800
1357	6	47066	2583079	647066	Mesa Verde	Mesa Verde CDP	57	U1	N	N	G4210	S	11244714.000000000000000	0.000000000000000	33.5957735	-114.731755	G06047066	11244722.362100000000000	17477.831336100000000	0.000000000000000	2778.631408780000100
1358	6	46520	2583076	646520	Meadowbrook	Meadowbrook CDP	57	U2	N	N	G4210	S	17757114.000000000000000	60335.000000000000000	33.7257821	-117.2850862	G06046520	17817451.783599999000000	20509.566540899999000	0.000000000000000	4402.788219750000300
1359	6	46646	2583077	646646	Mead Valley	Mead Valley CDP	57	U1	N	N	G4210	S	49647836.000000000000000	0.000000000000000	33.8332489	-117.2850073	G06046646	49647830.473399997000000	33820.546331400001000	0.000000000000000	12268.246088100001000
1360	6	39715	2583052	639715	Lake Riverside	Lake Riverside CDP	57	U2	N	N	G4210	S	18628626.000000000000000	216503.000000000000000	33.518735	-116.8121026	G06039715	18845124.504200000000000	20019.335181300001000	0.000000000000000	4656.731679409999700
1361	6	39645	2583051	639645	Lake Mathews	Lake Mathews CDP	57	U2	N	N	G4210	S	41251815.000000000000000	0.000000000000000	33.8249659	-117.3683428	G06039645	41251830.865999997000000	33518.107474700002000	0.000000000000000	10193.549402400000000
1362	6	36452	2583039	636452	Indio Hills	Indio Hills CDP	57	U1	N	N	G4210	S	55715246.000000000000000	0.000000000000000	33.8416702	-116.2480911	G06036452	55715245.297799997000000	34111.921833900000000	0.000000000000000	13767.536942900000000
1363	6	30410	2583026	630410	Good Hope	Good Hope CDP	57	U1	N	N	G4210	S	29092490.000000000000000	0.000000000000000	33.7706251	-117.2771776	G06030410	29092482.135100000000000	29023.303578100000000	0.000000000000000	7188.908895810000100
1364	6	26067	2583019	626067	French Valley	French Valley CDP	57	U2	N	N	G4210	S	28146365.000000000000000	77886.000000000000000	33.5994608	-117.1064951	G06026067	28224254.850200001000000	27711.850097600000000	0.000000000000000	6974.365261390000300
1365	6	22457	2583009	622457	El Sobrante	El Sobrante CDP	57	U2	N	N	G4210	S	18676016.000000000000000	0.000000000000000	33.8725294	-117.4625302	G06022457	18676018.875399999000000	25343.765110600001000	0.000000000000000	4614.944768489999700
1366	6	21230	2629135	621230	Eastvale	Eastvale CDP	57	U2	N	N	G4210	S	29539492.000000000000000	104026.000000000000000	33.9623743	-117.578856	G06021230	29643521.220699999000000	31081.826948999998000	0.000000000000000	7325.073619279999500
1367	6	19022	2629131	619022	Desert Palms	Desert Palms CDP	57	U2	N	N	G4210	S	6915979.000000000000000	2271.000000000000000	33.7791438	-116.2982193	G06019022	6918251.268020000300000	12637.367806300001000	0.000000000000000	1709.537118669999900
1368	6	17204	2629130	617204	Crestmore Heights	Crestmore Heights CDP	57	U1	N	N	G4210	S	744931.000000000000000	0.000000000000000	34.02997	-117.3958116	G06017204	744929.975729999950000	3646.523570050000200	0.000000000000000	184.076205818999990
1369	6	78134	2629134	678134	Temescal Valley	Temescal Valley CDP	57	U1	N	N	G4210	S	49992807.000000000000000	92242.000000000000000	33.7580035	-117.4671622	G06078134	50085055.044299997000000	60214.779434099997000	0.000000000000000	12376.286632500000000
1370	6	29112	2629132	629112	Garnet	Garnet CDP	57	U1	N	N	G4210	S	29240986.000000000000000	349642.000000000000000	33.9213425	-116.4888322	G06029112	29590634.013999999000000	26604.807507900001000	0.000000000000000	7312.004905890000400
1371	6	49544	2629133	649544	Mountain Center	Mountain Center CDP	57	U1	N	N	G4210	S	4880669.000000000000000	4439.000000000000000	33.708309	-116.7276415	G06049544	4885106.488180000300000	13346.597895499999000	0.000000000000000	1207.136102270000000
1372	6	53224	2630708	653224	Oasis	Oasis CDP	57	U1	N	N	G4210	S	50843469.000000000000000	0.000000000000000	33.5275147	-116.1261038	G06053224	50843472.979599997000000	42379.398253300002000	0.000000000000000	12563.695785700000000
1373	6	30944	2630600	630944	Green Acres	Green Acres CDP	57	U1	N	N	G4210	S	3626886.000000000000000	0.000000000000000	33.7349555	-117.0782709	G06030944	3626886.960550000000000	9428.033195050000400	0.000000000000000	896.223285925000030
1374	6	32562	2408361	632562	Hayfork	Hayfork CDP	57	U1	N	N	G4210	S	186732536.000000000000000	58222.000000000000000	40.5758706	-123.123629	G06032562	186790778.875999990000000	101188.188571000010000	0.000000000000000	46157.006668700000000
1375	6	41278	2408603	641278	Lewiston	Lewiston CDP	57	U1	N	N	G4210	S	51824116.000000000000000	0.000000000000000	40.6969329	-122.8224919	G06041278	51824117.078199998000000	38630.287848200001000	0.000000000000000	12806.018219800000000
1376	6	83794	2409537	683794	Weaverville	Weaverville CDP	57	U1	N	N	G4210	S	26998529.000000000000000	0.000000000000000	40.7487947	-122.9273824	G06083794	26998528.155800000000000	36936.626636699999000	0.000000000000000	6671.481598989999800
1377	6	9150	2582954	609150	Burnt Ranch	Burnt Ranch CDP	57	U1	N	N	G4210	S	34654942.000000000000000	3143.000000000000000	40.8113348	-123.5082607	G06009150	34658089.587200001000000	34443.337915099997000	0.000000000000000	8564.200448359999400
1378	6	14406	2582977	614406	Coffee Creek	Coffee Creek CDP	57	U1	N	N	G4210	S	29836326.000000000000000	48533.000000000000000	41.0796733	-122.716906	G06014406	29884859.210900001000000	39860.434137400000000	0.000000000000000	7384.709535410000200
1379	6	19724	2582999	619724	Douglas City	Douglas City CDP	57	U1	N	N	G4210	S	64859888.000000000000000	32385.000000000000000	40.6809173	-122.9240962	G06019724	64892275.243600003000000	53090.460361099998000	0.000000000000000	16035.230428299999000
1380	6	36098	2583038	636098	Hyampom	Hyampom CDP	57	U1	N	N	G4210	S	52506749.000000000000000	0.000000000000000	40.6261785	-123.4688297	G06036098	52506749.990400001000000	55991.924322799998000	0.000000000000000	12974.700486000000000
1381	6	37596	2583043	637596	Junction City	Junction City CDP	57	U1	N	N	G4210	S	72272061.000000000000000	116091.000000000000000	40.7242144	-123.0507173	G06037596	72388155.480599999000000	55748.968243299998000	0.000000000000000	17887.502773699998000
1382	6	45092	2583071	645092	Mad River	Mad River CDP	57	U1	N	N	G4210	S	89750233.000000000000000	0.000000000000000	40.4320155	-123.4924269	G06045092	89750229.722200006000000	53115.393763599997000	0.000000000000000	22177.764752300001000
1383	6	80476	2583167	680476	Trinity Center	Trinity Center CDP	57	U1	N	N	G4210	S	13547334.000000000000000	0.000000000000000	40.9840638	-122.7083243	G06080476	13547330.307100000000000	30762.296407200000000	0.000000000000000	3347.618223410000200
1384	6	80483	2611452	680483	Trinity Village	Trinity Village CDP	57	U1	N	N	G4210	S	10394615.000000000000000	0.000000000000000	40.8789159	-123.5132075	G06080483	10394617.729000000000000	18554.580908200001000	0.000000000000000	2568.565979139999900
1385	6	63386	2628787	663386	Ruth	Ruth CDP	57	U1	N	N	G4210	S	100600489.000000000000000	4347235.000000000000000	40.2938485	-123.3483345	G06063386	104936503.362000000000000	61304.971597199998000	0.000000000000000	25930.374693199999000
1386	6	9346	2407934	609346	Byron	Byron CDP	57	U1	N	N	G4210	S	16802510.000000000000000	0.000000000000000	37.8755169	-121.6418247	G06009346	16802509.740400001000000	21900.522547100001000	0.000000000000000	4151.990579020000000
1387	6	14232	2407641	614232	Clyde	Clyde CDP	57	U1	N	N	G4210	S	347414.000000000000000	0.000000000000000	38.0251056	-122.0279662	G06014232	347416.058101999980000	3039.273165879999900	0.000000000000000	85.848377565199996
1388	6	17274	2407683	617274	Crockett	Crockett CDP	57	U1	N	N	G4210	S	2745584.000000000000000	0.000000000000000	38.0519394	-122.2201515	G06017274	2745585.375990000100000	9604.825859979999200	0.000000000000000	678.448921684999960
1389	6	19150	2408668	619150	Diablo	Diablo CDP	57	U1	N	N	G4210	S	3515780.000000000000000	0.000000000000000	37.8408085	-121.9564564	G06019150	3515779.473809999900000	9824.821909079999400	0.000000000000000	868.768028030999970
1390	6	19339	2408672	619339	Discovery Bay	Discovery Bay CDP	57	U1	N	N	G4210	S	16106925.000000000000000	2125495.000000000000000	37.9076744	-121.597955	G06019339	18232424.847399998000000	22622.372864100002000	0.000000000000000	4505.330296979999700
1391	6	21061	2408035	621061	East Richmond Heights	East Richmond Heights CDP	57	U1	N	N	G4210	S	1502601.000000000000000	0.000000000000000	37.9450812	-122.3139069	G06021061	1502603.545280000000000	7048.333941120000400	0.000000000000000	371.301422251000020
1392	6	22454	2408062	622454	El Sobrante	El Sobrante CDP	57	U1	N	N	G4210	S	7162170.000000000000000	0.000000000000000	37.9800515	-122.3068108	G06022454	7162162.906860000500000	31400.428296499998000	0.000000000000000	1769.808997229999900
1393	6	38086	2408472	638086	Kensington	Kensington CDP	57	U1	N	N	G4210	S	2453211.000000000000000	24193.000000000000000	37.9103035	-122.2827462	G06038086	2477403.009230000000000	8075.184457800000000	0.000000000000000	612.179615643000030
1394	6	38772	2408496	638772	Knightsen	Knightsen CDP	57	U1	N	N	G4210	S	21668810.000000000000000	230317.000000000000000	37.9624376	-121.6485996	G06038772	21899129.302600000000000	20949.414170000000000	0.000000000000000	5411.392700110000100
1395	6	49651	2408884	649651	Mountain View	Mountain View CDP	57	U1	N	N	G4210	S	750829.000000000000000	0.000000000000000	38.0092406	-122.1168585	G06049651	750826.395796000030000	4712.391169790000300	0.000000000000000	185.533242949000000
1396	6	54764	2409012	654764	Pacheco	Pacheco CDP	57	U1	N	N	G4210	S	1917120.000000000000000	0.000000000000000	37.9878602	-122.069906	G06054764	1917117.876810000000000	9654.370608960000000	0.000000000000000	473.730144267000010
1397	6	58226	2409091	658226	Port Costa	Port Costa CDP	57	U1	N	N	G4210	S	410061.000000000000000	0.000000000000000	38.0445423	-122.1849439	G06058226	410058.941417000020000	4845.171855480000000	0.000000000000000	101.327771143000010
1398	6	62490	2409201	662490	Rodeo	Rodeo CDP	57	U1	N	N	G4210	S	9705751.000000000000000	2291474.000000000000000	38.036605	-122.2539556	G06062490	9705758.732009999500000	18952.352888500001000	0.000000000000000	2398.345213900000100
1399	6	62700	2409202	662700	Rollingwood	Rollingwood CDP	57	U1	N	N	G4210	S	430451.000000000000000	0.000000000000000	37.9654441	-122.3305796	G06062700	430449.641523999980000	3826.592650170000100	0.000000000000000	106.366422871000000
1400	6	77924	2410059	677924	Tara Hills	Tara Hills CDP	57	U1	N	N	G4210	S	1653715.000000000000000	0.000000000000000	37.993723	-122.3187853	G06077924	1653715.577070000100000	6957.081195980000300	0.000000000000000	408.642018510000010
1401	6	82842	2409517	682842	Vine Hill	Vine Hill CDP	57	U1	N	N	G4210	S	3894460.000000000000000	0.000000000000000	38.0071051	-122.0872872	G06082842	3894457.444569999800000	16653.060941100000000	0.000000000000000	962.341392447999970
1402	6	83215	2409521	683215	Contra Costa Centre	Contra Costa Centre CDP	57	U1	N	N	G4210	S	1661729.000000000000000	0.000000000000000	37.926013	-122.0540193	G06083215	1661727.494770000000000	9193.064239159999500	0.000000000000000	410.621806490999970
1403	6	4470	2582940	604470	Bayview	Bayview CDP	57	U1	N	N	G4210	S	788834.000000000000000	209671.000000000000000	38.0062344	-122.3201647	G06004470	788833.638006999970000	4866.490201399999900	0.000000000000000	194.925037034000010
1404	6	135	2582926	600135	Acalanes Ridge	Acalanes Ridge CDP	57	U2	N	N	G4210	S	1193090.000000000000000	0.000000000000000	37.9047221	-122.0785741	G06000135	1193085.697280000000000	8456.457067879999200	0.000000000000000	294.817896350000010
1405	6	11915	2582967	611915	Castle Hill	Castle Hill CDP	57	U2	N	N	G4210	S	1885322.000000000000000	0.000000000000000	37.8729631	-122.0573333	G06011915	1885320.027880000000000	7979.071824919999900	0.000000000000000	465.872724677000010
1406	6	70266	2583130	670266	Saranap	Saranap CDP	57	U1	N	N	G4210	S	2939426.000000000000000	0.000000000000000	37.8878159	-122.0761266	G06070266	2939428.549480000000000	10367.249845200000000	0.000000000000000	726.348613013999970
1407	6	10301	2583160	610301	Camino Tassajara	Camino Tassajara CDP	57	U1	N	N	G4210	S	3265316.000000000000000	0.000000000000000	37.7909654	-121.8849786	G06010301	3265312.957260000100000	7701.145614690000000	0.000000000000000	806.876403912999990
1408	6	71362	2583136	671362	Shell Ridge	Shell Ridge CDP	57	U2	N	N	G4210	S	1113519.000000000000000	0.000000000000000	37.9059196	-122.0343938	G06071362	1113519.917640000100000	8409.333323549999500	0.000000000000000	275.156764018999980
1409	6	60279	2583120	660279	Reliez Valley	Reliez Valley CDP	57	U2	N	N	G4210	S	6120492.000000000000000	0.000000000000000	37.9399189	-122.1026947	G06060279	6120491.152390000400000	19878.325304000002000	0.000000000000000	1512.406300980000000
1410	6	898	2582930	600898	Alhambra Valley	Alhambra Valley CDP	57	U2	N	N	G4210	S	5581050.000000000000000	0.000000000000000	37.9686579	-122.1363263	G06000898	5581048.963189999600000	15956.943760400000000	0.000000000000000	1379.107233040000000
1411	6	48718	2583085	648718	Montalvin Manor	Montalvin Manor CDP	57	U2	N	N	G4210	S	883982.000000000000000	0.000000000000000	37.9976641	-122.3296522	G06048718	883979.228316999970000	5206.774142549999900	0.000000000000000	218.436024422000000
1412	6	52162	2583096	652162	North Richmond	North Richmond CDP	57	U1	N	N	G4210	S	3647903.000000000000000	363936.000000000000000	37.9652641	-122.3706871	G06052162	3647902.876600000100000	14200.839490099999000	0.000000000000000	901.416431878000030
1413	6	51622	2583094	651622	Norris Canyon	Norris Canyon CDP	57	U2	N	N	G4210	S	9158062.000000000000000	0.000000000000000	37.7460342	-121.9887838	G06051622	9158064.062710000200000	15674.772969800000000	0.000000000000000	2263.006913719999800
1414	6	68263	2583126	668263	San Miguel	San Miguel CDP	57	U1	N	N	G4210	S	2720655.000000000000000	0.000000000000000	37.8867	-122.0368312	G06068263	2720654.506790000000000	10116.245135100000000	0.000000000000000	672.288369741999990
1415	6	51890	2583095	651890	North Gate	North Gate CDP	57	U2	N	N	G4210	S	1703717.000000000000000	0.000000000000000	37.9061529	-121.9981843	G06051890	1703714.885650000100000	7248.197929379999600	0.000000000000000	420.997116731000010
1416	6	618	2407707	600618	Alamo	Alamo CDP	57	U1	N	N	G4210	S	25037165.000000000000000	0.000000000000000	37.8545998	-122.012993	G06000618	25037159.708700001000000	35613.690640100001000	0.000000000000000	6186.816900660000100
1417	6	4415	2407808	604415	Bay Point	Bay Point CDP	57	U1	N	N	G4210	S	16974821.000000000000000	2115572.000000000000000	38.032742	-121.9609577	G06004415	16974830.081700001000000	25915.173763499999000	0.000000000000000	4194.571862679999900
1418	6	6210	2407834	606210	Bethel Island	Bethel Island CDP	57	U1	N	N	G4210	S	14411147.000000000000000	0.000000000000000	38.0290031	-121.6405656	G06006210	14411144.835400000000000	18142.757022000002000	0.000000000000000	3561.071441940000100
1419	6	6928	2633169	606928	Blackhawk	Blackhawk CDP	57	U1	N	N	G4210	S	15025180.000000000000000	25221.000000000000000	37.8094176	-121.9129288	G06006928	15050403.388100000000000	27029.066025700002000	0.000000000000000	3719.035670440000100
1420	6	11656	2407978	611656	Casa Conejo	Casa Conejo CDP	57	U1	N	N	G4210	S	1230873.000000000000000	0.000000000000000	34.1846172	-118.9443539	G06011656	1230872.391790000000000	5312.242496769999900	0.000000000000000	304.155191909999990
1421	6	12669	2408010	612669	Channel Islands Beach	Channel Islands Beach CDP	57	U1	N	N	G4210	S	1045900.000000000000000	17590.000000000000000	34.1610926	-119.2252768	G06012669	1063481.027419999900000	10241.685189899999000	0.000000000000000	262.791884964000020
1422	6	22370	2408061	622370	El Rio	El Rio CDP	57	U1	N	N	G4210	S	5241816.000000000000000	0.000000000000000	34.2452858	-119.1568343	G06022370	5241816.081559999800000	12167.056852800000000	0.000000000000000	1295.280962410000000
1423	6	46702	2408814	646702	Meiners Oaks	Meiners Oaks CDP	57	U1	N	N	G4210	S	3647335.000000000000000	0.000000000000000	34.4504852	-119.2731333	G06046702	3647335.553100000100000	9525.335498899999900	0.000000000000000	901.276243186999980
1424	6	48046	2408839	648046	Mira Monte	Mira Monte CDP	57	U1	N	N	G4210	S	11836554.000000000000000	44675.000000000000000	34.4288996	-119.2833997	G06048046	11881226.358200001000000	21333.467014700000000	0.000000000000000	2935.914971549999800
1425	6	53116	2408964	653116	Oak Park	Oak Park CDP	57	U1	N	N	G4210	S	13702189.000000000000000	0.000000000000000	34.1849802	-118.7669255	G06053116	13702190.406400001000000	14976.801382600001000	0.000000000000000	3385.884987299999900
1426	6	53182	2408966	653182	Oak View	Oak View CDP	57	U1	N	N	G4210	S	5081539.000000000000000	0.000000000000000	34.3989692	-119.2975706	G06053182	5081539.010359999700000	11871.049441600000000	0.000000000000000	1255.675635600000100
1427	6	57372	2409077	657372	Piru	Piru CDP	57	U1	N	N	G4210	S	7302650.000000000000000	40401.000000000000000	34.4069212	-118.7995724	G06057372	7343044.975990000200000	16143.134199500000000	0.000000000000000	1814.505929920000000
1428	6	4938	2585403	604938	Bell Canyon	Bell Canyon CDP	57	U2	N	N	G4210	S	9378784.000000000000000	0.000000000000000	34.2080758	-118.6876286	G06004938	9378776.837759999600000	14888.859150000000000	0.000000000000000	2317.546228190000000
1429	6	70130	2585444	670130	Santa Rosa Valley	Santa Rosa Valley CDP	57	U2	N	N	G4210	S	17769213.000000000000000	0.000000000000000	34.2454313	-118.9023754	G06070130	17769213.628699999000000	21182.438069500000000	0.000000000000000	4390.868312100000400
1430	6	70322	2585446	670322	Saticoy	Saticoy CDP	57	U1	N	N	G4210	S	965367.000000000000000	0.000000000000000	34.2819537	-119.1452524	G06070322	965368.574964000030000	5127.083360839999800	0.000000000000000	238.547769972999990
1431	6	39735	2585428	639735	Lake Sherwood	Lake Sherwood CDP	57	U2	N	N	G4210	S	8120645.000000000000000	486228.000000000000000	34.1323475	-118.8850625	G06039735	8606867.950729999700000	17077.323866100000000	0.000000000000000	2126.803388200000000
1432	6	70140	2585445	670140	Santa Susana	Santa Susana CDP	57	U1	N	N	G4210	S	2883195.000000000000000	0.000000000000000	34.2579541	-118.6663629	G06070140	2883192.796120000100000	9669.519799309999100	0.000000000000000	712.452455728000020
1433	6	31372	2628856	631372	Groveland	Groveland CDP	57	U1	N	N	G4210	S	24763877.000000000000000	15061.000000000000000	37.8277457	-120.2438159	G06031372	24778938.023600001000000	29927.185624599999000	0.000000000000000	6123.008932689999700
1434	6	13182	2408028	613182	Chinese Camp	Chinese Camp CDP	57	U1	N	N	G4210	S	2325639.000000000000000	6504.000000000000000	37.8702154	-120.444225	G06013182	2332141.709390000000000	6768.882582459999900	0.000000000000000	576.284766734999950
1435	6	14904	2407648	614904	Columbia	Columbia CDP	57	U1	N	N	G4210	S	15439976.000000000000000	47250.000000000000000	38.0302563	-120.4156534	G06014904	15487228.390799999000000	23738.226853000000000	0.000000000000000	3826.977479369999900
1436	6	21188	2408039	621188	East Sonora	East Sonora CDP	57	U1	N	N	G4210	S	6411729.000000000000000	13419.000000000000000	37.9743042	-120.338076	G06021188	6425145.422330000400000	15176.511318499999000	0.000000000000000	1587.688010570000000
1437	6	37106	2408437	637106	Jamestown	Jamestown CDP	57	U1	N	N	G4210	S	7755645.000000000000000	5377.000000000000000	37.9587798	-120.408787	G06037106	7761021.759680000100000	17649.893161100001000	0.000000000000000	1917.790242500000000
1438	6	48298	2408846	648298	Mi-Wuk Village	Mi-Wuk Village CDP	57	U1	N	N	G4210	S	7195654.000000000000000	14595.000000000000000	38.0592705	-120.1780819	G06048298	7210250.330070000100000	15294.211216000000000	0.000000000000000	1781.691658290000100
1439	6	48641	2408856	648641	Mono Vista	Mono Vista CDP	57	U1	N	N	G4210	S	7344703.000000000000000	7273.000000000000000	38.0124739	-120.2696165	G06048641	7351974.895870000100000	16018.291191599999000	0.000000000000000	1816.712561180000000
1440	6	56870	2633170	656870	Phoenix Lake	Phoenix Lake CDP	57	U1	Y	N	G4210	S	28515834.000000000000000	334098.000000000000000	38.0092286	-120.3077814	G06056870	28849937.126100000000000	28705.993389399999000	0.000000000000000	7128.974718849999600
1441	6	72772	2408758	672772	Soulsbyville	Soulsbyville CDP	57	U1	N	N	G4210	S	7796447.000000000000000	15737.000000000000000	37.9913386	-120.2627739	G06072772	7812184.507199999900000	20031.052741300002000	0.000000000000000	1930.432832740000100
1442	6	80763	2409362	680763	Tuolumne City	Tuolumne City CDP	57	U1	N	N	G4210	S	6039952.000000000000000	77740.000000000000000	37.9619441	-120.2422728	G06080763	6117687.253569999700000	17524.317791900001000	0.000000000000000	1511.713442490000000
1443	6	80966	2409370	680966	Twain Harte	Twain Harte CDP	57	U1	N	N	G4210	S	9581039.000000000000000	49580.000000000000000	38.0369433	-120.2339184	G06080966	9630620.731109999100000	19564.232086399999000	0.000000000000000	2379.778209529999900
1444	6	12300	2582970	612300	Cedar Ridge	Cedar Ridge CDP	57	U1	N	N	G4210	S	20172325.000000000000000	22466.000000000000000	38.0657363	-120.2738689	G06012300	20194788.975099999000000	25595.487485400001000	0.000000000000000	4990.241033340000300
1445	6	80896	2583171	680896	Tuttletown	Tuttletown CDP	57	U1	N	N	G4210	S	19037472.000000000000000	16983.000000000000000	38.0069375	-120.4510591	G06080896	19054456.498700000000000	26108.233070900002000	0.000000000000000	4708.458741770000400
1446	6	57244	2583115	657244	Pine Mountain Lake	Pine Mountain Lake CDP	57	U2	N	N	G4210	S	49137320.000000000000000	726370.000000000000000	37.8595397	-120.1816624	G06057244	49863687.838799998000000	34934.282834400001000	0.000000000000000	12321.585604800001000
1447	6	71834	2583140	671834	Sierra Village	Sierra Village CDP	57	U1	N	N	G4210	S	6539607.000000000000000	9750.000000000000000	38.0756264	-120.1593536	G06071834	6549357.964420000100000	17930.687559300000000	0.000000000000000	1618.381598160000100
1448	6	42622	2583061	642622	Long Barn	Long Barn CDP	57	U1	N	N	G4210	S	7451460.000000000000000	3839.000000000000000	38.0932629	-120.1344955	G06042622	7455299.475290000400000	14916.028920600000000	0.000000000000000	1842.244620790000000
1449	6	14454	2628721	614454	Cold Springs	Cold Springs CDP	57	U1	N	N	G4210	S	4492222.000000000000000	0.000000000000000	38.1613351	-120.053527	G06014454	4492223.467419999700000	12775.872455999999000	0.000000000000000	1110.052593550000000
1450	6	75322	2628792	675322	Strawberry	Strawberry CDP	57	U1	N	N	G4210	S	1350629.000000000000000	21432.000000000000000	38.198384	-120.0103432	G06075322	1372061.713049999900000	7064.086300150000200	0.000000000000000	339.043833001000000
1451	6	982	2582931	600982	Alleghany	Alleghany CDP	57	U1	N	N	G4210	S	903782.000000000000000	0.000000000000000	39.4666599	-120.8411238	G06000982	903782.386468000010000	6799.726193620000200	0.000000000000000	223.329491372000010
1452	6	10004	2582957	610004	Calpine	Calpine CDP	57	U1	N	N	G4210	S	1838558.000000000000000	5712.000000000000000	39.6625708	-120.443628	G06010004	1844271.512510000000000	9315.495318470000700	0.000000000000000	455.729415628000030
1453	6	19794	2583000	619794	Downieville	Downieville CDP	57	U1	N	N	G4210	S	8237935.000000000000000	14329.000000000000000	39.5786434	-120.8164052	G06019794	8252264.561610000200000	14563.141166900001000	0.000000000000000	2039.178982460000000
1454	6	57036	2583112	657036	Pike	Pike CDP	57	U1	N	N	G4210	S	11102357.000000000000000	0.000000000000000	39.4279653	-120.9998244	G06057036	11102359.839100000000000	19625.464190499999000	0.000000000000000	2743.452863229999800
1455	6	70336	2583131	670336	Sattley	Sattley CDP	57	U1	N	N	G4210	S	5302770.000000000000000	4699.000000000000000	39.6299452	-120.4372753	G06070336	5307466.662949999800000	13106.452035400000000	0.000000000000000	1311.503574370000000
1456	6	71774	2583138	671774	Sierra Brooks	Sierra Brooks CDP	57	U1	N	N	G4210	S	3549117.000000000000000	0.000000000000000	39.6425925	-120.2153873	G06071774	3549115.133210000100000	12105.329058400001000	0.000000000000000	877.005448862999970
1457	6	71778	2583139	671778	Sierra City	Sierra City CDP	57	U1	N	N	G4210	S	5569938.000000000000000	728.000000000000000	39.5726584	-120.6276165	G06071778	5570664.118060000200000	15724.861659800001000	0.000000000000000	1376.541081919999900
1458	6	71848	2583141	671848	Sierraville	Sierraville CDP	57	U1	N	N	G4210	S	13002102.000000000000000	2126.000000000000000	39.5750822	-120.3647197	G06071848	13004230.382099999000000	24510.976166500001000	0.000000000000000	3213.415309240000200
1459	6	82334	2583175	682334	Verdi	Verdi CDP	57	U1	N	N	G4210	S	10808118.000000000000000	34863.000000000000000	39.5269686	-120.0233943	G06082334	10842979.958900001000000	17581.700323699999000	0.000000000000000	2679.358698970000200
1460	6	30420	2583027	630420	Goodyears Bar	Goodyears Bar CDP	57	U1	N	N	G4210	S	5309072.000000000000000	43381.000000000000000	39.552354	-120.8931017	G06030420	5352454.082720000300000	14212.689274799999000	0.000000000000000	1322.620207900000000
1461	6	13966	2407631	613966	Clearlake Oaks	Clearlake Oaks CDP	57	U1	N	N	G4210	S	5119747.000000000000000	358784.000000000000000	39.0234715	-122.6597465	G06013966	5478527.785249999700000	18152.668209500000000	0.000000000000000	1353.773698250000100
1462	6	14302	2407643	614302	Cobb	Cobb CDP	57	U1	N	N	G4210	S	12898013.000000000000000	22377.000000000000000	38.8353286	-122.7224347	G06014302	12920390.310900001000000	26571.460073700000000	0.000000000000000	3192.697976479999900
1463	6	33549	2408382	633549	Hidden Valley Lake	Hidden Valley Lake CDP	57	U1	N	N	G4210	S	25211170.000000000000000	397579.000000000000000	38.8014984	-122.5514259	G06033549	25608750.557000000000000	35887.674670799999000	0.000000000000000	6328.060075290000000
1464	6	38044	2408468	638044	Kelseyville	Kelseyville CDP	57	U1	N	N	G4210	S	7471622.000000000000000	15272.000000000000000	38.9701843	-122.8313842	G06038044	7486897.027110000100000	19347.899173599999000	0.000000000000000	1850.052545889999900
1465	6	44350	2408146	644350	Lower Lake	Lower Lake CDP	57	U1	N	N	G4210	S	6906622.000000000000000	64421.000000000000000	38.9130345	-122.6069867	G06044350	6971044.814940000000000	14321.610699200000000	0.000000000000000	1722.582688219999900
1466	6	44406	2408150	644406	Lucerne	Lucerne CDP	57	U1	N	N	G4210	S	12892054.000000000000000	27069.000000000000000	39.0579022	-122.7674064	G06044406	12919123.030500000000000	23761.145421099998000	0.000000000000000	3192.384824679999800
1467	6	47332	2408828	647332	Middletown	Middletown CDP	57	U1	N	N	G4210	S	4776237.000000000000000	0.000000000000000	38.7518774	-122.6221035	G06047332	4776238.692040000100000	14418.806620500000000	0.000000000000000	1180.234283980000100
1468	6	51294	2408925	651294	Nice	Nice CDP	57	U1	N	N	G4210	S	4474222.000000000000000	0.000000000000000	39.126644	-122.8524644	G06051294	4474220.083820000300000	14790.160037199999000	0.000000000000000	1105.603860579999900
1469	6	51990	2408942	651990	North Lakeport	North Lakeport CDP	57	U2	N	N	G4210	S	9958143.000000000000000	7006840.000000000000000	39.0865514	-122.9095254	G06051990	16964989.277899999000000	19340.399145899999000	0.000000000000000	4192.140147099999900
1470	6	81358	2409382	681358	Upper Lake	Upper Lake CDP	57	U1	N	N	G4210	S	4357050.000000000000000	12148.000000000000000	39.1650498	-122.9051819	G06081358	4369198.221649999700000	11301.481252000000000	0.000000000000000	1079.652393269999900
1471	6	13985	2582976	613985	Clearlake Riviera	Clearlake Riviera CDP	57	U2	N	N	G4210	S	13529376.000000000000000	4029.000000000000000	38.9513834	-122.7222429	G06013985	13533404.231799999000000	23917.013394500002000	0.000000000000000	3344.177015239999900
1472	6	72478	2583147	672478	Soda Bay	Soda Bay CDP	57	U1	N	N	G4210	S	3327986.000000000000000	0.000000000000000	39.0024314	-122.7794759	G06072478	3327991.732619999900000	11027.344372500000000	0.000000000000000	822.364666608999980
1473	6	73690	2583149	673690	Spring Valley	Spring Valley CDP	57	U2	N	N	G4210	S	12780937.000000000000000	102399.000000000000000	39.0760533	-122.5845123	G06073690	12883331.744100001000000	23802.680147300001000	0.000000000000000	3183.540605199999800
1474	6	16035	2407652	616035	Concow	Concow CDP	57	U1	N	N	G4210	S	70981496.000000000000000	968645.000000000000000	39.7703164	-121.513493	G06016035	71950146.303800002000000	48254.841697299998000	0.000000000000000	17779.268349000002000
1475	6	20270	2408696	620270	Durham	Durham CDP	57	U1	N	N	G4210	S	211812409.000000000000000	393109.000000000000000	39.6293576	-121.7907705	G06020270	212205525.844000010000000	69395.078228400002000	0.000000000000000	52437.127413100003000
1476	6	45120	2408161	645120	Magalia	Magalia CDP	57	U1	N	N	G4210	S	36298352.000000000000000	10692.000000000000000	39.8192801	-121.6077515	G06045120	36309049.799199998000000	43993.650559599999000	0.000000000000000	8972.161601330000800
1477	6	54388	2409001	654388	Oroville East	Oroville East CDP	57	U2	N	N	G4210	S	57364834.000000000000000	454011.000000000000000	39.4934771	-121.4884004	G06054388	57818850.276799999000000	65056.496196300002000	0.000000000000000	14287.349053600001000
1478	6	55086	2409019	655086	Palermo	Palermo CDP	57	U1	N	N	G4210	S	75529064.000000000000000	37114.000000000000000	39.4306948	-121.5228836	G06055086	75566175.993599996000000	55342.041496899998000	0.000000000000000	18672.808744900001000
1479	6	73178	2408768	673178	South Oroville	South Oroville CDP	57	U1	N	N	G4210	S	7677658.000000000000000	0.000000000000000	39.4787405	-121.5441336	G06073178	7677656.025569999600000	13773.674107000001000	0.000000000000000	1897.190120970000000
1480	6	78470	2410077	678470	Thermalito	Thermalito CDP	57	U1	N	N	G4210	S	32897526.000000000000000	434050.000000000000000	39.508933	-121.6011163	G06078470	33331576.134000000000000	60560.901436100001000	0.000000000000000	8236.411835490000200
1481	6	3792	2612459	603792	Bangor	Bangor CDP	57	U1	N	N	G4210	S	34765028.000000000000000	0.000000000000000	39.3760873	-121.4116537	G06003792	34765027.165100001000000	34742.677602299998000	0.000000000000000	8590.625299350000200
1482	6	6070	2612472	606070	Berry Creek	Berry Creek CDP	57	U1	N	N	G4210	S	147940033.000000000000000	154404.000000000000000	39.6315367	-121.4053968	G06006070	148094455.217999990000000	91243.519338700004000	0.000000000000000	36594.936849899997000
1483	6	9310	2612473	609310	Butte Creek Canyon	Butte Creek Canyon CDP	57	U2	N	N	G4210	S	53020968.000000000000000	69055.000000000000000	39.7442296	-121.7073245	G06009310	53090031.184699997000000	46025.686469799999000	0.000000000000000	13118.832408000000000
1484	6	9318	2612474	609318	Butte Meadows	Butte Meadows CDP	57	U1	N	N	G4210	S	5554030.000000000000000	1292.000000000000000	40.0852251	-121.5421318	G06009318	5555324.956910000200000	15337.853789500001000	0.000000000000000	1372.750692650000000
1485	6	9324	2612475	609324	Butte Valley	Butte Valley CDP	57	U2	N	N	G4210	S	47370529.000000000000000	29333.000000000000000	39.6694503	-121.6458459	G06009324	47399862.138300002000000	33949.673252000001000	0.000000000000000	11712.761015200000000
1486	6	12818	2612476	612818	Cherokee	Cherokee CDP	57	U1	N	N	G4210	S	4533847.000000000000000	442052.000000000000000	39.6523226	-121.5292914	G06012818	4975900.073219999700000	12305.560301800000000	0.000000000000000	1229.571685740000000
1487	6	14148	2612477	614148	Clipper Mills	Clipper Mills CDP	57	U1	N	N	G4210	S	4503147.000000000000000	0.000000000000000	39.5324242	-121.1665519	G06014148	4503149.566750000200000	11319.979402299999000	0.000000000000000	1112.752491490000000
1488	6	62200	2612487	662200	Robinson Mill	Robinson Mill CDP	57	U2	N	N	G4210	S	3411255.000000000000000	0.000000000000000	39.4856263	-121.3201644	G06062200	3411255.396220000000000	10934.797821200000000	0.000000000000000	842.939565966000030
1489	6	74186	2612488	674186	Stirling City	Stirling City CDP	57	U1	N	N	G4210	S	3048650.000000000000000	2150.000000000000000	39.9117932	-121.5347559	G06074186	3050797.905869999900000	8509.454775509999300	0.000000000000000	753.868580309999970
1490	6	86678	2612489	686678	Yankee Hill	Yankee Hill CDP	57	U1	N	N	G4210	S	15698252.000000000000000	5269.000000000000000	39.6972871	-121.5172615	G06086678	15703519.564600000000000	18741.215961099999000	0.000000000000000	3880.424192399999800
1491	6	24918	2612481	624918	Forest Ranch	Forest Ranch CDP	57	U1	N	N	G4210	S	36059653.000000000000000	0.000000000000000	39.8951785	-121.6704853	G06024918	36059654.200300001000000	36821.263463099996000	0.000000000000000	8910.534606740000500
1492	6	38024	2612483	638024	Kelly Ridge	Kelly Ridge CDP	57	U2	N	N	G4210	S	5054053.000000000000000	0.000000000000000	39.5288032	-121.4662586	G06038024	5054053.112639999900000	16099.647257500001000	0.000000000000000	1248.883722350000000
1493	6	34428	2612482	634428	Honcut	Honcut CDP	57	U1	N	N	G4210	S	10973489.000000000000000	0.000000000000000	39.3325899	-121.5387546	G06034428	10973486.939300001000000	17696.159376299998000	0.000000000000000	2711.607676149999900
1494	6	24750	2612480	624750	Forbestown	Forbestown CDP	57	U1	N	N	G4210	S	16250438.000000000000000	15370.000000000000000	39.5275837	-121.2662224	G06024750	16265809.903100001000000	24806.090138299998000	0.000000000000000	4019.369160990000200
1495	6	14442	2612478	614442	Cohasset	Cohasset CDP	57	U1	N	N	G4210	S	65540964.000000000000000	0.000000000000000	39.9027142	-121.7448212	G06014442	65540981.257200003000000	46866.725732600004000	0.000000000000000	16195.529175300000000
1496	6	51574	2612484	651574	Nord	Nord CDP	57	U1	N	N	G4210	S	5452534.000000000000000	0.000000000000000	39.7737878	-121.9549057	G06051574	5452534.318570000100000	11605.779060200000000	0.000000000000000	1347.350572750000100
1497	6	60662	2612486	660662	Richvale	Richvale CDP	57	U1	N	N	G4210	S	2401175.000000000000000	0.000000000000000	39.4937385	-121.7507688	G06060662	2401175.202070000100000	7820.345829160000000	0.000000000000000	593.343314276000000
1498	6	59115	2612485	659115	Rackerby	Rackerby CDP	57	U2	N	N	G4210	S	7650379.000000000000000	0.000000000000000	39.4261136	-121.35419	G06059115	7650379.257629999900000	16135.809761900000000	0.000000000000000	1890.449884830000000
1499	6	17995	2582990	617995	Daphnedale Park	Daphnedale Park CDP	57	U1	N	N	G4210	S	3446846.000000000000000	4621.000000000000000	41.5074223	-120.553921	G06017995	3451465.104189999900000	8523.701617520000600	0.000000000000000	852.875601190999990
1500	6	43126	2583062	643126	Lookout	Lookout CDP	57	U1	N	N	G4210	S	13815697.000000000000000	307074.000000000000000	41.210401	-121.1529597	G06043126	14122766.104800001000000	20311.468746499999000	0.000000000000000	3489.811505700000000
1501	6	51042	2583091	651042	Newell	Newell CDP	57	U1	N	N	G4210	S	6233911.000000000000000	14913.000000000000000	41.8899211	-121.3600483	G06051042	6248818.702610000000000	11432.426943300001000	0.000000000000000	1544.116729229999900
1502	6	39472	2583049	639472	Lake City	Lake City CDP	57	U1	N	N	G4210	S	15065515.000000000000000	6524.000000000000000	41.6453414	-120.2221397	G06039472	15072040.769099999000000	22587.392984800001000	0.000000000000000	3724.382383740000000
1503	6	25030	2583014	625030	Fort Bidwell	Fort Bidwell CDP	57	U1	N	N	G4210	S	8288057.000000000000000	43600.000000000000000	41.8633015	-120.1593945	G06025030	8331660.368510000400000	19331.710586000001000	0.000000000000000	2058.798113610000200
1504	6	9834	2582955	609834	California Pines	California Pines CDP	57	U1	N	N	G4210	S	19236731.000000000000000	366426.000000000000000	41.4146617	-120.6667114	G06009834	19603157.387400001000000	25577.141022100001000	0.000000000000000	4844.045684159999800
1505	6	310	2582927	600310	Adin	Adin CDP	57	U1	N	N	G4210	S	8901692.000000000000000	15858.000000000000000	41.1993122	-120.9567786	G06000310	8917548.792309999500000	14107.315790400000000	0.000000000000000	2203.574296079999800
1506	6	12328	2582971	612328	Cedarville	Cedarville CDP	57	U1	N	N	G4210	S	14092837.000000000000000	11119.000000000000000	41.5286833	-120.1744329	G06012328	14103953.840700001000000	19732.529878199999000	0.000000000000000	3485.162894009999900
1507	6	10732	2582963	610732	Canby	Canby CDP	57	U1	N	N	G4210	S	5875339.000000000000000	106897.000000000000000	41.4522333	-120.8882905	G06010732	5982233.964139999800000	11993.609018900001000	0.000000000000000	1478.242205730000000
1508	6	41390	2583057	641390	Likely	Likely CDP	57	U1	N	N	G4210	S	3441976.000000000000000	11716.000000000000000	41.2253565	-120.5027736	G06041390	3453690.867740000100000	12524.021728800000000	0.000000000000000	853.425599343000040
1509	6	51168	2583092	651168	New Pine Creek	New Pine Creek CDP	57	U1	N	N	G4210	S	5917846.000000000000000	0.000000000000000	41.9873164	-120.3008875	G06051168	5917845.525670000400000	12874.743126400001000	0.000000000000000	1462.331476090000000
1510	6	20424	2628727	620424	Eagleville	Eagleville CDP	57	U1	N	N	G4210	S	2512188.000000000000000	0.000000000000000	41.3190261	-120.1146038	G06020424	2512188.469880000200000	9789.394199290000000	0.000000000000000	620.775290166999980
1511	6	10256	2407944	610256	Cameron Park	Cameron Park CDP	57	U1	N	N	G4210	S	28766067.000000000000000	178840.000000000000000	38.6737795	-120.9882061	G06010256	28944901.814300001000000	37796.100295800003000	0.000000000000000	7152.441004350000200
1512	6	19220	2408669	619220	Diamond Springs	Diamond Springs CDP	57	U1	N	N	G4210	S	43103631.000000000000000	181518.000000000000000	38.6913002	-120.8378882	G06019220	43285151.760399997000000	51081.825753199999000	0.000000000000000	10695.993937600000000
1513	6	21880	2408055	621880	El Dorado Hills	El Dorado Hills CDP	57	U1	N	N	G4210	S	125493998.000000000000000	393737.000000000000000	38.6739711	-121.0488416	G06021880	125887736.883000000000000	86986.389193399998000	0.000000000000000	31107.537244399999000
1514	6	29350	2408289	629350	Georgetown	Georgetown CDP	57	U1	N	N	G4210	S	39182260.000000000000000	10741.000000000000000	38.9113533	-120.834624	G06029350	39192995.140400000000000	39618.527842500000000	0.000000000000000	9684.800015020000500
1515	6	58030	2409086	658030	Pollock Pines	Pollock Pines CDP	57	U1	N	N	G4210	S	20533416.000000000000000	83617.000000000000000	38.7533964	-120.5978981	G06058030	20617032.325399999000000	43164.802709000003000	0.000000000000000	5094.579637490000100
1516	6	71554	2408727	671554	Shingle Springs	Shingle Springs CDP	57	U1	N	N	G4210	S	21260302.000000000000000	74836.000000000000000	38.6658555	-120.9362083	G06071554	21335139.197500002000000	36824.437962900003000	0.000000000000000	5272.027710039999900
1517	6	10270	2582961	610270	Camino	Camino CDP	57	U1	N	N	G4210	S	5827743.000000000000000	0.000000000000000	38.7411629	-120.6815803	G06010270	5827742.358180000400000	19964.662120600002000	0.000000000000000	1440.066498510000000
1518	6	3205	2582982	603205	Auburn Lake Trails	Auburn Lake Trails CDP	57	U1	N	N	G4210	S	32963727.000000000000000	56719.000000000000000	38.893294	-120.9772769	G06003205	33020443.879600000000000	41114.078057600003000	0.000000000000000	8159.529381080000300
1519	6	14764	2582981	614764	Coloma	Coloma CDP	57	U1	N	N	G4210	S	8689799.000000000000000	0.000000000000000	38.802616	-120.8946346	G06014764	8689798.099099999300000	17537.196854500002000	0.000000000000000	2147.295874150000100
1520	6	77728	2628793	677728	Tahoma	Tahoma CDP	57	U1	N	N	G4210	S	6717237.000000000000000	22.000000000000000	39.0640916	-120.1458015	G06077728	6717251.984050000100000	12699.639805500001000	0.000000000000000	1659.869113929999900
1521	6	31302	2628736	631302	Grizzly Flats	Grizzly Flats CDP	57	U2	N	N	G4210	S	17168503.000000000000000	0.000000000000000	38.6356964	-120.535435	G06031302	17168506.936500002000000	25351.437419599999000	0.000000000000000	4242.430455769999800
1522	6	14450	2628720	614450	Cold Springs	Cold Springs CDP	57	U1	N	N	G4210	S	1956545.000000000000000	0.000000000000000	38.7467843	-120.8761131	G06014450	1956544.761849999900000	6676.286658109999700	0.000000000000000	483.472739735000000
1523	6	63218	2409220	663218	Rowland Heights	Rowland Heights CDP	57	U1	N	N	G4210	S	33866485.000000000000000	14576.000000000000000	33.9703133	-117.8905677	G06063218	33881054.492700003000000	32015.255074799999000	0.000000000000000	8372.190894940000400
1524	6	73276	2408771	673276	South San Gabriel	South San Gabriel CDP	57	U1	N	N	G4210	S	2157505.000000000000000	685.000000000000000	34.0488965	-118.0966136	G06073276	2158190.729299999800000	9261.010932560000600	0.000000000000000	533.300543443000040
1525	6	73290	2408772	673290	South San Jose Hills	South San Jose Hills CDP	57	U1	N	N	G4210	S	3905477.000000000000000	0.000000000000000	34.0122818	-117.9042225	G06073290	3905470.152220000000000	13756.212925399999000	0.000000000000000	965.062691772999980
1526	6	73430	2408778	673430	South Whittier	South Whittier CDP	57	U1	N	N	G4210	S	13823363.000000000000000	22188.000000000000000	33.9330802	-118.0307712	G06073430	13845555.721899999000000	23351.191623999999000	0.000000000000000	3421.311328289999900
1527	6	81638	2409392	681638	Valinda	Valinda CDP	57	U1	N	N	G4210	S	5216614.000000000000000	0.000000000000000	34.0400358	-117.9300524	G06081638	5216616.449819999700000	16033.756434600000000	0.000000000000000	1289.053997799999900
1528	6	81967	2409388	681967	Val Verde	Val Verde CDP	57	U1	N	N	G4210	S	6644175.000000000000000	0.000000000000000	34.4504231	-118.6717843	G06081967	6644173.700389999900000	18009.499627900001000	0.000000000000000	1641.811076770000000
1529	6	82667	2409512	682667	View Park-Windsor Hills	View Park-Windsor Hills CDP	57	U2	N	N	G4210	S	4768648.000000000000000	1987.000000000000000	33.9944725	-118.3477617	G06082667	4770633.696300000000000	11110.529867600000000	0.000000000000000	1178.849259359999900
1530	6	82814	2409516	682814	Vincent	Vincent CDP	57	U2	N	N	G4210	S	3808692.000000000000000	0.000000000000000	34.0982452	-117.923795	G06082814	3808692.487410000100000	18789.664144400002000	0.000000000000000	941.148409991999980
1531	6	83402	2409528	683402	Walnut Park	Walnut Park CDP	57	U1	N	N	G4210	S	1936670.000000000000000	0.000000000000000	33.9682323	-118.2219715	G06083402	1936669.605130000000000	7284.002821699999900	0.000000000000000	478.561481551999980
1532	6	84116	2409544	684116	West Athens	West Athens CDP	57	U1	N	N	G4210	S	3461384.000000000000000	0.000000000000000	33.9234553	-118.3032972	G06084116	3461385.484269999900000	8014.671485330000000	0.000000000000000	855.326980496000030
1533	6	84144	2409546	684144	West Carson	West Carson CDP	57	U1	N	N	G4210	S	5868839.000000000000000	33314.000000000000000	33.8231392	-118.2936849	G06084144	5902136.066030000300000	13541.113852600000000	0.000000000000000	1458.449584069999900
1534	6	84780	2409548	684780	West Rancho Dominguez	West Rancho Dominguez CDP	57	U1	N	N	G4210	S	4279682.000000000000000	0.000000000000000	33.8945081	-118.269729	G06084780	4279685.698529999700000	9438.453149850000000	0.000000000000000	1057.533367100000100
1535	6	84592	2409575	684592	Westmont	Westmont CDP	57	U1	N	N	G4210	S	4785354.000000000000000	0.000000000000000	33.9416787	-118.3018377	G06084592	4785355.419879999900000	12856.002471300000000	0.000000000000000	1182.487076480000000
1536	6	84774	2409564	684774	West Puente Valley	West Puente Valley CDP	57	U1	N	N	G4210	S	4561782.000000000000000	2059.000000000000000	34.0506449	-117.968632	G06084774	4563839.409830000300000	16241.561866800001000	0.000000000000000	1127.749278320000000
1537	6	84921	2409570	684921	West Whittier-Los Nietos	West Whittier-Los Nietos CDP	57	U2	N	N	G4210	S	6524475.000000000000000	0.000000000000000	33.9760011	-118.0689253	G06084921	6524466.378610000000000	19396.102759800000000	0.000000000000000	1612.230753360000100
1538	6	85614	2409601	685614	Willowbrook	Willowbrook CDP	57	U1	N	N	G4210	S	9743813.000000000000000	20879.000000000000000	33.9170715	-118.2550638	G06085614	9764697.158819999500000	19577.005237699999000	0.000000000000000	2412.909216340000100
1539	6	450	2582928	600450	Agua Dulce	Agua Dulce CDP	57	U1	N	N	G4210	S	59143581.000000000000000	14645.000000000000000	34.5017567	-118.320567	G06000450	59158242.409999996000000	41110.641174800003000	0.000000000000000	14618.320057700001000
1540	6	11796	2582966	611796	Castaic	Castaic CDP	57	U1	N	N	G4210	S	18805972.000000000000000	45208.000000000000000	34.4800849	-118.6328469	G06011796	18851173.729400001000000	24096.019246600001000	0.000000000000000	4658.226475499999700
1541	6	32385	2583032	632385	Hasley Canyon	Hasley Canyon CDP	57	U2	N	N	G4210	S	14865471.000000000000000	3132.000000000000000	34.4815987	-118.6666891	G06032385	14868597.324400000000000	21823.740498800002000	0.000000000000000	3674.110413720000000
1542	6	21964	2583006	621964	Elizabeth Lake	Elizabeth Lake CDP	57	U2	N	N	G4210	S	16177954.000000000000000	768905.000000000000000	34.6564882	-118.379847	G06021964	16946857.404899999000000	22051.370725500001000	0.000000000000000	4187.659663710000100
1543	6	39556	2583050	639556	Lake Hughes	Lake Hughes CDP	57	U1	N	N	G4210	S	27514129.000000000000000	166309.000000000000000	34.6824154	-118.4519379	G06039556	27680439.579399999000000	28234.758233100001000	0.000000000000000	6839.985581429999900
1544	6	41208	2583056	641208	Leona Valley	Leona Valley CDP	57	U1	N	N	G4210	S	48046338.000000000000000	70714.000000000000000	34.6116503	-118.2997738	G06041208	48117049.951700002000000	53101.930974199997000	0.000000000000000	11889.981983400001000
1545	6	74130	2583151	674130	Stevenson Ranch	Stevenson Ranch CDP	57	U2	N	N	G4210	S	16475422.000000000000000	2399.000000000000000	34.3891875	-118.5883685	G06074130	16477834.787100000000000	22663.467802600000000	0.000000000000000	4071.761650810000000
1546	6	77308	2583157	677308	Sun Village	Sun Village CDP	57	U2	N	N	G4210	S	27675331.000000000000000	1232.000000000000000	34.5595244	-117.9567582	G06077308	27676559.007300001000000	27881.671421399999000	0.000000000000000	6839.026671190000300
1547	6	31092	2583029	631092	Green Valley	Green Valley CDP	57	U1	N	N	G4210	S	33175014.000000000000000	498.000000000000000	34.6174149	-118.4050226	G06031092	33175515.363200001000000	33044.757431700004000	0.000000000000000	8197.848379200000600
1548	6	78960	2583164	678960	Topanga	Topanga CDP	57	U1	N	N	G4210	S	49543372.000000000000000	19537.000000000000000	34.0967768	-118.6060209	G06078960	49562902.935500003000000	42523.172160000002000	0.000000000000000	12247.260036500000000
1549	6	21034	2408704	621034	East Rancho Dominguez	East Rancho Dominguez CDP	57	U2	N	N	G4210	S	2128985.000000000000000	0.000000000000000	33.894834	-118.1955875	G06021034	2128989.184870000000000	15224.839389999999000	0.000000000000000	526.084684668000020
1550	6	62860	2583098	662860	Rose Hills	Rose Hills CDP	57	U2	N	N	G4210	S	1136751.000000000000000	0.000000000000000	34.0090597	-118.0418596	G06062860	1136749.404200000000000	5566.357321939999600	0.000000000000000	280.896895157000020
1551	6	68308	2629291	668308	San Pasqual	San Pasqual CDP	57	U1	N	N	G4210	S	660679.000000000000000	0.000000000000000	34.1392184	-118.102517	G06068308	660678.016208000020000	4284.305985459999600	0.000000000000000	163.257093222000010
1552	6	212	2407697	600212	Acton	Acton CDP	57	U1	N	N	G4210	S	101673310.000000000000000	60418.000000000000000	34.4962595	-118.183891	G06000212	101733735.022000000000000	54213.868558100003000	0.000000000000000	25138.953400700000000
1553	6	1150	2407724	601150	Alondra Park	Alondra Park CDP	57	U1	N	N	G4210	S	2866015.000000000000000	93819.000000000000000	33.8896782	-118.3355407	G06001150	2959834.473569999900000	8107.372770750000200	0.000000000000000	731.391026670999960
1554	6	1290	2407732	601290	Altadena	Altadena CDP	57	U1	N	N	G4210	S	22565961.000000000000000	42669.000000000000000	34.1922117	-118.1355893	G06001290	22608639.949299999000000	29602.925048199999000	0.000000000000000	5586.716599120000000
1555	6	3344	2407785	603344	Avocado Heights	Avocado Heights CDP	57	U1	N	N	G4210	S	7007891.000000000000000	351239.000000000000000	34.0367691	-118.0017825	G06003344	7359125.670869999600000	25094.312899500001000	0.000000000000000	1818.479556159999900
1556	6	12734	2408014	612734	Charter Oak	Charter Oak CDP	57	U1	N	N	G4210	S	2402955.000000000000000	0.000000000000000	34.1024827	-117.8563145	G06012734	2402954.415699999800000	17354.580012300001000	0.000000000000000	593.782967538999970
1557	6	13560	2407624	613560	Citrus	Citrus CDP	57	U1	N	N	G4210	S	2297038.000000000000000	3901.000000000000000	34.1107523	-117.891734	G06013560	2300940.446140000100000	13329.652833599999000	0.000000000000000	568.574766675999970
1558	6	18352	2408648	618352	Del Aire	Del Aire CDP	57	U1	N	N	G4210	S	2625864.000000000000000	0.000000000000000	33.9167121	-118.3692906	G06018352	2625865.850939999800000	10408.590573199999000	0.000000000000000	648.865582778999960
1559	6	19052	2408666	619052	Desert View Highlands	Desert View Highlands CDP	57	U1	N	N	G4210	S	1139528.000000000000000	0.000000000000000	34.5902571	-118.1535395	G06019052	1139526.019090000100000	7450.192919469999700	0.000000000000000	281.583011639000010
1560	6	20746	2408710	620746	East La Mirada	East La Mirada CDP	57	U1	N	N	G4210	S	2824327.000000000000000	0.000000000000000	33.9243733	-117.9887261	G06020746	2824327.537250000100000	7901.894336450000100	0.000000000000000	697.906533480000010
1561	6	20802	2408711	620802	East Los Angeles	East Los Angeles CDP	57	U1	N	N	G4210	S	19290988.000000000000000	11013.000000000000000	34.0315059	-118.1685666	G06020802	19301990.499499999000000	26777.440933200000000	0.000000000000000	4769.625725449999700
1562	6	20984	2408716	620984	East Pasadena	East Pasadena CDP	57	U1	N	N	G4210	S	3412477.000000000000000	13240.000000000000000	34.1367984	-118.0775355	G06020984	3425717.743600000200000	12209.935555399999000	0.000000000000000	846.513289829999960
1563	6	21096	2408037	621096	East San Gabriel	East San Gabriel CDP	57	U1	N	N	G4210	S	4043791.000000000000000	35252.000000000000000	34.1196372	-118.0802422	G06021096	4079047.278320000000000	12400.588447000000000	0.000000000000000	1007.954533730000000
1564	6	24477	2408218	624477	Florence-Graham	Florence-Graham CDP	57	U2	N	N	G4210	S	9273012.000000000000000	0.000000000000000	33.9677198	-118.2443855	G06024477	9273019.446879999700000	18737.683511300002000	0.000000000000000	2291.413007770000100
1565	6	31596	2408344	631596	Hacienda Heights	Hacienda Heights CDP	57	U1	N	N	G4210	S	28943900.000000000000000	18431.000000000000000	33.9958532	-117.9730226	G06031596	28962335.657299999000000	28386.597571300001000	0.000000000000000	7156.749000769999800
1566	6	39045	2408503	639045	La Crescenta-Montrose	La Crescenta-Montrose CDP	57	U2	N	N	G4210	S	8873397.000000000000000	28797.000000000000000	34.2330158	-118.2357736	G06039045	8902189.225339999400000	17042.477639600002000	0.000000000000000	2199.778864420000000
1567	6	39108	2408521	639108	Ladera Heights	Ladera Heights CDP	57	U1	N	N	G4210	S	7680651.000000000000000	277.000000000000000	33.9962883	-118.3758883	G06039108	7680926.150829999700000	18973.048715900000000	0.000000000000000	1897.998186520000000
1568	6	39612	2408541	639612	Lake Los Angeles	Lake Los Angeles CDP	57	U1	N	N	G4210	S	25229328.000000000000000	125676.000000000000000	34.6118029	-117.8341735	G06039612	25355010.641600002000000	26959.677533900001000	0.000000000000000	6265.359576699999700
1569	6	41180	2408600	641180	Lennox	Lennox CDP	57	U1	N	N	G4210	S	2831890.000000000000000	0.000000000000000	33.938064	-118.3585431	G06041180	2831884.187479999800000	10111.939189600000000	0.000000000000000	699.773822417000020
1570	6	41880	2408620	641880	Littlerock	Littlerock CDP	57	U1	N	N	G4210	S	4770454.000000000000000	3763.000000000000000	34.525126	-117.9816314	G06041880	4774217.002500000400000	11630.907969800001000	0.000000000000000	1179.734713610000000
1571	6	45806	2408179	645806	Marina del Rey	Marina del Rey CDP	57	U1	N	N	G4210	S	2226388.000000000000000	1541368.000000000000000	33.9815095	-118.4532292	G06045806	2299651.893530000000000	21538.841270900000000	0.000000000000000	568.256358394000020
1572	6	46436	2408192	646436	Mayflower Village	Mayflower Village CDP	57	U1	N	N	G4210	S	1778769.000000000000000	0.000000000000000	34.1159132	-118.0095954	G06046436	1778764.815200000100000	9233.953794049999500	0.000000000000000	439.542358200000020
1573	6	51820	2408938	651820	North El Monte	North El Monte CDP	57	U1	N	N	G4210	S	1096399.000000000000000	0.000000000000000	34.1029467	-118.0238383	G06051820	1096395.860829999900000	5115.462308389999600	0.000000000000000	270.925317430000010
1574	6	59052	2409114	659052	Quartz Hill	Quartz Hill CDP	57	U1	N	N	G4210	S	9742678.000000000000000	2376.000000000000000	34.6519876	-118.2159454	G06059052	9745056.132470000500000	21710.190330099998000	0.000000000000000	2408.055813030000100
1575	6	2980	2407773	602980	Ashland	Ashland CDP	57	U1	N	N	G4210	S	4761208.000000000000000	0.000000000000000	37.6941617	-122.1159202	G06002980	4761207.089979999700000	11939.138816900000000	0.000000000000000	1176.519894210000100
1576	6	11964	2407987	611964	Castro Valley	Castro Valley CDP	57	U1	N	N	G4210	S	43083379.000000000000000	735213.000000000000000	37.7097482	-122.0623465	G06011964	43818586.239299998000000	58398.319818999997000	0.000000000000000	10827.808467999999000
1577	6	12902	2408020	612902	Cherryland	Cherryland CDP	57	U1	N	N	G4210	S	3100757.000000000000000	0.000000000000000	37.6791587	-122.1037669	G06012902	3100753.526170000000000	11328.023627500001000	0.000000000000000	766.212882918999980
1578	6	23350	2408104	623350	Fairview	Fairview CDP	57	U1	N	N	G4210	S	7161146.000000000000000	61590.000000000000000	37.6776822	-122.0444079	G06023350	7222747.788529999600000	21027.022434400002000	0.000000000000000	1784.779847530000100
1579	6	68112	2409260	668112	San Lorenzo	San Lorenzo CDP	57	U1	N	N	G4210	S	7157226.000000000000000	17052.000000000000000	37.6744403	-122.135134	G06068112	7157232.561640000000000	13575.816371600000000	0.000000000000000	1768.590682390000000
1580	6	77042	2410033	677042	Sunol	Sunol CDP	57	U1	N	N	G4210	S	71874267.000000000000000	34319.000000000000000	37.5859312	-121.880449	G06077042	71908586.509900004000000	54906.262686900001000	0.000000000000000	17768.998700299999000
1581	6	6616	2407843	606616	Big Pine	Big Pine CDP	57	U1	N	N	G4210	S	7651293.000000000000000	4831.000000000000000	37.1655071	-118.2962618	G06006616	7656122.236970000000000	13457.135620300000000	0.000000000000000	1891.869005930000000
1582	6	11600	2407973	611600	Cartago	Cartago CDP	57	U1	N	N	G4210	S	3028823.000000000000000	7192.000000000000000	36.3052395	-118.0271663	G06011600	3036016.812979999900000	10955.609967500000000	0.000000000000000	750.216092710999990
1583	6	18030	2408642	618030	Darwin	Darwin CDP	57	U1	N	N	G4210	S	3484703.000000000000000	0.000000000000000	36.2688034	-117.5890042	G06018030	3484705.073870000000000	14757.246976300001000	0.000000000000000	861.089376579000030
1584	6	19406	2408675	619406	Dixon Lane-Meadow Creek	Dixon Lane-Meadow Creek CDP	57	U2	N	N	G4210	S	8701385.000000000000000	0.000000000000000	37.3863883	-118.4152731	G06019406	8701387.205280000300000	13555.863176700001000	0.000000000000000	2150.159604649999900
1585	6	28021	2408270	628021	Furnace Creek	Furnace Creek CDP	57	U1	N	N	G4210	S	80815079.000000000000000	672336.000000000000000	36.4130112	-116.8780238	G06028021	81487363.191499993000000	56132.917980600003000	0.000000000000000	20135.965966200001000
1586	6	81925	2408400	681925	Valley Wells	Valley Wells CDP	57	U1	N	N	G4210	S	27631913.000000000000000	177128.000000000000000	35.8807292	-117.3356757	G06081925	27809037.316700000000000	32469.169564100001000	0.000000000000000	6871.762774370000400
1587	6	36350	2408418	636350	Independence	Independence CDP	57	U1	N	N	G4210	S	12604908.000000000000000	7190.000000000000000	36.8303101	-118.207855	G06036350	12612100.344799999000000	22360.360407299999000	0.000000000000000	3116.517866799999900
1588	6	37918	2408466	637918	Keeler	Keeler CDP	57	U1	N	N	G4210	S	3372672.000000000000000	0.000000000000000	36.4846215	-117.872047	G06037918	3372672.084100000100000	13085.230780800001000	0.000000000000000	833.405421906000020
1589	6	42580	2408123	642580	Lone Pine	Lone Pine CDP	57	U1	N	N	G4210	S	49298036.000000000000000	468072.000000000000000	36.5744471	-118.0806101	G06042580	49766108.921200000000000	44754.850508700001000	0.000000000000000	12297.473329099999000
1590	6	47013	2408819	647013	Mesa	Mesa CDP	57	U2	N	N	G4210	S	9072238.000000000000000	395419.000000000000000	37.4168335	-118.5391146	G06047013	9467660.239010000600000	16904.270275499999000	0.000000000000000	2339.509794959999900
1591	6	53490	2408982	653490	Olancha	Olancha CDP	57	U1	N	N	G4210	S	20308124.000000000000000	79711.000000000000000	36.2697874	-118.0012577	G06053490	20387832.232600000000000	26477.379771200001000	0.000000000000000	5037.943061119999600
1592	6	56294	2409043	656294	Pearsonville	Pearsonville CDP	57	U1	N	N	G4210	S	10723918.000000000000000	210747.000000000000000	35.8229451	-117.87825	G06056294	10934664.958900001000000	14279.890403500000000	0.000000000000000	2702.014555889999900
1593	6	63148	2409218	663148	Round Valley	Round Valley CDP	57	U1	N	N	G4210	S	35766316.000000000000000	30892.000000000000000	37.4141625	-118.5722734	G06063148	35797206.225100003000000	25854.327661600000000	0.000000000000000	8845.682299710000700
1594	6	71680	2408733	671680	Shoshone	Shoshone CDP	57	U1	N	N	G4210	S	74361302.000000000000000	618.000000000000000	35.9672285	-116.3087742	G06071680	74361934.622299999000000	36109.020537999997000	0.000000000000000	18375.234221499999000
1595	6	78050	2410062	678050	Tecopa	Tecopa CDP	57	U1	N	N	G4210	S	48145749.000000000000000	177237.000000000000000	35.8201555	-116.2047747	G06078050	48322991.744400002000000	48321.501404199997000	0.000000000000000	11940.871308600001000
1596	6	84120	2409545	684120	West Bishop	West Bishop CDP	57	U1	N	N	G4210	S	22684463.000000000000000	2788.000000000000000	37.3627675	-118.4750461	G06084120	22687249.335400000000000	37123.602718399998000	0.000000000000000	5606.141401480000200
1597	6	85551	2409595	685551	Wilkerson	Wilkerson CDP	57	U2	N	N	G4210	S	14833035.000000000000000	1906.000000000000000	37.2773387	-118.3915877	G06085551	14834941.463900000000000	21315.460087700001000	0.000000000000000	3665.793869480000000
1598	6	80515	2583168	680515	Trona	Trona CDP	57	U2	N	N	G4210	S	24076917.000000000000000	2030.000000000000000	35.8159605	-117.3473862	G06080515	24078945.438299999000000	22203.802983199999000	0.000000000000000	5950.036997850000300
1599	6	34405	2583036	634405	Homewood Canyon	Homewood Canyon CDP	57	U1	N	N	G4210	S	26546374.000000000000000	0.000000000000000	35.8900404	-117.3864139	G06034405	26546375.890900001000000	31029.968159600001000	0.000000000000000	6559.752341100000200
1600	6	1651	2407740	601651	Amesti	Amesti CDP	57	U1	N	N	G4210	S	7748060.000000000000000	166235.000000000000000	36.9594832	-121.7817391	G06001651	7914297.162650000300000	16221.794218100000000	0.000000000000000	1955.665419420000000
1601	6	2378	2407750	602378	Aptos	Aptos CDP	57	U1	N	N	G4210	S	16456776.000000000000000	0.000000000000000	36.9907917	-121.892754	G06002378	16456784.118899999000000	26977.964867800001000	0.000000000000000	4066.559917430000000
1602	6	2382	2407751	602382	Aptos Hills-Larkin Valley	Aptos Hills-Larkin Valley CDP	57	U2	N	N	G4210	S	23944161.000000000000000	85462.000000000000000	36.9545295	-121.8213663	G06002382	24029626.010400001000000	22235.019149000000000	0.000000000000000	5937.849901810000100
1603	6	5332	2407827	605332	Ben Lomond	Ben Lomond CDP	57	U1	N	N	G4210	S	21651916.000000000000000	0.000000000000000	37.0781958	-122.0881161	G06005332	21651917.700700000000000	31177.884433800002000	0.000000000000000	5350.305382939999600
1604	6	7652	2407892	607652	Boulder Creek	Boulder Creek CDP	57	U1	N	N	G4210	S	19455028.000000000000000	0.000000000000000	37.1341004	-122.1272075	G06007652	19455031.365100000000000	26964.858021700002000	0.000000000000000	4807.442946930000300
1605	6	16434	2407664	616434	Corralitos	Corralitos CDP	57	U1	N	N	G4210	S	23275298.000000000000000	37138.000000000000000	36.9839844	-121.7895285	G06016434	23312435.590599999000000	33409.247671700003000	0.000000000000000	5760.628289549999900
1606	6	18153	2408643	618153	Day Valley	Day Valley CDP	57	U1	N	N	G4210	S	48710801.000000000000000	0.000000000000000	37.025254	-121.8566639	G06018153	48710800.211199999000000	50816.712108000000000	0.000000000000000	12036.700867800000000
1607	6	23826	2408208	623826	Felton	Felton CDP	57	U1	N	N	G4210	S	11790082.000000000000000	0.000000000000000	37.0392214	-122.0804734	G06023826	11790077.892200001000000	18746.837690000000000	0.000000000000000	2913.391695090000200
1608	6	25576	2408259	625576	Freedom	Freedom CDP	57	U1	N	N	G4210	S	2859364.000000000000000	0.000000000000000	36.940311	-121.7963214	G06025576	2859362.739329999800000	10110.090835800000000	0.000000000000000	706.563920456000010
1609	6	36613	2408427	636613	Interlaken	Interlaken CDP	57	U1	N	N	G4210	S	25396116.000000000000000	1026975.000000000000000	36.9509907	-121.7372501	G06036613	26423090.039600000000000	29822.193047000001000	0.000000000000000	6529.287743779999800
1610	6	41922	2408622	641922	Live Oak	Live Oak CDP	57	U1	N	N	G4210	S	8398356.000000000000000	0.000000000000000	36.9860243	-121.9804134	G06041922	8398336.292840000200000	17985.135198500000000	0.000000000000000	2075.274093330000100
1611	6	53924	2408992	653924	Pleasure Point	Pleasure Point CDP	57	U1	N	N	G4210	S	1949091.000000000000000	3266657.000000000000000	36.9597176	-121.9700357	G06053924	1971313.966999999900000	7881.241531730000100	0.000000000000000	487.122289808000000
1612	6	60928	2409173	660928	Rio del Mar	Rio del Mar CDP	57	U1	N	N	G4210	S	7772035.000000000000000	4173062.000000000000000	36.9578994	-121.8848228	G06060928	7772040.551110000300000	12892.091961800001000	0.000000000000000	1920.513045160000000
1613	6	72688	2408757	672688	Soquel	Soquel CDP	57	U1	N	N	G4210	S	11908719.000000000000000	0.000000000000000	36.9977584	-121.9482512	G06072688	11908708.729599999000000	16306.973546200001000	0.000000000000000	2942.706013399999800
1614	6	81050	2409372	681050	Twin Lakes	Twin Lakes CDP	57	U1	N	N	G4210	S	1788079.000000000000000	1348069.000000000000000	36.9617043	-121.9916467	G06081050	1906405.283860000100000	6525.725980320000400	0.000000000000000	471.083004899999990
1615	6	7470	2582948	607470	Bonny Doon	Bonny Doon CDP	57	U1	N	N	G4210	S	43222667.000000000000000	0.000000000000000	37.0434804	-122.136848	G06007470	43222669.473200001000000	37796.104413599998000	0.000000000000000	10680.554228200001000
1616	6	8478	2582951	608478	Brookdale	Brookdale CDP	57	U1	N	N	G4210	S	9964287.000000000000000	0.000000000000000	37.1057325	-122.1106268	G06008478	9964290.058280000500000	18306.378049200001000	0.000000000000000	2462.229695900000000
1617	6	18086	2582991	618086	Davenport	Davenport CDP	57	U1	N	N	G4210	S	7340963.000000000000000	26961.000000000000000	37.018022	-122.1971068	G06018086	7367924.993870000400000	15782.990740900001000	0.000000000000000	1820.653916230000000
1618	6	49796	2583088	649796	Mount Hermon	Mount Hermon CDP	57	U1	N	N	G4210	S	2302760.000000000000000	0.000000000000000	37.0503697	-122.0512374	G06049796	2302762.582690000100000	7823.725668840000300	0.000000000000000	569.025026423999980
1619	6	40508	2583053	640508	La Selva Beach	La Selva Beach CDP	57	U1	N	N	G4210	S	13718206.000000000000000	0.000000000000000	36.9273747	-121.8444041	G06040508	13718210.521600001000000	20097.388048199999000	0.000000000000000	3389.843643990000100
1620	6	42510	2583060	642510	Lompico	Lompico CDP	57	U1	N	N	G4210	S	8738102.000000000000000	315.000000000000000	37.1146189	-122.0527676	G06042510	8738412.957669999500000	15889.259682700000000	0.000000000000000	2159.308867320000000
1621	6	55048	2583104	655048	Pajaro Dunes	Pajaro Dunes CDP	57	U2	N	N	G4210	S	6636643.000000000000000	66742.000000000000000	36.8682378	-121.805696	G06055048	6703384.839830000000000	12698.697266200001000	0.000000000000000	1656.442467970000100
1622	6	55604	2583106	655604	Paradise Park	Paradise Park CDP	57	U1	N	N	G4210	S	721583.000000000000000	0.000000000000000	37.0062864	-122.0424045	G06055604	721583.105027999960000	4894.457711439999900	0.000000000000000	178.307068428000010
1623	6	56028	2583108	656028	Pasatiempo	Pasatiempo CDP	57	U1	N	N	G4210	S	2288587.000000000000000	0.000000000000000	37.0034331	-122.0265155	G06056028	2288586.123100000000000	6994.953247499999600	0.000000000000000	565.521946970000040
1624	6	70644	2583132	670644	Seacliff	Seacliff CDP	57	U1	N	N	G4210	S	1985371.000000000000000	2027.000000000000000	36.976627	-121.9183586	G06070644	1987398.762700000100000	8389.754912059999700	0.000000000000000	491.096929384000020
1625	6	87090	2583188	687090	Zayante	Zayante CDP	57	U1	N	N	G4210	S	7058059.000000000000000	0.000000000000000	37.0888695	-122.04136	G06087090	7058061.092779999600000	19500.234582699999000	0.000000000000000	1744.084878749999900
1626	6	41040	2408590	641040	Le Grand	Le Grand CDP	57	U1	N	N	G4210	S	2953202.000000000000000	0.000000000000000	37.2288146	-120.2540024	G06041040	2953204.884190000100000	7573.654208809999500	0.000000000000000	729.752819459999960
1627	6	57582	2409081	657582	Planada	Planada CDP	57	U1	N	N	G4210	S	4084709.000000000000000	0.000000000000000	37.2892301	-120.3207044	G06057582	4084708.863410000200000	10946.430337300000000	0.000000000000000	1009.353541880000000
1628	6	72954	2408762	672954	South Dos Palos	South Dos Palos CDP	57	U1	N	N	G4210	S	3974897.000000000000000	0.000000000000000	36.9707252	-120.6467081	G06072954	3974893.139310000000000	9327.128371990000200	0.000000000000000	982.217485481000040
1629	6	86076	2409616	686076	Winton	Winton CDP	57	U1	N	N	G4210	S	7875863.000000000000000	0.000000000000000	37.3854274	-120.6173643	G06086076	7875859.100209999800000	14127.505061200000000	0.000000000000000	1946.167167340000100
1630	6	3708	2582939	603708	Ballico	Ballico CDP	57	U1	N	N	G4210	S	7828206.000000000000000	0.000000000000000	37.4519168	-120.703707	G06003708	7828205.987610000200000	11557.071218999999000	0.000000000000000	1934.391826770000100
1631	6	17078	2582986	617078	Cressey	Cressey CDP	57	U1	N	N	G4210	S	4554486.000000000000000	0.000000000000000	37.4210299	-120.6556898	G06017078	4554486.977239999900000	12856.374852299999000	0.000000000000000	1125.438241900000100
1632	6	19654	2582998	619654	Dos Palos Y	Dos Palos Y CDP	57	U1	N	N	G4210	S	4072268.000000000000000	0.000000000000000	37.0467665	-120.6394734	G06019654	4072267.550630000000000	11789.752644900000000	0.000000000000000	1006.279226530000000
1633	6	22286	2583007	622286	El Nido	El Nido CDP	57	U1	N	N	G4210	S	8525668.000000000000000	0.000000000000000	37.1323764	-120.4985513	G06022286	8525668.335359999900000	12956.629776899999000	0.000000000000000	2106.738526270000000
1634	6	25488	2583016	625488	Franklin	Franklin CDP	57	U2	N	N	G4210	S	5205228.000000000000000	0.000000000000000	37.3277379	-120.5321835	G06025488	5205226.460129999600000	12545.828894800001000	0.000000000000000	1286.239470049999900
1635	6	45006	2583069	645006	McSwain	McSwain CDP	57	U2	N	N	G4210	S	15638503.000000000000000	0.000000000000000	37.3145452	-120.5867406	G06045006	15638501.076900000000000	19429.418162700000000	0.000000000000000	3864.357774189999900
1636	6	70028	2583129	670028	Santa Nella	Santa Nella CDP	57	U2	N	N	G4210	S	11811775.000000000000000	0.000000000000000	37.1014373	-121.0153653	G06070028	11811774.482600000000000	18767.780617299999000	0.000000000000000	2918.753039329999900
1637	6	72408	2583146	672408	Snelling	Snelling CDP	57	U1	N	N	G4210	S	1399512.000000000000000	0.000000000000000	37.5216621	-120.438499	G06072408	1399513.772730000100000	5907.988531789999800	0.000000000000000	345.827384677999990
1638	6	80882	2583170	680882	Tuttle	Tuttle CDP	57	U1	N	N	G4210	S	4555442.000000000000000	0.000000000000000	37.2965078	-120.3788671	G06080882	4555441.164180000300000	9722.246158570000300	0.000000000000000	1125.674026630000100
1639	6	74144	2583152	674144	Stevinson	Stevinson CDP	57	U1	N	N	G4210	S	2927329.000000000000000	0.000000000000000	37.3246641	-120.8496641	G06074144	2927328.621090000000000	8054.654835100000100	0.000000000000000	723.358655594999960
1640	6	81312	2583172	681312	University of California Merced	University of California Merced CDP	57	U2	N	N	G4210	S	2916264.000000000000000	0.000000000000000	37.370349	-120.4206685	G06081312	2916264.226710000100000	8473.139993380000300	0.000000000000000	720.624584199999960
1641	6	83108	2583179	683108	Volta	Volta CDP	57	U1	N	N	G4210	S	11318390.000000000000000	165270.000000000000000	37.0823545	-120.914521	G06083108	11483660.967200000000000	14694.923824300000000	0.000000000000000	2837.674423940000000
1642	6	2700	2407762	602700	Armona	Armona CDP	57	U1	N	N	G4210	S	4931943.000000000000000	0.000000000000000	36.3178406	-119.7053791	G06002700	4931940.632399999500000	12479.348840900000000	0.000000000000000	1218.709071340000000
1643	6	34281	2408397	634281	Home Garden	Home Garden CDP	57	U1	N	N	G4210	S	1598122.000000000000000	0.000000000000000	36.3040687	-119.6387052	G06034281	1598123.486070000100000	7291.632348350000000	0.000000000000000	394.904913657000010
1644	6	38394	2408476	638394	Kettleman City	Kettleman City CDP	57	U1	N	N	G4210	S	546490.000000000000000	0.000000000000000	36.0089861	-119.9628516	G06038394	546489.248321000020000	3122.015445710000200	0.000000000000000	135.040434174000010
1645	6	41166	2408599	641166	Lemoore Station	Lemoore Station CDP	57	M2	N	N	G4210	S	10891792.000000000000000	0.000000000000000	36.2632771	-119.9048458	G06041166	10891808.555900000000000	16480.982898900002000	0.000000000000000	2691.424508069999800
1646	6	75252	2410009	675252	Stratford	Stratford CDP	57	U1	N	N	G4210	S	1768700.000000000000000	0.000000000000000	36.1884414	-119.8223522	G06075252	1768698.932910000000000	6089.592553309999900	0.000000000000000	437.055024516000000
1647	6	30686	2628734	630686	Grangeville	Grangeville CDP	57	U1	N	N	G4210	S	1657016.000000000000000	0.000000000000000	36.3438978	-119.707467	G06030686	1657013.985350000000000	5374.571715080000100	0.000000000000000	409.457072944999990
1648	6	32156	2628738	632156	Hardwick	Hardwick CDP	57	U1	N	N	G4210	S	359363.000000000000000	0.000000000000000	36.4025959	-119.7207702	G06032156	359363.521604000010000	3000.192076849999900	0.000000000000000	88.800660091400005
1649	6	4632	2629759	604632	Bear Creek	Bear Creek CDP	57	U1	N	N	G4210	S	148411.000000000000000	0.000000000000000	37.2966009	-120.4176758	G06004632	148410.827114000010000	1843.590143120000000	0.000000000000000	36.673114047900000
1650	6	4478	2407810	604478	Bayview	Bayview CDP	57	U1	N	N	G4210	S	1895434.000000000000000	0.000000000000000	40.7653347	-124.1786052	G06004478	1895431.883850000100000	8305.089222140000900	0.000000000000000	468.371418705000000
1651	6	17722	2408637	617722	Cutten	Cutten CDP	57	U1	N	N	G4210	S	3351484.000000000000000	0.000000000000000	40.7656751	-124.1445655	G06017722	3351482.400590000200000	8489.341224330000800	0.000000000000000	828.169337078000010
1652	6	34928	2408406	634928	Humboldt Hill	Humboldt Hill CDP	57	U1	N	N	G4210	S	10755767.000000000000000	39262.000000000000000	40.7223209	-124.1973926	G06034928	10795030.733300000000000	19177.995075600000000	0.000000000000000	2667.510187290000000
1653	6	36126	2408413	636126	Hydesville	Hydesville CDP	57	U1	N	N	G4210	S	19424190.000000000000000	0.000000000000000	40.5578746	-124.08225	G06036126	19424188.072400000000000	24734.108825600000000	0.000000000000000	4799.821403330000100
1654	6	44910	2408201	644910	McKinleyville	McKinleyville CDP	57	U1	N	N	G4210	S	53862286.000000000000000	563590.000000000000000	40.9522786	-124.0748051	G06044910	54425876.409299999000000	45358.026484700000000	0.000000000000000	13448.926951800000000
1655	6	22146	2408078	622146	Elmira	Elmira CDP	57	U1	N	N	G4210	S	1375955.000000000000000	0.000000000000000	38.3523252	-121.9077183	G06022146	1375953.309970000100000	5813.596461080000200	0.000000000000000	340.005467542000020
1656	6	50188	2408896	650188	Myrtletown	Myrtletown CDP	57	U1	N	N	G4210	S	5436578.000000000000000	212720.000000000000000	40.7887307	-124.1306576	G06050188	5567622.618130000300000	12325.125039799999000	0.000000000000000	1375.789510920000100
1657	6	57204	2409067	657204	Pine Hills	Pine Hills CDP	57	U1	N	N	G4210	S	26205177.000000000000000	108270.000000000000000	40.7329502	-124.161326	G06057204	26313449.399700001000000	33319.486107700002000	0.000000000000000	6502.194951620000200
1658	6	60088	2409154	660088	Redway	Redway CDP	57	U1	N	N	G4210	S	3238507.000000000000000	55639.000000000000000	40.1228106	-123.8164859	G06060088	3294144.028429999900000	7615.453263569999800	0.000000000000000	814.000716752000020
1659	6	84385	2409573	684385	Westhaven-Moonstone	Westhaven-Moonstone CDP	57	U2	N	N	G4210	S	20958450.000000000000000	96278.000000000000000	41.0361448	-124.0912806	G06084385	21054729.093199998000000	24352.297751200000000	0.000000000000000	5202.736864260000400
1660	6	85642	2409598	685642	Willow Creek	Willow Creek CDP	57	U1	N	N	G4210	S	78503545.000000000000000	777009.000000000000000	40.9391306	-123.6366662	G06085642	79280550.710099995000000	90688.006280700007000	0.000000000000000	19590.650726100001000
1661	6	54218	2611444	654218	Orick	Orick CDP	57	U1	N	N	G4210	S	12290879.000000000000000	270113.000000000000000	41.2911196	-124.0741732	G06054218	12560991.340399999000000	17215.756665000001000	0.000000000000000	3103.888556779999800
1662	6	6567	2611424	606567	Big Lagoon	Big Lagoon CDP	57	U1	N	N	G4210	S	1552063.000000000000000	0.000000000000000	41.1593611	-124.1298681	G06006567	1552063.830499999900000	5906.388221139999600	0.000000000000000	383.523324896000020
1663	6	24008	2611430	624008	Fieldbrook	Fieldbrook CDP	57	U1	N	N	G4210	S	27111443.000000000000000	9982.000000000000000	40.972595	-124.0268212	G06024008	27121406.631999999000000	25387.205609600001000	0.000000000000000	6701.845531719999600
1664	6	42328	2611440	642328	Loleta	Loleta CDP	57	U1	N	N	G4210	S	5503982.000000000000000	0.000000000000000	40.6408844	-124.222565	G06042328	5503980.748080000300000	11694.982289100000000	0.000000000000000	1360.063262339999900
1665	6	70518	2611446	670518	Scotia	Scotia CDP	57	U1	N	N	G4210	S	1932249.000000000000000	247386.000000000000000	40.4766115	-124.103347	G06070518	2179636.825120000200000	7711.067381699999700	0.000000000000000	538.599989131000030
1666	6	31099	2408330	631099	Green Valley	Green Valley CDP	57	U1	N	N	G4210	S	21518583.000000000000000	3847.000000000000000	38.2638396	-122.162493	G06031099	21522432.557100002000000	23922.172028100002000	0.000000000000000	5318.308907130000100
1667	6	32340	2583031	632340	Hartley	Hartley CDP	57	U1	N	N	G4210	S	16775981.000000000000000	72214.000000000000000	38.4203928	-121.9508422	G06032340	16848188.302000001000000	30179.635268300000000	0.000000000000000	4163.277997399999500
1668	6	996	2582932	600996	Allendale	Allendale CDP	57	U1	N	N	G4210	S	15892995.000000000000000	164550.000000000000000	38.4426548	-121.9830013	G06000996	16057552.325700000000000	24869.984129199998000	0.000000000000000	3967.907592860000000
1669	6	84004	2611454	684004	Weott	Weott CDP	57	U1	N	N	G4210	S	1949126.000000000000000	48591.000000000000000	40.3227715	-123.9206222	G06084004	1997718.185130000100000	7544.782929289999600	0.000000000000000	493.646914202000000
1670	6	50146	2611442	650146	Myers Flat	Myers Flat CDP	57	U1	N	N	G4210	S	1119277.000000000000000	141838.000000000000000	40.2654783	-123.875548	G06050146	1261116.591550000000000	5136.738494440000100	0.000000000000000	311.628696429999990
1671	6	71372	2611448	671372	Shelter Cove	Shelter Cove CDP	57	U1	N	N	G4210	S	15099021.000000000000000	0.000000000000000	40.0389556	-124.0558256	G06071372	15099019.701400001000000	19062.500810199999000	0.000000000000000	3731.049023099999900
1672	6	28154	2611433	628154	Garberville	Garberville CDP	57	U1	N	N	G4210	S	7006104.000000000000000	148102.000000000000000	40.1003058	-123.7943149	G06028154	7154206.806719999800000	21807.908193300002000	0.000000000000000	1767.843002070000000
1673	6	48060	2611441	648060	Miranda	Miranda CDP	57	U1	N	N	G4210	S	3862609.000000000000000	20675.000000000000000	40.2287438	-123.8174223	G06048060	3883284.105320000100000	9374.468644369999300	0.000000000000000	959.580400190999970
1674	6	786	2611374	600786	Alderpoint	Alderpoint CDP	57	U1	N	N	G4210	S	6290730.000000000000000	0.000000000000000	40.1613428	-123.6157395	G06000786	6290731.968290000200000	12007.059501399999000	0.000000000000000	1554.473722730000000
1675	6	5262	2611375	605262	Benbow	Benbow CDP	57	U1	N	N	G4210	S	12641871.000000000000000	0.000000000000000	40.060267	-123.7653798	G06005262	12641866.218400000000000	21541.391531099998000	0.000000000000000	3123.873174350000200
1676	6	45414	2628755	645414	Manila	Manila CDP	57	U1	N	N	G4210	S	1694559.000000000000000	128417.000000000000000	40.8508972	-124.1631934	G06045414	1822976.938400000100000	8787.546402539999700	0.000000000000000	450.467411767999980
1677	6	64392	2628788	664392	Samoa	Samoa CDP	57	U1	N	N	G4210	S	2166608.000000000000000	0.000000000000000	40.814609	-124.1892153	G06064392	2166608.634889999900000	7861.181576009999800	0.000000000000000	535.380653215000050
1678	6	24022	2628730	624022	Fields Landing	Fields Landing CDP	57	U1	N	N	G4210	S	716668.000000000000000	7676.000000000000000	40.7249578	-124.2182226	G06024022	724343.672429000030000	5695.780779859999700	0.000000000000000	178.989219488999990
1679	6	59906	2628781	659906	Redcrest	Redcrest CDP	57	U1	N	N	G4210	S	1549158.000000000000000	0.000000000000000	40.3987749	-123.947416	G06059906	1549156.207970000100000	6357.744744040000100	0.000000000000000	382.804835722000010
1680	6	36420	2628741	636420	Indianola	Indianola CDP	57	U1	N	N	G4210	S	3668349.000000000000000	483.000000000000000	40.8100153	-124.0784118	G06036420	3668828.326760000100000	9989.574977770000300	0.000000000000000	906.587223223000020
[truncated: 27,833 more rows]
