# Supplementary material for: Do Income, Race and Ethnicity, and Sprawl Influence the Greenspace-Human Health Link in City-Level Analyses? Findings from 496 Cities in the United States
Source: Int J Environ Res Public Health. 2018 Jul 20;15(7):1541. doi: 10.3390/ijerph15071541 (PMC6068800; doi:10.3390/ijerph15071541)
Supplement: Supplementary file 1 [file ijerph-15-01541-s001.zip › R_Markdown.Rmd]

---
title: "Do income, race, and sprawl influence the greenspace–human health link? Findings from 496 cities in the United States"
author: "Matthew Browning, brownin@illinois.edu"
date: "Last updated May 25, 2018"
output: html_document
---

```{r setup, include=FALSE}
knitr::opts_chunk$set(echo = F)

#load packages
library(ape)
library(boot) 
library(car)
library(DataCombine)
library(deldir) 
library(doBy)
library(dplyr)
library(dummies)
library(foreign) 
library(ggplot2)
library(grid) 
library(lattice)
library(lme4)
library(lmtest)
library(maptools) 
library(Matrix) 
library(mvoutlier)
library(nlme)
library(plyr)
library(psych)
library(raster)
library(readr)
library(readxl)
library(rgdal)
library(rgeos)
library(shapefiles) 
library(sjlabelled)
library(sjmisc)
library(sjPlot)
library(sp) 
library(spdep) 
library(splines) 
library(stringr)
library(tidyverse)
library(usdm)

#set options
options(digits=3) 
options(scipen=2)

```
***
#Import and wrangle data
```{r import and wrangle data}

####Load data####
#Load CDC data
CDC_pre <- read_csv("data/500_Cities__Local_Data_for_Better_Health__2017_release.csv", col_types = cols(CityFIPS = col_number()))
CDC <- CDC_pre

#Load city areas
area_pre <- read_csv("data/Area.csv")
area <- dplyr::select(area_pre, matches("GEOID10|Size_Acres"))

#Load NHGIS shapefile with identifer to link CDC and U.S. Census data
NHGIS <- read_csv("data/GISJOIN_to_GEOID_MaconGA_corrected.csv")

#Load census data
census <- read_csv("data/nhgis0059_ds225_20165_2016_place.csv")
census_housingage <- read_csv("data/nhgis0060_ds225_20165_2016_place.csv")
census_sex <- read_csv("data/nhgis0061_ds225_20165_2016_place.csv")

#Load greenness data
NDVI_pre <- read_csv("data/CDC_Cities_NDVI.csv", col_types = cols(GEOID10 = col_number(), MEAN = col_number()))
NDVI_pre$MEAN <- NDVI_pre$MEAN * .01
NDVI <- NDVI_pre[which(NDVI_pre > 0),] #Removes cities with negative NDVI values
tree <- read_csv("data/Tree_2011_500cities.csv", col_types = cols(GEOID10 = col_number()))
names(tree) <- paste0("tree", names(tree))

####Calculate and drop unwanted variables####
colnames(census)[colnames(census) == 'AF2BE001'] <- 'MedAge'
colnames(census)[colnames(census) == 'AF2LE001'] <- 'TotalPop'
colnames(census)[colnames(census) == 'AF2UE003'] <- 'TotalNHWhite'
colnames(census)[colnames(census) == 'AF2UE004'] <- 'TotalNHBlack'
colnames(census)[colnames(census) == 'AF2UE012'] <- 'TotalHispanic'
colnames(census)[colnames(census) == 'AF2UE006'] <- 'TotalNHAsian'
colnames(census)[colnames(census) == 'AF3BE001'] <- 'TotalCommuters'
colnames(census)[colnames(census) == 'AF3BE003'] <- 'TotalDriveAlone'
colnames(census)[colnames(census) == 'AF4OE001'] <- 'TotalAbove25Yr'
colnames(census)[colnames(census) == 'AF4OE022'] <- 'TotalBachDeg'
colnames(census)[colnames(census) == 'AF4OE023'] <- 'TotalMastDeg'
colnames(census)[colnames(census) == 'AF4OE024'] <- 'TotalProfDeg'
colnames(census)[colnames(census) == 'AF4OE025'] <- 'TotalDocDeg'
colnames(census)[colnames(census) == 'AF49E001'] <- 'MedHhsIncome'
colnames(census_sex)[colnames(census_sex) == 'AF2AE026'] <- 'TotalFemale'
colnames(census_sex)[colnames(census_sex) == 'AF2AE001'] <- 'TotalPop'
colnames(census_housingage)[colnames(census_housingage) == 'AF8IE001'] <- 'MedYrHouseBuilt'
census_housingage$HouseAge <- NA
census_housingage$HouseAge <- 2016 - census_housingage$MedYrHouseBuilt
census$PercNHWhite <- NA
census$PercNHWhite <- 100 * (census$TotalNHWhite / census$TotalPop)
census$PercNHBlack <- NA
census$PercNHBlack <- 100 * (census$TotalNHBlack / census$TotalPop)
census$PercHispanic <- NA
census$PercHispanic <- 100 * (census$TotalHispanic / census$TotalPop)
census$PercNHAsian <- NA
census$PercNHAsian <- 100 * (census$TotalNHAsian / census$TotalPop)
census$PercDriveAlone <- NA
census$PercDriveAlone <- 100 * (census$TotalDriveAlone / census$TotalCommuters)
census$TotalBachDegOrAbove <- NA
census$TotalBachDegOrAbove <- census$TotalBachDeg + census$TotalMastDeg  + census$TotalProfDeg + census$TotalDocDeg
census$PercBachDegOrAbove <- NA
census$PercBachDegOrAbove <- 100 * ((census$TotalBachDeg + census$TotalMastDeg  + census$TotalProfDeg + census$TotalDocDeg) / census$TotalAbove25Yr)
census_sex$PercFemale <- NA
census_sex$PercFemale <- 100 * (census_sex$TotalFemale / census_sex$TotalPop)
census <- dplyr::select(census, matches("Perc|Total|Med|GISJOIN"))
census_housingage <- dplyr::select(census_housingage, matches("Perc|Total|Med|GISJOIN|PLACE|STATE|HouseAge"))
census_sex <- dplyr::select(census_sex, matches("PercFemale|GISJOIN"))

####Extract variables####
CDC <- CDC[which(CDC$GeographicLevel == 'City'), ]
CDC <- CDC[which(CDC$DataValueTypeID == 'AgeAdjPrv'), ]

colnames(CDC)[colnames(CDC) == 'Data_Value'] <- 'Perc'
colnames(CDC)[colnames(CDC) == 'Low_Confidence_Limit'] <- 'lowCI'
colnames(CDC)[colnames(CDC) == 'High_Confidence_Limit'] <- 'highCI'

CDC <- dplyr::select(CDC, matches("Perc|lowCI|highCI|CityFIPS|MeasureID"))

CDC_active <- CDC[which(CDC$MeasureId == 'LPA'), ]
names(CDC_active) <- paste0("inactive", names(CDC_active))

CDC_mental <- CDC[which(CDC$MeasureId == 'MHLTH'), ]
names(CDC_mental) <- paste0("poormental", names(CDC_mental))

CDC_obese <- CDC[which(CDC$MeasureId == 'OBESITY'), ]
names(CDC_obese) <- paste0("obese", names(CDC_obese))

####Merge data####
#Merge NDVI with CDC
dat_pre <- NDVI
dat_pre <- merge(dat_pre, CDC_active, by.x=c("GEOID10"), by.y=c("inactiveCityFIPS"))
dat_pre <- merge(dat_pre, CDC_mental, by.x=c("GEOID10"), by.y=c("poormentalCityFIPS"))
dat_pre <- merge(dat_pre, CDC_obese, by.x=c("GEOID10"), by.y=c("obeseCityFIPS"))

#Add 5-yr ACS Census data
dat_pre <- merge(dat_pre, NHGIS, by.x=c("GEOID10"), by.y=c("GEOID"))
dat_pre <- merge(dat_pre, census, by.x=c("GISJOIN"), by.y=c("GISJOIN"))
dat_pre <- merge(dat_pre, census_sex, by.x=c("GISJOIN"), by.y=c("GISJOIN"))
dat_pre <- merge(dat_pre, census_housingage, by.x=c("GISJOIN"), by.y=c("GISJOIN"))

#Add area data
dat_pre <- merge(dat_pre, area, by.x=c("GEOID10"), by.y=c("GEOID10"))

#Add tree canopy cover
dat_pre <- merge(dat_pre, tree, by.x=c("GEOID10"), by.y=c("treeGEOID10"))

#Create population density
dat_pre$popdensity <- NA
dat_pre$popdensity <- dat_pre$TotalPop / dat_pre$Size_Acres

#Relabel NDVI
dat_pre$NDVI <- NA
dat_pre$NDVI <- dat_pre$MEAN

#Create inverse of physically inactive
dat_pre$activePerc <- NA
dat_pre$activePerc <- 100 - dat_pre$inactivePerc

####Data cleaning####
#Remove cities with missing data
dat <- dat_pre[complete.cases(dat_pre),]

#create data frame for multivariate outlier testing
dat_outlier <- dplyr::select(dat,matches("inactivePerc|poormentalPerc|obesePerc|NDVI|treeMEAN|PercNHWhite|PercDriveAlone|MedHhsIncome|PercBachDegOrAbove|MedAge|PercFemale|TotalPop|HouseAge|popdensity"))

#identify outliers
m_dist <- mahalanobis(dat_outlier, colMeans(dat_outlier), cov(dat_outlier))
dat_outlier$Mahal <- round(m_dist, 1)
dat_outlier <- merge(dat_outlier, dat, by=0, all=TRUE)
car::Boxplot(dat_outlier$Mahal, labels=dat_outlier$PLACE, ylab='Malahanobis distance')

#remove outliers
dat_no_outliers <- dat[!(dat$PLACE == 'Union City city' & dat$STATE == 'New Jersey'),]
dat_no_outliers <- dat_no_outliers[!(dat_no_outliers$PLACE == 'New York city' & dat_no_outliers$STATE == 'New York'),]
dat <- dat_no_outliers

#make limited dataset for descriptive statistics and bivariate correlations
dat_l <- dplyr::select(dat,matches("inactivePerc|mentalPerc|obesePerc|NDVI|treeMEAN|PercNHWhite|PercDriveAlone|MedHhsIncome|PercBachDegOrAbove|MedAge|PercFemale|TotalPop|HouseAge|popdensity"))

#reorganize variables
dat <- MoveFront(dat, c('GEOID10',
                        'PLACE',
                        'STATE',
                        'INTPTLAT',
                        'INTPTLON',
                        'poormentalPerc',
                        'obesePerc',
                        'treeMEAN',
                        'NDVI',
                        'MedHhsIncome',
                        'PercBachDegOrAbove',
                        'TotalPop',
                        'popdensity',
                        'HouseAge',
                        'inactivePerc',
                        'activePerc',
                        'PercDriveAlone',
                        'MedAge',
                        'PercNHWhite',
                        'PercNHBlack',
                        'PercNHAsian',
                        'PercHispanic',
                        'PercNHAsian',
                        'PercFemale'))

#reorganize variables in limited dataset
dat_l <- MoveFront(dat_l, c('poormentalPerc',
                         'obesePerc',
                         'NDVI',
                         'treeMEAN',
                         'MedHhsIncome',
                         'PercBachDegOrAbove',
                         'PercNHWhite',
                         'PercDriveAlone',
                         'popdensity',
                         'MedAge',
                         'PercFemale',
                         'inactivePerc',
                         'HouseAge',
                         'TotalPop'))

#standardize variables with ranges beyond 0 to 100
dat$MedHhsIncome_z <- NA
dat$MedHhsIncome_z <- scale(dat$MedHhsIncome, center = T, scale = T)

dat$TotalPop_z <- NA
dat$TotalPop_z <- scale(dat$TotalPop, center = T, scale = T)

dat$treeMEAN_z <- NA
dat$treeMEAN_z <- scale(dat$treeMEAN, center = T, scale = T)

dat$NDVI_z <- NA
dat$NDVI_z <- scale(dat$NDVI, center = T, scale = T)

dat$inactivePerc_z <- NA
dat$inactivePerc_z <- scale(dat$inactivePerc, center = T, scale = T)

dat$PercNHWhite_z <- NA
dat$PercNHWhite_z <- scale(dat$PercNHWhite, center = T, scale = T)

dat$PercNHBlack_z <- NA
dat$PercNHBlack_z <- scale(dat$PercNHBlack, center = T, scale = T)

dat$PercHispanic_z <- NA
dat$PercHispanic_z <- scale(dat$PercHispanic, center = T, scale = T)

dat$PercNHAsian_z <- NA
dat$PercNHAsian_z <- scale(dat$PercNHAsian, center = T, scale = T)

dat$PercDriveAlone_z <- NA
dat$PercDriveAlone_z <- scale(dat$PercDriveAlone, center = T, scale = T)

dat$TotalPop_z <- NA
dat$TotalPop_z <- scale(dat$TotalPop, center = T, scale = T)

dat$popdensity_z <- NA
dat$popdensity_z <- scale(dat$popdensity, center = T, scale = T)

dat$MedAge_z <- NA
dat$MedAge_z <- scale(dat$MedAge, center = T, scale = T)

dat$activePerc_z <- NA
dat$activePerc_z <- scale(dat$activePerc, center = T, scale = T)

#create tertiles of income
quantile(dat$MedHhsIncome, prob = c(0.33, 0.67)) #returns $45,481 and $60,490
dat$incometertile <- NA
dat$incometertile <- "Med"
dat$incometertile[dat$MedHhsIncome <= 45481] <- "Low"
dat$incometertile[dat$MedHhsIncome >= 60490] <- "High"

#create dataframes for tertiles of income
dat_incomelow <- dat[(dat$incometertile == "Low"),]
dat_incomemed <- dat[(dat$incometertile == "Med"),]
dat_incomehigh <- dat[(dat$incometertile == "High"),]

#write datafile
write.csv(dat, file = "dat.csv")

```
***
#Descriptive statistics
```{r Descriptive statistics}
write.csv(data.frame(describe(dat_l)), file="dat.csv")
```
***
#Bivariate Correlations
```{r Bivariate correlations}
sjt.corr(dat_l, triangle = "lower", digits = 3)
```
***
#Resolving spatial autocorrelation
```{r resolving spatial autocorrelation}
#Transform dataframe into spatial dataframe with WGS83 projection
coords_dat <- SpatialPoints(dat[, c("INTPTLON", "INTPTLAT")])
dat_shp <- SpatialPointsDataFrame(coords_dat, dat)
proj4string(dat_shp) <- CRS("+proj=longlat +datum=WGS84")

#Create neighborhood list
dat_shp_kn3 <- knn2nb(knearneigh(dat_shp, k = 3))
dat_shp_kn3_w <- nb2listw(dat_shp_kn3)

#Set up for Moran's I
dists <- as.matrix(dist(cbind(dat$INTPTLAT, dat$INTPTLON)))
dists.inv <- 1/dists
diag(dists.inv) <- 0

#Test for multicollinearity in basic OLS model
OLS_obese <- lm(obesePerc ~ treeMEAN + MedHhsIncome_z + PercBachDegOrAbove + PercNHWhite + MedAge + PercFemale + TotalPop_z + popdensity + HouseAge + PercDriveAlone,dat=dat) 
car::vif(OLS_obese)

OLS_mental <- lm(poormentalPerc ~ treeMEAN + MedHhsIncome_z + PercBachDegOrAbove + PercNHWhite + MedAge + PercFemale + TotalPop_z + popdensity + HouseAge + PercDriveAlone,dat=dat) 
car::vif(OLS_mental)

#Re-run tests for multicollinearity without education
OLS_obese2 <- lm(obesePerc ~ treeMEAN + MedHhsIncome_z + PercNHWhite + MedAge + PercFemale + TotalPop_z + popdensity + HouseAge + inactivePerc + PercDriveAlone,dat=dat) 
car::vif(OLS_obese2)
summary(OLS_obese2)
AIC(OLS_obese2)
dat$residOLS_obese2 <- NA
dat$residOLS_obese2 <- residuals(OLS_obese2)
Moran.I(dat$residOLS_obese2, dists.inv)

OLS_mental2 <- lm(poormentalPerc ~ treeMEAN + MedHhsIncome_z + PercNHWhite + MedAge + PercFemale + TotalPop_z + popdensity + HouseAge + inactivePerc + PercDriveAlone,dat=dat) 
car::vif(OLS_mental2)
summary(OLS_mental2)
AIC(OLS_mental2)
dat$residOLS_mental2 <- NA
dat$residOLS_mental2 <- residuals(OLS_mental2)
Moran.I(dat$residOLS_mental2, dists.inv)

OLS_obese3 <- lm(obesePerc ~ NDVI + MedHhsIncome_z + PercNHWhite + MedAge + PercFemale + TotalPop_z + popdensity + HouseAge + inactivePerc + PercDriveAlone,dat=dat) 
summary(OLS_obese3)
AIC(OLS_obese3)
car::vif(OLS_obese3)
dat$residOLS_obese3 <- NA
dat$residOLS_obese3 <- residuals(OLS_obese3)
Moran.I(dat$residOLS_obese3, dists.inv)

OLS_mental3 <- lm(poormentalPerc ~ NDVI + MedHhsIncome_z + PercNHWhite + MedAge + PercFemale + TotalPop_z + popdensity + HouseAge + inactivePerc + PercDriveAlone,dat=dat) 
summary(OLS_mental3)
AIC(OLS_mental3)
car::vif(OLS_mental3)
dat$residOLS_mental3 <- NA
dat$residOLS_mental3 <- residuals(OLS_mental3)
Moran.I(dat$residOLS_mental3, dists.inv)

#Run LaGrange Multiplier Test
res_Lagrange <- lm.LMtests(OLS_obese3, nb2listw(dat_shp_kn3), test=c("LMerr","LMlag","RLMerr","RLMlag","SARMA"))
summary(res_Lagrange)
lm.LMtests(OLS_obese3, nb2listw(dat_shp_kn3))
lm.LMtests(residuals(OLS_obese3), nb2listw(dat_shp_kn3))

#Run spatial error models
sperr_obesity1 <- errorsarlm(obesePerc ~ treeMEAN + MedHhsIncome_z + PercNHWhite + MedAge + PercFemale + TotalPop_z + popdensity + HouseAge + inactivePerc + PercDriveAlone, dat=dat, listw=dat_shp_kn3_w)
summary(sperr_obesity1)
AIC(sperr_obesity1)
dat$residsperr1 <- NA
dat$residsperr1 <- residuals(sperr_obesity1)
Moran.I(dat$residsperr1, dists.inv)

sperr_obesity2 <- errorsarlm(obesePerc ~ NDVI + MedHhsIncome_z + PercNHWhite + MedAge + PercFemale + TotalPop_z + popdensity + HouseAge + inactivePerc + PercDriveAlone, dat=dat, listw=dat_shp_kn3_w)
summary(sperr_obesity2)
AIC(sperr_obesity2)
dat$residsperr2 <- NA
dat$residsperr2 <- residuals(sperr_obesity2)
Moran.I(dat$residsperr2, dists.inv)

sperr_mental1 <- errorsarlm(poormentalPerc ~ treeMEAN + MedHhsIncome_z + PercNHWhite + MedAge + PercFemale + TotalPop_z + popdensity + HouseAge + inactivePerc + PercDriveAlone, dat=dat, listw=dat_shp_kn3_w)
summary(sperr_mental1)
AIC(sperr_mental1)
dat$residsperr3 <- NA
dat$residsperr3 <- residuals(sperr_mental1)
Moran.I(dat$residsperr3, dists.inv)

sperr_mental2 <- errorsarlm(poormentalPerc ~ NDVI + MedHhsIncome_z + PercNHWhite + MedAge + PercFemale + TotalPop_z + popdensity + HouseAge + inactivePerc + PercDriveAlone, dat=dat, listw=dat_shp_kn3_w)
summary(sperr_mental2)
AIC(sperr_mental2)
dat$residsperr4 <- NA
dat$residsperr4 <- residuals(sperr_mental2)
Moran.I(dat$residsperr4, dists.inv)

#Run spatial lag models
splag_obesity1 <- lagsarlm(obesePerc ~ treeMEAN + MedHhsIncome_z + PercNHWhite + MedAge + PercFemale + TotalPop_z + popdensity + HouseAge + inactivePerc  + PercDriveAlone, dat=dat, listw=dat_shp_kn3_w, type="lag", method="MC")
summary(splag_obesity1)
AIC(splag_obesity1)
dat$residsplag1 <- NA
dat$residsplag1 <- residuals(splag_obesity1)
diag(dists.inv) <- 0
Moran.I(dat$residsplag1, dists.inv)

splag_obesity2 <- lagsarlm(obesePerc ~ NDVI + MedHhsIncome_z + PercNHWhite + MedAge + PercFemale + TotalPop_z + popdensity + HouseAge + inactivePerc  + PercDriveAlone, dat=dat, listw=dat_shp_kn3_w, type="lag", method="MC")
summary(splag_obesity2)
AIC(splag_obesity2)
dat$residsplag2 <- NA
dat$residsplag2 <- residuals(splag_obesity2)
diag(dists.inv) <- 0
Moran.I(dat$residsplag2, dists.inv)

splag_mental1 <- lagsarlm(poormentalPerc ~ treeMEAN + MedHhsIncome_z + PercNHWhite + MedAge + PercFemale + TotalPop_z + popdensity + HouseAge + inactivePerc  + PercDriveAlone, dat=dat, listw=dat_shp_kn3_w, type="lag", method="MC")
summary(splag_mental1)
AIC(splag_mental1)
dat$residsplag3 <- NA
dat$residsplag3 <- residuals(splag_mental1)
diag(dists.inv) <- 0
Moran.I(dat$residsplag3, dists.inv)

splag_mental2 <- lagsarlm(poormentalPerc ~ NDVI + MedHhsIncome_z + PercNHWhite + MedAge + PercFemale + TotalPop_z + popdensity + HouseAge + inactivePerc  + PercDriveAlone, dat=dat, listw=dat_shp_kn3_w, type="lag", method="MC")
summary(splag_mental2)
AIC(splag_mental2)
dat$residsplag4 <- NA
dat$residsplag4 <- residuals(splag_mental2)
diag(dists.inv) <- 0
Moran.I(dat$residsplag4, dists.inv)

#Run spatial durbin model
spdurb_obesity1 <- lagsarlm(obesePerc ~ treeMEAN + MedHhsIncome_z + PercNHWhite + MedAge + PercFemale + TotalPop_z + popdensity + HouseAge + inactivePerc + PercDriveAlone, dat=dat, listw=dat_shp_kn3_w, type="mixed", method="MC")
summary(spdurb_obesity1, Nagelkerke=T)
AIC(spdurb_obesity1)
dat$residspdurb1 <- NA
dat$residspdurb1 <- residuals(spdurb_obesity1)
Moran.I(dat$residspdurb1, dists.inv)

spdurb_obesity2 <- lagsarlm(obesePerc ~ NDVI + MedHhsIncome_z + PercNHWhite + MedAge + PercFemale + TotalPop_z + popdensity + HouseAge + inactivePerc + PercDriveAlone, dat=dat, listw=dat_shp_kn3_w, type="mixed", method="MC")
summary(spdurb_obesity2, Nagelkerke=T)
AIC(spdurb_obesity2)
dat$residspdurb2 <- NA
dat$residspdurb2 <- residuals(spdurb_obesity2)
Moran.I(dat$residspdurb2, dists.inv)

spdurb_mental1 <- lagsarlm(poormentalPerc ~ treeMEAN + MedHhsIncome_z + PercNHWhite + MedAge + PercFemale + TotalPop_z + popdensity + HouseAge + inactivePerc + PercDriveAlone, dat=dat, listw=dat_shp_kn3_w, type="mixed", method="MC")
summary(spdurb_mental1, Nagelkerke=T)
AIC(spdurb_mental1)
dat$residspdurb3 <- NA
dat$residspdurb3 <- residuals(spdurb_mental1)
Moran.I(dat$residspdurb3, dists.inv)

spdurb_mental2 <- lagsarlm(poormentalPerc ~ NDVI + MedHhsIncome_z + PercNHWhite + MedAge + PercFemale + TotalPop_z + popdensity + HouseAge + inactivePerc + PercDriveAlone, dat=dat, listw=dat_shp_kn3_w, type="mixed", method="MC")
summary(spdurb_mental2, Nagelkerke=T)
AIC(spdurb_mental2)
dat$residspdurb4 <- NA
dat$residspdurb4 <- residuals(spdurb_mental2)
Moran.I(dat$residspdurb4, dists.inv)

#Run spatial durbin error model
spdurberr_obesity1 <- errorsarlm(obesePerc ~ treeMEAN + MedHhsIncome_z + PercNHWhite + MedAge + PercFemale + TotalPop_z + popdensity + HouseAge + inactivePerc + PercDriveAlone, dat=dat, listw=dat_shp_kn3_w, etype="emixed", method="MC")
summary(spdurberr_obesity1, Nagelkerke=T)
AIC(spdurberr_obesity1)
dat$residspdurberr1 <- NA
dat$residspdurberr1 <- residuals(spdurberr_obesity1)
Moran.I(dat$residspdurberr1, dists.inv)

spdurberr_obesity2 <- errorsarlm(obesePerc ~ NDVI + MedHhsIncome_z + PercNHWhite + MedAge + PercFemale + TotalPop_z + popdensity + HouseAge + inactivePerc + PercDriveAlone, dat=dat, listw=dat_shp_kn3_w, etype="emixed", method="MC")
summary(spdurberr_obesity2, Nagelkerke=T)
AIC(spdurberr_obesity2)
dat$residspdurberr2 <- NA
dat$residspdurberr2 <- residuals(spdurberr_obesity2)
Moran.I(dat$residspdurberr2, dists.inv)

spdurberr_mental1 <- errorsarlm(poormentalPerc ~ treeMEAN + MedHhsIncome_z + PercNHWhite + MedAge + PercFemale + TotalPop_z + popdensity + HouseAge + inactivePerc + PercDriveAlone, dat=dat, listw=dat_shp_kn3_w, etype="emixed", method="MC")
summary(spdurberr_mental1, Nagelkerke=T)
AIC(spdurberr_mental1)
dat$residspdurberr3 <- NA
dat$residspdurberr3 <- residuals(spdurberr_mental1)
Moran.I(dat$residspdurberr3, dists.inv)

spdurberr_mental2 <- errorsarlm(poormentalPerc ~ NDVI + MedHhsIncome_z + PercNHWhite + MedAge + PercFemale + TotalPop_z + popdensity + HouseAge + inactivePerc + PercDriveAlone, dat=dat, listw=dat_shp_kn3_w, etype="emixed", method="MC")
summary(spdurberr_mental2, Nagelkerke=T)
AIC(spdurberr_mental2)
dat$residspdurberr4 <- NA
dat$residspdurberr4 <- residuals(spdurberr_mental2)
Moran.I(dat$residspdurberr4, dists.inv)
  
#Run SAC model
SAC_obesity1 <- sacsarlm(obesePerc ~ treeMEAN + MedHhsIncome_z + PercNHWhite + MedAge + PercFemale + TotalPop_z + popdensity + HouseAge + inactivePerc + PercDriveAlone, dat=dat, listw=dat_shp_kn3_w, type="sac", method="MC")
summary(SAC_obesity1, Nagelkerke=T)
AIC(SAC_obesity1)
dat$residSAC1 <- NA
dat$residSAC1 <- residuals(SAC_obesity1)
Moran.I(dat$residSAC1, dists.inv)

SAC_obesity2 <- sacsarlm(obesePerc ~ NDVI + MedHhsIncome_z + PercNHWhite + MedAge + PercFemale + TotalPop_z + popdensity + HouseAge + inactivePerc + PercDriveAlone, dat=dat, listw=dat_shp_kn3_w, type="sac", method="MC")
summary(SAC_obesity2, Nagelkerke=T)
AIC(SAC_obesity2)
dat$residSAC2 <- NA
dat$residSAC2 <- residuals(SAC_obesity2)
Moran.I(dat$residSAC2, dists.inv)

SAC_mental1 <- sacsarlm(poormentalPerc ~ treeMEAN + MedHhsIncome_z + PercNHWhite + MedAge + PercFemale + TotalPop_z + popdensity + HouseAge + inactivePerc + PercDriveAlone, dat=dat, listw=dat_shp_kn3_w, type="sac", method="MC")
summary(SAC_mental1, Nagelkerke=T)
AIC(SAC_mental1)
dat$residSAC3 <- NA
dat$residSAC3 <- residuals(SAC_mental1)
Moran.I(dat$residSAC3, dists.inv)

SAC_mental2 <- sacsarlm(poormentalPerc ~ NDVI + MedHhsIncome_z + PercNHWhite + MedAge + PercFemale + TotalPop_z + popdensity + HouseAge + inactivePerc + PercDriveAlone, dat=dat, listw=dat_shp_kn3_w, type="sac", method="MC")
summary(SAC_mental2, Nagelkerke=T)
AIC(SAC_mental2)
dat$residSAC4 <- NA
dat$residSAC4 <- residuals(SAC_mental2)
Moran.I(dat$residSAC4, dists.inv)

#Run SMA (spatial moving average) model
SMA_obesity1 <- spautolm(obesePerc ~ treeMEAN + MedHhsIncome_z + PercNHWhite + MedAge + PercFemale + TotalPop_z + popdensity + HouseAge + PercDriveAlone + inactivePerc, dat=dat, listw=dat_shp_kn3_w, family="SMA")
summary(SMA_obesity1)
dat$residSMA1 <- NA
dat$residSMA1 <- residuals(SMA_obesity1)
diag(dists.inv) <- 0
Moran.I(dat$residSMA1, dists.inv)

SMA_obesity2 <- spautolm(obesePerc ~ NDVI + MedHhsIncome_z + PercNHWhite + MedAge + PercFemale + TotalPop_z + popdensity + HouseAge + PercDriveAlone + inactivePerc, dat=dat, listw=dat_shp_kn3_w, family="SMA")
summary(SMA_obesity2)
dat$residSMA2 <- NA
dat$residSMA2 <- residuals(SMA_obesity2)
diag(dists.inv) <- 0
Moran.I(dat$residSMA2, dists.inv)

SMA_mental1 <- spautolm(poormentalPerc ~ treeMEAN + MedHhsIncome_z + PercNHWhite + MedAge + PercFemale + TotalPop_z + popdensity + HouseAge + PercDriveAlone + inactivePerc, dat=dat, listw=dat_shp_kn3_w, family="SMA")
summary(SMA_mental1)
dat$residSMA3 <- NA
dat$residSMA3 <- residuals(SMA_mental1)
diag(dists.inv) <- 0
Moran.I(dat$residSMA3, dists.inv)

SMA_mental2 <- spautolm(poormentalPerc ~ NDVI + MedHhsIncome_z + PercNHWhite + MedAge + PercFemale + TotalPop_z + popdensity + HouseAge + PercDriveAlone + inactivePerc, dat=dat, listw=dat_shp_kn3_w, family="SMA")
summary(SMA_mental2)
dat$residSMA4 <- NA
dat$residSMA4 <- residuals(SMA_mental2)
diag(dists.inv) <- 0
Moran.I(dat$residSMA4, dists.inv)
```
***
#Moderation Test
```{r moderation tests}

####Test moderations for NDVI and mental health####

#physical inactivity
SMA_mental_NDVI_mod_inactive <- spautolm(poormentalPerc ~ NDVI_z + NDVI_z*inactivePerc_z + MedHhsIncome_z + PercNHWhite + MedAge + PercFemale + TotalPop_z + popdensity + HouseAge + inactivePerc_z + PercDriveAlone, dat=dat, listw=dat_shp_kn3_w, family="SMA")
summary(SMA_mental_NDVI_mod_inactive) #not significant

#income
SMA_mental_NDVI_mod_income <- spautolm(poormentalPerc ~ NDVI_z + NDVI_z*MedHhsIncome_z + MedHhsIncome_z + PercNHWhite + MedAge + PercFemale + TotalPop_z + popdensity + HouseAge + inactivePerc + PercDriveAlone, dat=dat, listw=dat_shp_kn3_w, family="SMA")
summary(SMA_mental_NDVI_mod_income) #not significant

#population density
SMA_mental_NDVI_mod_density <- spautolm(poormentalPerc ~ NDVI_z + NDVI_z*popdensity_z + MedHhsIncome_z + PercNHWhite + MedAge + PercFemale + TotalPop_z + popdensity_z + HouseAge + inactivePerc + PercDriveAlone, dat=dat, listw=dat_shp_kn3_w, family="SMA")
summary(SMA_mental_NDVI_mod_density) #not significant

#percent drivers
SMA_mental_NDVI_mod_drivealone <- spautolm(poormentalPerc ~ NDVI_z + NDVI_z*PercDriveAlone_z + MedHhsIncome_z + PercNHWhite + MedAge + PercFemale + TotalPop_z + popdensity + HouseAge + inactivePerc + PercDriveAlone_z, dat=dat, listw=dat_shp_kn3_w, family="SMA")
summary(SMA_mental_NDVI_mod_drivealone) #not significant

#percent white
SMA_mental_NDVI_mod_race <- spautolm(poormentalPerc ~ NDVI_z + NDVI_z*PercNHWhite_z + MedHhsIncome_z + PercNHWhite_z + MedAge + PercFemale + TotalPop_z + popdensity + HouseAge + inactivePerc + PercDriveAlone, dat=dat, listw=dat_shp_kn3_w, family="SMA")
summary(SMA_mental_NDVI_mod_race) #not significant

####Test moderations for tree and mental health####

#physical inactivity
SMA_mental_tree_mod_inactive <- spautolm(poormentalPerc ~ treeMEAN_z + treeMEAN_z*inactivePerc_z + MedHhsIncome_z + PercNHWhite + MedAge + PercFemale + TotalPop_z + popdensity + HouseAge + inactivePerc_z + PercDriveAlone, dat=dat, listw=dat_shp_kn3_w, family="SMA")
summary(SMA_mental_tree_mod_inactive) #not significant

#income
SMA_mental_tree_mod_income <- spautolm(poormentalPerc ~ treeMEAN_z + treeMEAN_z*MedHhsIncome_z + MedHhsIncome_z + PercNHWhite + MedAge + PercFemale + TotalPop_z + popdensity + HouseAge + inactivePerc + PercDriveAlone, dat=dat, listw=dat_shp_kn3_w, family="SMA")
summary(SMA_mental_tree_mod_income) #not significant

#population density
SMA_mental_tree_mod_density <- spautolm(poormentalPerc ~ treeMEAN_z + treeMEAN_z*popdensity_z + MedHhsIncome_z + PercNHWhite + MedAge + PercFemale + TotalPop_z + popdensity_z + HouseAge + inactivePerc + PercDriveAlone, dat=dat, listw=dat_shp_kn3_w, family="SMA")
summary(SMA_mental_tree_mod_density) #not significant

#percent drivers
SMA_mental_tree_mod_drivealone <- spautolm(poormentalPerc ~ treeMEAN_z + treeMEAN_z*PercDriveAlone_z + MedHhsIncome_z + PercNHWhite + MedAge + PercFemale + TotalPop_z + popdensity + HouseAge + inactivePerc + PercDriveAlone_z, dat=dat, listw=dat_shp_kn3_w, family="SMA")
summary(SMA_mental_tree_mod_drivealone) #not significant

#percent white
SMA_mental_tree_mod_race <- spautolm(poormentalPerc ~ treeMEAN_z + treeMEAN_z*PercNHWhite_z + MedHhsIncome_z + PercNHWhite_z + MedAge + PercFemale + TotalPop_z + popdensity + HouseAge + inactivePerc + PercDriveAlone, dat=dat, listw=dat_shp_kn3_w, family="SMA")
summary(SMA_mental_tree_mod_race) #marginally significant p = .099

####Test moderations for tree and obesity####

#physical inactivity
SMA_obese_tree_mod_inactive <- spautolm(obesePerc ~ treeMEAN_z + treeMEAN_z*inactivePerc_z + MedHhsIncome_z + PercNHWhite + MedAge + PercFemale + TotalPop_z + popdensity + HouseAge + inactivePerc_z + PercDriveAlone, dat=dat, listw=dat_shp_kn3_w, family="SMA")
summary(SMA_obese_tree_mod_inactive) #not significant

#income
SMA_obese_tree_mod_income <- spautolm(obesePerc ~ treeMEAN_z + treeMEAN_z*MedHhsIncome_z + MedHhsIncome_z + PercNHWhite + MedAge + PercFemale + TotalPop_z + popdensity + HouseAge + inactivePerc + PercDriveAlone, dat=dat, listw=dat_shp_kn3_w, family="SMA")
summary(SMA_obese_tree_mod_income) #significant at p = .080

#population density
SMA_obese_tree_mod_density <- spautolm(obesePerc ~ treeMEAN_z + treeMEAN_z*popdensity_z + MedHhsIncome_z + PercNHWhite + MedAge + PercFemale + TotalPop_z + popdensity_z + HouseAge + inactivePerc + PercDriveAlone, dat=dat, listw=dat_shp_kn3_w, family="SMA")
summary(SMA_obese_tree_mod_density) #not significant

#percent drivers
SMA_obese_tree_mod_drivealone <- spautolm(obesePerc ~ treeMEAN_z + treeMEAN_z*PercDriveAlone_z + MedHhsIncome_z + PercNHWhite + MedAge + PercFemale + TotalPop_z + popdensity + HouseAge + inactivePerc + PercDriveAlone_z, dat=dat, listw=dat_shp_kn3_w, family="SMA")
summary(SMA_obese_tree_mod_drivealone) #not significant

#percent white
SMA_obese_tree_mod_race <- spautolm(obesePerc ~ treeMEAN_z + treeMEAN_z*PercNHWhite_z + MedHhsIncome_z + PercNHWhite_z + MedAge + PercFemale + TotalPop_z + popdensity + HouseAge + inactivePerc + PercDriveAlone, dat=dat, listw=dat_shp_kn3_w, family="SMA")
summary(SMA_obese_tree_mod_race) #significant at p < 0.001

####Test moderations for greenness and obesity####

#physical inactivity
SMA_obese_NDVI_mod_inactive <- spautolm(obesePerc ~ NDVI_z + NDVI_z*inactivePerc_z + MedHhsIncome_z + PercNHWhite + MedAge + PercFemale + TotalPop_z + popdensity + HouseAge + inactivePerc_z + PercDriveAlone, dat=dat, listw=dat_shp_kn3_w, family="SMA")
summary(SMA_obese_NDVI_mod_inactive) #not significant

#income
SMA_obese_NDVI_mod_income <- spautolm(obesePerc ~ NDVI_z + NDVI_z*MedHhsIncome_z + MedHhsIncome_z + PercNHWhite + MedAge + PercFemale + TotalPop_z + popdensity + HouseAge + inactivePerc + PercDriveAlone, dat=dat, listw=dat_shp_kn3_w, family="SMA")
summary(SMA_obese_NDVI_mod_income) #not significant

#population density
SMA_obese_NDVI_mod_density <- spautolm(obesePerc ~ NDVI_z + NDVI_z*popdensity_z + MedHhsIncome_z + PercNHWhite + MedAge + PercFemale + TotalPop_z + popdensity_z + HouseAge + inactivePerc + PercDriveAlone, dat=dat, listw=dat_shp_kn3_w, family="SMA")
summary(SMA_obese_NDVI_mod_density) #not significant

#percent drivers
SMA_obese_NDVI_mod_drivealone <- spautolm(obesePerc ~ NDVI_z + NDVI_z*PercDriveAlone_z + MedHhsIncome_z + PercNHWhite + MedAge + PercFemale + TotalPop_z + popdensity + HouseAge + inactivePerc + PercDriveAlone_z, dat=dat, listw=dat_shp_kn3_w, family="SMA")
summary(SMA_obese_NDVI_mod_drivealone) #not significant

#percent white
SMA_obese_NDVI_mod_race <- spautolm(obesePerc ~ NDVI_z + NDVI_z*PercNHWhite_z + MedHhsIncome_z + PercNHWhite_z + MedAge + PercFemale + TotalPop_z + popdensity + HouseAge + inactivePerc + PercDriveAlone, dat=dat, listw=dat_shp_kn3_w, family="SMA")
summary(SMA_obese_NDVI_mod_race) #significant p <.001

####additional probing of moderating effects####

#recscale variables for OLS
dat$treeMEAN_z2 <- as.numeric(scale(dat$treeMEAN))     
dat$PercNHWhite_z2 <- as.numeric(scale(dat$PercNHWhite))
dat$MedHhsIncome_z2 <- as.numeric(scale(dat$MedHhsIncome))
dat$popdensity_z2 <- as.numeric(scale(dat$popdensity))
dat$NDVI_z2 <- as.numeric(scale(dat$NDVI))
dat$MedAge_z2 <- as.numeric(scale(dat$MedAge))
dat$activePerc_z2 <- as.numeric(scale(dat$activePerc))
dat$TotalPop_z2 <- as.numeric(scale(dat$TotalPop))

#run models
OLS_obese_tree_mod_race <- lm(obesePerc ~ treeMEAN_z2*PercNHWhite_z2 + treeMEAN_z2 + MedHhsIncome_z2 + PercNHWhite_z2 + MedAge + PercFemale + TotalPop + popdensity + HouseAge + inactivePerc + PercDriveAlone, data=dat)
jtools::summ(OLS_obese_tree_mod_race)
jtools::summ(OLS_obese_tree_mod_race, center = TRUE)
jtools::interact_plot(OLS_obese_tree_mod_race, pred = "treeMEAN_z2", modx = "PercNHWhite_z2")

OLS_obese_NDVI_mod_race <- lm(obesePerc ~ NDVI_z2*PercNHWhite_z2 + NDVI_z2 + MedHhsIncome_z2 + PercNHWhite_z2 + MedAge + PercFemale + TotalPop + popdensity + HouseAge + inactivePerc + PercDriveAlone, data=dat)
jtools::summ(OLS_obese_NDVI_mod_race)
jtools::summ(OLS_obese_NDVI_mod_race, center = TRUE)
jtools::interact_plot(OLS_obese_NDVI_mod_race, pred = "NDVI_z2", modx = "PercNHWhite_z2")

```
***
#Rerun models in majority white, black, brown cities
```{r Rerun models in majority white, black, brown cities}
#identify cities by racial majority
dat$majority <- NA
dat$majority[dat$PercNHWhite >= dat$PercNHBlack & dat$PercNHWhite >= dat$PercHispanic] <- "NHWhite"
dat$majority[dat$PercNHBlack >= dat$PercNHWhite & dat$PercNHBlack >= dat$PercHispanic] <- "NHBlack"
dat$majority[dat$PercHispanic >= dat$PercNHBlack & dat$PercHispanic >= dat$PercNHWhite] <- "Hispanic"

#create dataframes
dat_white <- dat[(dat$majority == "NHWhite"),] #n = 349
dat_black <- dat[(dat$majority == "NHBlack"),] #n = 42
dat_brown <- dat[(dat$majority == "Hispanic"),] #n = 104

#plot on map
library(ggplot2)
library(fiftystater)

##majority black
ggplot() + geom_polygon(data=fifty_states, aes(x=long, y=lat, group=group)) + geom_point(data=dat_black, aes(x=INTPTLON, y=INTPTLAT), color = "yellow", size = 0.5) + coord_fixed(1.3) + ggtitle("Majority black cities")

##majority Hispanic
ggplot() + geom_polygon(data=fifty_states, aes(x=long, y=lat, group=group)) + geom_point(data=dat_brown, aes(x=INTPTLON, y=INTPTLAT), color = "yellow", size = 0.5) + coord_fixed(1.3) + ggtitle("Majority Hispanic cities")

##majority White
ggplot() + geom_polygon(data=fifty_states, aes(x=long, y=lat, group=group)) + geom_point(data=dat_white, aes(x=INTPTLON, y=INTPTLAT), color = "yellow", size = 0.5) + coord_fixed(1.3) + ggtitle("Majority White cities")

####Majority white cities####
#create spatial dataframe and neighborhood list
coords_dat_NHWhite <- SpatialPoints(dat_white[, c("INTPTLON", "INTPTLAT")])
dat_shp_white <- SpatialPointsDataFrame(coords_dat_NHWhite, dat_white)
proj4string(dat_shp_white) <- CRS("+proj=longlat +datum=WGS84")
dat_shp_white_kn3 <- knn2nb(knearneigh(dat_shp_white, k = 3))
dat_shp_kn3_w_white <- nb2listw(dat_shp_white_kn3)

#poor mental health~tree cover in majority White cities
SMA_mental_tree_white <- spautolm(poormentalPerc ~ treeMEAN + MedHhsIncome_z + PercNHWhite + MedAge + PercFemale + TotalPop_z + popdensity + HouseAge + inactivePerc + PercDriveAlone, dat=dat_white, listw=dat_shp_kn3_w_white, family="SMA")
summary(SMA_mental_tree_white)
dat_white$residSMA_mental_tree_white <- NA
dat_white$residSMA_mental_tree_white <- residuals(SMA_mental_tree_white)
dists <- as.matrix(dist(cbind(dat_white$INTPTLAT, dat_white$INTPTLON)))
dists.inv <- 1/dists
diag(dists.inv) <- 0
Moran.I(dat_white$residSMA_mental_tree_white, dists.inv)

#poor mental health~greenness in majority White cities
SMA_mental_NDVI_white <- spautolm(poormentalPerc ~ NDVI + MedHhsIncome_z + PercNHWhite + MedAge + PercFemale + TotalPop_z + popdensity + HouseAge + inactivePerc + PercDriveAlone, dat=dat_white, listw=dat_shp_kn3_w_white, family="SMA")
summary(SMA_mental_NDVI_white)
dat_white$residSMA_mental_NDVI_white <- NA
dat_white$residSMA_mental_NDVI_white <- residuals(SMA_mental_NDVI_white)
dists <- as.matrix(dist(cbind(dat_white$INTPTLAT, dat_white$INTPTLON)))
dists.inv <- 1/dists
diag(dists.inv) <- 0
Moran.I(dat_white$residSMA_mental_NDVI_white, dists.inv)

#obesity~greenness in majority White cities
SMA_obesity_tree_white <- spautolm(obesePerc ~ treeMEAN + MedHhsIncome_z + PercNHWhite + MedAge + PercFemale + TotalPop_z + popdensity + HouseAge + inactivePerc + PercDriveAlone, dat=dat_white, listw=dat_shp_kn3_w_white, family="SMA")
summary(SMA_obesity_tree_white)
dat_white$residSMA_obesity_tree_white <- NA
dat_white$residSMA_obesity_tree_white <- residuals(SMA_obesity_tree_white)
dists <- as.matrix(dist(cbind(dat_white$INTPTLAT, dat_white$INTPTLON)))
dists.inv <- 1/dists
diag(dists.inv) <- 0
Moran.I(dat_white$residSMA_obesity_tree_white, dists.inv)

#obesity~greenness in majority White cities
SMA_obesity_NDVI_white <- spautolm(obesePerc ~ NDVI + MedHhsIncome_z + PercNHWhite + MedAge + PercFemale + TotalPop_z + popdensity + HouseAge + inactivePerc + PercDriveAlone, dat=dat_white, listw=dat_shp_kn3_w_white, family="SMA")
summary(SMA_obesity_NDVI_white)
dat_white$residSMA_obesity_NDVI_white <- NA
dat_white$residSMA_obesity_NDVI_white <- residuals(SMA_obesity_NDVI_white)
dists <- as.matrix(dist(cbind(dat_white$INTPTLAT, dat_white$INTPTLON)))
dists.inv <- 1/dists
diag(dists.inv) <- 0
Moran.I(dat_white$residSMA_obesity_NDVI_white, dists.inv)

####Majority black cities####
#create spatial dataframe and neighborhood list
coords_dat_NHblack <- SpatialPoints(dat_black[, c("INTPTLON", "INTPTLAT")])
dat_shp_black <- SpatialPointsDataFrame(coords_dat_NHblack, dat_black)
proj4string(dat_shp_black) <- CRS("+proj=longlat +datum=WGS84")
dat_shp_black_kn3 <- knn2nb(knearneigh(dat_shp_black, k = 3))
dat_shp_kn3_w_black <- nb2listw(dat_shp_black_kn3)

#poor mental health~tree in majority Black cities
SMA_mental_tree_black <- spautolm(poormentalPerc ~ treeMEAN + MedHhsIncome_z + PercNHBlack + MedAge + PercFemale + TotalPop_z + popdensity + HouseAge + inactivePerc + PercDriveAlone, dat=dat_black, listw=dat_shp_kn3_w_black, family="SMA")
summary(SMA_mental_tree_black)
dat_black$residSMA_mental_tree_black <- NA
dat_black$residSMA_mental_tree_black <- residuals(SMA_mental_tree_black)
dists <- as.matrix(dist(cbind(dat_black$INTPTLAT, dat_black$INTPTLON)))
dists.inv <- 1/dists
diag(dists.inv) <- 0
Moran.I(dat_black$residSMA_mental_tree_black, dists.inv)

#poor mental health~greenness in majority Black cities
SMA_mental_NDVI_black <- spautolm(poormentalPerc ~ NDVI + MedHhsIncome_z + PercNHBlack + MedAge + PercFemale + TotalPop_z + popdensity + HouseAge + inactivePerc + PercDriveAlone, dat=dat_black, listw=dat_shp_kn3_w_black, family="SMA")
summary(SMA_mental_NDVI_black)
dat_black$residSMA_mental_NDVI_black <- NA
dat_black$residSMA_mental_NDVI_black <- residuals(SMA_mental_NDVI_black)
dists <- as.matrix(dist(cbind(dat_black$INTPTLAT, dat_black$INTPTLON)))
dists.inv <- 1/dists
diag(dists.inv) <- 0
Moran.I(dat_black$residSMA_mental_NDVI_black, dists.inv)

#obesity~tree cover in majority Black cities
SMA_obesity_tree_black <- spautolm(obesePerc ~ treeMEAN + MedHhsIncome_z + PercNHBlack + MedAge + PercFemale + TotalPop_z + popdensity + HouseAge + inactivePerc + PercDriveAlone, dat=dat_black, listw=dat_shp_kn3_w_black, family="SMA")
summary(SMA_obesity_tree_black)
dat_black$residSMA_obesity_tree_black <- NA
dat_black$residSMA_obesity_tree_black <- residuals(SMA_obesity_tree_black)
dists <- as.matrix(dist(cbind(dat_black$INTPTLAT, dat_black$INTPTLON)))
dists.inv <- 1/dists
diag(dists.inv) <- 0
Moran.I(dat_black$residSMA_obesity_tree_black, dists.inv)

#obesity~greenness in majority Black cities
SMA_obesity_NDVI_black <- spautolm(obesePerc ~ NDVI + MedHhsIncome_z + PercNHBlack + MedAge + PercFemale + TotalPop_z + popdensity + HouseAge + inactivePerc + PercDriveAlone, dat=dat_black, listw=dat_shp_kn3_w_black, family="SMA")
summary(SMA_obesity_NDVI_black)
dat_black$residSMA_obesity_NDVI_black <- NA
dat_black$residSMA_obesity_NDVI_black <- residuals(SMA_obesity_NDVI_black)
dists <- as.matrix(dist(cbind(dat_black$INTPTLAT, dat_black$INTPTLON)))
dists.inv <- 1/dists
diag(dists.inv) <- 0
Moran.I(dat_black$residSMA_obesity_NDVI_black, dists.inv)

####Majority Hispanic cities####
#create spatial dataframe and neighborhood list
coords_dat_brown <- SpatialPoints(dat_brown[, c("INTPTLON", "INTPTLAT")])
dat_shp_brown <- SpatialPointsDataFrame(coords_dat_brown, dat_brown)
proj4string(dat_shp_brown) <- CRS("+proj=longlat +datum=WGS84")
dat_shp_brown_kn3 <- knn2nb(knearneigh(dat_shp_brown, k = 3))
dat_shp_kn3_w_brown <- nb2listw(dat_shp_brown_kn3)

#mental~tree cover in majority Hispanic cities
SMA_mental_tree_brown <- spautolm(poormentalPerc ~ treeMEAN + MedHhsIncome_z + PercHispanic + MedAge + PercFemale + TotalPop_z + popdensity + HouseAge + inactivePerc + PercDriveAlone, dat=dat_brown, listw=dat_shp_kn3_w_brown, family="SMA")
summary(SMA_mental_tree_brown)
dat_brown$residSMA_mental_tree_brown <- NA
dat_brown$residSMA_mental_tree_brown <- residuals(SMA_mental_tree_brown)
dists <- as.matrix(dist(cbind(dat_brown$INTPTLAT, dat_brown$INTPTLON)))
dists.inv <- 1/dists
diag(dists.inv) <- 0
Moran.I(dat_brown$residSMA_mental_tree_brown, dists.inv)

#mental~greenness in majority Hispanic cities
SMA_mental_NDVI_brown <- spautolm(poormentalPerc ~ NDVI + MedHhsIncome_z + PercHispanic + MedAge + PercFemale + TotalPop_z + popdensity + HouseAge + inactivePerc + PercDriveAlone, dat=dat_brown, listw=dat_shp_kn3_w_brown, family="SMA")
summary(SMA_mental_NDVI_brown)
dat_brown$residSMA_mental_NDVI_brown <- NA
dat_brown$residSMA_mental_NDVI_brown <- residuals(SMA_mental_NDVI_brown)
dists <- as.matrix(dist(cbind(dat_brown$INTPTLAT, dat_brown$INTPTLON)))
dists.inv <- 1/dists
diag(dists.inv) <- 0
Moran.I(dat_brown$residSMA_mental_NDVI_brown, dists.inv)

#obesity~tree cover in majority Hispanic cities
SMA_obesity_tree_brown <- spautolm(obesePerc ~ treeMEAN + MedHhsIncome_z + PercHispanic + MedAge + PercFemale + TotalPop_z + popdensity + HouseAge + inactivePerc + PercDriveAlone, dat=dat_brown, listw=dat_shp_kn3_w_brown, family="SMA")
summary(SMA_obesity_tree_brown)
dat_brown$residSMA_obesity_tree_brown <- NA
dat_brown$residSMA_obesity_tree_brown <- residuals(SMA_obesity_tree_brown)
dists <- as.matrix(dist(cbind(dat_brown$INTPTLAT, dat_brown$INTPTLON)))
dists.inv <- 1/dists
diag(dists.inv) <- 0
Moran.I(dat_brown$residSMA_obesity_tree_brown, dists.inv)

#obesity~greenness in majority Hispanic cities
SMA_obesity_NDVI_brown <- spautolm(obesePerc ~ NDVI + MedHhsIncome_z + PercHispanic + MedAge + PercFemale + TotalPop_z + popdensity + HouseAge + inactivePerc + PercDriveAlone, dat=dat_brown, listw=dat_shp_kn3_w_brown, family="SMA")
summary(SMA_obesity_NDVI_brown)
dat_brown$residSMA_obesity_NDVI_brown <- NA
dat_brown$residSMA_obesity_NDVI_brown <- residuals(SMA_obesity_NDVI_brown)
dists <- as.matrix(dist(cbind(dat_brown$INTPTLAT, dat_brown$INTPTLON)))
dists.inv <- 1/dists
diag(dists.inv) <- 0
Moran.I(dat_brown$residSMA_obesity_NDVI_brown, dists.inv)
```
***
